# Supplementary material for: Integrated omics networks reveal the temporal signaling events of brassinosteroid response in Arabidopsis
Source: Nat Commun. 2021 Oct 6;12:5858. doi: 10.1038/s41467-021-26165-3 (PMC8494934; doi:10.1038/s41467-021-26165-3)
Supplement: Supplementary file 4 — Supplementary Data 1 [file 41467_2021_26165_MOESM4_ESM.xlsx]

## Sheet: Legend
Supplementary Data 1: QuantSeq Results
"DE genes" worksheet: Differentially expressed genes
gname	gene name
tt	test statistic
pval	p-value
fdr	q-value
FC	fold change
log2FC	log2(fold change)
symbol	gene symbol
briefDescription	gene description
time	time point
up_dn_label	Up or Down in response to BL
All fold changes are reported as BL/Mock
"All genes TMM values" worksheet: TMM values for all detected genes
Column names have the format Treatment_Time_Replicate

## Sheet: DE genes
gname	tt	pval	fdr	FC	log2FC	symbol	briefDescription	time	up_dn_label
AT1G02920	27.2985	5.15e-05	0.0146269	0.54392	-0.878533	GSTF7	glutathione S-transferase 7	15min	Down
AT1G02930	21.8215	0.000168129	0.0345263	0.661098	-0.597064	GSTF6	glutathione S-transferase 6	15min	Down
AT1G05010	18.5229	0.000255871	0.0438739	0.689056	-0.537307	EFE	ethylene-forming enzyme	15min	Down
AT1G05575	20.243	0.000193874	0.0361765	0.511794	-0.966365	AT1G05575	transmembrane protein	15min	Down
AT1G06983	16.5442	0.000377765	0.0549624	0.498086	-1.00553			15min	Down
AT1G07135	36.3488	2.36e-05	0.0102273	0.599471	-0.738239	AT1G07135	glycine-rich protein	15min	Down
AT1G09080	73.2212	1.1e-05	0.00966667	0.133031	-2.91017	BIP3	Heat shock protein 70 (Hsp 70) family protein	15min	Down
AT1G13210	13.3251	0.000887931	0.0902041	0.644656	-0.633398	ACA.l	autoinhibited Ca2 /ATPase II	15min	Down
AT1G13480	21.3471	0.000172332	0.0345263	0.291368	-1.77909	AT1G13480	hypothetical protein (DUF1262)	15min	Down
AT1G13520	13.6453	0.000807545	0.0888439	0.458848	-1.12391	AT1G13520	hypothetical protein (DUF1262)	15min	Down
AT1G14880	56.2572	1.52e-05	0.00966667	0.108516	-3.20403	PCR1	PLANT CADMIUM RESISTANCE 1	15min	Down
AT1G14890	12.6185	0.00109021	0.0992823	0.72198	-0.469969	AT1G14890	Plant invertase/pectin methylesterase inhibitor superfamily protein	15min	Down
AT1G16170	13.048	0.000928913	0.0902041	0.666433	-0.585468	AT1G16170	ephrin-A3 protein	15min	Down
AT1G18390	15.7392	0.000484422	0.0672993	0.670534	-0.576617	AT1G18390	Serine/Threonine kinase family catalytic domain protein	15min	Down
AT1G18570	27.7668	4.05e-05	0.0122222	0.587838	-0.766508	MYB51	myb domain protein 51	15min	Down
AT1G19020	35.9659	2.36e-05	0.0102273	0.577187	-0.792888	AT1G19020	CDP-diacylglycerol-glycerol-3-phosphate 3-phosphatidyltransferase	15min	Down
AT1G19150	23.5146	0.000112962	0.0259036	0.615704	-0.699691	Lhca6	PSI type II chlorophyll a/b-binding protein (Lhca2*1)	15min	Down
AT1G19770	34.4934	2.36e-05	0.0102273	0.591485	-0.757586	PUP14	purine permease 14	15min	Down
AT1G19960	20.1608	0.000193874	0.0361765	0.250497	-1.99713	AT1G19960	transcription factor	15min	Down
AT1G20823	13.3827	0.000877423	0.0902041	0.676096	-0.5647	AT1G20823	RING/U-box superfamily protein	15min	Down
AT1G21010	12.8775	0.000986707	0.0953299	0.598847	-0.73974	AT1G21010	poly polymerase	15min	Down
AT1G21050	14.5085	0.000657279	0.0823026	0.708561	-0.497036	AT1G21050	MIZU-KUSSEI-like protein (Protein of unknown function, DUF617)	15min	Down
AT1G21360	12.6241	0.00109021	0.0992823	0.28807	-1.79551	GLTP2	glycolipid transfer protein 2	15min	Down
AT1G23710	18.5745	0.000255871	0.0438739	0.661921	-0.595268	AT1G23710	hypothetical protein (DUF1645)	15min	Down
AT1G24150	12.7007	0.00106131	0.0989855	0.686576	-0.542509	FH4	formin homologue 4	15min	Down
AT1G26390	37.653	1.94e-05	0.0102273	0.0336454	-4.89345	AT1G26390	FAD-binding Berberine family protein	15min	Down
AT1G26410	27.6062	4.05e-05	0.0122222	0.120921	-3.04786	AT1G26410	FAD-binding Berberine family protein	15min	Down
AT1G26420	17.1993	0.000338885	0.0520161	0.540435	-0.887807	AT1G26420	FAD-binding Berberine family protein	15min	Down
AT1G27730	46.4504	1.52e-05	0.00966667	0.54489	-0.875963	STZ	salt tolerance zinc finger	15min	Down
AT1G28190	42.7084	1.52e-05	0.00966667	0.378807	-1.40047	AT1G28190	hypothetical protein	15min	Down
AT1G28370	32.3485	3.63e-05	0.0122222	0.482666	-1.0509	ERF11	ERF domain protein 11	15min	Down
AT1G28480	16.5177	0.000377765	0.0549624	0.492789	-1.02096	GRX480	Thioredoxin superfamily protein	15min	Down
AT1G31580	27.2768	5.15e-05	0.0146269	0.631662	-0.662775	ECS1	ECS1	15min	Down
AT1G32700	32.6209	3.63e-05	0.0122222	0.597462	-0.743081	AT1G32700	PLATZ transcription factor family protein	15min	Down
AT1G32920	53.0156	1.52e-05	0.00966667	0.513352	-0.96198	AT1G32920	hypothetical protein	15min	Down
AT1G35140	19.8074	0.000200179	0.0369903	0.671988	-0.573492	PHI-1	Phosphate-responsive 1 family protein	15min	Down
AT1G35210	44.8827	1.52e-05	0.00966667	0.520085	-0.94318	AT1G35210	hypothetical protein	15min	Down
AT1G36940	23.7518	0.000100352	0.0241772	0.353503	-1.5002	AT1G36940	myotubularin-like protein	15min	Down
AT1G50460	13.655	0.000807545	0.0888439	0.636891	-0.650881	HKL1	hexokinase-like 1	15min	Down
AT1G51700	33.2508	2.36e-05	0.0102273	0.585079	-0.773298	DOF1	DOF zinc finger protein 1	15min	Down
AT1G53620	13.9129	0.00076919	0.0887273	0.292475	-1.77361	AT1G53620	transmembrane protein	15min	Down
AT1G53625	13.0689	0.000928913	0.0902041	0.655798	-0.608677	AT1G53625	hypothetical protein	15min	Down
AT1G54740	12.8271	0.00101613	0.0971859	0.731957	-0.450169	AT1G54740	FANTASTIC four-like protein (DUF3049)	15min	Down
AT1G56240	26.8644	6.41e-05	0.0176812	0.371523	-1.42847	PP2-B13	phloem protein 2-B13	15min	Down
AT1G56250	28.8653	4.05e-05	0.0122222	0.36204	-1.46578	PP2-B14	phloem protein 2-B14	15min	Down
AT1G57630	17.5244	0.000313666	0.0489344	0.28513	-1.81031	AT1G57630	Toll-Interleukin-Resistance (TIR) domain family protein	15min	Down
AT1G57990	30.3359	4.05e-05	0.0122222	0.612874	-0.706339	PUP18	purine permease 18	15min	Down
AT1G61340	28.5855	4.05e-05	0.0122222	0.587868	-0.766437	FBS1	F-box family protein	15min	Down
AT1G64065	23.4782	0.000112962	0.0259036	0.517248	-0.951073	AT1G64065	Late embryogenesis abundant (LEA) hydroxyproline-rich glycoprotein family	15min	Down
AT1G66090	18.4994	0.000262176	0.0445536	0.639604	-0.64475	AT1G66090	Disease resistance protein (TIR-NBS class)	15min	Down
AT1G66160	28.2791	4.05e-05	0.0122222	0.606356	-0.721763	CMPG1	CYS, MET, PRO, and GLY protein 1	15min	Down
AT1G66700	27.165	5.15e-05	0.0146269	0.0881682	-3.5036	PXMT1	S-adenosyl-L-methionine-dependent methyltransferases superfamily protein	15min	Down
AT1G67740	68.5618	1.1e-05	0.00966667	0.482561	-1.05122	PSBY	photosystem II BY	15min	Down
AT1G68840	24.3687	9.19e-05	0.0233333	0.65888	-0.601912	RAV2	related to ABI3/VP1 2	15min	Down
AT1G69890	23.6271	0.000100352	0.0241772	0.543708	-0.879095	AT1G69890	actin cross-linking protein (DUF569)	15min	Down
AT1G70890	12.7893	0.00103137	0.0976617	0.736206	-0.441818	MLP43	MLP-like protein 43	15min	Down
AT1G72520	31.9438	4.05e-05	0.0122222	0.511017	-0.968556	LOX4	PLAT/LH2 domain-containing lipoxygenase family protein	15min	Down
AT1G72900	23.9079	0.000100352	0.0241772	0.619998	-0.689665	AT1G72900	Toll-Interleukin-Resistance (TIR) domain-containing protein	15min	Down
AT1G72910	48.8763	1.52e-05	0.00966667	0.483246	-1.04917	AT1G72910	Toll-Interleukin-Resistance (TIR) domain-containing protein	15min	Down
AT1G72920	19.3241	0.000210687	0.0374766	0.586623	-0.769495	AT1G72920	Toll-Interleukin-Resistance (TIR) domain family protein	15min	Down
AT1G73540	21.228	0.000172332	0.0345263	0.612705	-0.706734	NUDT21	nudix hydrolase homolog 21	15min	Down
AT1G76650	16.4743	0.00038407	0.0549624	0.690103	-0.535117	CML38	calmodulin-like 38	15min	Down
AT1G78460	14.9668	0.00060579	0.0789796	0.698525	-0.517616	AT1G78460	SOUL heme-binding family protein	15min	Down
AT1G80840	82.0898	6.3e-06	0.00966667	0.360759	-1.47089	WRKY40	WRKY DNA-binding protein 40	15min	Down
AT2G14560	13.6495	0.000807545	0.0888439	0.0151511	-6.04444	LURP1	LURP-one-like protein (DUF567)	15min	Down
AT2G15220	18.3037	0.000268481	0.0452212	0.506796	-0.980523	AT2G15220	Plant basic secretory protein (BSP) family protein	15min	Down
AT2G19800	15.8647	0.000467609	0.0659259	0.682419	-0.55127	MIOX2	myo-inositol oxygenase 2	15min	Down
AT2G25510	70.6499	1.1e-05	0.00966667	0.459756	-1.12106	AT2G25510	transmembrane protein	15min	Down
AT2G25735	30.6464	4.05e-05	0.0122222	0.5135	-0.961563	AT2G25735	hypothetical protein	15min	Down
AT2G26190	14.4652	0.000665686	0.0828105	0.687841	-0.539852	AT2G26190	calmodulin-binding family protein	15min	Down
AT2G26530	86.2671	6.3e-06	0.00966667	0.41835	-1.25722	AR781	AR781, pheromone receptor-like protein (DUF1645)	15min	Down
AT2G27830	22.8717	0.000125571	0.0274713	0.57415	-0.800499	AT2G27830	hypothetical protein	15min	Down
AT2G29350	14.7022	0.0006184	0.0789933	0.0602256	-4.05348	SAG13	senescence-associated gene 13	15min	Down
AT2G30020	15.5655	0.000509641	0.0692857	0.645173	-0.632242	AT2G30020	Protein phosphatase 2C family protein	15min	Down
AT2G30750	68.1466	1.1e-05	0.00966667	0.110794	-3.17404	CYP71A12	cytochrome P450 family 71 polypeptide	15min	Down
AT2G30770	22.9986	0.000125571	0.0274713	0.0139242	-6.16626	CYP71A13	cytochrome P450 family 71 polypeptide	15min	Down
AT2G31880	13.5759	0.00083434	0.0902041	0.705092	-0.504117	SOBIR1	Leucine-rich repeat protein kinase family protein	15min	Down
AT2G32030	42.2785	1.52e-05	0.00966667	0.422943	-1.24146	AT2G32030	Acyl-CoA N-acyltransferases (NAT) superfamily protein	15min	Down
AT2G35930	34.2462	2.36e-05	0.0102273	0.451024	-1.14873	PUB23	plant U-box 23	15min	Down
AT2G36650	13.0439	0.000928913	0.0902041	0.62999	-0.6666	AT2G36650	CHUP1-like protein	15min	Down
AT2G37430	27.7684	4.05e-05	0.0122222	0.298579	-1.74381	ZAT11	C2H2 and C2HC zinc fingers superfamily protein	15min	Down
AT2G38470	44.5877	1.52e-05	0.00966667	0.502021	-0.994179	WRKY33	WRKY DNA-binding protein 33	15min	Down
AT2G40000	46.244	1.52e-05	0.00966667	0.557908	-0.841902	HSPRO2	ortholog of sugar beet HS1 PRO-1 2	15min	Down
AT2G40095	13.3939	0.000877423	0.0902041	0.527971	-0.921471	AT2G40095	Alpha/beta hydrolase related protein	15min	Down
AT2G40140	17.7663	0.000307361	0.0489344	0.69375	-0.527513	CZF1	zinc finger (CCCH-type) family protein	15min	Down
AT2G41640	15.3926	0.000533284	0.070979	0.475233	-1.07329	AT2G41640	Glycosyltransferase family 61 protein	15min	Down
AT2G43510	28.0565	4.05e-05	0.0122222	0.600142	-0.736623	TI1	trypsin inhibitor protein 1	15min	Down
AT2G45220	13.3858	0.000877423	0.0902041	0.630035	-0.666497	AT2G45220	Plant invertase/pectin methylesterase inhibitor superfamily	15min	Down
AT2G46400	18.0946	0.000283718	0.0473684	0.646559	-0.629146	WRKY46	WRKY DNA-binding protein 46	15min	Down
AT3G02040	13.0584	0.000928913	0.0902041	0.711064	-0.491949	SRG3	senescence-related gene 3	15min	Down
AT3G04210	20.276	0.000193874	0.0361765	0.499138	-1.00249	AT3G04210	Disease resistance protein (TIR-NBS class)	15min	Down
AT3G04720	23.3855	0.000112962	0.0259036	0.634205	-0.656978	PR4	pathogenesis-related 4	15min	Down
AT3G10930	17.2563	0.00033258	0.0514634	0.628864	-0.66918	AT3G10930	hypothetical protein	15min	Down
AT3G15510	13.5126	0.000840645	0.0902041	0.478392	-1.06374	NAC2	NAC domain containing protein 2	15min	Down
AT3G15518	13.6515	0.000807545	0.0888439	0.474785	-1.07465	AT3G15518	hypothetical protein	15min	Down
AT3G18250	83.5297	6.3e-06	0.00966667	0.315854	-1.66267	AT3G18250	Putative membrane lipoprotein	15min	Down
AT3G19010	14.8919	0.000609993	0.0789796	0.694412	-0.526137	AT3G19010	2-oxoglutarate (2OG) and Fe(II)-dependent oxygenase superfamily protein	15min	Down
AT3G19380	22.5424	0.000149215	0.0322727	0.474786	-1.07465	PUB25	plant U-box 25	15min	Down
AT3G21150	17.5065	0.000313666	0.0489344	0.529886	-0.916246	BBX32	B-box 32	15min	Down
AT3G23170	81.4784	6.3e-06	0.00966667	0.30491	-1.71354	AT3G23170	hypothetical protein	15min	Down
AT3G23250	27.3677	4.68e-05	0.0139063	0.308932	-1.69464	MYB15	myb domain protein 15	15min	Down
AT3G25717	12.7857	0.00103137	0.0976617	0.70945	-0.495227	RTFL16	ROTUNDIFOLIA like 16	15min	Down
AT3G28510	39.4136	1.52e-05	0.00966667	0.0306353	-5.02866	AT3G28510	P-loop containing nucleoside triphosphate hydrolases superfamily protein	15min	Down
AT3G28580	23.3176	0.000119267	0.0270238	0.376218	-1.41036	AT3G28580	P-loop containing nucleoside triphosphate hydrolases superfamily protein	15min	Down
AT3G29000	37.4105	1.94e-05	0.0102273	0.395223	-1.33926	AT3G29000	Calcium-binding EF-hand family protein	15min	Down
AT3G30180	13.5505	0.000840645	0.0902041	0.699041	-0.51655	BR6OX2	brassinosteroid-6-oxidase 2	15min	Down
AT3G30775	13.8931	0.00076919	0.0887273	0.699292	-0.516033	ERD5	Methylenetetrahydrofolate reductase family protein	15min	Down
AT3G44260	39.3856	1.52e-05	0.00966667	0.529691	-0.916777	CAF1a	Polynucleotidyl transferase, ribonuclease H-like superfamily protein	15min	Down
AT3G46620	17.8356	0.000302632	0.0489344	0.681846	-0.552482	RDUF1	zinc finger (C3HC4-type RING finger) family protein	15min	Down
AT3G49620	14.0517	0.000730836	0.0869375	0.476797	-1.06855	DIN11	2-oxoglutarate (2OG) and Fe(II)-dependent oxygenase superfamily protein	15min	Down
AT3G50060	35.3138	2.36e-05	0.0102273	0.581646	-0.781786	MYB77	myb domain protein 77	15min	Down
AT3G50800	73.7402	1.1e-05	0.00966667	0.439404	-1.18638	AT3G50800	hypothetical protein	15min	Down
AT3G50820	24.3704	9.19e-05	0.0233333	0.65454	-0.611448	PSBO2	photosystem II subunit O-2	15min	Down
AT3G50930	15.822	0.000478117	0.0669118	0.661453	-0.596289	BCS1	cytochrome BC1 synthesi	15min	Down
AT3G53950	12.6948	0.00107235	0.0989855	0.475729	-1.07179	AT3G53950	glyoxal oxidase-related protein	15min	Down
AT3G55980	15.4652	0.000518573	0.07	0.711202	-0.491669	SZF1	salt-inducible zinc finger 1	15min	Down
AT3G57530	14.6973	0.0006184	0.0789933	0.716273	-0.481418	CPK32	calcium-dependent protein kinase 32	15min	Down
AT4G00880	17.4925	0.000313666	0.0489344	0.382732	-1.38559	AT4G00880	SAUR-like auxin-responsive protein family	15min	Down
AT4G01680	12.7215	0.00105659	0.0989855	0.653128	-0.614563	MYB55	myb domain protein 55	15min	Down
AT4G01950	19.5051	0.000210687	0.0374766	0.669306	-0.579262	GPAT3	glycerol-3-phosphate acyltransferase 3	15min	Down
AT4G02410	21.5578	0.000172332	0.0345263	0.6208	-0.687801	AT4G02410	Concanavalin A-like lectin protein kinase family protein	15min	Down
AT4G02520	25.7712	7.46e-05	0.02	0.651839	-0.617413	GSTF2	glutathione S-transferase PHI 2	15min	Down
AT4G08040	37.0554	1.94e-05	0.0102273	0.52914	-0.918279	ACS11	1-aminocyclopropane-1-carboxylate synthase 11	15min	Down
AT4G08770	12.8386	0.00100562	0.0966667	0.598802	-0.739849	Prx37	Peroxidase superfamily protein	15min	Down
AT4G09890	12.7245	0.00105238	0.0989855	0.734496	-0.445174	AT4G09890	mediator of RNA polymerase II transcription subunit, putative (DUF3511)	15min	Down
AT4G11650	31.801	4.05e-05	0.0122222	0.568072	-0.815855	OSM34	osmotin 34	15min	Down
AT4G12490	34.0049	2.36e-05	0.0102273	0.517167	-0.951299	AT4G12490	Bifunctional inhibitor/lipid-transfer protein/seed storage 2S albumin superfamily protein	15min	Down
AT4G12500	23.5746	0.000106657	0.025375	0.446271	-1.16401	AT4G12500	Bifunctional inhibitor/lipid-transfer protein/seed storage 2S albumin superfamily protein	15min	Down
AT4G13395	13.4361	0.000861661	0.0902041	0.648849	-0.624046	RTFL12	ROTUNDIFOLIA like 12	15min	Down
AT4G14365	17.7436	0.000313666	0.0489344	0.643011	-0.637084	XBAT34	hypothetical protein	15min	Down
AT4G14630	21.2918	0.000172332	0.0345263	0.257274	-1.95862	GLP9	germin-like protein 9	15min	Down
AT4G17230	27.5291	4.05e-05	0.0122222	0.622511	-0.683828	SCL13	SCARECROW-like 13	15min	Down
AT4G17460	31.9628	4.05e-05	0.0122222	0.600348	-0.736129	HAT1	Homeobox-leucine zipper protein 4 (HB-4) / HD-ZIP protein	15min	Down
AT4G17490	51.6728	1.52e-05	0.00966667	0.510006	-0.971414	ERF6	ethylene responsive element binding factor 6	15min	Down
AT4G17500	36.998	1.94e-05	0.0102273	0.575096	-0.798126	ERF-1	ethylene responsive element binding factor 1	15min	Down
AT4G17900	25.1192	8.09e-05	0.0210959	0.586908	-0.768795	AT4G17900	PLATZ transcription factor family protein	15min	Down
AT4G18170	19.9521	0.000193874	0.0361765	0.403041	-1.311	WRKY28	WRKY DNA-binding protein 28	15min	Down
AT4G18205	58.4382	1.52e-05	0.00966667	0.366721	-1.44724	AT4G18205	Nucleotide-sugar transporter family protein	15min	Down
AT4G22690	40.3788	1.52e-05	0.00966667	0.546806	-0.8709	CYP706A1	cytochrome P450, family 706, subfamily A, polypeptide 1	15min	Down
AT4G23810	30.2819	4.05e-05	0.0122222	0.47257	-1.0814	WRKY53	WRKY family transcription factor	15min	Down
AT4G24110	18.5476	0.000255871	0.0438739	0.652287	-0.616422	AT4G24110	NADP-specific glutamate dehydrogenase	15min	Down
AT4G24570	40.869	1.52e-05	0.00966667	0.570885	-0.808727	DIC2	dicarboxylate carrier 2	15min	Down
AT4G25030	13.2088	0.000915778	0.0902041	0.696865	-0.521048	AT4G25030	Serine/Threonine-kinase	15min	Down
AT4G26200	30.4455	4.05e-05	0.0122222	0.556922	-0.844453	ACS7	1-amino-cyclopropane-1-carboxylate synthase 7	15min	Down
AT4G29780	14.9948	0.00060579	0.0789796	0.717839	-0.478267	AT4G29780	nuclease	15min	Down
AT4G30280	34.4511	2.36e-05	0.0102273	0.5762	-0.795359	XTH18	xyloglucan endotransglucosylase/hydrolase 18	15min	Down
AT4G31800	17.0175	0.000349393	0.0532	0.670415	-0.576874	WRKY18	WRKY DNA-binding protein 18	15min	Down
AT4G35750	13.145	0.000920506	0.0902041	0.737381	-0.439518	AT4G35750	SEC14 cytosolic factor family protein / phosphoglyceride transfer family protein	15min	Down
AT4G36500	16.6768	0.000373562	0.0549624	0.648754	-0.624258	AT4G36500	hypothetical protein	15min	Down
AT4G37260	13.1858	0.000920506	0.0902041	0.73228	-0.449533	MYB73	myb domain protein 73	15min	Down
AT5G01740	21.3083	0.000172332	0.0345263	0.669744	-0.578319	AT5G01740	Nuclear transport factor 2 (NTF2) family protein	15min	Down
AT5G02160	31.3163	4.05e-05	0.0122222	0.594473	-0.750316	AT5G02160	transmembrane protein	15min	Down
AT5G04020	20.4277	0.000187569	0.0361765	0.606363	-0.721746	AT5G04020	calmodulin binding protein	15min	Down
AT5G04340	13.9086	0.00076919	0.0887273	0.572889	-0.803673	ZAT6	6	15min	Down
AT5G06860	13.3646	0.000887931	0.0902041	0.715609	-0.482757	PGIP1	polygalacturonase inhibiting protein 1	15min	Down
AT5G08790	26.5743	6.41e-05	0.0176812	0.5497	-0.863283	ATAF2	NAC (No Apical Meristem) domain transcriptional regulator superfamily protein	15min	Down
AT5G10180	20.244	0.000193874	0.0361765	0.670515	-0.576658	SULTR2;1	slufate transporter 2;1	15min	Down
AT5G12340	13.9286	0.000762886	0.0887273	0.582353	-0.780035	AT5G12340	DUF4228 domain protein	15min	Down
AT5G18490	13.8751	0.000773919	0.0887349	0.465464	-1.10326	AT5G18490	vacuolar sorting-associated protein (DUF946)	15min	Down
AT5G20230	14.5398	0.000657279	0.0823026	0.701943	-0.510574	BCB	blue-copper-binding protein	15min	Down
AT5G22250	20.8097	0.000181264	0.0359375	0.602718	-0.730445	CAF1b	Polynucleotidyl transferase, ribonuclease H-like superfamily protein	15min	Down
AT5G22690	12.6932	0.00107235	0.0989855	0.616553	-0.697704	AT5G22690	Disease resistance protein (TIR-NBS-LRR class) family	15min	Down
AT5G25250	16.8039	0.000364104	0.0549624	0.620808	-0.687781	FLOT1	SPFH/Band 7/PHB domain-containing membrane-associated protein family	15min	Down
AT5G27420	46.8177	1.52e-05	0.00966667	0.484578	-1.0452	CNI1	carbon/nitrogen insensitive 1	15min	Down
AT5G38900	14.263	0.000708244	0.0864103	0.243305	-2.03916	AT5G38900	Thioredoxin superfamily protein	15min	Down
AT5G41750	16.4029	0.00038407	0.0549624	0.597292	-0.743492	AT5G41750	Disease resistance protein (TIR-NBS-LRR class) family	15min	Down
AT5G42530	136.719	0	0	0.303813	-1.71875	AT5G42530	hypothetical protein	15min	Down
AT5G42830	15.4827	0.000509641	0.0692857	0.234738	-2.09087	AT5G42830	HXXXD-type acyl-transferase family protein	15min	Down
AT5G43570	13.25	0.000906846	0.0902041	0.453011	-1.14238	AT5G43570	Serine protease inhibitor, potato inhibitor I-type family protein	15min	Down
AT5G45340	15.9055	0.000467609	0.0659259	0.685806	-0.544127	CYP707A3	cytochrome P450, family 707, subfamily A, polypeptide 3	15min	Down
AT5G46295	34.6963	2.36e-05	0.0102273	0.368263	-1.44119	AT5G46295	transmembrane protein	15min	Down
AT5G47220	25.2765	7.46e-05	0.02	0.637918	-0.648556	ERF2	ethylene responsive element binding factor 2	15min	Down
AT5G47230	58.9521	1.52e-05	0.00966667	0.4969	-1.00897	ERF5	ethylene responsive element binding factor 5	15min	Down
AT5G47910	16.6428	0.000377765	0.0549624	0.45036	-1.15085	RBOHD	respiratory burst oxidase homologue D	15min	Down
AT5G51190	13.8178	0.000783376	0.08875	0.711967	-0.490118	AT5G51190	Integrase-type DNA-binding superfamily protein	15min	Down
AT5G52050	13.8289	0.000783376	0.08875	0.679129	-0.558242	AT5G52050	MATE efflux family protein	15min	Down
AT5G52750	45.4122	1.52e-05	0.00966667	0.401988	-1.31477	AT5G52750	Heavy metal transport/detoxification superfamily protein	15min	Down
AT5G54490	40.9938	1.52e-05	0.00966667	0.505305	-0.984773	PBP1	pinoid-binding protein 1	15min	Down
AT5G59550	30.3085	4.05e-05	0.0122222	0.476032	-1.07087	RDUF2	zinc finger (C3HC4-type RING finger) family protein	15min	Down
AT5G59730	16.4682	0.00038407	0.0549624	0.688854	-0.537729	EXO70H7	exocyst subunit exo70 family protein H7	15min	Down
AT5G59820	14.8009	0.000609993	0.0789796	0.682092	-0.551962	RHL41	C2H2-type zinc finger family protein	15min	Down
AT5G61600	23.0113	0.000125571	0.0274713	0.644962	-0.632715	ERF104	ethylene response factor 104	15min	Down
AT5G63850	13.3888	0.000877423	0.0902041	0.684848	-0.546143	AAP4	amino acid permease 4	15min	Down
AT5G64260	15.4014	0.000533284	0.070979	0.713382	-0.487253	EXL2	EXORDIUM like 2	15min	Down
AT5G64310	21.4961	0.000172332	0.0345263	0.651009	-0.61925	AGP1	arabinogalactan protein 1	15min	Down
AT5G65300	39.9965	1.52e-05	0.00966667	0.357178	-1.48528	AT5G65300	hypothetical protein	15min	Down
AT5G65920	15.581	0.000504913	0.0692857	0.659051	-0.601539	AT5G65920	ARM repeat superfamily protein	15min	Down
AT5G66210	14.3861	0.000687227	0.0843871	0.713622	-0.486769	CPK28	calcium-dependent protein kinase 28	15min	Down
AT5G66650	19.524	0.000210687	0.0374766	0.648604	-0.62459	AT5G66650	calcium uniporter (DUF607)	15min	Down
AT5G67300	14.0315	0.000730836	0.0869375	0.712577	-0.488882	MYBR1	myb domain protein r1	15min	Down
AT5G67470	13.3058	0.000894236	0.0902041	0.505446	-0.984372	FH6	formin homolog 6	15min	Down
AT1G10850	13.7058	0.00078863	0.0888166	1.5232	0.607102	AT1G10850	Leucine-rich repeat protein kinase family protein	15min	Up
AT1G48920	19.5517	0.000206483	0.0374766	1.35617	0.439541	NUC-L1	nucleolin like 1	15min	Up
AT1G55910	14.6573	0.000624704	0.0792667	1.6101	0.687153	ZIP11	zinc transporter 11 precursor	15min	Up
AT1G56070	13.2393	0.000911575	0.0902041	1.26117	0.334757	LOS1	Ribosomal protein S5/Elongation factor G/III/V family protein	15min	Up
AT1G78100	23.8511	0.000100352	0.0241772	1.60957	0.686679	AUF1	F-box family protein	15min	Up
AT2G03220	13.1508	0.000920506	0.0902041	1.56355	0.644824	FT1	fucosyltransferase 1	15min	Up
AT2G21210	24.8793	8.09e-05	0.0210959	1.81768	0.862097	AT2G21210	SAUR-like auxin-responsive protein family	15min	Up
AT2G34480	17.9491	0.000298429	0.0489344	1.31236	0.392168	AT2G34480	Ribosomal protein L18ae/LX family protein	15min	Up
AT3G03830	14.047	0.000730836	0.0869375	2.67651	1.42035	SAUR28	SAUR-like auxin-responsive protein family	15min	Up
AT3G12580	13.9119	0.00076919	0.0887273	1.37832	0.462915	HSP70	heat shock protein 70	15min	Up
AT3G58510	13.4133	0.00087322	0.0902041	1.51474	0.599068	AT3G58510	DEA(D/H)-box RNA helicase family protein	15min	Up
AT4G21280	12.6569	0.00107655	0.0989855	1.26839	0.342996	PSBQA	photosystem II subunit QA	15min	Up
AT4G38840	38.3298	1.94e-05	0.0102273	1.93677	0.953653	AT4G38840	SAUR-like auxin-responsive protein family	15min	Up
AT5G13110	18.7665	0.00024799	0.0437037	1.84808	0.88603	G6PD2	glucose-6-phosphate dehydrogenase 2	15min	Up
AT5G18030	14.0838	0.000726633	0.0869375	2.04461	1.03183	AT5G18030	SAUR-like auxin-responsive protein family	15min	Up
AT5G52650	13.3607	0.000887931	0.0902041	1.27821	0.354121	AT5G52650	RNA binding Plectin/S10 domain-containing protein	15min	Up
AT5G63960	18.0522	0.000287921	0.0476522	2.15635	1.10859	AT5G63960	DNA polymerase delta subunit 1	15min	Up
AT1G01180	13.9325	0.00015663	0.00322368	0.547164	-0.869954	AT1G01180	S-adenosyl-L-methionine-dependent methyltransferases superfamily protein	30min	Down
AT1G01240	8.9738	0.00183161	0.0196772	0.749676	-0.415661	AT1G01240	transmembrane protein	30min	Down
AT1G01260	10.3999	0.000817031	0.0107035	0.559704	-0.837263	AT1G01260	basic helix-loop-helix (bHLH) DNA-binding superfamily protein	30min	Down
AT1G01660	6.13696	0.00925393	0.0579392	0.315703	-1.66336	AT1G01660	RING/U-box superfamily protein	30min	Down
AT1G02080	10.9207	0.00064378	0.0090395	0.74299	-0.428585	AT1G02080	transcription regulator	30min	Down
AT1G02170	12.0557	0.000378468	0.00622503	0.70478	-0.504755	MC1	metacaspase 1	30min	Down
AT1G02335	5.49223	0.0137693	0.0746551	0.675869	-0.565184	GL22	germin-like protein subfamily 2 member 2 precursor	30min	Down
AT1G02640	14.1804	0.000149597	0.00313673	0.695049	-0.524814	BXL2	beta-xylosidase 2	30min	Down
AT1G02816	17.673	2.05e-05	0.000655738	0.604565	-0.726032	AT1G02816	pectinesterase (Protein of unknown function, DUF538)	30min	Down
AT1G03220	26.2361	0	0	0.65019	-0.621067	AT1G03220	Eukaryotic aspartyl protease family protein	30min	Down
AT1G03230	20.8752	0	0	0.645249	-0.632072	AT1G03230	Eukaryotic aspartyl protease family protein	30min	Down
AT1G03370	17.0218	2.88e-05	0.000860421	0.597285	-0.743508	AT1G03370	C2 calcium/lipid-binding and GRAM domain containing protein	30min	Down
AT1G03610	14.2022	0.000149597	0.00313673	0.671219	-0.575145	AT1G03610	plant/protein (DUF789)	30min	Down
AT1G03730	15.3487	8.06e-05	0.00198113	0.628222	-0.670654	AT1G03730	pyrroline-5-carboxylate reductase	30min	Down
AT1G03740	9.3741	0.00144419	0.016441	0.734351	-0.445458	AT1G03740	Protein kinase superfamily protein	30min	Down
AT1G03850	13.8495	0.000159187	0.00326772	0.647024	-0.62811	GRXS13	Glutaredoxin family protein	30min	Down
AT1G04183	6.36253	0.0080514	0.0527829	0.68024	-0.555885		Natural antisense transcript overlaps with AT1G03410	30min	Down
AT1G04210	5.879	0.0108995	0.0645062	0.717971	-0.478002	AT1G04210	Leucine-rich repeat protein kinase family protein	30min	Down
AT1G04220	6.75644	0.00638218	0.0451514	0.674662	-0.567762	KCS2	3-ketoacyl-CoA synthase 2	30min	Down
AT1G04560	5.84984	0.0111054	0.0654768	0.377271	-1.40633	AT1G04560	AWPM-19-like family protein	30min	Down
AT1G04710	5.26233	0.0158535	0.0808806	0.739384	-0.435605	PKT4	peroxisomal 3-ketoacyl-CoA thiolase 4	30min	Down
AT1G04940	5.27897	0.0156815	0.0803438	0.718002	-0.47794	Tic20-I	translocon at the inner envelope membrane of chloroplasts 20	30min	Down
AT1G04950	7.20038	0.00486575	0.0379412	0.725711	-0.462534	TAFII59	TATA BOX ASSOCIATED FACTOR II 59	30min	Down
AT1G05270	5.51501	0.0135878	0.074185	0.726566	-0.460834	AT1G05270	TraB family protein	30min	Down
AT1G05340	41.1152	0	0	0.549972	-0.86257	AT1G05340	cysteine-rich TM module stress tolerance protein	30min	Down
AT1G05575	30.027	0	0	0.450547	-1.15025	AT1G05575	transmembrane protein	30min	Down
AT1G05600	12.038	0.000382943	0.00627883	0.624269	-0.679759	EMB3101	Tetratricopeptide repeat (TPR)-like superfamily protein	30min	Down
AT1G05620	5.16927	0.0168425	0.0840842	0.70734	-0.499524	URH2	uridine-ribohydrolase 2	30min	Down
AT1G05675	15.064	8.82e-05	0.00207831	0.58178	-0.781453	AT1G05675	UDP-Glycosyltransferase superfamily protein	30min	Down
AT1G05900	13.7941	0.000160465	0.00327249	0.380773	-1.393	NTH2	endonuclease III 2	30min	Down
AT1G06033	11.3719	0.000521033	0.0077178	0.579355	-0.787481			30min	Down
AT1G06830	7.75373	0.00352513	0.0306333	0.640933	-0.641755	AT1G06830	Glutaredoxin family protein	30min	Down
AT1G06900	6.65136	0.00682905	0.0472446	0.718508	-0.476924	AT1G06900	Insulinase (Peptidase family M16) family protein	30min	Down
AT1G06963	5.93583	0.010569	0.0632925	0.00815383	-6.93831			30min	Down
AT1G07000	8.13459	0.00289733	0.0271053	0.704772	-0.504771	EXO70B2	exocyst subunit exo70 family protein B2	30min	Down
AT1G07090	19.3136	1.28e-06	4.67e-05	0.477159	-1.06746	LSH6	LIGHT-DEPENDENT SHORT HYPOCOTYLS-like protein (DUF640)	30min	Down
AT1G07128	35.3381	0	0	0.405475	-1.30231	AT1G07128	Natural antisense transcript overlaps with AT1G07130	30min	Down
AT1G07135	194.767	0	0	0.351985	-1.50641	AT1G07135	glycine-rich protein	30min	Down
AT1G07160	12.7388	0.00026659	0.00481524	0.30523	-1.71203	AT1G07160	Protein phosphatase 2C family protein	30min	Down
AT1G08320	4.95861	0.0192034	0.0912697	0.562963	-0.828889	TGA9	bZIP transcription factor family protein	30min	Down
AT1G08350	5.38316	0.0147091	0.0772599	0.68042	-0.555502	AT1G08350	Endomembrane protein 70 protein family	30min	Down
AT1G08460	9.05903	0.00172165	0.0187144	0.675966	-0.564976	HDA08	histone deacetylase 8	30min	Down
AT1G08465	9.31938	0.00149214	0.0168886	0.542866	-0.881332	YAB2	Plant-specific transcription factor YABBY family protein	30min	Down
AT1G08900	9.84219	0.00111047	0.0134028	0.633781	-0.657943	AT1G08900	Major facilitator superfamily protein	30min	Down
AT1G09070	17.4727	2.49e-05	0.000778443	0.7351	-0.443988	SRC2	soybean gene regulated by cold-2	30min	Down
AT1G09250	18.5793	1.02e-05	0.00034632	0.60256	-0.730824	AT1G09250	basic helix-loop-helix (bHLH) DNA-binding superfamily protein	30min	Down
AT1G09297	7.53971	0.00396177	0.0328579	0.160106	-2.6429		Natural antisense transcript overlaps with AT1G72070	30min	Down
AT1G09390	5.44731	0.0141561	0.0758644	0.742659	-0.429229	AT1G09390	GDSL-like Lipase/Acylhydrolase superfamily protein	30min	Down
AT1G09580	5.76368	0.0116769	0.0675481	0.64423	-0.634351	AT1G09580	emp24/gp25L/p24 family/GOLD family protein	30min	Down
AT1G09630	5.7183	0.0120061	0.0687408	0.740811	-0.432823	RAB11c	RAB GTPase 11C	30min	Down
AT1G09795	4.8262	0.0208458	0.095716	0.744228	-0.426184	ATP-PRT2	ATP phosphoribosyl transferase 2	30min	Down
AT1G09930	5.40622	0.0145097	0.0768778	0.454902	-1.13637	OPT2	oligopeptide transporter 2	30min	Down
AT1G09940	12.8402	0.000262754	0.0048014	0.606816	-0.720669	HEMA2	Glutamyl-tRNA reductase family protein	30min	Down
AT1G09970	15.9387	4.79e-05	0.00125418	0.725187	-0.463575	LRR XI-23	Leucine-rich receptor-like protein kinase family protein	30min	Down
AT1G10600	5.81129	0.0113298	0.0662234	0.654638	-0.611231	AMSH2	associated molecule with the SH3 domain of STAM 2	30min	Down
AT1G10630	15.6528	6.01e-05	0.00153094	0.695419	-0.524045	ARFA1F	ADP-ribosylation factor A1F	30min	Down
AT1G11050	96.6902	0	0	0.297401	-1.74952	AT1G11050	Protein kinase superfamily protein	30min	Down
AT1G11270	4.96851	0.0191069	0.0910634	0.59303	-0.753824	AT1G11270	F-box and associated interaction domains-containing protein	30min	Down
AT1G11310	7.42535	0.0042437	0.0344785	0.729677	-0.45467	MLO2	Seven transmembrane MLO family protein	30min	Down
AT1G11592	5.75328	0.0117626	0.0678753	0.685203	-0.545396	AT1G11592		30min	Down
AT1G11655	5.49343	0.0137604	0.0746325	0.0906195	-3.46403	AT1G11655	hypothetical protein	30min	Down
AT1G11785	5.09395	0.0177305	0.0869906	0.17621	-2.50463	AT1G11785	transmembrane protein	30min	Down
AT1G12220	10.9827	0.000627797	0.00888688	0.50051	-0.998529	RPS5	Disease resistance protein (CC-NBS-LRR class) family	30min	Down
AT1G12240	9.52791	0.00131633	0.0152519	0.654498	-0.61154	ATBETAFRUCT4	Glycosyl hydrolases family 32 protein	30min	Down
AT1G12360	5.1639	0.0169115	0.0843527	0.72079	-0.472349	KEU	Sec1/munc18-like (SM) proteins superfamily	30min	Down
AT1G12610	9.17568	0.00162255	0.0179618	0.479823	-1.05942	DDF1	Integrase-type DNA-binding superfamily protein	30min	Down
AT1G12750	14.9453	0.00010101	0.00232353	0.644957	-0.632724	RBL6	RHOMBOID-like protein 6	30min	Down
AT1G13195	8.76862	0.002056	0.0213972	0.598805	-0.739842	AT1G13195	RING/U-box superfamily protein	30min	Down
AT1G13210	31.6923	0	0	0.513675	-0.961073	ACA.l	autoinhibited Ca2 /ATPase II	30min	Down
AT1G13245	51.1616	0	0	0.557673	-0.842507	RTFL17	ROTUNDIFOLIA like 17	30min	Down
AT1G13260	37.1486	0	0	0.553332	-0.853783	RAV1	related to ABI3/VP1 1	30min	Down
AT1G13390	10.8271	0.00067063	0.00929141	0.708431	-0.497301	AT1G13390	translocase subunit seca	30min	Down
AT1G13410	7.04262	0.00535481	0.0402885	0.240783	-2.05419	AT1G13410	Tetratricopeptide repeat (TPR)-like superfamily protein	30min	Down
AT1G14120	6.00263	0.0100895	0.0613608	0.633483	-0.658622	AT1G14120	2-oxoglutarate (2OG) and Fe(II)-dependent oxygenase superfamily protein	30min	Down
AT1G14140	9.95773	0.00105933	0.0130063	0.679062	-0.558385	UCP3	Mitochondrial substrate carrier family protein	30min	Down
AT1G14370	8.86831	0.00195691	0.0207525	0.70138	-0.511731	APK2A	protein kinase 2A	30min	Down
AT1G14490	7.71194	0.00358394	0.0307684	0.326245	-1.61597	AT1G14490	Putative AT-hook DNA-binding family protein	30min	Down
AT1G14540	7.10228	0.00516047	0.0395105	0.465073	-1.10447	PER4	Peroxidase superfamily protein	30min	Down
AT1G14670	5.61092	0.012804	0.0714775	0.735471	-0.443261	AT1G14670	Endomembrane protein 70 protein family	30min	Down
AT1G14700	6.32762	0.00823616	0.0536122	0.74488	-0.424921	PAP3	purple acid phosphatase 3	30min	Down
AT1G14860	15.0931	8.82e-05	0.00207831	0.56987	-0.811296	NUDT18	nudix hydrolase homolog 18	30min	Down
AT1G14870	33.0929	0	0	0.630576	-0.665257	PCR2	PLANT CADMIUM RESISTANCE 2	30min	Down
AT1G14960	6.6121	0.00701189	0.0481264	0.730046	-0.45394	AT1G14960	Polyketide cyclase/dehydrase and lipid transport superfamily protein	30min	Down
AT1G15040	14.2517	0.00014704	0.00313673	0.667145	-0.583929	GAT1_2.1	Class I glutamine amidotransferase-like superfamily protein	30min	Down
AT1G15085	7.6842	0.00363956	0.0311093	0.330454	-1.59748	AT1G15085	hypothetical protein	30min	Down
AT1G15430	8.81572	0.00200742	0.0210456	0.646576	-0.629109	AT1G15430	hypothetical protein (DUF1644)	30min	Down
AT1G15740	6.07673	0.00960811	0.0594502	0.745511	-0.423698	AT1G15740	Leucine-rich repeat family protein	30min	Down
AT1G15750	7.65008	0.00372267	0.0315035	0.74736	-0.420125	TPL	Transducin family protein / WD-40 repeat family protein	30min	Down
AT1G16000	5.71204	0.0120477	0.0688403	0.737989	-0.438328	AT1G16000	GAG1At protein	30min	Down
AT1G16010	11.5142	0.00047756	0.00719653	0.69391	-0.527179	MGT2	magnesium transporter 2	30min	Down
AT1G16080	7.63861	0.00373865	0.0316108	0.748912	-0.417133	AT1G16080	nuclear protein	30min	Down
AT1G16130	27.7086	0	0	0.481461	-1.05451	WAKL2	wall associated kinase-like 2	30min	Down
AT1G16170	10.1482	0.000944253	0.0119886	0.680461	-0.555415	AT1G16170	ephrin-A3 protein	30min	Down
AT1G16180	22.0857	0	0	0.673285	-0.570711	AT1G16180	Serinc-domain containing serine and sphingolipid biosynthesis protein	30min	Down
AT1G16420	17.2	2.62e-05	0.000800781	0.207379	-2.26966	MC8	metacaspase 8	30min	Down
AT1G16510	16.8668	3.45e-05	0.00100935	0.28324	-1.8199	AT1G16510	SAUR-like auxin-responsive protein family	30min	Down
AT1G16520	4.8747	0.0202423	0.0941511	0.700744	-0.513041	AT1G16520	interactor of constitutive active ROPs protein	30min	Down
AT1G16750	7.87423	0.00329625	0.0294966	0.682089	-0.551969	AT1G16750	GPI-anchored adhesin-like protein, putative (Protein of unknown function, DUF547)	30min	Down
AT1G17147	26.0137	0	0	0.287114	-1.80031	AT1G17147	VQ motif-containing protein	30min	Down
AT1G17330	7.81572	0.00340493	0.0301585	0.58714	-0.768224	AT1G17330	Metal-dependent phosphohydrolase	30min	Down
AT1G17410	4.74005	0.0219786	0.0993014	0.677621	-0.561449	AT1G17410	Nucleoside diphosphate kinase family protein	30min	Down
AT1G17420	20.4168	0	0	0.600401	-0.736002	LOX3	lipoxygenase 3	30min	Down
AT1G17530	12.7957	0.00026659	0.00481524	0.70615	-0.501954	TIM23-1	translocase of inner mitochondrial membrane 23	30min	Down
AT1G17810	7.18285	0.00492456	0.0382853	0.450582	-1.15014	BETA-TIP	beta-tonoplast intrinsic protein	30min	Down
AT1G18075	5.02934	0.0184164	0.0891798	0.00839335	-6.89654	MIR159B		30min	Down
AT1G18300	10.9326	0.000638026	0.00896676	0.585609	-0.771991	NUDT4	nudix hydrolase homolog 4	30min	Down
AT1G18320	13.2242	0.000214167	0.00410539	0.0416404	-4.58587	AT1G18320	Mitochondrial import inner membrane translocase subunit Tim17/Tim22/Tim23 family protein	30min	Down
AT1G18340	5.641	0.012563	0.0707634	0.653523	-0.613689	AT1G18340	basal transcription factor complex subunit-like protein	30min	Down
AT1G18390	9.50622	0.00133615	0.0154357	0.730088	-0.453857	AT1G18390	Serine/Threonine kinase family catalytic domain protein	30min	Down
AT1G18560	6.48674	0.00749904	0.0502958	0.508375	-0.976036	AT1G18560	BED zinc finger and hAT dimerization domain-containing protein	30min	Down
AT1G18570	67.1107	0	0	0.422948	-1.24145	MYB51	myb domain protein 51	30min	Down
AT1G18740	17.3352	2.56e-05	0.000787402	0.66189	-0.595337	AT1G18740	ROH1, putative (DUF793)	30min	Down
AT1G19020	100.389	0	0	0.432377	-1.20964	AT1G19020	CDP-diacylglycerol-glycerol-3-phosphate 3-phosphatidyltransferase	30min	Down
AT1G19050	14.0074	0.000152154	0.00316489	0.678939	-0.558646	ARR7	response regulator 7	30min	Down
AT1G19150	11.7829	0.000434727	0.00684794	0.710807	-0.49247	Lhca6	PSI type II chlorophyll a/b-binding protein (Lhca2*1)	30min	Down
AT1G19270	12.5734	0.000293441	0.00514574	0.569714	-0.811691	DA1	DA1	30min	Down
AT1G19300	16.5898	4.03e-05	0.00113718	0.519644	-0.944405	PARVUS	Nucleotide-diphospho-sugar transferases superfamily protein	30min	Down
AT1G19310	32.2817	0	0	0.461051	-1.117	AT1G19310	RING/U-box superfamily protein	30min	Down
AT1G19320	13.2851	0.000205217	0.00395808	0.502062	-0.994062	AT1G19320	Pathogenesis-related thaumatin superfamily protein	30min	Down
AT1G19380	21.6536	0	0	0.664872	-0.588852	AT1G19380	sugar, putative (DUF1195)	30min	Down
AT1G19610	9.15408	0.00164429	0.0181127	0.616801	-0.697123	PDF1.4	defensin-like protein	30min	Down
AT1G19770	81.8095	0	0	0.482529	-1.05131	PUP14	purine permease 14	30min	Down
AT1G19790	6.06258	0.00968866	0.0597359	0.401921	-1.31502	SRS7	SHI-related sequence 7	30min	Down
AT1G19900	7.78572	0.00345544	0.0303652	0.613573	-0.704693	AT1G19900	glyoxal oxidase-related protein	30min	Down
AT1G19960	7.81827	0.00340366	0.0301585	0.452878	-1.14281	AT1G19960	transcription factor	30min	Down
AT1G20310	10.0636	0.000985807	0.0122771	0.436147	-1.19711	AT1G20310	syringolide-induced protein	30min	Down
AT1G20350	8.29065	0.00266398	0.0255855	0.475104	-1.07369	TIM17-1	translocase inner membrane subunit 17-1	30min	Down
AT1G20520	6.50887	0.00740762	0.0499224	0.279699	-1.83806	AT1G20520	DUF241 domain protein, putative (DUF241)	30min	Down
AT1G20550	5.27154	0.0157576	0.0805423	0.578972	-0.788434	AT1G20550	O-fucosyltransferase family protein	30min	Down
AT1G20780	5.64915	0.0124939	0.0704506	0.704818	-0.504677	SAUL1	senescence-associated E3 ubiquitin ligase 1	30min	Down
AT1G20823	5.57923	0.0130795	0.0724982	0.725424	-0.463103	AT1G20823	RING/U-box superfamily protein	30min	Down
AT1G20930	4.8982	0.019929	0.093165	0.617526	-0.695429	CDKB2;2	cyclin-dependent kinase B2;2	30min	Down
AT1G21050	78.0692	0	0	0.4513	-1.14784	AT1G21050	MIZU-KUSSEI-like protein (Protein of unknown function, DUF617)	30min	Down
AT1G21100	27.3848	0	0	0.582383	-0.77996	IGMT1	O-methyltransferase family protein	30min	Down
AT1G21120	26.9415	0	0	0.477962	-1.06503	IGMT2	O-methyltransferase family protein	30min	Down
AT1G21200	4.95679	0.0192373	0.0912955	0.738252	-0.437814	AT1G21200	sequence-specific DNA binding transcription factor	30min	Down
AT1G21280	15.3712	7.8e-05	0.00192733	0.504263	-0.987751	AT1G21280	Copia-like polyprotein/retrotransposon	30min	Down
AT1G21326	5.11087	0.0175157	0.0863473	0.293401	-1.76906	AT1G21326	VQ motif-containing protein	30min	Down
AT1G21360	5.28759	0.0155914	0.080092	0.491665	-1.02425	GLTP2	glycolipid transfer protein 2	30min	Down
AT1G21550	23.5483	0	0	0.349885	-1.51505	AT1G21550	Calcium-binding EF-hand family protein	30min	Down
AT1G21910	11.696	0.000444956	0.00691468	0.699342	-0.51593	DREB26	Integrase-type DNA-binding superfamily protein	30min	Down
AT1G22280	10.0836	0.000974939	0.0122	0.732738	-0.448631	PAPP2C	phytochrome-associated protein phosphatase type 2C	30min	Down
AT1G22500	15.1	8.82e-05	0.00207831	0.580774	-0.783952	ATL15	RING/U-box superfamily protein	30min	Down
AT1G22810	6.05985	0.00970528	0.0597562	0.557395	-0.843228	AT1G22810	Integrase-type DNA-binding superfamily protein	30min	Down
AT1G22870	13.2434	0.000212888	0.00408589	0.505466	-0.984315	AT1G22870	kinase family with ARM repeat domain-containing protein	30min	Down
AT1G22890	6.71912	0.00653305	0.0458046	0.691697	-0.531787	AT1G22890	transmembrane protein	30min	Down
AT1G22940	5.19893	0.0165503	0.0833269	0.495646	-1.01262	TH1	thiamin biosynthesis protein	30min	Down
AT1G22985	5.30856	0.0154239	0.0796501	0.678617	-0.55933	CRF7	Integrase-type DNA-binding superfamily protein	30min	Down
AT1G23140	13.6751	0.000170694	0.00342747	0.513406	-0.961828	AT1G23140	Calcium-dependent lipid-binding (CaLB domain) family protein	30min	Down
AT1G23200	7.45699	0.00414589	0.0339529	0.549714	-0.863246	AT1G23200	Plant invertase/pectin methylesterase inhibitor superfamily	30min	Down
AT1G23210	4.77078	0.0215784	0.0981477	0.123859	-3.01323	GH9B6	glycosyl hydrolase 9B6	30min	Down
AT1G23710	14.8779	0.00010101	0.00232353	0.665317	-0.587885	AT1G23710	hypothetical protein (DUF1645)	30min	Down
AT1G23870	12.1785	0.000363125	0.00605544	0.710975	-0.49213	TPS9	trehalose-phosphatase/synthase 9	30min	Down
AT1G23960	14.501	0.000126582	0.0027809	0.64864	-0.624509	AT1G23960	hypothetical protein (DUF626)	30min	Down
AT1G24140	9.85607	0.0011028	0.0133617	0.465037	-1.10458	AT1G24140	Matrixin family protein	30min	Down
AT1G24145	12.4212	0.000328602	0.00562979	0.526418	-0.925718	AT1G24145	transmembrane protein	30min	Down
AT1G24147	7.24827	0.00470592	0.0370272	0.365738	-1.45112	AT1G24147	transmembrane protein	30min	Down
AT1G24148	14.5908	0.000115714	0.00258203	0.535276	-0.901645	AT1G24148	hypothetical protein	30min	Down
AT1G24150	37.223	0	0	0.516219	-0.953946	FH4	formin homologue 4	30min	Down
AT1G24180	8.38853	0.00252525	0.0245771	0.695903	-0.523042	IAR4	Thiamin diphosphate-binding fold (THDP-binding) superfamily protein	30min	Down
AT1G24240	7.87119	0.00330137	0.0295254	0.634637	-0.655996	AT1G24240	Ribosomal protein L19 family protein	30min	Down
AT1G24340	11.2084	0.00056962	0.00830382	0.574745	-0.799005	EMB2421	FAD/NAD(P)-binding oxidoreductase family protein	30min	Down
AT1G25275	40.3747	0	0	0.629119	-0.668594	AT1G25275	thionin-like protein	30min	Down
AT1G25360	4.93437	0.0195148	0.0921649	0.315993	-1.66204	AT1G25360	Pentatricopeptide repeat (PPR) superfamily protein	30min	Down
AT1G25400	55.2422	0	0	0.495532	-1.01295	AT1G25400	transmembrane protein	30min	Down
AT1G25422	5.20372	0.0164966	0.083182	0.288326	-1.79423	AT1G25422	hypothetical protein	30min	Down
AT1G26220	5.38039	0.0147449	0.07737	0.749868	-0.415292	AT1G26220	Acyl-CoA N-acyltransferases (NAT) superfamily protein	30min	Down
AT1G26270	15.1583	8.76e-05	0.00207831	0.722552	-0.468828	AT1G26270	Phosphatidylinositol 3- and 4-kinase family protein	30min	Down
AT1G26690	6.34178	0.00816328	0.053293	0.71068	-0.492728	AT1G26690	emp24/gp25L/p24 family/GOLD family protein	30min	Down
AT1G26730	6.92791	0.00571666	0.0421792	0.502907	-0.991637	AT1G26730	EXS (ERD1/XPR1/SYG1) family protein	30min	Down
AT1G26810	6.66261	0.00678494	0.0471264	0.474067	-1.07684	GALT1	galactosyltransferase1	30min	Down
AT1G27100	9.53939	0.00130866	0.0152307	0.747405	-0.420038	AT1G27100	Actin cross-linking protein	30min	Down
AT1G27600	9.89107	0.00107723	0.0131026	0.624912	-0.678274	IRX9-L	Nucleotide-diphospho-sugar transferases superfamily protein	30min	Down
AT1G27670	6.3082	0.00833717	0.054	0.707414	-0.499373	AT1G27670	transmembrane protein	30min	Down
AT1G27730	197.177	0	0	0.265311	-1.91424	STZ	salt tolerance zinc finger	30min	Down
AT1G27770	14.4518	0.000129779	0.00283916	0.717392	-0.479165	ACA1	autoinhibited Ca2 -ATPase 1	30min	Down
AT1G28130	10.4349	0.000806163	0.0106145	0.6788	-0.558942	GH3.17	Auxin-responsive GH3 family protein	30min	Down
AT1G28190	14.2601	0.000145122	0.00311386	0.544784	-0.876244	AT1G28190	hypothetical protein	30min	Down
AT1G28360	9.58625	0.00126518	0.0147797	0.490703	-1.02708	ERF12	ERF domain protein 12	30min	Down
AT1G28370	47.0508	0	0	0.384573	-1.37867	ERF11	ERF domain protein 11	30min	Down
AT1G28380	38.9554	0	0	0.591795	-0.75683	NSL1	MAC/Perforin domain-containing protein	30min	Down
AT1G28390	9.6212	0.00123705	0.0145708	0.629857	-0.666904	AT1G28390	Protein kinase superfamily protein	30min	Down
AT1G28600	8.65016	0.00221839	0.0225895	0.703098	-0.508203	AT1G28600	GDSL-like Lipase/Acylhydrolase superfamily protein	30min	Down
AT1G28710	14.59	0.000115714	0.00258203	0.505585	-0.983973	AT1G28710	Nucleotide-diphospho-sugar transferase family protein	30min	Down
AT1G29465	7.9103	0.0032189	0.0290202	0.701527	-0.511429	AT1G29465	transmembrane protein	30min	Down
AT1G29690	12.6559	0.000283212	0.00503982	0.733978	-0.446192	CAD1	MAC/Perforin domain-containing protein	30min	Down
AT1G29760	9.10144	0.00168776	0.0184358	0.5823	-0.780165	AT1G29760	Putative adipose-regulatory protein (Seipin)	30min	Down
AT1G29970	6.911	0.00578379	0.0424742	0.677923	-0.560808	RPL18AA	60S ribosomal protein L18A-1	30min	Down
AT1G30090	8.67937	0.00217236	0.0222092	0.716711	-0.480537	AT1G30090	Galactose oxidase/kelch repeat superfamily protein	30min	Down
AT1G30130	9.81445	0.00112582	0.0135643	0.69572	-0.523421	AT1G30130	DUF1365 family protein	30min	Down
AT1G30370	25.5235	0	0	0.189067	-2.40303	DLAH	alpha/beta-Hydrolases superfamily protein	30min	Down
AT1G30500	9.22026	0.00159634	0.0177596	0.511009	-0.968579	NF-YA7	nuclear factor Y, subunit A7	30min	Down
AT1G30520	5.37625	0.0147909	0.0775595	0.681078	-0.554108	AAE14	acyl-activating enzyme 14	30min	Down
AT1G30730	5.79688	0.0114372	0.0665625	0.727907	-0.458173	AT1G30730	FAD-binding Berberine family protein	30min	Down
AT1G30755	23.4928	0	0	0.419138	-1.2545	AT1G30755	elongation factor G, putative (DUF668)	30min	Down
AT1G31130	29.3555	0	0	0.640391	-0.642974	AT1G31130	polyadenylate-binding protein 1-B-binding protein	30min	Down
AT1G31258	8.95199	0.00186613	0.0199795	0.321881	-1.6354	AT1G31258		30min	Down
AT1G31290	6.08465	0.00955888	0.0592158	0.667122	-0.583977	AGO3	ARGONAUTE 3	30min	Down
AT1G31310	5.87705	0.0109193	0.0645259	0.640337	-0.643097	AT1G31310	hydroxyproline-rich glycoprotein family protein	30min	Down
AT1G31780	8.1721	0.0028334	0.0266506	0.656194	-0.607805	AT1G31780	oligomeric golgi complex subunit	30min	Down
AT1G31850	6.08289	0.00957103	0.0592442	0.501041	-0.996999	AT1G31850	S-adenosyl-L-methionine-dependent methyltransferases superfamily protein	30min	Down
AT1G31935	4.93524	0.0195007	0.0921262	0.673928	-0.569334	AT1G31935		30min	Down
AT1G32170	17.5378	2.37e-05	0.000755102	0.669392	-0.579076	XTH30	xyloglucan endotransglucosylase/hydrolase 30	30min	Down
AT1G32460	14.1203	0.000149597	0.00313673	0.733075	-0.447967	AT1G32460	hypothetical protein	30min	Down
AT1G32640	10.849	0.000662319	0.00919255	0.748729	-0.417485	MYC2	Basic helix-loop-helix (bHLH) DNA-binding family protein	30min	Down
AT1G32760	5.59668	0.0129216	0.0719288	0.702358	-0.509721	AT1G32760	Glutaredoxin family protein	30min	Down
AT1G32920	80.9489	0	0	0.456354	-1.13177	AT1G32920	hypothetical protein	30min	Down
AT1G32928	6.96849	0.00558177	0.0414577	0.599235	-0.738806	AT1G32928	Avr9/Cf-9 rapidly elicited protein	30min	Down
AT1G33055	5.14119	0.01715	0.0851889	0.607151	-0.719873	AT1G33055	hypothetical protein	30min	Down
AT1G33170	5.13015	0.0172746	0.0856179	0.683713	-0.548538	AT1G33170	S-adenosyl-L-methionine-dependent methyltransferases superfamily protein	30min	Down
AT1G33590	48.8783	0	0	0.561966	-0.831446	AT1G33590	Leucine-rich repeat (LRR) family protein	30min	Down
AT1G33600	31.1765	0	0	0.608799	-0.715963	AT1G33600	Leucine-rich repeat (LRR) family protein	30min	Down
AT1G33610	29.1445	0	0	0.573917	-0.801086	AT1G33610	Leucine-rich repeat (LRR) family protein	30min	Down
AT1G33760	40.0295	0	0	0.433149	-1.20707	AT1G33760	Integrase-type DNA-binding superfamily protein	30min	Down
AT1G33770	5.10906	0.0175348	0.0864146	0.422518	-1.24291	AT1G33770	Protein kinase superfamily protein	30min	Down
AT1G33780	10.0243	0.00100307	0.0123934	0.729367	-0.455284	AT1G33780	electron transporter, putative (DUF179)	30min	Down
AT1G34190	15.2814	8.25e-05	0.00200622	0.680615	-0.55509	NAC017	NAC domain containing protein 17	30min	Down
AT1G34320	8.05365	0.00300281	0.0276946	0.738863	-0.436622	AT1G34320	Ikzf5 (DUF668)	30min	Down
AT1G35140	66.9555	0	0	0.518625	-0.947238	PHI-1	Phosphate-responsive 1 family protein	30min	Down
AT1G35210	61.4198	0	0	0.379885	-1.39637	AT1G35210	hypothetical protein	30min	Down
AT1G35250	7.04374	0.00535098	0.0402791	0.480964	-1.056	AT1G35250	Thioesterase superfamily protein	30min	Down
AT1G35350	25.434	0	0	0.647523	-0.626997	AT1G35350	EXS (ERD1/XPR1/SYG1) family protein	30min	Down
AT1G35430	16.3709	4.41e-05	0.00122776	0.605281	-0.724323	AT1G35430	transmembrane protein	30min	Down
AT1G35460	6.3162	0.00830137	0.053835	0.59115	-0.758403	FBH1	basic helix-loop-helix (bHLH) DNA-binding superfamily protein	30min	Down
AT1G35670	9.02793	0.00177215	0.0191701	0.706509	-0.501221	CDPK2	calcium-dependent protein kinase 2	30min	Down
AT1G36060	10.6051	0.000723693	0.00969178	0.668668	-0.580639	AT1G36060	Integrase-type DNA-binding superfamily protein	30min	Down
AT1G36940	22.4004	0	0	0.320783	-1.64033	AT1G36940	myotubularin-like protein	30min	Down
AT1G44830	24.9269	0	0	0.447873	-1.15884	AT1G44830	Integrase-type DNA-binding superfamily protein	30min	Down
AT1G45150	4.75939	0.0217357	0.0985764	0.71628	-0.481403	AT1G45150	alpha-1,6-mannosyl-glycoprotein 2-beta-N-acetylglucosaminyltransferase	30min	Down
AT1G45170	5.18572	0.0166603	0.0836862	0.647088	-0.627965	AT1G45170	outer envelope pore 24B-like protein	30min	Down
AT1G47230	5.7743	0.011604	0.0672381	0.596116	-0.746334	CYCA3;4	CYCLIN A3;4	30min	Down
AT1G47480	4.7402	0.0219786	0.0993014	0.7237	-0.466536	AT1G47480	alpha/beta-Hydrolases superfamily protein	30min	Down
AT1G49050	6.80532	0.00618783	0.0443381	0.711284	-0.491503	AT1G49050	Eukaryotic aspartyl protease family protein	30min	Down
AT1G49500	36.9421	0	0	0.603139	-0.729439	AT1G49500	transcription initiation factor TFIID subunit 1b-like protein	30min	Down
AT1G49530	5.03137	0.0183966	0.089145	0.642209	-0.638885	GGPS6	geranylgeranyl pyrophosphate synthase 6	30min	Down
AT1G49730	6.22457	0.00883135	0.0564896	0.697031	-0.520706	AT1G49730	Protein kinase superfamily protein	30min	Down
AT1G49780	44.3113	0	0	0.147678	-2.75947	PUB26	plant U-box 26	30min	Down
AT1G49980	19.0047	2.56e-06	9.17e-05	0.625664	-0.67654	AT1G49980	DNA/RNA polymerases superfamily protein	30min	Down
AT1G50020	9.94231	0.00106316	0.0130125	0.704727	-0.504863	AT1G50020	tubulin alpha-6 chain	30min	Down
AT1G50060	9.15027	0.00164429	0.0181127	0.626494	-0.674628	AT1G50060	CAP (Cysteine-rich secretory proteins, Antigen 5, and Pathogenesis-related 1 protein) superfamily protein	30min	Down
AT1G50120	5.73473	0.0118859	0.0683572	0.721897	-0.470135	AT1G50120	immunoglobulin	30min	Down
AT1G50180	7.72937	0.00356157	0.0307261	0.470917	-1.08646	AT1G50180	NB-ARC domain-containing disease resistance protein	30min	Down
AT1G50430	7.22331	0.00479095	0.0374887	0.746479	-0.421827	DWF5	Ergosterol biosynthesis ERG4/ERG24 family	30min	Down
AT1G50600	12.2148	0.000356732	0.00598931	0.678231	-0.560152	SCL5	scarecrow-like 5	30min	Down
AT1G50732	4.81937	0.0209443	0.0961015	0.727585	-0.458812	AT1G50732	transmembrane protein	30min	Down
AT1G51190	6.48581	0.0075016	0.0502958	0.34277	-1.54469	PLT2	Integrase-type DNA-binding superfamily protein	30min	Down
AT1G51670	15.6149	6.39e-05	0.00161812	0.392243	-1.35018	AT1G51670	hypothetical protein	30min	Down
AT1G51805	15.3178	8.25e-05	0.00200622	0.659903	-0.599673	AT1G51805	Leucine-rich repeat protein kinase family protein	30min	Down
AT1G52060	6.51983	0.00737502	0.0498145	0.664499	-0.58966	AT1G52060	Mannose-binding lectin superfamily protein	30min	Down
AT1G52070	8.28076	0.00267229	0.0255998	0.686712	-0.542222	AT1G52070	Mannose-binding lectin superfamily protein	30min	Down
AT1G52660	5.95618	0.0104187	0.0627046	0.405902	-1.3008	AT1G52660	P-loop containing nucleoside triphosphate hydrolases superfamily protein	30min	Down
AT1G52910	4.95631	0.0192373	0.0912955	0.626058	-0.675632	AT1G52910	fiber (DUF1218)	30min	Down
AT1G53050	9.33845	0.0014704	0.0166909	0.57226	-0.805258	AT1G53050	Protein kinase superfamily protein	30min	Down
AT1G53080	5.80478	0.0113649	0.0663185	0.506239	-0.982109	AT1G53080	Legume lectin family protein	30min	Down
AT1G53100	4.77994	0.0214666	0.097838	0.281575	-1.82841	AT1G53100	Core-2/I-branching beta-1,6-N-acetylglucosaminyltransferase family protein	30min	Down
AT1G53130	4.92472	0.0196439	0.0923933	0.397425	-1.33124	GRI	Stigma-specific Stig1 family protein	30min	Down
AT1G53170	18.9889	2.56e-06	9.17e-05	0.501472	-0.995758	ERF8	ethylene response factor 8	30min	Down
AT1G53350	10.642	0.000712824	0.00961207	0.578807	-0.788846	AT1G53350	Disease resistance protein (CC-NBS-LRR class) family	30min	Down
AT1G53430	6.012	0.0100051	0.0609424	0.739673	-0.43504	AT1G53430	Leucine-rich repeat transmembrane protein kinase	30min	Down
AT1G53450	5.29033	0.0155747	0.080092	0.593249	-0.753291	AT1G53450	epstein-barr nuclear antigen	30min	Down
AT1G53610	5.45114	0.0141254	0.0757976	0.574326	-0.800059	AT1G53610	transmembrane protein	30min	Down
AT1G53620	5.78496	0.0115113	0.0668374	0.399176	-1.3249	AT1G53620	transmembrane protein	30min	Down
AT1G53625	46.4518	0	0	0.435867	-1.19804	AT1G53625	hypothetical protein	30min	Down
AT1G53640	5.31398	0.0153548	0.0793853	0.498118	-1.00544	AT1G53640	transmembrane protein	30min	Down
AT1G53770	8.75779	0.00206751	0.0214741	0.494409	-1.01622	AT1G53770	O-fucosyltransferase family protein	30min	Down
AT1G54000	11.0265	0.000612454	0.00870909	0.730919	-0.452216	GLL22	GDSL-like Lipase/Acylhydrolase superfamily protein	30min	Down
AT1G54095	6.44289	0.0076806	0.0511319	0.192076	-2.38025	AT1G54095	DUF1677 family protein, putative (DUF1677)	30min	Down
AT1G55240	7.23114	0.0047462	0.0371672	0.658617	-0.602489	AT1G55240	proteinase inhibitor I4, serpin (DUF716)	30min	Down
AT1G55280	6.76664	0.00633742	0.0449773	0.602239	-0.731593	AT1G55280	Lipase/lipooxygenase, PLAT/LH2 family protein	30min	Down
AT1G55440	5.41713	0.0144176	0.0767063	0.00757779	-7.04401	AT1G55440	Cysteine/Histidine-rich C1 domain family protein	30min	Down
AT1G55450	88.0394	0	0	0.475707	-1.07186	AT1G55450	S-adenosyl-L-methionine-dependent methyltransferases superfamily protein	30min	Down
AT1G55520	9.87678	0.00109065	0.0132556	0.71052	-0.493052	TBP2	TATA binding protein 2	30min	Down
AT1G55920	15.1768	8.5e-05	0.00204301	0.722935	-0.468062	SERAT2;1	serine acetyltransferase 2;1	30min	Down
AT1G55940	7.08129	0.00523335	0.0397765	0.241141	-2.05205	CYP708A1	cytochrome P450 family protein	30min	Down
AT1G56060	52.2887	0	0	0.429161	-1.22041	AT1G56060	cysteine-rich/transmembrane domain protein B	30min	Down
AT1G56150	12.1233	0.000373354	0.00618644	0.490875	-1.02657	AT1G56150	SAUR-like auxin-responsive protein family	30min	Down
AT1G56240	109.677	0	0	0.193211	-2.37175	PP2-B13	phloem protein 2-B13	30min	Down
AT1G56250	72.084	0	0	0.291688	-1.7775	PP2-B14	phloem protein 2-B14	30min	Down
AT1G56500	10.1455	0.000948088	0.0120178	0.679988	-0.556418	AT1G56500	haloacid dehalogenase-like hydrolase family protein	30min	Down
AT1G56520	7.28082	0.00463688	0.0367799	0.611409	-0.70979	AT1G56520	Disease resistance protein (TIR-NBS-LRR class) family	30min	Down
AT1G56680	4.86601	0.0203478	0.0944171	0.738882	-0.436583	AT1G56680	Chitinase family protein	30min	Down
AT1G57540	4.72417	0.022212	0.0999252	0.740777	-0.43289	AT1G57540	40S ribosomal protein	30min	Down
AT1G57630	5.57215	0.0131332	0.0727105	0.539127	-0.891303	AT1G57630	Toll-Interleukin-Resistance (TIR) domain family protein	30min	Down
AT1G57980	5.42954	0.0142929	0.0762982	0.694053	-0.526882	AT1G57980	Nucleotide-sugar transporter family protein	30min	Down
AT1G57990	168.441	0	0	0.353868	-1.49872	PUP18	purine permease 18	30min	Down
AT1G58220	4.97397	0.0190436	0.0909557	0.664867	-0.588862	AT1G58220	Homeodomain-like superfamily protein	30min	Down
AT1G58420	7.07165	0.00526403	0.0398548	0.525269	-0.928871	AT1G58420	Uncharacterized conserved protein UCP031279	30min	Down
AT1G58460	6.16764	0.00909219	0.0574859	0.00747982	-7.06278	AT1G58460	hypothetical protein	30min	Down
AT1G59590	28.7013	0	0	0.32111	-1.63886	ZCF37	ZCF37	30min	Down
AT1G59870	28.7778	0	0	0.646564	-0.629136	PEN3	ABC-2 and Plant PDR ABC-type transporter family protein	30min	Down
AT1G59910	4.92185	0.0196752	0.0924444	0.729314	-0.455389	AT1G59910	Actin-binding FH2 (formin homology 2) family protein	30min	Down
AT1G60550	4.89608	0.0199712	0.0932905	0.592055	-0.756196	ECHID	enoyl-CoA hydratase/isomerase D	30min	Down
AT1G60840	5.49343	0.0137604	0.0746325	0.133787	-2.90199	AT1G60840	tRNA-Gly	30min	Down
AT1G61340	32.2767	0	0	0.580091	-0.785648	FBS1	F-box family protein	30min	Down
AT1G61360	6.07303	0.00963048	0.0595415	0.708019	-0.498139	AT1G61360	S-locus lectin protein kinase family protein	30min	Down
AT1G62110	6.39519	0.00788582	0.0518663	0.517235	-0.95111	AT1G62110	Mitochondrial transcription termination factor family protein	30min	Down
AT1G62200	5.11477	0.017462	0.086164	0.675487	-0.566	PTR6	Major facilitator superfamily protein	30min	Down
AT1G62250	9.99421	0.00103503	0.012748	0.670087	-0.577579	AT1G62250	orotidine 5'-phosphate decarboxylase	30min	Down
AT1G62300	13.2745	0.000208413	0.00400984	0.549707	-0.863266	WRKY6	WRKY family transcription factor	30min	Down
AT1G62640	6.26322	0.00861399	0.055403	0.716887	-0.480183	KAS III	3-ketoacyl-acyl carrier protein synthase III	30min	Down
AT1G62760	7.09065	0.00520713	0.0397511	0.282906	-1.8216	AT1G62760	Plant invertase/pectin methylesterase inhibitor superfamily protein	30min	Down
AT1G63310	6.88469	0.00586562	0.042754	0.624737	-0.67868	AT1G63310	hypothetical protein	30min	Down
AT1G63350	9.2307	0.00158228	0.017666	0.630899	-0.66452	AT1G63350	Disease resistance protein (CC-NBS-LRR class) family	30min	Down
AT1G63710	5.4208	0.0143786	0.0766303	0.336545	-1.57113	CYP86A7	cytochrome P450, family 86, subfamily A, polypeptide 7	30min	Down
AT1G63720	13.6334	0.000170694	0.00342747	0.458689	-1.12441	AT1G63720	hydroxyproline-rich glycoprotein family protein	30min	Down
AT1G63740	10.0914	0.000969825	0.0121652	0.52276	-0.935781	AT1G63740	Disease resistance protein (TIR-NBS-LRR class) family	30min	Down
AT1G63750	35.3314	0	0	0.477922	-1.06515	AT1G63750	Disease resistance protein (TIR-NBS-LRR class) family	30min	Down
AT1G63800	19.5308	1.28e-06	4.67e-05	0.648971	-0.623775	UBC5	ubiquitin-conjugating enzyme 5	30min	Down
AT1G64050	17.933	1.73e-05	0.0005625	0.566433	-0.820022	AT1G64050	hypothetical protein	30min	Down
AT1G64065	26.8561	0	0	0.492815	-1.02088	AT1G64065	Late embryogenesis abundant (LEA) hydroxyproline-rich glycoprotein family	30min	Down
AT1G64090	10.0686	0.000985807	0.0122771	0.736246	-0.44174	RTNLB3	Reticulan like protein B3	30min	Down
AT1G64230	11.5873	0.000467971	0.00716926	0.73165	-0.450775	UBC28	ubiquitin-conjugating enzyme 28	30min	Down
AT1G64610	5.18076	0.0167133	0.0838185	0.64847	-0.624888	AT1G64610	Transducin/WD40 repeat-like superfamily protein	30min	Down
AT1G64770	10.7577	0.000690449	0.00945709	0.724496	-0.46495	PnsB2	NDH-dependent cyclic electron flow 1	30min	Down
AT1G64990	6.62298	0.00695755	0.0478795	0.748199	-0.418506	GTG1	GPCR-type G protein 1	30min	Down
AT1G65060	4.92057	0.0196803	0.0924444	0.519705	-0.944235	4CL3	4-coumarate:CoA ligase 3	30min	Down
AT1G65450	4.93355	0.0195308	0.0921847	0.522403	-0.936766	GLC	HXXXD-type acyl-transferase family protein	30min	Down
AT1G65590	6.0846	0.00955888	0.0592158	0.721615	-0.4707	HEXO3	beta-hexosaminidase 3	30min	Down
AT1G66090	109.676	0	0	0.368945	-1.43852	AT1G66090	Disease resistance protein (TIR-NBS class)	30min	Down
AT1G66160	24.9863	0	0	0.649607	-0.622362	CMPG1	CYS, MET, PRO, and GLY protein 1	30min	Down
AT1G66530	6.56791	0.00718067	0.0490052	0.656593	-0.606929	AT1G66530	Arginyl-tRNA synthetase, class Ic	30min	Down
AT1G66880	12.0197	0.00038614	0.00629823	0.684895	-0.546045	AT1G66880	Protein kinase superfamily protein	30min	Down
AT1G67105	5.33001	0.015202	0.0789213	0.70846	-0.497241	AT1G67105		30min	Down
AT1G67310	6.05498	0.00973725	0.0597998	0.619534	-0.690745	AT1G67310	Calmodulin-binding transcription activator protein with CG-1 and Ankyrin domain	30min	Down
AT1G67530	6.00205	0.010094	0.0613642	0.611817	-0.708829	AT1G67530	ARM repeat superfamily protein	30min	Down
AT1G67740	16.7897	3.64e-05	0.00104587	0.72209	-0.469749	PSBY	photosystem II BY	30min	Down
AT1G67830	8.59223	0.00229127	0.0229744	0.709111	-0.495916	FXG1	alpha-fucosidase 1	30min	Down
AT1G67865	13.2799	0.000208413	0.00400984	0.605361	-0.724133	AT1G67865	hypothetical protein	30min	Down
AT1G68170	7.64914	0.00372331	0.0315035	0.0990566	-3.3356	UMAMIT23	nodulin MtN21 /EamA-like transporter family protein	30min	Down
AT1G68190	11.8431	0.000419384	0.00670072	0.529971	-0.916015	BBX27	B-box zinc finger family protein	30min	Down
AT1G68585	9.30902	0.00149853	0.0169487	0.639879	-0.64413	AT1G68585	hypothetical protein	30min	Down
AT1G68710	5.80098	0.0113943	0.0664046	0.392875	-1.34786	AT1G68710	ATPase E1-E2 type family protein / haloacid dehalogenase-like hydrolase family protein	30min	Down
AT1G68730	8.88008	0.00193965	0.0206535	0.677908	-0.560838	AT1G68730	Zim17-type zinc finger protein	30min	Down
AT1G68825	10.3771	0.000820867	0.0107358	0.309579	-1.69162	RTFL15	ROTUNDIFOLIA like 15	30min	Down
AT1G68840	17.05	2.75e-05	0.000825336	0.715568	-0.48284	RAV2	related to ABI3/VP1 2	30min	Down
AT1G69050	6.24963	0.00869646	0.0558186	0.126931	-2.97788	AT1G69050	hypothetical protein	30min	Down
AT1G69250	11.1031	0.000598389	0.00861468	0.589032	-0.763581	AT1G69250	Nuclear transport factor 2 (NTF2) family protein with RNA binding (RRM-RBD-RNP motifs) domain-containing protein	30min	Down
AT1G69450	6.53502	0.00730661	0.0494976	0.590326	-0.760416	AT1G69450	Early-responsive to dehydration stress protein (ERD4)	30min	Down
AT1G69870	12.1373	0.000369518	0.0061424	0.692337	-0.530454	NRT1.7	nitrate transporter 1.7	30min	Down
AT1G69890	30.7095	0	0	0.508456	-0.975805	AT1G69890	actin cross-linking protein (DUF569)	30min	Down
AT1G69910	14.9895	9.59e-05	0.00225564	0.65788	-0.604103	AT1G69910	Protein kinase superfamily protein	30min	Down
AT1G70740	9.70194	0.00120956	0.0143442	0.535219	-0.901797	AT1G70740	Protein kinase superfamily protein	30min	Down
AT1G70980	5.97401	0.0103171	0.0624294	0.731787	-0.450504	SYNC3	Class II aminoacyl-tRNA and biotin synthetases superfamily protein	30min	Down
AT1G71100	12.1521	0.000364404	0.00607029	0.706715	-0.5008	RSW10	Ribose 5-phosphate isomerase, type A protein	30min	Down
AT1G71750	7.23672	0.00472766	0.0371235	0.699062	-0.516509	HGPT	Hypoxanthine-guanine phosphoribosyltransferase	30min	Down
AT1G72175	6.75219	0.00639688	0.0451942	0.737019	-0.440227	AT1G72175	E3 ubiquitin-protein ligase RNF170-like protein (DUF 1232)	30min	Down
AT1G72520	78.4285	0	0	0.394669	-1.34128	LOX4	PLAT/LH2 domain-containing lipoxygenase family protein	30min	Down
AT1G72720	6.71174	0.00655351	0.0459274	0.468191	-1.09483	AT1G72720	hypothetical protein (DUF3511)	30min	Down
AT1G72820	6.29109	0.00843818	0.0545188	0.732916	-0.44828	AT1G72820	Mitochondrial substrate carrier family protein	30min	Down
AT1G72900	31.5153	0	0	0.580912	-0.783609	AT1G72900	Toll-Interleukin-Resistance (TIR) domain-containing protein	30min	Down
AT1G72910	23.8583	0	0	0.58334	-0.777591	AT1G72910	Toll-Interleukin-Resistance (TIR) domain-containing protein	30min	Down
AT1G72940	28.857	0	0	0.562936	-0.828958	AT1G72940	Toll-Interleukin-Resistance (TIR) domain-containing protein	30min	Down
AT1G73030	10.6191	0.000719857	0.00966524	0.728009	-0.457972	VPS46.2	SNF7 family protein	30min	Down
AT1G73177	5.72985	0.0119134	0.0684006	0.511459	-0.967311	BNS	bonsai	30min	Down
AT1G73250	6.50153	0.00744086	0.0500602	0.665087	-0.588385	GER1	GDP-4-keto-6-deoxymannose-3,5-epimerase-4-reductase 1	30min	Down
AT1G73260	21.0107	0	0	0.646054	-0.630274	KTI1	kunitz trypsin inhibitor 1	30min	Down
AT1G73500	21.8148	0	0	0.569905	-0.811207	MKK9	MAP kinase kinase 9	30min	Down
AT1G73540	5.08688	0.0178149	0.0871692	0.732815	-0.44848	NUDT21	nudix hydrolase homolog 21	30min	Down
AT1G73570	4.88164	0.0201502	0.0938624	0.21691	-2.20483	AT1G73570	HCP-like superfamily protein	30min	Down
AT1G73740	6.64383	0.00685207	0.0473619	0.651648	-0.617834	AT1G73740	UDP-Glycosyltransferase superfamily protein	30min	Down
AT1G73780	6.20561	0.00891574	0.0568528	0.326019	-1.61697	AT1G73780	Bifunctional inhibitor/lipid-transfer protein/seed storage 2S albumin superfamily protein	30min	Down
AT1G73805	5.18416	0.016675	0.0836862	0.627447	-0.672434	SARD1	Calmodulin binding protein-like protein	30min	Down
AT1G73830	19.2239	1.28e-06	4.67e-05	0.633936	-0.657592	BEE3	BR enhanced expression 3	30min	Down
AT1G73880	4.96833	0.0191069	0.0910634	0.663044	-0.592824	UGT89B1	UDP-glucosyl transferase 89B1	30min	Down
AT1G74040	6.04087	0.00980309	0.0600392	0.640329	-0.643114	IMS1	2-isopropylmalate synthase 1	30min	Down
AT1G74410	7.11994	0.00511443	0.0392689	0.488968	-1.03219	AT1G74410	RING/U-box superfamily protein	30min	Down
AT1G74440	17.7142	2.05e-05	0.000655738	0.607679	-0.718619	AT1G74440	ER membrane protein, putative (DUF962)	30min	Down
AT1G75020	15.2213	8.5e-05	0.00204301	0.505408	-0.984478	LPAT4	lysophosphatidyl acyltransferase 4	30min	Down
AT1G75200	7.41827	0.00426608	0.0345931	0.699424	-0.515762	AT1G75200	flavodoxin family protein / radical SAM domain-containing protein	30min	Down
AT1G75230	8.11339	0.0029197	0.0272126	0.676764	-0.563275	AT1G75230	DNA glycosylase superfamily protein	30min	Down
AT1G75400	14.9615	9.85e-05	0.00231231	0.595701	-0.747339	AT1G75400	RING/U-box superfamily protein	30min	Down
AT1G75590	4.8623	0.0203983	0.0945113	0.608865	-0.715807	AT1G75590	SAUR-like auxin-responsive protein family	30min	Down
AT1G75760	11.7762	0.000434727	0.00684794	0.586782	-0.769103	AT1G75760	ER lumen protein retaining receptor family protein	30min	Down
AT1G76210	11.1598	0.000585603	0.00848148	0.204259	-2.29153	AT1G76210	DUF241 domain protein, putative (DUF241)	30min	Down
AT1G76220	28.9483	0	0	0.345134	-1.53477	AT1G76220	hypothetical protein (DUF241)	30min	Down
AT1G76240	41.3746	0	0	0.457863	-1.12701	AT1G76240	DUF241 domain protein (DUF241)	30min	Down
AT1G76360	6.49886	0.00745237	0.050116	0.735993	-0.442236	AT1G76360	Protein kinase superfamily protein	30min	Down
AT1G76510	7.08988	0.00520713	0.0397511	0.662887	-0.593166	AT1G76510	ARID/BRIGHT DNA-binding domain-containing protein	30min	Down
AT1G76590	8.21456	0.00276307	0.0261622	0.528343	-0.920452	AT1G76590	PLATZ transcription factor family protein	30min	Down
AT1G76600	73.1062	0	0	0.439384	-1.18644	AT1G76600	poly polymerase	30min	Down
AT1G76610	13.542	0.000182202	0.00358942	0.369527	-1.43625	AT1G76610	MIZU-KUSSEI-like protein (Protein of unknown function, DUF617)	30min	Down
AT1G76640	8.55781	0.00232004	0.0231717	0.647703	-0.626595	AT1G76640	Calcium-binding EF-hand family protein	30min	Down
AT1G76650	36.9154	0	0	0.573924	-0.801068	CML38	calmodulin-like 38	30min	Down
AT1G76680	13.5379	0.000182202	0.00358942	0.731546	-0.450979	OPR1	12-oxophytodienoate reductase 1	30min	Down
AT1G76700	10.1055	0.00096535	0.0121383	0.704998	-0.504309	AT1G76700	DNAJ heat shock N-terminal domain-containing protein	30min	Down
AT1G77210	8.00798	0.00306994	0.0280655	0.644767	-0.633149	STP14	sugar transporter 14	30min	Down
AT1G77360	5.48511	0.0138429	0.0749239	0.46316	-1.11042	APPR6	Tetratricopeptide repeat (TPR)-like superfamily protein	30min	Down
AT1G77510	4.95036	0.0193	0.0914541	0.728528	-0.456944	PDIL1-2	PDI-like 1-2	30min	Down
AT1G77610	4.88188	0.0201502	0.0938624	0.687217	-0.541162	AT1G77610	EamA-like transporter family protein	30min	Down
AT1G77640	17.6016	2.05e-05	0.000655738	0.496175	-1.01108	AT1G77640	Integrase-type DNA-binding superfamily protein	30min	Down
AT1G78140	5.63009	0.0126589	0.0710477	0.669476	-0.578896	AT1G78140	S-adenosyl-L-methionine-dependent methyltransferases superfamily protein	30min	Down
AT1G78190	5.75365	0.01176	0.0678753	0.586022	-0.770973	AT1G78190	Trm112p-like protein	30min	Down
AT1G78290	5.87821	0.0109123	0.0645259	0.639321	-0.645388	SNRK2-8	Protein kinase superfamily protein	30min	Down
AT1G78300	12.2316	0.000356732	0.00598931	0.728707	-0.45659	GRF2	general regulatory factor 2	30min	Down
AT1G78310	14.3991	0.000135533	0.00294854	0.345276	-1.53418	AT1G78310	VQ motif-containing protein	30min	Down
AT1G78410	44.0546	0	0	0.213586	-2.22711	AT1G78410	VQ motif-containing protein	30min	Down
AT1G78630	13.8318	0.000160465	0.00327249	0.726566	-0.460835	emb1473	Ribosomal protein L13 family protein	30min	Down
AT1G78830	45.4184	0	0	0.560737	-0.834604	AT1G78830	Curculin-like (mannose-binding) lectin family protein	30min	Down
AT1G79020	4.74309	0.0219288	0.0992219	0.718421	-0.477099	AT1G79020	Enhancer of polycomb-like transcription factor protein	30min	Down
AT1G79075	12.5319	0.000299834	0.00522854	0.745009	-0.424671	AT1G79075		30min	Down
AT1G80610	6.40276	0.00785705	0.0518663	0.526603	-0.925213	AT1G80610	hypothetical protein	30min	Down
AT1G80640	7.00525	0.0054635	0.0409487	0.736781	-0.440692	AT1G80640	Protein kinase superfamily protein	30min	Down
AT1G80840	149.679	0	0	0.207668	-2.26765	WRKY40	WRKY DNA-binding protein 40	30min	Down
AT1G80920	26.9222	0	0	0.660289	-0.59883	J8	Chaperone DnaJ-domain superfamily protein	30min	Down
AT1G80970	5.50246	0.0136754	0.0743985	0.459919	-1.12055	AT1G80970	XH domain-containing protein	30min	Down
AT2G01180	18.2999	1.02e-05	0.00034632	0.643964	-0.634948	PAP1	phosphatidic acid phosphatase 1	30min	Down
AT2G01340	7.99582	0.00310127	0.0283022	0.50007	-0.999799	At17.1	plastid movement impaired protein	30min	Down
AT2G01430	5.3923	0.0146343	0.0771477	0.500721	-0.997922	HB17	homeobox-leucine zipper protein 17	30min	Down
AT2G01480	7.73382	0.00355453	0.0307013	0.6097	-0.713828	AT2G01480	O-fucosyltransferase family protein	30min	Down
AT2G01540	6.59364	0.00707582	0.0484376	0.736838	-0.44058	AT2G01540	Calcium-dependent lipid-binding (CaLB domain) family protein	30min	Down
AT2G02170	5.9454	0.0104929	0.062936	0.703449	-0.507482	AT2G02170	Remorin family protein	30min	Down
AT2G02220	8.49553	0.00237949	0.0235272	0.715611	-0.482753	PSKR1	phytosulfokin receptor 1	30min	Down
AT2G02590	7.73146	0.00355453	0.0307013	0.667969	-0.582146	AT2G02590	small multi-drug export protein	30min	Down
AT2G02860	16.5528	4.03e-05	0.00113718	0.619023	-0.691936	SUT2	sucrose transporter 2	30min	Down
AT2G04100	7.16346	0.00499808	0.0386838	0.563202	-0.828276	AT2G04100	MATE efflux family protein	30min	Down
AT2G04690	23.9576	0	0	0.492803	-1.02092	AT2G04690	Pyridoxamine 5'-phosphate oxidase family protein	30min	Down
AT2G05580	4.77376	0.0215446	0.0980506	0.419104	-1.25462	AT2G05580	Glycine-rich protein family	30min	Down
AT2G05755	6.76232	0.00635596	0.045068	0.65185	-0.617389	AT2G05755	Nodulin MtN21 /EamA-like transporter family protein	30min	Down
AT2G08405	5.41655	0.0144272	0.0767063	0.489434	-1.03081		Natural antisense transcript overlaps with AT2G30615	30min	Down
AT2G13360	19.4882	1.28e-06	4.67e-05	0.725428	-0.463096	AGT	alanine:glyoxylate aminotransferase	30min	Down
AT2G13650	7.60264	0.00381537	0.0319657	0.621146	-0.686996	GONST1	golgi nucleotide sugar transporter 1	30min	Down
AT2G14825	8.09775	0.00294911	0.0273769	0.500214	-0.999382	AT2G14825	histone deacetylase-like protein	30min	Down
AT2G15390	7.54821	0.00394579	0.0328025	0.704086	-0.506177	FUT4	fucosyltransferase 4	30min	Down
AT2G15480	8.73497	0.00210012	0.0216975	0.729108	-0.455795	UGT73B5	UDP-glucosyl transferase 73B5	30min	Down
AT2G15530	7.57861	0.00386587	0.0322851	0.690526	-0.534233	MBR1	RING/U-box superfamily protein	30min	Down
AT2G15695	12.647	0.000283212	0.00503982	0.667324	-0.58354	AT2G15695	peptide methionine sulfoxide reductase (Protein of unknown function DUF829, transmembrane 53)	30min	Down
AT2G16390	8.55161	0.00232515	0.0231804	0.514741	-0.958082	DRD1	SNF2 domain-containing protein / helicase domain-containing protein	30min	Down
AT2G16500	13.0497	0.000238461	0.00449398	0.731262	-0.451539	ADC1	arginine decarboxylase 1	30min	Down
AT2G16760	5.4379	0.0142207	0.0760287	0.612065	-0.708242	AT2G16760	Calcium-dependent phosphotriesterase superfamily protein	30min	Down
AT2G17040	4.83187	0.0207889	0.0956114	0.636119	-0.652632	NAC036	NAC domain containing protein 36	30min	Down
AT2G17080	9.91414	0.00106828	0.0130547	0.154833	-2.69121	AT2G17080	hypothetical protein (DUF241)	30min	Down
AT2G17370	6.06906	0.00965414	0.0595779	0.629949	-0.666692	HMG2	3-hydroxy-3-methylglutaryl-CoA reductase 2	30min	Down
AT2G17760	4.73662	0.0220125	0.0993422	0.641693	-0.640044	AT2G17760	Eukaryotic aspartyl protease family protein	30min	Down
AT2G18090	4.92966	0.0195806	0.0923636	0.736598	-0.441051	AT2G18090	PHD finger family protein / SWIB complex BAF60b domain-containing protein / GYF domain-containing protein	30min	Down
AT2G18210	14.9217	0.00010101	0.00232353	0.432941	-1.20776	AT2G18210	hypothetical protein	30min	Down
AT2G18230	7.8536	0.00334228	0.0298232	0.629634	-0.667414	PPa2	pyrophosphorylase 2	30min	Down
AT2G18410	9.17296	0.00162255	0.0179618	0.601446	-0.733494	AT2G18410	elongator complex protein	30min	Down
AT2G18690	15.0946	8.82e-05	0.00207831	0.702425	-0.509583	AT2G18690	transmembrane protein	30min	Down
AT2G18850	11.3683	0.000521033	0.0077178	0.55824	-0.841043	AT2G18850	SET domain-containing protein	30min	Down
AT2G18980	10.8063	0.000675105	0.00931217	0.724247	-0.465445	AT2G18980	Peroxidase superfamily protein	30min	Down
AT2G20080	6.6001	0.00705153	0.0483136	0.462423	-1.11272	AT2G20080	hypothetical protein	30min	Down
AT2G20142	8.5222	0.00234177	0.0232424	0.635303	-0.654484	AT2G20142	Toll-Interleukin-Resistance (TIR) domain family protein	30min	Down
AT2G20562	19.6076	1.28e-06	4.67e-05	0.415378	-1.2675	AT2G20562	taximin	30min	Down
AT2G20835	6.13684	0.00925393	0.0579392	0.71041	-0.493277	AT2G20835	hypothetical protein	30min	Down
AT2G20950	19.869	1.28e-06	4.67e-05	0.55946	-0.837894	AT2G20950	phospholipase-like protein (PEARLI 4) family protein	30min	Down
AT2G20960	17.7837	1.73e-05	0.0005625	0.657438	-0.605073	pEARLI4	phospholipase-like protein (PEARLI 4) family protein	30min	Down
AT2G21120	12.9359	0.000257	0.00474616	0.695462	-0.523956	AT2G21120	magnesium transporter, putative (DUF803)	30min	Down
AT2G21140	5.21689	0.0163425	0.0826746	0.733824	-0.446494	PRP2	proline-rich protein 2	30min	Down
AT2G21530	9.95229	0.00106124	0.0130094	0.580611	-0.784355	AT2G21530	SMAD/FHA domain-containing protein	30min	Down
AT2G21970	9.17744	0.00162255	0.0179618	0.713797	-0.486414	2020-09-02	stress enhanced protein 2	30min	Down
AT2G22122	8.48438	0.00239292	0.0236151	0.748671	-0.417596	AT2G22122	hypothetical protein	30min	Down
AT2G22330	12.589	0.000288966	0.00507865	0.73645	-0.441341	CYP79B3	cytochrome P450, family 79, subfamily B, polypeptide 3	30min	Down
AT2G22475	6.71954	0.00653305	0.0458046	0.610508	-0.711919	GEM	GRAM domain family protein	30min	Down
AT2G22500	28.8971	0	0	0.624101	-0.680148	UCP5	uncoupling protein 5	30min	Down
AT2G22680	7.64812	0.00372395	0.0315035	0.646987	-0.62819	WAVH1	Zinc finger (C3HC4-type RING finger) family protein	30min	Down
AT2G22860	10.913	0.000645697	0.00905018	0.656559	-0.607003	PSK2	phytosulfokine 2 precursor	30min	Down
AT2G22880	65.0471	0	0	0.304263	-1.71661	AT2G22880	VQ motif-containing protein	30min	Down
AT2G23050	5.00362	0.0187188	0.0902033	0.63866	-0.646879	NPY4	Phototropic-responsive NPH3 family protein	30min	Down
AT2G23320	77.8858	0	0	0.397095	-1.33244	WRKY15	WRKY DNA-binding protein 15	30min	Down
AT2G23321	4.96489	0.019144	0.0911845	0.389098	-1.36179	AT2G23321	hypothetical protein	30min	Down
AT2G23450	6.99118	0.00552615	0.0412745	0.631246	-0.663725	AT2G23450	Protein kinase superfamily protein	30min	Down
AT2G23672	6.58536	0.00711034	0.0486101	0.31254	-1.67789	AT2G23672	Natural antisense transcript overlaps with AT2G23670	30min	Down
AT2G23680	5.25418	0.0159334	0.081156	0.593018	-0.753852	AT2G23680	Cold acclimation protein WCOR413 family	30min	Down
AT2G23810	18.5175	1.02e-05	0.00034632	0.71863	-0.476678	TET8	tetraspanin8	30min	Down
AT2G24030	6.43349	0.00772088	0.0512389	0.00763454	-7.03324	AT2G24030	zinc ion binding / nucleic acid binding protein	30min	Down
AT2G24040	5.20394	0.016487	0.0831635	0.730834	-0.452384	AT2G24040	Low temperature and salt responsive protein family	30min	Down
AT2G24570	16.9906	3.32e-05	0.000990476	0.623087	-0.682494	WRKY17	WRKY DNA-binding protein 17	30min	Down
AT2G24580	12.4858	0.000315816	0.00547672	0.634688	-0.65588	AT2G24580	FAD-dependent oxidoreductase family protein	30min	Down
AT2G24600	67.5266	0	0	0.469304	-1.09141	AT2G24600	Ankyrin repeat family protein	30min	Down
AT2G24860	7.04822	0.00533627	0.0402265	0.744326	-0.425993	AT2G24860	DnaJ/Hsp40 cysteine-rich domain superfamily protein	30min	Down
AT2G25297	7.96975	0.00315369	0.0286802	0.421591	-1.24608	AT2G25297	transmembrane protein	30min	Down
AT2G25460	11.6721	0.000445595	0.00691468	0.693331	-0.528383	AT2G25460	EEIG1/EHBP1 protein amino-terminal domain protein	30min	Down
AT2G25490	14.255	0.00014704	0.00313673	0.720688	-0.472553	EBF1	EIN3-binding F box protein 1	30min	Down
AT2G25735	48.6476	0	0	0.450454	-1.15055	AT2G25735	hypothetical protein	30min	Down
AT2G25737	7.57784	0.00386843	0.0322892	0.685778	-0.544185	AT2G25737	Sulfite exporter TauE/SafE family protein	30min	Down
AT2G25790	6.35218	0.0081083	0.0530669	0.452581	-1.14375	AT2G25790	Leucine-rich receptor-like protein kinase family protein	30min	Down
AT2G25840	5.99413	0.0101509	0.0615904	0.749283	-0.416417	OVA4	Nucleotidylyl transferase superfamily protein	30min	Down
AT2G26040	5.73355	0.0118911	0.0683572	0.478442	-1.06358	PYL2	PYR1-like 2	30min	Down
AT2G26190	28.7753	0	0	0.574382	-0.799917	AT2G26190	calmodulin-binding family protein	30min	Down
AT2G26530	85.4311	0	0	0.418464	-1.25682	AR781	AR781, pheromone receptor-like protein (DUF1645)	30min	Down
AT2G26560	6.79306	0.0062281	0.044484	0.595098	-0.7488	PLA2A	phospholipase A 2A	30min	Down
AT2G26780	6.19119	0.00898479	0.0570849	0.659803	-0.599893	AT2G26780	ARM repeat superfamily protein	30min	Down
AT2G27060	7.92057	0.00320355	0.0289273	0.608822	-0.715909	AT2G27060	Leucine-rich repeat protein kinase family protein	30min	Down
AT2G27080	24.6215	0	0	0.61389	-0.703948	AT2G27080	Late embryogenesis abundant (LEA) hydroxyproline-rich glycoprotein family	30min	Down
AT2G27310	5.54901	0.0133321	0.0734437	0.732075	-0.449936	AT2G27310	F-box family protein	30min	Down
AT2G27389	13.0268	0.000239739	0.0044964	0.589359	-0.762781	AT2G27389	hypothetical protein	30min	Down
AT2G27400	13.0691	0.000238461	0.00449398	0.657709	-0.604479	TAS1A		30min	Down
AT2G27430	9.03172	0.00176128	0.0190922	0.498643	-1.00392	AT2G27430	ARM repeat superfamily protein	30min	Down
AT2G27460	6.92037	0.00574799	0.0423504	0.628815	-0.669291	AT2G27460	sec23/sec24 transport family protein	30min	Down
AT2G27500	17.4179	2.49e-05	0.000778443	0.689746	-0.535864	AT2G27500	Glycosyl hydrolase superfamily protein	30min	Down
AT2G27580	10.7442	0.000692367	0.00947507	0.736398	-0.441442	AT2G27580	A20/AN1-like zinc finger family protein	30min	Down
AT2G27830	20.4448	0	0	0.567085	-0.818364	AT2G27830	hypothetical protein	30min	Down
AT2G28240	5.33046	0.0151912	0.0789173	0.478624	-1.06303	AT2G28240	ATP-dependent helicase family protein	30min	Down
AT2G28400	12.6505	0.000283212	0.00503982	0.612119	-0.708115	AT2G28400	senescence regulator (Protein of unknown function, DUF584)	30min	Down
AT2G28540	12.531	0.000299834	0.00522854	0.63777	-0.648893	AT2G28540	RNA binding (RRM/RBD/RNP motifs) family protein	30min	Down
AT2G28815	7.3962	0.0043364	0.0350362	0.503275	-0.99058	AT2G28815	50S ribosomal protein L16	30min	Down
AT2G29080	10.3137	0.000859225	0.0111535	0.723305	-0.467324	ftsh3	FTSH protease 3	30min	Down
AT2G29590	6.33602	0.00819588	0.0534152	0.714656	-0.484678	AT2G29590	Thioesterase superfamily protein	30min	Down
AT2G29730	8.66922	0.00219473	0.0224086	0.641438	-0.640618	UGT71D1	UDP-glucosyl transferase 71D1	30min	Down
AT2G30070	15.8376	5.05e-05	0.00131229	0.600844	-0.734937	KT1	potassium transporter 1	30min	Down
AT2G30105	15.1346	8.76e-05	0.00207831	0.589532	-0.762359	AT2G30105	LRR/ubiquitin-like domain protein	30min	Down
AT2G30250	11.292	0.000544687	0.007985	0.695422	-0.524039	WRKY25	WRKY DNA-binding protein 25	30min	Down
AT2G30540	6.58822	0.00709436	0.0485433	0.525945	-0.927017	AT2G30540	Thioredoxin superfamily protein	30min	Down
AT2G31085	10.2711	0.000878404	0.0113427	0.444015	-1.17132	CLE6	CLAVATA3/ESR-RELATED 6	30min	Down
AT2G31090	34.9764	0	0	0.59715	-0.743836	AT2G31090	transmembrane protein	30min	Down
AT2G31240	6.346	0.00814154	0.0531733	0.624343	-0.679589	AT2G31240	Tetratricopeptide repeat (TPR)-like superfamily protein	30min	Down
AT2G31350	9.48156	0.00135916	0.0156439	0.624072	-0.680216	GLX2-5	glyoxalase 2-5	30min	Down
AT2G31880	26.8222	0	0	0.62438	-0.679503	SOBIR1	Leucine-rich repeat protein kinase family protein	30min	Down
AT2G31945	22.7457	0	0	0.35122	-1.50955	AT2G31945	transmembrane protein	30min	Down
AT2G31990	10.7295	0.000699399	0.00953792	0.407761	-1.2942	AT2G31990	Exostosin family protein	30min	Down
AT2G32020	49.045	0	0	0.346066	-1.53088	AT2G32020	Acyl-CoA N-acyltransferases (NAT) superfamily protein	30min	Down
AT2G32030	91.8855	0	0	0.324068	-1.62563	AT2G32030	Acyl-CoA N-acyltransferases (NAT) superfamily protein	30min	Down
AT2G32190	59.4317	0	0	0.419268	-1.25406	AT2G32190	cysteine-rich/transmembrane domain A-like protein	30min	Down
AT2G32200	45.9766	0	0	0.430416	-1.2162	AT2G32200	cysteine-rich/transmembrane domain A-like protein	30min	Down
AT2G32210	25.3235	0	0	0.564257	-0.825575	AT2G32210	cysteine-rich/transmembrane domain A-like protein	30min	Down
AT2G32765	8.61413	0.00225611	0.0227824	0.722247	-0.469436	SUMO5	small ubiquitinrelated modifier 5	30min	Down
AT2G33070	5.50087	0.0136779	0.0743985	0.244377	-2.03282	NSP2	nitrile specifier protein 2	30min	Down
AT2G33710	30.7277	0	0	0.314849	-1.66727	AT2G33710	Integrase-type DNA-binding superfamily protein	30min	Down
AT2G33793	4.75335	0.0218092	0.0988239	0.54507	-0.875486	AT2G33793	DNA ligase-like protein	30min	Down
AT2G34020	7.08163	0.00523335	0.0397765	0.599258	-0.738751	AT2G34020	Calcium-binding EF-hand family protein	30min	Down
AT2G34190	10.0493	0.000994118	0.0123511	0.49609	-1.01133	AT2G34190	Xanthine/uracil permease family protein	30min	Down
AT2G34600	8.29116	0.00266398	0.0255855	0.453575	-1.14059	JAZ7	jasmonate-zim-domain protein 7	30min	Down
AT2G34930	8.53751	0.00233027	0.0232018	0.616685	-0.697394	AT2G34930	disease resistance family protein / LRR family protein	30min	Down
AT2G35170	12.5877	0.000288966	0.00507865	0.407969	-1.29347	AT2G35170	Histone H3 K4-specific methyltransferase SET7/9 family protein	30min	Down
AT2G35200	7.79209	0.00344841	0.0303652	0.16042	-2.64007	AT2G35200	DUF740 family protein	30min	Down
AT2G35320	7.22088	0.00479798	0.037525	0.582308	-0.780146	EYA	eyes absent-like protein	30min	Down
AT2G35710	25.4542	0	0	0.575279	-0.797667	PGSIP7	Nucleotide-diphospho-sugar transferases superfamily protein	30min	Down
AT2G35930	30.3492	0	0	0.488031	-1.03496	PUB23	plant U-box 23	30min	Down
AT2G36050	7.46143	0.00414333	0.0339529	0.704142	-0.506063	OFP15	ovate family protein 15	30min	Down
AT2G36220	13.6239	0.000170694	0.00342747	0.712098	-0.489853	AT2G36220	hypothetical protein	30min	Down
AT2G36230	4.73478	0.0220432	0.0993946	0.717946	-0.478053	APG10	Aldolase-type TIM barrel family protein	30min	Down
AT2G36310	7.17947	0.00493223	0.0383069	0.747675	-0.419517	URH1	uridine-ribohydrolase 1	30min	Down
AT2G36730	5.65984	0.0124364	0.0702709	0.569138	-0.813149	AT2G36730	Pentatricopeptide repeat (PPR) superfamily protein	30min	Down
AT2G36895	8.92884	0.00189042	0.0201843	0.674113	-0.568938	AT2G36895	D-tagatose-1,6-bisphosphate aldolase subunit	30min	Down
AT2G37030	16.3807	4.28e-05	0.00119643	0.408841	-1.29039	AT2G37030	SAUR-like auxin-responsive protein family	30min	Down
AT2G37060	7.81448	0.00340493	0.0301585	0.628225	-0.670648	NF-YB8	nuclear factor Y, subunit B8	30min	Down
AT2G37280	4.73899	0.0219908	0.0993014	0.520972	-0.940722	ABCG33	pleiotropic drug resistance 5	30min	Down
AT2G37430	50.7748	0	0	0.306229	-1.70732	ZAT11	C2H2 and C2HC zinc fingers superfamily protein	30min	Down
AT2G37678	5.40908	0.0144841	0.076826	0.610129	-0.712813	FHY1	far-red elongated hypocotyl 1	30min	Down
AT2G37870	12.644	0.000283212	0.00503982	0.486143	-1.04055	AT2G37870	Bifunctional inhibitor/lipid-transfer protein/seed storage 2S albumin superfamily protein	30min	Down
AT2G37925	6.3467	0.00814154	0.0531733	0.484084	-1.04667	COPT4	copper transporter 4	30min	Down
AT2G37940	17.6854	2.05e-05	0.000655738	0.659031	-0.601582	AtIPCS2	Inositol phosphorylceramide synthase 2	30min	Down
AT2G37970	24.7025	0	0	0.611964	-0.70848	SOUL-1	SOUL heme-binding family protein	30min	Down
AT2G38010	6.74533	0.00641606	0.0452684	0.665749	-0.586949	AT2G38010	Neutral/alkaline non-lysosomal ceramidase	30min	Down
AT2G38025	5.71121	0.0120528	0.0688403	0.747407	-0.420034	AT2G38025	Cysteine proteinases superfamily protein	30min	Down
AT2G38050	10.6956	0.00070771	0.00959272	0.735217	-0.443758	DET2	3-oxo-5-alpha-steroid 4-dehydrogenase family protein	30min	Down
AT2G38470	178.047	0	0	0.227418	-2.13658	WRKY33	WRKY DNA-binding protein 33	30min	Down
AT2G38790	8.64845	0.00221967	0.0225895	0.581506	-0.782135	AT2G38790	hypothetical protein	30min	Down
AT2G38940	7.07776	0.00524294	0.0398107	0.729891	-0.454246	PHT1;4	phosphate transporter 1;4	30min	Down
AT2G39050	11.0305	0.000612454	0.00870909	0.674564	-0.567973	EULS3	hydroxyproline-rich glycoprotein family protein	30min	Down
AT2G39080	16.9248	3.45e-05	0.00100935	0.634675	-0.655909	EMB2799	NAD(P)-binding Rossmann-fold superfamily protein	30min	Down
AT2G39210	13.9135	0.00015663	0.00322368	0.722992	-0.467948	AT2G39210	Major facilitator superfamily protein	30min	Down
AT2G39400	10.3383	0.000844521	0.0110083	0.682964	-0.550118	AT2G39400	alpha/beta-Hydrolases superfamily protein	30min	Down
AT2G39660	9.84493	0.00111047	0.0134028	0.712954	-0.488119	BIK1	botrytis-induced kinase1	30min	Down
AT2G40000	19.882	1.28e-06	4.67e-05	0.702452	-0.509528	HSPRO2	ortholog of sugar beet HS1 PRO-1 2	30min	Down
AT2G40095	12.0048	0.000389336	0.00634375	0.559606	-0.837517	AT2G40095	Alpha/beta hydrolase related protein	30min	Down
AT2G40110	34.4342	0	0	0.474637	-1.0751	AT2G40110	Yippee family putative zinc-binding protein	30min	Down
AT2G40140	98.3007	0	0	0.438964	-1.18783	CZF1	zinc finger (CCCH-type) family protein	30min	Down
AT2G40270	10.4607	0.000795934	0.0105063	0.7217	-0.470528	AT2G40270	Protein kinase family protein	30min	Down
AT2G41100	34.3337	0	0	0.661612	-0.595943	TCH3	Calcium-binding EF hand family protein	30min	Down
AT2G41120	7.70823	0.00359737	0.0308667	0.610556	-0.711803	AT2G41120	DUF309 domain protein	30min	Down
AT2G41260	8.02185	0.00304309	0.0279179	0.618082	-0.694129	M17	glycine-rich protein / late embryogenesis abundant protein (M17)	30min	Down
AT2G41430	17.8013	1.73e-05	0.0005625	0.73132	-0.451425	ERD15	dehydration-induced protein (ERD15)	30min	Down
AT2G41640	29.452	0	0	0.341235	-1.55116	AT2G41640	Glycosyltransferase family 61 protein	30min	Down
AT2G41720	7.51688	0.00399118	0.0329794	0.708673	-0.496808	EMB2654	Tetratricopeptide repeat (TPR)-like superfamily protein	30min	Down
AT2G41730	13.3258	0.000199463	0.00387097	0.561222	-0.833356	AT2G41730	calcium-binding site protein	30min	Down
AT2G42080	5.79022	0.0114819	0.066741	0.6924	-0.530322	AT2G42080	Chaperone DnaJ-domain superfamily protein	30min	Down
AT2G42480	6.13799	0.00925201	0.0579392	0.165759	-2.59284	AT2G42480	MATH domain/coiled-coil protein	30min	Down
AT2G42670	4.85186	0.020514	0.0947947	0.72273	-0.468471	AT2G42670	2-aminoethanethiol dioxygenase, putative (DUF1637)	30min	Down
AT2G42890	4.85382	0.020482	0.0947029	0.746133	-0.422496	ML2	MEI2-like 2	30min	Down
AT2G42900	6.46673	0.00759238	0.0507521	0.428106	-1.22396	AT2G42900	Plant basic secretory protein (BSP) family protein	30min	Down
AT2G43060	8.36027	0.00257831	0.0250031	0.530047	-0.915808	IBH1	ILI1 binding bHLH 1	30min	Down
AT2G43080	5.33461	0.0151611	0.0787874	0.725576	-0.462801	AT-P4H-1	P4H isoform 1	30min	Down
AT2G43320	6.8467	0.00603376	0.0436338	0.605665	-0.723407	AT2G43320	S-adenosyl-L-methionine-dependent methyltransferases superfamily protein	30min	Down
AT2G43560	11.098	0.000600307	0.00861468	0.738714	-0.436912	AT2G43560	FKBP-like peptidyl-prolyl cis-trans isomerase family protein	30min	Down
AT2G43750	13.5169	0.000182202	0.00358942	0.645255	-0.632058	OASB	O-acetylserine (thiol) lyase B	30min	Down
AT2G44260	4.86402	0.0203714	0.0944708	0.736119	-0.44199	AT2G44260	DUF946 family protein (DUF946)	30min	Down
AT2G44270	5.40037	0.0145685	0.0770907	0.545071	-0.875484	ROL5	repressor of lrx1	30min	Down
AT2G44840	31.0592	0	0	0.48001	-1.05886	ERF13	ethylene-responsive element binding factor 13	30min	Down
AT2G44910	8.46739	0.00243	0.0239207	0.426851	-1.2282	HB4	homeobox-leucine zipper protein 4	30min	Down
AT2G45050	10.7771	0.000684695	0.0093865	0.600716	-0.735245	GATA2	GATA transcription factor 2	30min	Down
AT2G45080	38.1876	0	0	0.336442	-1.57157	cycp3;1	cyclin p3;1	30min	Down
AT2G45170	23.2672	0	0	0.600719	-0.735237	ATG8E	AUTOPHAGY 8E	30min	Down
AT2G45210	37.3354	0	0	0.477597	-1.06613	SAUR36	SAUR-like auxin-responsive protein family	30min	Down
AT2G45680	8.62894	0.00223629	0.0226554	0.681728	-0.552732	TCP9	TCP family transcription factor	30min	Down
AT2G46280	20.7896	0	0	0.66807	-0.581928	TRIP-1	TGF-beta receptor interacting protein 1	30min	Down
AT2G46330	53.9323	0	0	0.554837	-0.849864	AGP16	arabinogalactan protein 16	30min	Down
AT2G46380	8.08792	0.00295934	0.0274068	0.553209	-0.854103	AT2G46380	extra-large G-like protein, putative (DUF3133)	30min	Down
AT2G46550	17.2339	2.62e-05	0.000800781	0.676644	-0.563531	AT2G46550	transmembrane protein	30min	Down
AT2G46600	20.7433	0	0	0.671589	-0.574349	AT2G46600	Calcium-binding EF-hand family protein	30min	Down
AT2G46620	7.85663	0.00334037	0.0298231	0.724183	-0.465573	AT2G46620	P-loop containing nucleoside triphosphate hydrolases superfamily protein	30min	Down
AT2G46660	6.01561	0.00998466	0.0609403	0.550338	-0.861611	CYP78A6	cytochrome P450, family 78, subfamily A, polypeptide 6	30min	Down
AT2G46780	5.02214	0.0184964	0.0895173	0.590817	-0.759218	AT2G46780	RNA-binding (RRM/RBD/RNP motifs) family protein	30min	Down
AT2G47060	22.8035	0	0	0.575393	-0.797379	PTI1-4	Protein kinase superfamily protein	30min	Down
AT2G47260	15.3074	8.25e-05	0.00200622	0.233954	-2.0957	WRKY23	WRKY DNA-binding protein 23	30min	Down
AT2G47320	7.89924	0.00323424	0.0290914	0.748542	-0.417846	AT2G47320	Cyclophilin-like peptidyl-prolyl cis-trans isomerase family protein	30min	Down
AT2G47560	7.73492	0.00355453	0.0307013	0.596452	-0.745523	AT2G47560	RING/U-box superfamily protein	30min	Down
AT2G47800	6.50647	0.00742232	0.049957	0.724366	-0.46521	ABCC4	multidrug resistance-associated protein 4	30min	Down
AT3G01830	11.7353	0.000438563	0.00686687	0.574549	-0.799497	AT3G01830	Calcium-binding EF-hand family protein	30min	Down
AT3G02340	10.9607	0.000631633	0.00892502	0.66366	-0.591484	AT3G02340	RING/U-box superfamily protein	30min	Down
AT3G02530	8.49157	0.00238333	0.0235502	0.735516	-0.443171	AT3G02530	TCP-1/cpn60 chaperonin family protein	30min	Down
AT3G02590	6.16764	0.00909219	0.0574859	0.00770207	-7.02054	AT3G02590	Fatty acid hydroxylase superfamily protein	30min	Down
AT3G02610	6.78089	0.00628756	0.0446776	0.464146	-1.10735	AT3G02610	plant stearoyl-acyl-carrier desaturase family protein	30min	Down
AT3G02840	30.2286	0	0	0.306014	-1.70833	AT3G02840	ARM repeat superfamily protein	30min	Down
AT3G03180	6.51094	0.00739739	0.0498965	0.606048	-0.722497	AT3G03180	Got1/Sft2-like vescicle transport protein family	30min	Down
AT3G03640	11.8997	0.000406598	0.00654321	0.630399	-0.665663	BGLU25	beta glucosidase 25	30min	Down
AT3G03710	11.0958	0.000600307	0.00861468	0.713525	-0.486964	RIF10	polyribonucleotide nucleotidyltransferase	30min	Down
AT3G03720	5.01679	0.0185686	0.0896667	0.71659	-0.48078	CAT4	cationic amino acid transporter 4	30min	Down
AT3G04210	41.3951	0	0	0.384354	-1.37949	AT3G04210	Disease resistance protein (TIR-NBS class)	30min	Down
AT3G04370	6.89479	0.0058311	0.0426414	0.394125	-1.34327	PDLP4	plasmodesmata-located protein 4	30min	Down
AT3G04443	5.96641	0.0103625	0.062581	0.361289	-1.46877	AT3G04443	hypothetical protein	30min	Down
AT3G04570	16.612	4.03e-05	0.00113718	0.633179	-0.659315	AHL19	AT-hook motif nuclear-localized protein 19	30min	Down
AT3G04640	22.3485	0	0	0.664374	-0.589933	AT3G04640	glycine-rich protein	30min	Down
AT3G04870	8.71535	0.00212505	0.0218972	0.732158	-0.449774	ZDS	zeta-carotene desaturase	30min	Down
AT3G05040	8.72604	0.0021097	0.0217678	0.586416	-0.770004	HST	ARM repeat superfamily protein	30min	Down
AT3G05160	14.6258	0.000113796	0.00256115	0.671283	-0.575008	AT3G05160	Major facilitator superfamily protein	30min	Down
AT3G05200	57.6467	0	0	0.4736	-1.07826	ATL6	RING/U-box superfamily protein	30min	Down
AT3G05240	5.71372	0.0120387	0.0688268	0.24086	-2.05374	MEF19	mitochondrial editing factor 19	30min	Down
AT3G05320	9.70678	0.00120189	0.0142857	0.691895	-0.531375	AT3G05320	O-fucosyltransferase family protein	30min	Down
AT3G05370	43.7046	0	0	0.315748	-1.66316	RLP31	receptor like protein 31	30min	Down
AT3G05410	7.50374	0.00403081	0.0332455	0.660072	-0.599304	AT3G05410	Photosystem II reaction center PsbP family protein	30min	Down
AT3G05675	8.23613	0.00272472	0.0258834	0.667551	-0.58305	AT3G05675	BTB/POZ domain-containing protein	30min	Down
AT3G05970	6.19022	0.00898862	0.0570849	0.729224	-0.455566	LACS6	long-chain acyl-CoA synthetase 6	30min	Down
AT3G06180	5.71002	0.0120624	0.0688403	0.677808	-0.561052	AT3G06180	Ribosomal protein L34e superfamily protein	30min	Down
AT3G06270	4.90328	0.0198683	0.093047	0.732141	-0.449806	AT3G06270	Protein phosphatase 2C family protein	30min	Down
AT3G06330	9.055	0.00172932	0.0187717	0.706432	-0.501378	AT3G06330	RING/U-box superfamily protein	30min	Down
AT3G06435	6.9782	0.00556003	0.0413946	0.450528	-1.15031	AT3G06435	Expressed protein	30min	Down
AT3G06720	13.0128	0.000239739	0.0044964	0.731157	-0.451747	IMPA-1	importin alpha isoform 1	30min	Down
AT3G06750	18.8136	1.02e-05	0.00034632	0.675291	-0.566419	AT3G06750	hydroxyproline-rich glycoprotein family protein	30min	Down
AT3G06780	15.9606	4.79e-05	0.00125418	0.708051	-0.498075	AT3G06780	glycine-rich protein	30min	Down
AT3G07270	11.011	0.000616289	0.00875568	0.719957	-0.474017	AT3G07270	GTP cyclohydrolase I	30min	Down
AT3G07320	12.7542	0.00026659	0.00481524	0.641599	-0.640256	AT3G07320	O-Glycosyl hydrolases family 17 protein	30min	Down
AT3G07570	5.5953	0.012937	0.0719886	0.73469	-0.444793	AT3G07570	Cytochrome b561/ferric reductase transmembrane with DOMON related domain-containing protein	30min	Down
AT3G07635	5.12174	0.0173693	0.0859506	0.171399	-2.54457			30min	Down
AT3G08760	23.8128	0	0	0.485129	-1.04356	ATSIK	Protein kinase superfamily protein	30min	Down
AT3G09280	6.01413	0.00999233	0.0609424	0.163757	-2.61037	AT3G09280	transmembrane protein	30min	Down
AT3G09330	5.88099	0.0108906	0.0644777	0.325134	-1.62089	AT3G09330	Transmembrane amino acid transporter family protein	30min	Down
AT3G09680	6.0029	0.0100857	0.0613608	0.381022	-1.39205	AT3G09680	Ribosomal protein S12/S23 family protein	30min	Down
AT3G09870	9.61553	0.00124473	0.0146391	0.550989	-0.859904	AT3G09870	SAUR-like auxin-responsive protein family	30min	Down
AT3G09925	7.76405	0.00349636	0.030478	0.63541	-0.654239	AT3G09925	Pollen Ole e 1 allergen and extensin family protein	30min	Down
AT3G10250	10.6192	0.000719857	0.00966524	0.713519	-0.486976	AT3G10250	histidine-tRNA ligase	30min	Down
AT3G10620	8.14006	0.00288454	0.027018	0.690686	-0.533898	NUDX26	nudix hydrolase homolog 26	30min	Down
AT3G10640	11.1834	0.000579849	0.00843721	0.699836	-0.514911	VPS60.1	SNF7 family protein	30min	Down
AT3G10720	12.8493	0.000262754	0.0048014	0.726941	-0.46009	AT3G10720	Plant invertase/pectin methylesterase inhibitor superfamily	30min	Down
AT3G10930	37.32	0	0	0.43995	-1.18459	AT3G10930	hypothetical protein	30min	Down
AT3G10985	15.2207	8.5e-05	0.00204301	0.728052	-0.457887	SAG20	senescence associated gene 20	30min	Down
AT3G11100	16.1313	4.79e-05	0.00125418	0.633221	-0.659219	AT3G11100	sequence-specific DNA binding transcription factor	30min	Down
AT3G11230	5.15047	0.0170413	0.0847568	0.71548	-0.483016	AT3G11230	Yippee family putative zinc-binding protein	30min	Down
AT3G11530	21.5919	0	0	0.629849	-0.666923	AT3G11530	Vacuolar protein sorting 55 (VPS55) family protein	30min	Down
AT3G11591	10.4506	0.000800409	0.0105565	0.533789	-0.905659	AT3G11591	bric-a-brac protein	30min	Down
AT3G11660	5.37496	0.0147967	0.0775637	0.700418	-0.513711	NHL1	NDR1/HIN1-like 1	30min	Down
AT3G11760	6.71012	0.00656054	0.0459355	0.682574	-0.550943	AT3G11760	structural maintenance of chromosomes flexible hinge domain protein	30min	Down
AT3G11820	27.4647	0	0	0.645049	-0.632519	SYP121	syntaxin of plants 121	30min	Down
AT3G11850	9.24471	0.00156885	0.0175411	0.594209	-0.750958	AT3G11850	myosin-binding protein (Protein of unknown function, DUF593)	30min	Down
AT3G12030	5.25059	0.0160031	0.0814579	0.697025	-0.520719	AT3G12030	transmembrane/coiled-coil protein (Protein of unknown function DUF106, transmembrane)	30min	Down
AT3G12300	6.4893	0.00749201	0.0502746	0.744187	-0.426263	BUG22	cilia/flagella-associated protein	30min	Down
AT3G12350	7.80126	0.00342475	0.0302255	0.740779	-0.432886	AT3G12350	F-box family protein	30min	Down
AT3G12360	22.1112	0	0	0.635585	-0.653843	ITN1	Ankyrin repeat family protein	30min	Down
AT3G12500	6.67661	0.00671909	0.046836	0.604234	-0.726822	HCHIB	basic chitinase	30min	Down
AT3G12740	12.075	0.000378468	0.00622503	0.73419	-0.445775	ALIS1	ALA-interacting subunit 1	30min	Down
AT3G12760	10.1655	0.000941056	0.0119675	0.72629	-0.461382	AT3G12760	defective in cullin neddylation protein	30min	Down
AT3G12920	15.6626	5.69e-05	0.00145425	0.670311	-0.577097	BRG3	SBP (S-ribonuclease binding protein) family protein	30min	Down
AT3G13080	17.2659	2.56e-05	0.000787402	0.598018	-0.74174	ABCC3	multidrug resistance-associated protein 3	30min	Down
AT3G13175	7.65184	0.00371947	0.0315035	0.667493	-0.583175	AT3G13175	transmembrane protein	30min	Down
AT3G13275	7.14161	0.00505178	0.0389645	0.716272	-0.48142	AT3G13275	transmembrane protein	30min	Down
AT3G13310	11.8635	0.000416187	0.00667692	0.597451	-0.743108	AT3G13310	Chaperone DnaJ-domain superfamily protein	30min	Down
AT3G13380	4.79028	0.0213157	0.0974036	0.6487	-0.624376	BRL3	BRI1-like 3	30min	Down
AT3G13435	11.9893	0.000395729	0.00642116	0.577295	-0.792618	AT3G13435	transmembrane protein	30min	Down
AT3G13970	5.24456	0.0160638	0.0816077	0.660356	-0.598683	APG12B	Ubiquitin-like superfamily protein	30min	Down
AT3G14050	28.0027	0	0	0.555478	-0.848199	RSH2	RELA/SPOT homolog 2	30min	Down
AT3G14440	13.0382	0.0002391	0.0044964	0.4428	-1.17527	NCED3	nine-cis-epoxycarotenoid dioxygenase 3	30min	Down
AT3G14595	16.1268	4.79e-05	0.00125418	0.662474	-0.594065	AT3G14595	Ribosomal protein L18ae family	30min	Down
AT3G14700	6.55524	0.00722734	0.0491522	0.23902	-2.0648	AT3G14700	SART-1 family	30min	Down
AT3G14830	6.19013	0.00898862	0.0570849	0.638131	-0.648076	AT3G14830	epstein-barr nuclear antigen	30min	Down
AT3G15210	51.0973	0	0	0.450792	-1.14946	ERF4	ethylene responsive element binding factor 4	30min	Down
AT3G15280	5.40072	0.0145621	0.0770897	0.147443	-2.76177	AT3G15280	hypothetical protein	30min	Down
AT3G15351	4.77874	0.0214781	0.0978619	0.747261	-0.420316	AT3G15351	P53/DNA damage-regulated protein	30min	Down
AT3G15356	41.9826	0	0	0.594503	-0.750243	AT3G15356	Legume lectin family protein	30min	Down
AT3G15500	18.8645	6.39e-06	0.000225734	0.495977	-1.01166	NAC3	NAC domain containing protein 3	30min	Down
AT3G15518	32.1382	0	0	0.263035	-1.92667	AT3G15518	hypothetical protein	30min	Down
AT3G15680	6.69867	0.00660146	0.0460982	0.726831	-0.460308	AT3G15680	Ran BP2/NZF zinc finger-like superfamily protein	30min	Down
AT3G15760	35.1926	0	0	0.468117	-1.09506	AT3G15760	cytochrome P450 family protein	30min	Down
AT3G15780	13.5998	0.000171334	0.0034315	0.511213	-0.968003	AT3G15780	transmembrane protein	30min	Down
AT3G15990	8.98549	0.00181435	0.0195186	0.494773	-1.01516	SULTR3;4	sulfate transporter 3;4	30min	Down
AT3G16500	5.5983	0.0129108	0.0719195	0.746001	-0.422751	PAP1	phytochrome-associated protein 1	30min	Down
AT3G16570	18.6589	1.02e-05	0.00034632	0.664043	-0.590651	RALF23	rapid alkalinization factor 23	30min	Down
AT3G16720	36.5309	0	0	0.519501	-0.944803	ATL2	TOXICOS EN LEVADURA 2	30min	Down
AT3G17660	5.16934	0.0168425	0.0840842	0.569041	-0.813395	AGD15	ARF-GAP domain 15	30min	Down
AT3G17700	7.79842	0.00342795	0.0302255	0.618753	-0.692563	CNBT1	cyclic nucleotide-binding transporter 1	30min	Down
AT3G17710	6.85681	0.00600627	0.0434752	0.23732	-2.07509	AT3G17710	F-box and associated interaction domains-containing protein	30min	Down
AT3G17810	7.13674	0.00506521	0.0389911	0.73402	-0.44611	PYD1	pyrimidine 1	30min	Down
AT3G17860	4.92579	0.0196292	0.0923933	0.711464	-0.491137	JAZ3	jasmonate-zim-domain protein 3	30min	Down
AT3G18250	8.97111	0.001838	0.0197188	0.636611	-0.651517	AT3G18250	Putative membrane lipoprotein	30min	Down
AT3G18520	6.60715	0.00702851	0.0481982	0.709408	-0.495312	HDA15	histone deacetylase 15	30min	Down
AT3G18690	31.1273	0	0	0.344672	-1.53671	MKS1	MAP kinase substrate 1	30min	Down
AT3G18710	20.6685	0	0	0.439308	-1.18669	PUB29	plant U-box 29	30min	Down
AT3G19380	67.5751	0	0	0.180541	-2.4696	PUB25	plant U-box 25	30min	Down
AT3G19400	5.35802	0.0149661	0.0780794	0.69626	-0.522303	AT3G19400	Cysteine proteinases superfamily protein	30min	Down
AT3G19480	7.77498	0.00347462	0.0304253	0.704937	-0.504433	AT3G19480	D-3-phosphoglycerate dehydrogenase	30min	Down
AT3G19590	5.96419	0.0103766	0.0625934	0.678208	-0.560199	BUB3.1	Transducin/WD40 repeat-like superfamily protein	30min	Down
AT3G19680	27.5223	0	0	0.63115	-0.663945	AT3G19680	hypothetical protein (DUF1005)	30min	Down
AT3G20395	7.39028	0.00435239	0.035129	0.729659	-0.454707	AT3G20395	RING/U-box superfamily protein	30min	Down
AT3G20600	16.8448	3.64e-05	0.00104587	0.587451	-0.76746	NDR1	Late embryogenesis abundant (LEA) hydroxyproline-rich glycoprotein family	30min	Down
AT3G20620	5.12628	0.0173239	0.085817	0.683298	-0.549413	AT3G20620	F-box family protein-like protein	30min	Down
AT3G20680	8.79112	0.00203874	0.0212458	0.691647	-0.531892	AT3G20680	plant/protein (DUF1995)	30min	Down
AT3G20720	5.36126	0.0149335	0.0780194	0.743498	-0.4276	AT3G20720	amino-terminal region of chorein	30min	Down
AT3G20830	5.11963	0.0173993	0.085952	0.597864	-0.742111	UCNL	AGC (cAMP-dependent, cGMP-dependent and protein kinase C) kinase family protein	30min	Down
AT3G20900	6.25728	0.00864851	0.0555565	0.00781282	-6.99994	AT3G20900	transmembrane protein	30min	Down
AT3G21150	17.1174	2.75e-05	0.000825336	0.63582	-0.653309	BBX32	B-box 32	30min	Down
AT3G21520	6.43349	0.00772088	0.0512389	0.0076919	-7.02244	DMP1	transmembrane protein, putative (DUF679 domain membrane protein 1)	30min	Down
AT3G21610	5.52462	0.0135015	0.0738943	0.638176	-0.647974	AT3G21610	Acid phosphatase/vanadium-dependent haloperoxidase-related protein	30min	Down
AT3G21650	9.26474	0.00153817	0.0173094	0.511744	-0.966506	AT3G21650	Protein phosphatase 2A regulatory B subunit family protein	30min	Down
AT3G21710	8.87557	0.00194476	0.0206658	0.627311	-0.672748	AT3G21710	transmembrane protein	30min	Down
AT3G21780	4.92625	0.019619	0.0923781	0.618597	-0.692928	UGT71B6	UDP-glucosyl transferase 71B6	30min	Down
AT3G21790	6.63275	0.00691152	0.0476886	0.733639	-0.446858	AT3G21790	UDP-Glycosyltransferase superfamily protein	30min	Down
AT3G22160	13.745	0.000166858	0.00339402	0.43776	-1.19179	AT3G22160	VQ motif-containing protein	30min	Down
AT3G22240	15.5084	6.65e-05	0.00165605	0.420445	-1.25001	AT3G22240	cysteine-rich/transmembrane domain PCC1-like protein	30min	Down
AT3G22415	6.61466	0.00700742	0.0481168	0.305257	-1.71191	AT3G22415	hypothetical protein	30min	Down
AT3G22590	8.21852	0.00275732	0.0261236	0.700318	-0.513918	PHP	PLANT HOMOLOGOUS TO PARAFIBROMIN	30min	Down
AT3G22850	12.2882	0.000352896	0.00598931	0.714103	-0.485796	AT3G22850	aluminum induced protein with YGL and LRDR motifs	30min	Down
AT3G23030	141.301	0	0	0.382476	-1.38656	IAA2	indole-3-acetic acid inducible 2	30min	Down
AT3G23170	45.7609	0	0	0.440384	-1.18317	AT3G23170	hypothetical protein	30min	Down
AT3G23230	23.4954	0	0	0.295851	-1.75706	TDR1	Integrase-type DNA-binding superfamily protein	30min	Down
AT3G23240	5.76253	0.0116814	0.067549	0.379377	-1.3983	ERF1	ethylene response factor 1	30min	Down
AT3G23250	13.0493	0.000238461	0.00449398	0.347455	-1.5251	MYB15	myb domain protein 15	30min	Down
AT3G23280	6.62762	0.00694029	0.0478027	0.663109	-0.592683	XBAT35	hypothetical protein	30min	Down
AT3G23550	10.0775	0.000977496	0.0122222	0.621157	-0.68697	AT3G23550	MATE efflux family protein	30min	Down
AT3G23630	8.59378	0.00229127	0.0229744	0.265179	-1.91496	IPT7	isopentenyltransferase 7	30min	Down
AT3G23635	5.57116	0.0131364	0.0727105	0.414073	-1.27204	RTFL13	ROTUNDIFOLIA like 13	30min	Down
AT3G24770	6.01915	0.00996548	0.0608906	0.734956	-0.44427	CLE41	CLAVATA3/ESR-RELATED 41	30min	Down
AT3G24860	4.92785	0.0196055	0.0923781	0.667998	-0.582083	AT3G24860	Homeodomain-like superfamily protein	30min	Down
AT3G25060	6.25951	0.00864148	0.0555341	0.11798	-3.08338	AT3G25060	Tetratricopeptide repeat (TPR)-like superfamily protein	30min	Down
AT3G25190	9.3443	0.0014672	0.0166788	0.733749	-0.446641	AT3G25190	Vacuolar iron transporter (VIT) family protein	30min	Down
AT3G25250	5.67158	0.0123725	0.0699928	0.498124	-1.00542	AGC2-1	AGC (cAMP-dependent, cGMP-dependent and protein kinase C) kinase family protein	30min	Down
AT3G25660	6.68392	0.00667498	0.04657	0.749956	-0.415122	AT3G25660	Amidase family protein	30min	Down
AT3G25710	8.20681	0.00277906	0.0262817	0.71204	-0.48997	BHLH32	basic helix-loop-helix 32	30min	Down
AT3G25717	48.08	0	0	0.487094	-1.03773	RTFL16	ROTUNDIFOLIA like 16	30min	Down
AT3G25760	5.58887	0.0130066	0.0722514	0.664893	-0.588807	AOC1	allene oxide cyclase 1	30min	Down
AT3G26100	6.93156	0.00570579	0.0421189	0.744137	-0.42636	AT3G26100	Regulator of chromosome condensation (RCC1) family protein	30min	Down
AT3G26200	12.2143	0.000356732	0.00598931	0.540814	-0.886795	CYP71B22	cytochrome P450, family 71, subfamily B, polypeptide 22	30min	Down
AT3G26240	6.05302	0.0097462	0.0598312	0.715265	-0.483451	AT3G26240	Cysteine/Histidine-rich C1 domain family protein	30min	Down
AT3G26500	13.97	0.00015663	0.00322368	0.465122	-1.10432	PIRL2	plant intracellular ras group-related LRR 2	30min	Down
AT3G26539	7.84976	0.0033506	0.0298632	0.414128	-1.27185	AT3G26539	hypothetical protein	30min	Down
AT3G26670	5.13391	0.0172209	0.0854058	0.652386	-0.616201	AT3G26670	magnesium transporter, putative (DUF803)	30min	Down
AT3G26900	12.4538	0.000322209	0.00556291	0.68109	-0.554083	SKL1	shikimate kinase like 1	30min	Down
AT3G26910	15.9396	4.79e-05	0.00125418	0.462707	-1.11183	AT3G26910	hydroxyproline-rich glycoprotein family protein	30min	Down
AT3G27070	5.79649	0.0114384	0.0665625	0.0832304	-3.58675	TOM20-1	translocase outer membrane 20-1	30min	Down
AT3G27470	6.65862	0.00680284	0.0471555	0.585441	-0.772404	AT3G27470	lysine ketoglutarate reductase trans-splicing protein (DUF707)	30min	Down
AT3G27690	17.5793	2.05e-05	0.000655738	0.725795	-0.462367	LHCB2.3	photosystem II light harvesting complex protein 2.3	30min	Down
AT3G28340	19.4195	1.28e-06	4.67e-05	0.642466	-0.638308	GATL10	galacturonosyltransferase-like 10	30min	Down
AT3G28450	5.46685	0.0139694	0.0754417	0.729019	-0.455972	AT3G28450	Leucine-rich repeat protein kinase family protein	30min	Down
AT3G28930	7.39597	0.0043364	0.0350362	0.749627	-0.415756	AIG2	AIG2-like (avirulence induced gene) family protein	30min	Down
AT3G29000	59.2355	0	0	0.3234	-1.62861	AT3G29000	Calcium-binding EF-hand family protein	30min	Down
AT3G29010	4.98543	0.0189093	0.0906466	0.580852	-0.783757	AT3G29010	Biotin/lipoate A/B protein ligase family	30min	Down
AT3G29400	5.51926	0.0135533	0.074146	0.669489	-0.578868	EXO70E1	exocyst subunit exo70 family protein E1	30min	Down
AT3G29575	6.63064	0.00691727	0.0477072	0.686411	-0.542855	AFP3	ABI five binding protein 3	30min	Down
AT3G30180	106.157	0	0	0.261901	-1.93291	BR6OX2	brassinosteroid-6-oxidase 2	30min	Down
AT3G30580	5.17999	0.016721	0.0838301	0.00820467	-6.92934	AT3G30580	hypothetical protein	30min	Down
AT3G41768	8.92258	0.00189426	0.0201977	0.674601	-0.567893	AT3G41768		30min	Down
AT3G43230	10.6051	0.000723693	0.00969178	0.646229	-0.629882	AT3G43230	RING/FYVE/PHD-type zinc finger family protein	30min	Down
AT3G43920	6.83339	0.00607787	0.0437506	0.522168	-0.937415	DCL3	dicer-like 3	30min	Down
AT3G44260	23.6843	0	0	0.579833	-0.786291	CAF1a	Polynucleotidyl transferase, ribonuclease H-like superfamily protein	30min	Down
AT3G44326	6.53003	0.00732451	0.0495759	0.697272	-0.520207	AT3G44326	F-box family protein	30min	Down
AT3G44610	8.75362	0.00207646	0.0215528	0.648463	-0.624904	AT3G44610	Protein kinase superfamily protein	30min	Down
AT3G44720	10.0401	0.000998594	0.0123636	0.628263	-0.67056	ADT4	arogenate dehydratase 4	30min	Down
AT3G44880	11.7179	0.00044112	0.0069	0.666237	-0.585894	ACD1	Pheophorbide a oxygenase family protein with Rieske 2Fe-2S domain-containing protein	30min	Down
AT3G45040	11.652	0.000448152	0.00694747	0.634196	-0.656999	AT3G45040	phosphatidate cytidylyltransferase family protein	30min	Down
AT3G45640	67.2772	0	0	0.491666	-1.02425	MPK3	mitogen-activated protein kinase 3	30min	Down
AT3G45650	8.10838	0.00292674	0.02725	0.685469	-0.544836	NAXT1	nitrate excretion transporter1	30min	Down
AT3G45730	11.2957	0.000544687	0.007985	0.682955	-0.550137	AT3G45730	hypothetical protein	30min	Down
AT3G45740	5.56805	0.0131479	0.0727173	0.657275	-0.605431	AT3G45740	hydrolase family protein / HAD-superfamily protein	30min	Down
AT3G46080	30.6082	0	0	0.297978	-1.74672	AT3G46080	C2H2-type zinc finger family protein	30min	Down
AT3G46090	68.1515	0	0	0.425164	-1.23391	ZAT7	C2H2 and C2HC zinc fingers superfamily protein	30min	Down
AT3G46110	14.3154	0.000143843	0.00310345	0.614595	-0.702292	AT3G46110	UPSTREAM OF FLC-like protein (DUF966)	30min	Down
AT3G46600	27.9848	0	0	0.618903	-0.692214	AT3G46600	GRAS family transcription factor	30min	Down
AT3G46620	46.9456	0	0	0.519747	-0.944119	RDUF1	zinc finger (C3HC4-type RING finger) family protein	30min	Down
AT3G46730	5.61992	0.0127362	0.0712299	0.34795	-1.52305	AT3G46730	NB-ARC domain-containing disease resistance protein	30min	Down
AT3G46880	5.35514	0.0149968	0.0781412	0.229753	-2.12184	AT3G46880	hypothetical protein	30min	Down
AT3G46960	7.27272	0.00464774	0.0367863	0.664335	-0.590018	AT3G46960	RNA helicase, ATP-dependent, SK12/DOB1 protein	30min	Down
AT3G47340	20.7676	0	0	0.67949	-0.557476	ASN1	glutamine-dependent asparagine synthase 1	30min	Down
AT3G47560	5.85013	0.0111022	0.0654768	0.692735	-0.529625	AT3G47560	alpha/beta-Hydrolases superfamily protein	30min	Down
AT3G47820	8.02149	0.00304309	0.0279179	0.566522	-0.819796	PUB39	PLANT U-BOX 39	30min	Down
AT3G47836	9.37306	0.00144419	0.016441	0.744888	-0.424905	AT3G47836	transmembrane protein	30min	Down
AT3G48240	6.39577	0.00788454	0.0518663	0.298977	-1.74189	AT3G48240	Octicosapeptide/Phox/Bem1p family protein	30min	Down
AT3G48310	21.3813	0	0	0.532046	-0.910377	CYP71A22	cytochrome P450, family 71, subfamily A, polypeptide 22	30min	Down
AT3G48330	8.65905	0.00221008	0.0225359	0.67808	-0.560473	PIMT1	protein-l-isoaspartate methyltransferase 1	30min	Down
AT3G48380	7.13411	0.00507863	0.0390753	0.746079	-0.4226	AT3G48380	Peptidase C78, ubiquitin fold modifier-specific peptidase 1/ 2	30min	Down
AT3G48520	9.25351	0.00155543	0.0174534	0.651687	-0.617749	CYP94B3	cytochrome P450, family 94, subfamily B, polypeptide 3	30min	Down
AT3G48590	13.8308	0.000160465	0.00327249	0.658485	-0.602778	NF-YC1	nuclear factor Y, subunit C1	30min	Down
AT3G49530	20.2083	0	0	0.68076	-0.554783	NAC062	NAC domain containing protein 62	30min	Down
AT3G49750	4.99012	0.0188697	0.0905857	0.693318	-0.528412	RLP44	receptor like protein 44	30min	Down
AT3G49810	14.4434	0.000131697	0.00287308	0.657206	-0.605583	AT3G49810	ARM repeat superfamily protein	30min	Down
AT3G49960	7.4036	0.00430699	0.0348345	0.667458	-0.58325	AT3G49960	Peroxidase superfamily protein	30min	Down
AT3G50060	86.4465	0	0	0.407048	-1.29673	MYB77	myb domain protein 77	30min	Down
AT3G50080	5.11999	0.0173923	0.085952	0.711889	-0.490275	VFB2	VIER F-box protein 2	30min	Down
AT3G50260	13.4404	0.000185398	0.00363409	0.582958	-0.778537	CEJ1	cooperatively regulated by ethylene and jasmonate 1	30min	Down
AT3G50520	7.92935	0.00319844	0.0289273	0.688738	-0.537973	AT3G50520	Phosphoglycerate mutase family protein	30min	Down
AT3G50660	34.481	0	0	0.568237	-0.815436	DWF4	Cytochrome P450 superfamily protein	30min	Down
AT3G50790	11.6619	0.000445595	0.00691468	0.673083	-0.571143	AT3G50790	esterase/lipase/thioesterase family protein	30min	Down
AT3G50800	179.511	0	0	0.152218	-2.71579	AT3G50800	hypothetical protein	30min	Down
AT3G50920	20.8808	0	0	0.540492	-0.887654	LPPepsilon1	Phosphatidic acid phosphatase (PAP2) family protein	30min	Down
AT3G50930	27.833	0	0	0.576787	-0.793888	BCS1	cytochrome BC1 synthesi	30min	Down
AT3G51400	39.2558	0	0	0.158577	-2.65674	AT3G51400	hypothetical protein (DUF241)	30min	Down
AT3G51680	6.70528	0.00657589	0.0460018	0.205478	-2.28294	SDR2	NAD(P)-binding Rossmann-fold superfamily protein	30min	Down
AT3G51710	5.56672	0.0131543	0.0727173	0.419594	-1.25293	AT3G51710	D-mannose binding lectin protein with Apple-like carbohydrate-binding domain-containing protein	30min	Down
AT3G51890	6.22222	0.0088371	0.0564896	0.658818	-0.602049	AT3G51890	Clathrin light chain protein	30min	Down
AT3G51910	7.70294	0.00361527	0.0310033	0.712539	-0.488959	HSFA7A	heat shock transcription factor A7A	30min	Down
AT3G51920	21.8369	0	0	0.689213	-0.536979	CAM9	calmodulin 9	30min	Down
AT3G52155	8.58745	0.00229638	0.0229962	0.708372	-0.497421	AT3G52155	Phosphoglycerate mutase family protein	30min	Down
AT3G52230	10.5836	0.000730725	0.00976923	0.749177	-0.416621	AT3G52230	hypothetical protein	30min	Down
AT3G52360	5.36619	0.0149003	0.0778851	0.738729	-0.436883	AT3G52360	transmembrane protein	30min	Down
AT3G52400	58.0935	0	0	0.510672	-0.96953	SYP122	syntaxin of plants 122	30min	Down
AT3G52610	10.862	0.000661041	0.00919111	0.68437	-0.547151	AT3G52610	GATA zinc finger protein	30min	Down
AT3G52800	21.5278	0	0	0.685173	-0.545459	AT3G52800	A20/AN1-like zinc finger family protein	30min	Down
AT3G52840	9.89088	0.00107723	0.0131026	0.68892	-0.537591	BGAL2	beta-galactosidase 2	30min	Down
AT3G52950	10.6917	0.00070771	0.00959272	0.706423	-0.501396	AT3G52950	CBS / octicosapeptide/Phox/Bemp1 (PB1) domains-containing protein	30min	Down
AT3G53232	17.4958	2.49e-05	0.000778443	0.282754	-1.82238	RTFL1	ROTUNDIFOLIA like 1	30min	Down
AT3G53270	7.83175	0.00338704	0.0301251	0.592422	-0.755303	AT3G53270	Small nuclear RNA activating complex (SNAPc), subunit SNAP43 protein	30min	Down
AT3G53490	5.32999	0.015202	0.0789213	0.667096	-0.584033	AT3G53490	valine-tRNA ligase	30min	Down
AT3G53720	5.60067	0.0128897	0.0718276	0.738797	-0.436751	CHX20	cation/H exchanger 20	30min	Down
AT3G53810	50.3873	0	0	0.445558	-1.16632	AT3G53810	Concanavalin A-like lectin protein kinase family protein	30min	Down
AT3G53840	5.35756	0.01497	0.0780794	0.380384	-1.39447	AT3G53840	Protein kinase superfamily protein	30min	Down
AT3G54100	6.61586	0.00700294	0.0481168	0.662041	-0.595007	AT3G54100	O-fucosyltransferase family protein	30min	Down
AT3G54150	5.94953	0.0104673	0.0628522	0.449926	-1.15224	AT3G54150	S-adenosyl-L-methionine-dependent methyltransferases superfamily protein	30min	Down
AT3G54200	9.3178	0.00149214	0.0168886	0.683932	-0.548076	AT3G54200	Late embryogenesis abundant (LEA) hydroxyproline-rich glycoprotein family	30min	Down
AT3G54430	4.72906	0.0221334	0.0997149	0.585186	-0.773034	SRS6	SHI-related sequence 6	30min	Down
AT3G54500	19.8477	1.28e-06	4.67e-05	0.644454	-0.633851	AT3G54500	agglutinin-like protein	30min	Down
AT3G54740	12.7651	0.00026659	0.00481524	0.561542	-0.832533	AT3G54740	zein-binding protein (Protein of unknown function, DUF593)	30min	Down
AT3G54826	11.1075	0.000598389	0.00861468	0.64835	-0.625155	ZR3	Zim17-type zinc finger protein	30min	Down
AT3G55050	10.8199	0.000672548	0.00930973	0.64736	-0.627359	AT3G55050	Protein phosphatase 2C family protein	30min	Down
AT3G55350	5.25495	0.0159289	0.081156	0.630055	-0.666451	AT3G55350	PIF / Ping-Pong family of plant transposase	30min	Down
AT3G55430	23.8265	0	0	0.663512	-0.591806	AT3G55430	O-Glycosyl hydrolases family 17 protein	30min	Down
AT3G55960	8.09838	0.00294911	0.0273769	0.731715	-0.450646	AT3G55960	Haloacid dehalogenase-like hydrolase (HAD) superfamily protein	30min	Down
AT3G55980	152.424	0	0	0.391837	-1.35168	SZF1	salt-inducible zinc finger 1	30min	Down
AT3G56400	22.8052	0	0	0.614242	-0.703121	WRKY70	WRKY DNA-binding protein 70	30min	Down
AT3G56630	5.89248	0.0108202	0.0641531	0.743487	-0.427621	CYP94D2	cytochrome P450, family 94, subfamily D, polypeptide 2	30min	Down
AT3G56710	35.2977	0	0	0.35631	-1.4888	SIB1	sigma factor binding protein 1	30min	Down
AT3G57050	7.28182	0.0046356	0.0367799	0.727805	-0.458376	CBL	cystathionine beta-lyase	30min	Down
AT3G57090	7.33018	0.00451285	0.0361176	0.744176	-0.426283	BIGYIN	Tetratricopeptide repeat (TPR)-like superfamily protein	30min	Down
AT3G57450	22.3669	0	0	0.694728	-0.525479	AT3G57450	hypothetical protein	30min	Down
AT3G57500	4.83691	0.0207461	0.0955847	0.395595	-1.3379	AT3G57500	fission regulator-like protein	30min	Down
AT3G57740	20.2759	0	0	0.131189	-2.93028	AT3G57740	Protein kinase superfamily protein	30min	Down
AT3G57760	7.76559	0.00349636	0.030478	0.533761	-0.905735	AT3G57760	Protein kinase superfamily protein	30min	Down
AT3G58170	7.46663	0.00413246	0.0339496	0.738425	-0.437477	BS14A	BET1P/SFT1P-like protein 14A	30min	Down
AT3G58460	9.6566	0.00121979	0.0144218	0.643955	-0.634968	RBL15	RHOMBOID-like protein 15	30min	Down
AT3G59080	22.4918	0	0	0.567704	-0.816789	AT3G59080	Eukaryotic aspartyl protease family protein	30min	Down
AT3G59310	10.0917	0.000967907	0.0121509	0.686763	-0.542117	AT3G59310	solute carrier family 35 protein (DUF914)	30min	Down
AT3G59400	13.3031	0.000200742	0.00388614	0.706066	-0.502126	GUN4	protein GENOMES UNCOUPLED 4	30min	Down
AT3G59490	4.83429	0.0207672	0.0956114	0.707919	-0.498344	AT3G59490	hypothetical protein	30min	Down
AT3G59600	9.12235	0.00166347	0.0182213	0.749155	-0.416664	NRPB8B	RNA polymerase Rpb8	30min	Down
AT3G59700	8.35796	0.00258151	0.0250124	0.566134	-0.820783	HLECRK	lectin-receptor kinase	30min	Down
AT3G59910	4.78962	0.0213214	0.0974036	0.704647	-0.505028	AT3G59910	Ankyrin repeat family protein	30min	Down
AT3G60090	5.32339	0.0152672	0.0791286	0.217025	-2.20407	AT3G60090	VQ motif-containing protein	30min	Down
AT3G60150	5.20207	0.016512	0.083182	0.432955	-1.20771	AT3G60150	NADH dehydrogenase ubiquinone 1 alpha subcomplex assembly factor-like protein (DUF498/DUF598)	30min	Down
AT3G60200	24.1148	0	0	0.548871	-0.86546	AT3G60200	hypothetical protein	30min	Down
AT3G60220	8.24316	0.00272088	0.0258834	0.485496	-1.04247	ATL4	TOXICOS EN LEVADURA 4	30min	Down
AT3G60390	11.6438	0.000452628	0.00699605	0.669267	-0.579345	HAT3	homeobox-leucine zipper protein 3	30min	Down
AT3G60410	7.43486	0.00421429	0.034262	0.675085	-0.566859	AT3G60410	hypothetical protein (DUF1639)	30min	Down
AT3G60415	10.1867	0.000926991	0.0118271	0.576757	-0.793963	AT3G60415	phosphoglycerate mutase family protein	30min	Down
AT3G60530	9.05591	0.00172548	0.0187431	0.73833	-0.437661	GATA4	GATA transcription factor 4	30min	Down
AT3G60550	4.77702	0.0214979	0.0978952	0.662197	-0.594668	CYCP3;2	cyclin p3;2	30min	Down
AT3G60690	23.8268	0	0	0.490743	-1.02696	AT3G60690	SAUR-like auxin-responsive protein family	30min	Down
AT3G61028	8.40138	0.00251374	0.0245596	0.231482	-2.11103	AT3G61028	Putative endonuclease or glycosyl hydrolase	30min	Down
AT3G61190	20.9954	0	0	0.625702	-0.676453	BAP1	BON association protein 1	30min	Down
AT3G61200	15.8591	5.05e-05	0.00131229	0.682603	-0.550881	AT3G61200	Thioesterase superfamily protein	30min	Down
AT3G61350	7.59487	0.00382943	0.0320321	0.673974	-0.569234	SKIP4	SKP1 interacting partner 4	30min	Down
AT3G61460	16.1104	4.79e-05	0.00125418	0.678169	-0.560283	BRH1	brassinosteroid-responsive RING-H2	30min	Down
AT3G61630	20.8051	0	0	0.452778	-1.14312	CRF6	cytokinin response factor 6	30min	Down
AT3G61640	12.8162	0.000264033	0.00481524	0.721937	-0.470055	AGP20	arabinogalactan protein 20	30min	Down
AT3G62160	6.33513	0.00819908	0.0534152	0.489509	-1.03059	AT3G62160	HXXXD-type acyl-transferase family protein	30min	Down
AT3G62410	14.568	0.00011955	0.00266382	0.722431	-0.469069	CP12-2	CP12 domain-containing protein 2	30min	Down
AT3G62530	9.00719	0.00179708	0.0193996	0.742083	-0.430347	AT3G62530	ARM repeat superfamily protein	30min	Down
AT3G62690	5.96467	0.0103676	0.062581	0.373821	-1.41958	ATL5	AtL5	30min	Down
AT3G62920	11.904	0.00040468	0.00652577	0.537482	-0.895712	AT3G62920	zinc metalloproteinase aureolysin	30min	Down
AT4G00416	6.16764	0.00909219	0.0574859	0.00815419	-6.93824	MBD3	methyl-CPG-binding domain 3	30min	Down
AT4G00720	13.97	0.00015663	0.00322368	0.70298	-0.508444	SK32	shaggy-like protein kinase 32	30min	Down
AT4G01010	5.42712	0.014307	0.0763007	0.551803	-0.857776	CNGC13	cyclic nucleotide-gated channel 13	30min	Down
AT4G01130	4.79179	0.0213003	0.0974036	0.492997	-1.02035	AT4G01130	GDSL-like Lipase/Acylhydrolase superfamily protein	30min	Down
AT4G01250	21.4714	0	0	0.608989	-0.715512	WRKY22	WRKY family transcription factor	30min	Down
AT4G01680	93.0176	0	0	0.237241	-2.07557	MYB55	myb domain protein 55	30min	Down
AT4G01865	5.49343	0.0137604	0.0746325	0.136289	-2.87526	AT4G01865	tRNA-Phe	30min	Down
AT4G01870	36.3774	0	0	0.622961	-0.682787	AT4G01870	tolB protein-like protein	30min	Down
AT4G01897	14.0319	0.000152154	0.00316489	0.510309	-0.970558	AT4G01897	dihydroorotate dehydrogenase	30min	Down
AT4G01935	9.99854	0.00102672	0.0126556	0.634937	-0.655315	AT4G01935	insulin-induced protein	30min	Down
AT4G01950	17.691	2.05e-05	0.000655738	0.691303	-0.53261	GPAT3	glycerol-3-phosphate acyltransferase 3	30min	Down
AT4G02200	16.1229	4.79e-05	0.00125418	0.59018	-0.760774	AT4G02200	Drought-responsive family protein	30min	Down
AT4G02330	18.8867	6.39e-06	0.000225734	0.67555	-0.565866	ATPMEPCRB	Plant invertase/pectin methylesterase inhibitor superfamily	30min	Down
AT4G02410	53.1407	0	0	0.471408	-1.08495	AT4G02410	Concanavalin A-like lectin protein kinase family protein	30min	Down
AT4G02540	11.9731	0.000395729	0.00642116	0.68563	-0.544498	AT4G02540	Cysteine/Histidine-rich C1 domain family protein	30min	Down
AT4G02610	5.38422	0.0147002	0.0772599	0.675944	-0.565024	AT4G02610	Aldolase-type TIM barrel family protein	30min	Down
AT4G02725	12.6825	0.00027618	0.00495982	0.713274	-0.487472	AT4G02725	spindle pole body-associated protein	30min	Down
AT4G02880	8.31383	0.00264352	0.0254775	0.676187	-0.564505	AT4G02880	ELKS/Rab6-interacting/CAST family protein	30min	Down
AT4G03110	15.4179	7.22e-05	0.00179365	0.632747	-0.660299	RBP-DR1	RNA-binding protein-defense related 1	30min	Down
AT4G03320	6.42625	0.00775093	0.0513511	0.602324	-0.731387	Tic20-IV	translocon at the inner envelope membrane of chloroplasts 20-IV	30min	Down
AT4G03610	7.90579	0.00322273	0.029038	0.167218	-2.58019	AT4G03610	Metallo-hydrolase/oxidoreductase superfamily protein	30min	Down
AT4G03960	8.27877	0.00267421	0.0255998	0.48536	-1.04287	PFA-DSP4	Phosphotyrosine protein phosphatases superfamily protein	30min	Down
AT4G04960	7.75795	0.00350531	0.030478	0.698746	-0.51716	AT4G04960	Concanavalin A-like lectin protein kinase family protein	30min	Down
AT4G05070	61.9381	0	0	0.475409	-1.07276	AT4G05070	Wound-responsive family protein	30min	Down
AT4G05150	16.8759	3.45e-05	0.00100935	0.681932	-0.5523	AT4G05150	Octicosapeptide/Phox/Bem1p family protein	30min	Down
AT4G05200	5.79846	0.0114256	0.0665624	0.47996	-1.05901	CRK25	cysteine-rich RLK (RECEPTOR-like protein kinase) 25	30min	Down
AT4G07820	5.54098	0.0134017	0.0736319	0.719443	-0.475048	AT4G07820	CAP (Cysteine-rich secretory proteins, Antigen 5, and Pathogenesis-related 1 protein) superfamily protein	30min	Down
AT4G07825	7.86535	0.00332886	0.0297487	0.730949	-0.452157	AT4G07825	transmembrane protein	30min	Down
AT4G08040	204.028	0	0	0.210128	-2.25066	ACS11	1-aminocyclopropane-1-carboxylate synthase 11	30min	Down
AT4G08290	9.79496	0.00113668	0.0136454	0.724176	-0.465588	UMAMIT20	nodulin MtN21 /EamA-like transporter family protein	30min	Down
AT4G08320	10.5835	0.000730725	0.00976923	0.657618	-0.604679	TPR8	Tetratricopeptide repeat (TPR)-like superfamily protein	30min	Down
AT4G08330	6.65017	0.00682905	0.0472446	0.683124	-0.549781	AT4G08330	hypothetical protein	30min	Down
AT4G08950	48.5331	0	0	0.575004	-0.798356	EXO	Phosphate-responsive 1 family protein	30min	Down
AT4G09570	29.5731	0	0	0.561249	-0.833287	CPK4	calcium-dependent protein kinase 4	30min	Down
AT4G09650	18.0203	1.73e-05	0.0005625	0.727813	-0.45836	ATPD	F-type H -transporting ATPase subunit delta	30min	Down
AT4G10100	6.70091	0.00659379	0.0460652	0.742174	-0.430171	CNX7	co-factor for nitrate, reductase and xanthine dehydrogenase 7	30min	Down
AT4G10400	8.03418	0.00302007	0.0277719	0.368322	-1.44096	AT4G10400	F-box/RNI-like/FBD-like domains-containing protein	30min	Down
AT4G10470	8.86823	0.00195691	0.0207525	0.620287	-0.688992	AT4G10470	hypothetical protein	30min	Down
AT4G10570	8.99959	0.00180412	0.0194487	0.702594	-0.509237	UBP9	ubiquitin-specific protease 9	30min	Down
AT4G11110	7.10157	0.00516047	0.0395105	0.716301	-0.481363	SPA2	SPA1-related 2	30min	Down
AT4G11211	12.0701	0.000378468	0.00622503	0.695949	-0.522947	AT4G11211	hypothetical protein	30min	Down
AT4G11280	26.7126	0	0	0.505419	-0.984448	ACS6	1-aminocyclopropane-1-carboxylic acid (acc) synthase 6	30min	Down
AT4G11300	14.8358	0.00010101	0.00232353	0.600266	-0.736327	AT4G11300	ROH1, putative (DUF793)	30min	Down
AT4G11360	8.5216	0.00234433	0.023253	0.653737	-0.613218	RHA1B	RING-H2 finger A1B	30min	Down
AT4G11521	22.2449	0	0	0.570906	-0.808674	AT4G11521	Receptor-like protein kinase-related family protein	30min	Down
AT4G11547	7.09736	0.00517069	0.0395501	0.441198	-1.1805	AT4G11547	cysteine/histidine-rich C1 domain protein	30min	Down
AT4G11680	5.4269	0.014307	0.0763007	0.657941	-0.603969	AT4G11680	Zinc finger, C3HC4 type (RING finger) family protein	30min	Down
AT4G11780	6.25156	0.00868687	0.05578	0.524549	-0.93085	TRM10	GAR2-like protein	30min	Down
AT4G11800	7.62456	0.0037687	0.0317429	0.580358	-0.784986	AT4G11800	Calcineurin-like metallo-phosphoesterase superfamily protein	30min	Down
AT4G12680	7.89226	0.00325022	0.0291514	0.468584	-1.09362	AT4G12680	transmembrane protein	30min	Down
AT4G13395	31.3061	0	0	0.342185	-1.54715	RTFL12	ROTUNDIFOLIA like 12	30min	Down
AT4G14130	49.31	0	0	0.562133	-0.831017	XTH15	xyloglucan endotransglucosylase/hydrolase 15	30min	Down
AT4G14342	12.5672	0.000293441	0.00514574	0.73083	-0.452392	AT4G14342	Splicing factor 3B subunit 5/RDS3 complex subunit 10	30min	Down
AT4G14365	17.1792	2.75e-05	0.000825336	0.668938	-0.580055	XBAT34	hypothetical protein	30min	Down
AT4G14370	7.79976	0.00342667	0.0302255	0.557313	-0.843441	AT4G14370	Disease resistance protein (TIR-NBS-LRR class) family	30min	Down
AT4G14390	8.75082	0.00208285	0.0215905	0.00783082	-6.99662	AT4G14390	Ankyrin repeat family protein	30min	Down
AT4G14450	13.0029	0.000242936	0.0045509	0.360712	-1.47108	AT4G14450	hypothetical protein	30min	Down
AT4G14540	6.31854	0.00828475	0.0537495	0.706973	-0.500273	NF-YB3	nuclear factor Y, subunit B3	30min	Down
AT4G14560	11.5969	0.000464135	0.00713864	0.663283	-0.592304	IAA1	indole-3-acetic acid inducible	30min	Down
AT4G14590	4.76444	0.0216532	0.0983449	0.349122	-1.5182	emb2739	embryo defective 2739	30min	Down
AT4G15230	12.0589	0.000378468	0.00622503	0.573037	-0.803299	ABCG30	pleiotropic drug resistance 2	30min	Down
AT4G15260	7.91441	0.00320419	0.0289273	0.735867	-0.442482	AT4G15260	UDP-Glycosyltransferase superfamily protein	30min	Down
AT4G15396	5.24132	0.0160887	0.0817078	0.340528	-1.55415	CYP702A6	cytochrome P450, family 702, subfamily A, polypeptide 6	30min	Down
AT4G15800	9.52595	0.00131633	0.0152519	0.727361	-0.459256	RALFL33	ralf-like 33	30min	Down
AT4G15840	21.1753	0	0	0.533753	-0.905757	AT4G15840	BTB/POZ domain-containing protein	30min	Down
AT4G15940	9.86661	0.00109641	0.0133049	0.686378	-0.542925	AT4G15940	Fumarylacetoacetate (FAA) hydrolase family	30min	Down
AT4G15975	10.3753	0.000820867	0.0107358	0.395203	-1.33933	AT4G15975	RING/U-box superfamily protein	30min	Down
AT4G16100	8.26349	0.0026985	0.0257692	0.65614	-0.607924	AT4G16100	heat shock protein, putative (DUF789)	30min	Down
AT4G16650	6.04576	0.00978775	0.0600118	0.678539	-0.559495	AT4G16650	O-fucosyltransferase family protein	30min	Down
AT4G16780	25.6091	0	0	0.427846	-1.22484	HB-2	homeobox protein 2	30min	Down
AT4G16890	7.80657	0.00341772	0.0302255	0.749465	-0.416067	SNC1	TIR-NBS-LRR class disease resistance protein	30min	Down
AT4G16892	5.87749	0.010918	0.0645259	0.00824183	-6.92282	AT4G16892		30min	Down
AT4G16950	7.6874	0.00363636	0.031099	0.745482	-0.423754	RPP5	Disease resistance protein (TIR-NBS-LRR class) family	30min	Down
AT4G17215	5.69557	0.0121577	0.0691025	0.440447	-1.18296	AT4G17215	Pollen Ole e 1 allergen and extensin family protein	30min	Down
AT4G17230	15.8324	5.05e-05	0.00131229	0.700501	-0.513541	SCL13	SCARECROW-like 13	30min	Down
AT4G17245	19.8955	1.28e-06	4.67e-05	0.613367	-0.705177	AT4G17245	RING/U-box superfamily protein	30min	Down
AT4G17460	152.784	0	0	0.315279	-1.6653	HAT1	Homeobox-leucine zipper protein 4 (HB-4) / HD-ZIP protein	30min	Down
AT4G17490	145.039	0	0	0.32483	-1.62225	ERF6	ethylene responsive element binding factor 6	30min	Down
AT4G17500	128.878	0	0	0.34679	-1.52787	ERF-1	ethylene responsive element binding factor 1	30min	Down
AT4G17616	6.82229	0.006106	0.0438522	0.546548	-0.87158	AT4G17616	Pentatricopeptide repeat (PPR) superfamily protein	30min	Down
AT4G17740	6.27588	0.0085328	0.0550165	0.704391	-0.505551	AT4G17740	Peptidase S41 family protein	30min	Down
AT4G17900	26.0542	0	0	0.564004	-0.826222	AT4G17900	PLATZ transcription factor family protein	30min	Down
AT4G18170	20.1125	1.28e-06	4.67e-05	0.465792	-1.10224	WRKY28	WRKY DNA-binding protein 28	30min	Down
AT4G18197	55.8418	0	0	0.261356	-1.93591	PUP7	purine permease 7	30min	Down
AT4G18205	66.1871	0	0	0.372966	-1.42288	AT4G18205	Nucleotide-sugar transporter family protein	30min	Down
AT4G18210	6.70169	0.00659251	0.0460652	0.457627	-1.12775	PUP10	purine permease 10	30min	Down
AT4G18250	13.4498	0.000185398	0.00363409	0.514538	-0.958652	AT4G18250	receptor Serine/Threonine kinase-like protein	30min	Down
AT4G18340	8.11347	0.0029197	0.0272126	0.668947	-0.580037	AT4G18340	Glycosyl hydrolase superfamily protein	30min	Down
AT4G18422	13.0825	0.000233346	0.00441889	0.341308	-1.55085	AT4G18422	transmembrane protein	30min	Down
AT4G18425	16.2495	4.6e-05	0.00125418	0.453498	-1.14083	AT4G18425	transmembrane protein, putative (DUF679)	30min	Down
AT4G18510	12.2067	0.00035801	0.00598931	0.52737	-0.923112	CLE2	CLAVATA3/ESR-related 2	30min	Down
AT4G18760	5.44085	0.0141964	0.0759439	0.710083	-0.493939	RLP51	receptor like protein 51	30min	Down
AT4G18880	8.1688	0.00283979	0.0266947	0.700386	-0.513778	HSF A4A	heat shock transcription factor A4A	30min	Down
AT4G18950	14.8962	0.00010101	0.00232353	0.458739	-1.12425	AT4G18950	Integrin-linked protein kinase family	30min	Down
AT4G18975	7.67273	0.00367408	0.0312826	0.702294	-0.509852	AT4G18975	Pentatricopeptide repeat (PPR) superfamily protein	30min	Down
AT4G19410	13.4194	0.000185398	0.00363409	0.710397	-0.493303	AT4G19410	Pectinacetylesterase family protein	30min	Down
AT4G19710	8.33858	0.00260708	0.025204	0.676761	-0.563281	AK-HSDH II	aspartate kinase-homoserine dehydrogenase ii	30min	Down
AT4G19810	12.4893	0.000315816	0.00547672	0.56544	-0.822555	ChiC	Glycosyl hydrolase family protein with chitinase insertion domain-containing protein	30min	Down
AT4G20000	13.13	0.000228232	0.00434836	0.234849	-2.09019	AT4G20000	VQ motif-containing protein	30min	Down
AT4G20070	8.62864	0.00223629	0.0226554	0.723209	-0.467516	AAH	allantoate amidohydrolase	30min	Down
AT4G20780	22.195	0	0	0.493944	-1.01758	CML42	calmodulin like 42	30min	Down
AT4G20830	11.01	0.000617568	0.00876588	0.743605	-0.427392	AT4G20830	FAD-binding Berberine family protein	30min	Down
AT4G21220	6.42137	0.0077733	0.0514558	0.342616	-1.54534	LpxD2	Trimeric LpxA-like enzymes superfamily protein	30min	Down
AT4G21280	15.269	8.25e-05	0.00200622	0.743073	-0.428425	PSBQA	photosystem II subunit QA	30min	Down
AT4G21390	14.7544	0.0001106	0.0025	0.300618	-1.734	B120	S-locus lectin protein kinase family protein	30min	Down
AT4G21470	11.5059	0.000482036	0.00723608	0.630115	-0.666313	FMN/FHY	riboflavin kinase/FMN hydrolase	30min	Down
AT4G21926	5.13693	0.0171896	0.0853046	0.295028	-1.76107	AT4G21926	hypothetical protein	30min	Down
AT4G22190	23.4824	0	0	0.642891	-0.637354	AT4G22190	serine/arginine repetitive matrix-like protein	30min	Down
AT4G22217	11.7895	0.00043217	0.00684211	0.534779	-0.902985	AT4G22217	defensin-like protein	30min	Down
AT4G22230	8.3526	0.00258663	0.0250216	0.71176	-0.490537	AT4G22230	defensin-like protein	30min	Down
AT4G22485	10.8057	0.000675105	0.00931217	0.708254	-0.497662	AT4G22485	Bifunctional inhibitor/lipid-transfer protein/seed storage 2S albumin superfamily protein	30min	Down
AT4G22520	14.2754	0.000145122	0.00311386	0.345651	-1.53261	AT4G22520	Bifunctional inhibitor/lipid-transfer protein/seed storage 2S albumin superfamily protein	30min	Down
AT4G22530	7.07198	0.00526275	0.0398548	0.724566	-0.464811	AT4G22530	S-adenosyl-L-methionine-dependent methyltransferases superfamily protein	30min	Down
AT4G22690	59.3278	0	0	0.515142	-0.956957	CYP706A1	cytochrome P450, family 706, subfamily A, polypeptide 1	30min	Down
AT4G22710	29.0162	0	0	0.354537	-1.49599	CYP706A2	cytochrome P450, family 706, subfamily A, polypeptide 2	30min	Down
AT4G22840	6.14766	0.00920662	0.0578282	0.476951	-1.06809	AT4G22840	Sodium Bile acid symporter family	30min	Down
AT4G23180	27.2581	0	0	0.55399	-0.852067	CRK10	cysteine-rich RLK (RECEPTOR-like protein kinase) 10	30min	Down
AT4G23190	17.9532	1.73e-05	0.0005625	0.57309	-0.803165	CRK11	cysteine-rich RLK (RECEPTOR-like protein kinase) 11	30min	Down
AT4G23210	4.90849	0.0198076	0.0928469	0.646115	-0.630138	CRK13	cysteine-rich RLK (RECEPTOR-like protein kinase) 13	30min	Down
AT4G23500	4.96207	0.0191753	0.0911979	0.741276	-0.431918	AT4G23500	Pectin lyase-like superfamily protein	30min	Down
AT4G23610	5.28518	0.0156284	0.0802001	0.107942	-3.21167	AT4G23610	Late embryogenesis abundant (LEA) hydroxyproline-rich glycoprotein family	30min	Down
AT4G23700	8.25756	0.00270362	0.0257866	0.649232	-0.623195	CHX17	cation/H exchanger 17	30min	Down
AT4G23810	22.5586	0	0	0.529845	-0.916358	WRKY53	WRKY family transcription factor	30min	Down
AT4G24090	6.78077	0.00628756	0.0446776	0.652428	-0.616109	AT4G24090	homer protein	30min	Down
AT4G24110	100.035	0	0	0.358301	-1.48075	AT4G24110	NADP-specific glutamate dehydrogenase	30min	Down
AT4G24140	6.16193	0.00913694	0.0576836	0.612239	-0.707834	AT4G24140	alpha/beta-Hydrolases superfamily protein	30min	Down
AT4G24570	78.4554	0	0	0.484434	-1.04563	DIC2	dicarboxylate carrier 2	30min	Down
AT4G24805	11.5944	0.000467971	0.00716926	0.708632	-0.496891	AT4G24805	S-adenosyl-L-methionine-dependent methyltransferases superfamily protein	30min	Down
AT4G24830	18.9888	2.56e-06	9.17e-05	0.635598	-0.653813	AT4G24830	arginosuccinate synthase family	30min	Down
AT4G24972	11.9699	0.000395729	0.00642116	0.51111	-0.968295	TPD1	tapetum determinant 1	30min	Down
AT4G25030	12.5989	0.000288966	0.00507865	0.702908	-0.508593	AT4G25030	Serine/Threonine-kinase	30min	Down
AT4G25260	10.9079	0.000645697	0.00905018	0.689409	-0.536567	AT4G25260	Plant invertase/pectin methylesterase inhibitor superfamily protein	30min	Down
AT4G25300	6.70988	0.00656054	0.0459355	0.536712	-0.897781	AT4G25300	2-oxoglutarate (2OG) and Fe(II)-dependent oxygenase superfamily protein	30min	Down
AT4G25470	9.1931	0.00161808	0.0179618	0.688531	-0.538408	CBF2	C-repeat/DRE binding factor 2	30min	Down
AT4G25620	37.0131	0	0	0.533113	-0.907487	AT4G25620	hydroxyproline-rich glycoprotein family protein	30min	Down
AT4G25810	84.4571	0	0	0.457269	-1.12888	XTR6	xyloglucan endotransglycosylase 6	30min	Down
AT4G25820	5.8551	0.0110619	0.0652697	0.730413	-0.453215	XTH14	xyloglucan endotransglucosylase/hydrolase 14	30min	Down
AT4G25910	21.3134	0	0	0.627427	-0.672482	NFU3	NFU domain protein 3	30min	Down
AT4G26070	4.95167	0.0192929	0.0914541	0.576013	-0.795827	MEK1	MAP kinase/ ERK kinase 1	30min	Down
AT4G26200	161.51	0	0	0.234501	-2.09233	ACS7	1-amino-cyclopropane-1-carboxylate synthase 7	30min	Down
AT4G26240	4.99146	0.0188441	0.0905857	0.656567	-0.606985	AT4G26240	histone-lysine N-methyltransferase	30min	Down
AT4G26320	17.4888	2.49e-05	0.000778443	0.557195	-0.843747	AGP13	arabinogalactan protein 13	30min	Down
AT4G26400	12.9889	0.000249329	0.00466507	0.693364	-0.528315	AT4G26400	RING/U-box superfamily protein	30min	Down
AT4G26610	7.765	0.00349636	0.030478	0.725382	-0.463186	D6PKL1	D6 protein kinase like 1	30min	Down
AT4G26860	6.69664	0.00660849	0.0461267	0.728696	-0.45661	AT4G26860	Putative pyridoxal phosphate-dependent enzyme, YBL036C type	30min	Down
AT4G27040	5.46854	0.0139522	0.0753851	0.723693	-0.46655	VPS22	EAP30/Vps36 family protein	30min	Down
AT4G27160	7.28892	0.00462089	0.036709	0.138322	-2.85389	SESA3	seed storage albumin 3	30min	Down
AT4G27260	65.9741	0	0	0.487973	-1.03513	WES1	Auxin-responsive GH3 family protein	30min	Down
AT4G27280	75.7383	0	0	0.508984	-0.974308	AT4G27280	Calcium-binding EF-hand family protein	30min	Down
AT4G27320	8.99791	0.00180412	0.0194487	0.749049	-0.416867	PHOS34	Adenine nucleotide alpha hydrolases-like superfamily protein	30min	Down
AT4G27450	16.1185	4.79e-05	0.00125418	0.710356	-0.493386	AT4G27450	aluminum induced protein with YGL and LRDR motifs	30min	Down
AT4G27740	10.3328	0.000849636	0.0110658	0.701889	-0.510685	AT4G27740	Yippee family putative zinc-binding protein	30min	Down
AT4G27745	6.12433	0.00932553	0.0582548	0.719927	-0.474078	AT4G27745	Yippee family putative zinc-binding protein	30min	Down
AT4G27760	13.4959	0.000182202	0.00358942	0.625582	-0.67673	FEY	NAD(P)-binding Rossmann-fold superfamily protein	30min	Down
AT4G27970	6.61774	0.00699015	0.0480615	0.492252	-1.02253	SLAH2	SLAC1 homologue 2	30min	Down
AT4G28025	10.0407	0.000998594	0.0123636	0.747127	-0.420574	AT4G28025	hypothetical protein	30min	Down
AT4G28085	10.0754	0.000980693	0.0122426	0.533118	-0.907473	AT4G28085	transmembrane protein	30min	Down
AT4G28240	58.6572	0	0	0.537367	-0.896021	AT4G28240	Wound-responsive family protein	30min	Down
AT4G28460	5.72472	0.0119428	0.0684787	0.164538	-2.60351	AT4G28460	transmembrane protein	30min	Down
AT4G28630	6.74265	0.00642437	0.0452838	0.660463	-0.598451	ABCB23	ABC transporter of the mitochondrion 1	30min	Down
AT4G28703	9.05901	0.00172165	0.0187144	0.425548	-1.23261	AT4G28703	RmlC-like cupins superfamily protein	30min	Down
AT4G28740	7.74548	0.00354366	0.0307013	0.719919	-0.474094	AT4G28740	LOW PSII ACCUMULATION-like protein	30min	Down
AT4G29430	10.7786	0.000684695	0.0093865	0.669936	-0.577905	rps15ae	ribosomal protein S15A E	30min	Down
AT4G29480	9.43611	0.00139432	0.0159897	0.7301	-0.453834	AT4G29480	Mitochondrial ATP synthase subunit G protein	30min	Down
AT4G29740	10.8822	0.000654648	0.00911843	0.470025	-1.08919	CKX4	cytokinin oxidase 4	30min	Down
AT4G29780	17.9544	1.73e-05	0.0005625	0.688791	-0.537862	AT4G29780	nuclease	30min	Down
AT4G29840	15.6825	5.69e-05	0.00145425	0.676879	-0.563029	MTO2	Pyridoxal-5'-phosphate-dependent enzyme family protein	30min	Down
AT4G29870	8.95841	0.00184567	0.0197875	0.747956	-0.418975	AT4G29870	Oligosaccharyltransferase complex/magnesium transporter family protein	30min	Down
AT4G30150	6.93866	0.00568917	0.0420359	0.747182	-0.420469	AT4G30150	Urb2/Npa2 family protein	30min	Down
AT4G30210	19.8601	1.28e-06	4.67e-05	0.657196	-0.605604	ATR2	P450 reductase 2	30min	Down
AT4G30270	17.8279	1.73e-05	0.0005625	0.719212	-0.475511	XTH24	xyloglucan endotransglucosylase/hydrolase 24	30min	Down
AT4G30280	59.8813	0	0	0.525115	-0.929295	XTH18	xyloglucan endotransglucosylase/hydrolase 18	30min	Down
AT4G30370	4.794	0.0212601	0.0972937	0.633311	-0.659015	AT4G30370	RING/U-box superfamily protein	30min	Down
AT4G30390	14.9559	0.00010101	0.00232353	0.573632	-0.801804	AT4G30390	UDP-arabinopyranose mutase	30min	Down
AT4G30430	4.79035	0.0213157	0.0974036	0.579816	-0.786334	TET9	tetraspanin9	30min	Down
AT4G30440	14.5499	0.000120189	0.00267425	0.707251	-0.499706	GAE1	UDP-D-glucuronate 4-epimerase 1	30min	Down
AT4G30450	15.5967	6.39e-05	0.00161812	0.719616	-0.4747	AT4G30450	glycine-rich protein	30min	Down
AT4G31000	6.05014	0.00976474	0.059902	0.735835	-0.442546	AT4G31000	Calmodulin-binding protein	30min	Down
AT4G31550	17.8094	1.73e-05	0.0005625	0.610446	-0.712064	WRKY11	WRKY DNA-binding protein 11	30min	Down
AT4G31760	12.034	0.00038614	0.00629823	0.288181	-1.79496	AT4G31760	peroxidase superfamily protein	30min	Down
AT4G31800	12.0502	0.000379747	0.0062395	0.727798	-0.45839	WRKY18	WRKY DNA-binding protein 18	30min	Down
AT4G32020	24.6204	0	0	0.69396	-0.527075	AT4G32020	serine/arginine repetitive matrix-like protein	30min	Down
AT4G32280	16.5886	4.03e-05	0.00113718	0.54508	-0.875461	IAA29	indole-3-acetic acid inducible 29	30min	Down
AT4G32300	7.80345	0.00342028	0.0302255	0.705953	-0.502355	SD2-5	S-domain-2 5	30min	Down
AT4G32570	6.51477	0.00738205	0.0498145	0.701517	-0.51145	TIFY8	TIFY domain protein 8	30min	Down
AT4G32730	9.94217	0.00106316	0.0130125	0.596264	-0.745977	PC-MYB1	Homeodomain-like protein	30min	Down
AT4G32880	16.059	4.79e-05	0.00125418	0.617908	-0.694535	HB-8	homeobox-leucine zipper protein ATHB-8	30min	Down
AT4G33050	92.5467	0	0	0.406353	-1.29919	EDA39	calmodulin-binding family protein	30min	Down
AT4G33060	11.3057	0.000538934	0.00793785	0.589568	-0.762271	AT4G33060	Cyclophilin-like peptidyl-prolyl cis-trans isomerase family protein	30min	Down
AT4G33790	6.34008	0.00817031	0.0533166	0.443875	-1.17178	CER4	Jojoba acyl CoA reductase-related male sterility protein	30min	Down
AT4G33960	11.8997	0.000406598	0.00654321	0.564621	-0.824645	AT4G33960	hypothetical protein	30min	Down
AT4G34150	28.2505	0	0	0.662	-0.595098	AT4G34150	Calcium-dependent lipid-binding (CaLB domain) family protein	30min	Down
AT4G34240	7.67043	0.00367728	0.0312826	0.728199	-0.457595	ALDH3I1	aldehyde dehydrogenase 3I1	30min	Down
AT4G34290	6.87805	0.00591101	0.0430447	0.745289	-0.424129	AT4G34290	SWIB/MDM2 domain superfamily protein	30min	Down
AT4G34410	15.7407	5.31e-05	0.00136738	0.519957	-0.943537	RRTF1	redox responsive transcription factor 1	30min	Down
AT4G34450	13.3671	0.000194988	0.00379826	0.701075	-0.512359	AT4G34450	coatomer gamma-2 subunit, putative / gamma-2 coat protein, putative / gamma-2 COP	30min	Down
AT4G34970	6.4913	0.00748689	0.0502746	0.539138	-0.891273	ADF9	actin depolymerizing factor 9	30min	Down
AT4G35180	9.62564	0.00123258	0.01454	0.401572	-1.31627	LHT7	LYS/HIS transporter 7	30min	Down
AT4G35200	5.99711	0.0101311	0.061494	0.367314	-1.44491	AT4G35200	hypothetical protein (DUF241)	30min	Down
AT4G35310	10.4805	0.000786344	0.0104142	0.748205	-0.418494	CPK5	calmodulin-domain protein kinase 5	30min	Down
AT4G35360	5.68627	0.0122433	0.0694453	0.734152	-0.445849	AT4G35360	pantothenate kinase	30min	Down
AT4G35480	22.5959	0	0	0.328318	-1.60684	RHA3B	RING-H2 finger A3B	30min	Down
AT4G35600	5.31681	0.0153318	0.0793287	0.693872	-0.527258	CST	Protein kinase superfamily protein	30min	Down
AT4G35630	7.45159	0.00417018	0.0340805	0.748885	-0.417184	PSAT	phosphoserine aminotransferase	30min	Down
AT4G35860	14.1519	0.000149597	0.00313673	0.684914	-0.546004	GB2	GTP-binding 2	30min	Down
AT4G36030	4.95842	0.0192066	0.0912697	0.661632	-0.5959	ARO3	armadillo repeat only 3	30min	Down
AT4G36050	12.2709	0.000354175	0.00598931	0.476078	-1.07073	AT4G36050	endonuclease/exonuclease/phosphatase family protein	30min	Down
AT4G36150	5.67726	0.0123149	0.0697682	0.662317	-0.594406	AT4G36150	Disease resistance protein (TIR-NBS-LRR class) family	30min	Down
AT4G36260	5.47099	0.0139426	0.0753594	0.476124	-1.07059	STY2	Lateral root primordium (LRP) protein-like protein	30min	Down
AT4G36380	10.2641	0.000880322	0.0113427	0.599162	-0.738982	ROT3	Cytochrome P450 superfamily protein	30min	Down
AT4G36500	124.825	0	0	0.292221	-1.77487	AT4G36500	hypothetical protein	30min	Down
AT4G36550	5.08672	0.0178161	0.0871692	0.437443	-1.19283	AT4G36550	ARM repeat superfamily protein	30min	Down
AT4G36710	5.07219	0.0179593	0.0875959	0.639241	-0.645568	HAM4	GRAS family transcription factor	30min	Down
AT4G36780	83.8646	0	0	0.396904	-1.33314	BEH2	BES1/BZR1 homolog 2	30min	Down
AT4G36790	8.27528	0.00268188	0.0256575	0.684825	-0.546192	AT4G36790	Major facilitator superfamily protein	30min	Down
AT4G36850	18.6272	1.02e-05	0.00034632	0.696473	-0.52186	AT4G36850	PQ-loop repeat family protein / transmembrane family protein	30min	Down
AT4G36950	7.55821	0.00392597	0.0326929	0.257974	-1.9547	MAPKKK21	mitogen-activated protein kinase kinase kinase 21	30min	Down
AT4G36970	7.49598	0.00405894	0.0334158	0.624132	-0.680078	AT4G36970	Remorin family protein	30min	Down
AT4G37260	79.6933	0	0	0.490573	-1.02746	MYB73	myb domain protein 73	30min	Down
AT4G37290	7.66603	0.00367984	0.0312826	0.204099	-2.29266	AT4G37290	transmembrane protein	30min	Down
AT4G37370	23.0567	0	0	0.382664	-1.38585	CYP81D8	cytochrome P450, family 81, subfamily D, polypeptide 8	30min	Down
AT4G37440	7.59461	0.00382943	0.0320321	0.710775	-0.492536	AT4G37440	hypothetical protein	30min	Down
AT4G37550	6.29711	0.00840238	0.0543324	0.700247	-0.514064	AT4G37550	Acetamidase/Formamidase family protein	30min	Down
AT4G37770	29.9803	0	0	0.339776	-1.55735	ACS8	1-amino-cyclopropane-1-carboxylate synthase 8	30min	Down
AT4G37925	14.9486	0.00010101	0.00232353	0.691874	-0.531418	NdhM	subunit NDH-M of NAD(P)H:plastoquinone dehydrogenase complex	30min	Down
AT4G38420	7.43793	0.00420407	0.0342248	0.641184	-0.64119	sks9	SKU5 similar 9	30min	Down
AT4G39070	12.6793	0.00027618	0.00495982	0.625084	-0.677878	BZS1	B-box zinc finger family protein	30min	Down
AT4G39400	10.6517	0.000712185	0.00961207	0.746443	-0.421895	BRI1	Leucine-rich receptor-like protein kinase family protein	30min	Down
AT4G39580	15.7902	5.31e-05	0.00136738	0.513339	-0.962017	AT4G39580	Galactose oxidase/kelch repeat superfamily protein	30min	Down
AT4G39640	16.9119	3.45e-05	0.00100935	0.662977	-0.59297	GGT1	gamma-glutamyl transpeptidase 1	30min	Down
AT4G39670	7.66259	0.00368495	0.0313091	0.510537	-0.969911	AT4G39670	Glycolipid transfer protein (GLTP) family protein	30min	Down
AT4G39740	9.42991	0.0013956	0.0159927	0.403901	-1.30793	HCC2	Thioredoxin superfamily protein	30min	Down
AT4G39770	6.19405	0.00897328	0.0570801	0.600145	-0.736618	TPPH	Haloacid dehalogenase-like hydrolase (HAD) superfamily protein	30min	Down
AT4G39890	6.20447	0.00892022	0.0568582	0.692774	-0.529544	RABH1c	RAB GTPase homolog H1C	30min	Down
AT5G01170	6.72856	0.00649341	0.0456289	0.599545	-0.738061	AT5G01170	hypothetical protein (DUF740)	30min	Down
AT5G01540	14.2467	0.00014704	0.00313673	0.588808	-0.764131	LECRKA4.1	lectin receptor kinase a4.1	30min	Down
AT5G01730	14.7312	0.0001106	0.0025	0.574448	-0.799751	SCAR4	SCAR family protein 4	30min	Down
AT5G01740	202.881	0	0	0.278948	-1.84193	AT5G01740	Nuclear transport factor 2 (NTF2) family protein	30min	Down
AT5G01830	4.75157	0.0218342	0.0989082	0.607429	-0.719211	SAUR21	ARM repeat superfamily protein	30min	Down
AT5G01950	18.2876	1.02e-05	0.00034632	0.547475	-0.869134	AT5G01950	Leucine-rich repeat protein kinase family protein	30min	Down
AT5G02020	9.78783	0.00114435	0.013727	0.642756	-0.637656	SIS	E3 ubiquitin-protein ligase RLIM-like protein	30min	Down
AT5G02040	5.49352	0.0137604	0.0746325	0.673973	-0.569238	PRA1.A1	prenylated RAB acceptor 1.A1	30min	Down
AT5G02150	5.45337	0.0140903	0.0757649	0.521739	-0.938599	Fes1C	Fes1C	30min	Down
AT5G02230	7.79788	0.00342795	0.0302255	0.678445	-0.559695	AT5G02230	Haloacid dehalogenase-like hydrolase (HAD) superfamily protein	30min	Down
AT5G02895	4.75671	0.0217734	0.0986902	0.486327	-1.04		Natural antisense transcript overlaps with AT5G18470	30min	Down
AT5G02915	5.6705	0.0123795	0.0699964	0.218828	-2.19213			30min	Down
AT5G03210	9.64675	0.00122363	0.0144453	0.520052	-0.943272	DIP2	E3 ubiquitin-protein ligase	30min	Down
AT5G03310	5.70888	0.012065	0.0688403	0.328139	-1.60762	AT5G03310	SAUR-like auxin-responsive protein family	30min	Down
AT5G03355	13.5963	0.000171334	0.0034315	0.558479	-0.840425	AT5G03355	cysteine/histidine-rich C1 domain protein	30min	Down
AT5G03380	29.9444	0	0	0.631793	-0.662477	AT5G03380	Heavy metal transport/detoxification superfamily protein	30min	Down
AT5G03490	14.4719	0.000126582	0.0027809	0.582776	-0.778987	AT5G03490	UDP-Glycosyltransferase superfamily protein	30min	Down
AT5G03720	4.86534	0.0203555	0.0944247	0.691714	-0.531753	HSFA3	heat shock transcription factor A3	30min	Down
AT5G03910	10.5196	0.000771001	0.0102638	0.623673	-0.681138	ABCB29	ABC2 homolog 12	30min	Down
AT5G04070	7.47629	0.00410433	0.0337362	0.427622	-1.22559	AT5G04070	NAD(P)-binding Rossmann-fold superfamily protein	30min	Down
AT5G04330	5.11315	0.0174818	0.0862346	0.469867	-1.08967	CYP84A4	Cytochrome P450 superfamily protein	30min	Down
AT5G04340	45.9181	0	0	0.32566	-1.61856	ZAT6	6	30min	Down
AT5G04360	5.81673	0.0112895	0.0660396	0.62588	-0.676041	LDA	limit dextrinase	30min	Down
AT5G04490	16.1936	4.6e-05	0.00125418	0.639822	-0.644257	VTE5	phytol kinase 1 VTE5	30min	Down
AT5G04720	30.218	0	0	0.586877	-0.768869	ADR1-L2	ADR1-like 2	30min	Down
AT5G04760	11.4723	0.000485871	0.00727969	0.694851	-0.525225	AT5G04760	Duplicated homeodomain-like superfamily protein	30min	Down
AT5G04850	18.3038	1.02e-05	0.00034632	0.507325	-0.979018	VPS60.2	SNF7 family protein	30min	Down
AT5G04940	7.55767	0.00392725	0.0326929	0.67527	-0.566464	SUVH1	SU(VAR)3-9 homolog 1	30min	Down
AT5G05290	5.35574	0.0149898	0.0781306	0.509052	-0.974115	EXPA2	expansin A2	30min	Down
AT5G05300	26.2755	0	0	0.17572	-2.50865	AT5G05300	hypothetical protein	30min	Down
AT5G05440	15.3176	8.25e-05	0.00200622	0.718302	-0.477337	PYL5	Polyketide cyclase/dehydrase and lipid transport superfamily protein	30min	Down
AT5G05700	4.78719	0.0213726	0.0975518	0.729459	-0.455101	ATE1	arginine-tRNA protein transferase 1	30min	Down
AT5G05710	6.93714	0.00569301	0.0420444	0.646906	-0.628372	AT5G05710	Pleckstrin homology (PH) domain superfamily protein	30min	Down
AT5G06130	5.635	0.0126141	0.070898	0.733103	-0.447912	AT5G06130	chaperone protein dnaJ-like protein	30min	Down
AT5G06155	5.62048	0.0127349	0.0712299	0.183921	-2.44284		Natural antisense transcript overlaps with AT5G41320	30min	Down
AT5G06190	4.78702	0.0213726	0.0975518	0.533951	-0.905222	AT5G06190	transmembrane protein	30min	Down
AT5G06320	51.5217	0	0	0.543667	-0.879204	NHL3	NDR1/HIN1-like 3	30min	Down
AT5G06370	6.10612	0.00943486	0.0586611	0.74024	-0.433934	AT5G06370	NC domain-containing protein-like protein	30min	Down
AT5G06640	5.27868	0.0156866	0.0803438	0.693756	-0.527499	EXT10	Proline-rich extensin-like family protein	30min	Down
AT5G06860	13.0558	0.000238461	0.00449398	0.69455	-0.52585	PGIP1	polygalacturonase inhibiting protein 1	30min	Down
AT5G07120	7.6299	0.00375464	0.0316945	0.704523	-0.505281	SNX2b	sorting nexin 2B	30min	Down
AT5G07440	15.9419	4.79e-05	0.00125418	0.704209	-0.505925	GDH2	glutamate dehydrogenase 2	30min	Down
AT5G07500	5.02934	0.0184164	0.0891798	0.00792885	-6.97867	PEI1	Zinc finger C-x8-C-x5-C-x3-H type family protein	30min	Down
AT5G07580	14.667	0.000113796	0.00256115	0.634739	-0.655764	AT5G07580	ethylene-responsive transcription factor	30min	Down
AT5G07590	11.8002	0.00043217	0.00684211	0.604991	-0.725015	AT5G07590	Transducin/WD40 repeat-like superfamily protein	30min	Down
AT5G07730	11.4159	0.000507608	0.00754753	0.351097	-1.51006	AT5G07730	transmembrane protein	30min	Down
AT5G07860	5.27903	0.0156815	0.0803438	0.734671	-0.44483	AT5G07860	HXXXD-type acyl-transferase family protein	30min	Down
AT5G07990	5.3602	0.0149476	0.0780668	0.628544	-0.669915	TT7	Cytochrome P450 superfamily protein	30min	Down
AT5G08335	7.02818	0.00540468	0.0405857	0.728237	-0.45752	ATSTE14B	Isoprenylcysteine carboxyl methyltransferase (ICMT) family	30min	Down
AT5G08340	5.38501	0.0146931	0.0772538	0.684754	-0.546343	AT5G08340	Nucleotidylyl transferase superfamily protein	30min	Down
AT5G08650	9.36472	0.00144994	0.0164945	0.713367	-0.487284	AT5G08650	Small GTP-binding protein	30min	Down
AT5G08790	137.252	0	0	0.229403	-2.12404	ATAF2	NAC (No Apical Meristem) domain transcriptional regulator superfamily protein	30min	Down
AT5G09065	5.23953	0.0161118	0.0817943	0.739524	-0.435331			30min	Down
AT5G09220	14.6195	0.000115714	0.00258203	0.728734	-0.456535	AAP2	amino acid permease 2	30min	Down
AT5G09440	60.5836	0	0	0.512063	-0.965607	EXL4	EXORDIUM like 4	30min	Down
AT5G09680	11.5531	0.000471167	0.00716926	0.580297	-0.785137	RLF	reduced lateral root formation	30min	Down
AT5G09790	6.88534	0.00586562	0.042754	0.637813	-0.648795	ATXR5	TRITHORAX-RELATED PROTEIN 5	30min	Down
AT5G09800	20.6869	0	0	0.158365	-2.65867	AT5G09800	ARM repeat superfamily protein	30min	Down
AT5G09805	33.6058	0	0	0.111625	-3.16326	IDL3	inflorescence deficient in abscission (IDA)-like 3	30min	Down
AT5G09978	6.2084	0.00890295	0.0568528	0.582352	-0.780036	PEP7	elicitor peptide 7 precursor	30min	Down
AT5G10030	8.00978	0.00306866	0.0280655	0.661368	-0.596475	TGA4	TGACG motif-binding factor 4	30min	Down
AT5G10510	11.7993	0.00043217	0.00684211	0.617111	-0.696399	AIL6	AINTEGUMENTA-like 6	30min	Down
AT5G10695	20.9686	0	0	0.584646	-0.774365	AT5G10695	methionyl-tRNA synthetase	30min	Down
AT5G11170	12.5942	0.000288966	0.00507865	0.740101	-0.434205	UAP56a	DEAD/DEAH box RNA helicase family protein	30min	Down
AT5G11230	6.32115	0.00827004	0.0536763	0.746061	-0.422635	AT5G11230	Nucleotide-sugar transporter family protein	30min	Down
AT5G11650	8.37509	0.0025553	0.0248261	0.717912	-0.478122	AT5G11650	alpha/beta-Hydrolases superfamily protein	30min	Down
AT5G11860	12.98	0.000251886	0.00470309	0.618732	-0.692613	SSP5	SCP1-like small phosphatase 5	30min	Down
AT5G12020	8.12488	0.00290692	0.0271625	0.361624	-1.46744	HSP17.6II	17.6 kDa class II heat shock protein	30min	Down
AT5G12050	46.1729	0	0	0.501064	-0.996934	AT5G12050	rho GTPase-activating protein	30min	Down
AT5G12270	10.2684	0.000880322	0.0113427	0.147761	-2.75866	AT5G12270	2-oxoglutarate (2OG) and Fe(II)-dependent oxygenase superfamily protein	30min	Down
AT5G12940	15.7286	5.31e-05	0.00136738	0.613136	-0.70572	AT5G12940	Leucine-rich repeat (LRR) family protein	30min	Down
AT5G13470	8.13443	0.00289733	0.0271053	0.529799	-0.916483	AT5G13470	hypothetical protein	30min	Down
AT5G13565	5.28256	0.0156451	0.0802098	0.257095	-1.95962	AT5G13565	hypothetical protein	30min	Down
AT5G13570	8.59543	0.00228871	0.0229744	0.721947	-0.470035	DCP2	decapping 2	30min	Down
AT5G13770	12.4073	0.000331799	0.00567834	0.722386	-0.469159	AT5G13770	Pentatricopeptide repeat (PPR-like) superfamily protein	30min	Down
AT5G13870	5.83261	0.011191	0.0657341	0.60305	-0.72965	XTH5	xyloglucan endotransglucosylase/hydrolase 5	30min	Down
AT5G14620	7.40439	0.00430699	0.0348345	0.701153	-0.512198	DRM2	domains rearranged methyltransferase 2	30min	Down
AT5G14640	10.9952	0.000619486	0.00878513	0.709974	-0.494161	SK13	shaggy-like kinase 13	30min	Down
AT5G14720	6.91174	0.00578379	0.0424742	0.730156	-0.453723	AT5G14720	Protein kinase superfamily protein	30min	Down
AT5G14910	15.1339	8.76e-05	0.00207831	0.716293	-0.481378	AT5G14910	Heavy metal transport/detoxification superfamily protein	30min	Down
AT5G15730	9.3184	0.00149214	0.0168886	0.666341	-0.585667	CRLK2	Protein kinase superfamily protein	30min	Down
AT5G15802	5.96375	0.0103842	0.0625934	0.741804	-0.43089	AT5G15802	chaperone	30min	Down
AT5G15870	11.5005	0.000482036	0.00723608	0.723841	-0.466254	AT5G15870	glycosyl hydrolase family 81 protein	30min	Down
AT5G16070	7.93778	0.00319013	0.028894	0.741222	-0.432022	AT5G16070	TCP-1/cpn60 chaperonin family protein	30min	Down
AT5G16110	58.1231	0	0	0.54553	-0.874268	AT5G16110	hypothetical protein	30min	Down
AT5G16200	8.71036	0.00212824	0.0219157	0.554245	-0.851405	AT5G16200	50S ribosomal protein-like protein	30min	Down
AT5G16770	5.51674	0.0135712	0.074146	0.246769	-2.01877	MYB9	myb domain protein 9	30min	Down
AT5G17230	12.4164	0.000328602	0.00562979	0.681736	-0.552715	PSY	PHYTOENE SYNTHASE	30min	Down
AT5G17670	8.87696	0.00194285	0.0206594	0.745519	-0.423682	AT5G17670	alpha/beta-Hydrolases superfamily protein	30min	Down
AT5G18140	6.23079	0.00880003	0.056338	0.746008	-0.422737	AT5G18140	Chaperone DnaJ-domain superfamily protein	30min	Down
AT5G18150	13.7164	0.000168776	0.00341969	0.654713	-0.611066	AT5G18150	Methyltransferase-related protein	30min	Down
AT5G18170	9.60936	0.0012492	0.0146587	0.715053	-0.483879	GDH1	glutamate dehydrogenase 1	30min	Down
AT5G18260	5.25666	0.0159168	0.0811506	0.334544	-1.57973	AT5G18260	RING/U-box superfamily protein	30min	Down
AT5G18490	14.1486	0.000149597	0.00313673	0.481383	-1.05474	AT5G18490	vacuolar sorting-associated protein (DUF946)	30min	Down
AT5G18630	24.822	0	0	0.586306	-0.770275	AT5G18630	alpha/beta-Hydrolases superfamily protein	30min	Down
AT5G18640	6.09955	0.0094892	0.0589476	0.68966	-0.536043	AT5G18640	alpha/beta-Hydrolases superfamily protein	30min	Down
AT5G18980	5.10036	0.0176403	0.0867432	0.600448	-0.73589	AT5G18980	ARM repeat superfamily protein	30min	Down
AT5G19050	6.87035	0.00595065	0.0432126	0.691658	-0.531869	AT5G19050	alpha/beta-Hydrolases superfamily protein	30min	Down
AT5G19240	18.9266	6.39e-06	0.000225734	0.701335	-0.511824	AT5G19240	Glycoprotein membrane precursor GPI-anchored	30min	Down
AT5G19370	10.1197	0.000956399	0.0120743	0.709706	-0.494707	AT5G19370	rhodanese-like domain-containing protein / PPIC-type PPIASE domain-containing protein	30min	Down
AT5G20000	13.1443	0.000223757	0.0042735	0.704291	-0.505757	AT5G20000	AAA-type ATPase family protein	30min	Down
AT5G20230	86.4848	0	0	0.434805	-1.20156	BCB	blue-copper-binding protein	30min	Down
AT5G20860	6.52471	0.00734625	0.0496801	0.404957	-1.30416	AT5G20860	Plant invertase/pectin methylesterase inhibitor superfamily	30min	Down
AT5G21060	5.81771	0.0112831	0.0660396	0.690332	-0.534638	AT5G21060	Glyceraldehyde-3-phosphate dehydrogenase-like family protein	30min	Down
AT5G21100	5.36416	0.0149028	0.0778851	0.74264	-0.429265	AT5G21100	Plant L-ascorbate oxidase	30min	Down
AT5G21910	5.44804	0.0141529	0.0758644	0.44362	-1.1726	AT5G21910	transmembrane protein	30min	Down
AT5G21990	13.9862	0.000152154	0.00316489	0.674804	-0.56746	TPR7	Tetratricopeptide repeat (TPR)-like superfamily protein	30min	Down
AT5G22250	44.2972	0	0	0.448886	-1.15558	CAF1b	Polynucleotidyl transferase, ribonuclease H-like superfamily protein	30min	Down
AT5G22300	5.17156	0.0168124	0.084046	0.46615	-1.10113	NIT4	nitrilase 4	30min	Down
AT5G22410	5.93217	0.0105907	0.0633741	0.598745	-0.739987	RHS18	root hair specific 18	30min	Down
AT5G22520	32.9902	0	0	0.325898	-1.61751	AT5G22520	hypothetical protein	30min	Down
AT5G22690	19.1425	2.56e-06	9.17e-05	0.581177	-0.78295	AT5G22690	Disease resistance protein (TIR-NBS-LRR class) family	30min	Down
AT5G22850	5.21799	0.0163304	0.0826667	0.748004	-0.418882	AT5G22850	Eukaryotic aspartyl protease family protein	30min	Down
AT5G23060	19.0041	2.56e-06	9.17e-05	0.703794	-0.506775	CaS	calcium sensing receptor	30min	Down
AT5G23210	25.1173	0	0	0.628411	-0.670219	SCPL34	serine carboxypeptidase-like 34	30min	Down
AT5G23360	7.50331	0.00403081	0.0332455	0.597816	-0.742226	AT5G23360	GRAM domain-containing protein / ABA-responsive protein-like protein	30min	Down
AT5G24210	44.639	0	0	0.45362	-1.14044	AT5G24210	alpha/beta-Hydrolases superfamily protein	30min	Down
AT5G24215	11.1718	0.000584964	0.00848148	0.235433	-2.08661	AT5G24215	hypothetical protein	30min	Down
AT5G24760	5.13725	0.0171813	0.0852904	0.632618	-0.660594	AT5G24760	GroES-like zinc-binding dehydrogenase family protein	30min	Down
AT5G24850	5.9787	0.0102909	0.0623431	0.74126	-0.431949	CRY3	cryptochrome 3	30min	Down
AT5G25160	6.60789	0.00702404	0.0481886	0.53762	-0.895342	ZFP3	zinc finger protein 3	30min	Down
AT5G25190	11.4432	0.000499936	0.0074761	0.49091	-1.02647	ESE3	Integrase-type DNA-binding superfamily protein	30min	Down
AT5G25250	13.6928	0.000170694	0.00342747	0.650276	-0.620876	FLOT1	SPFH/Band 7/PHB domain-containing membrane-associated protein family	30min	Down
AT5G25360	9.45577	0.0013777	0.0158223	0.700618	-0.5133	AT5G25360	hypothetical protein	30min	Down
AT5G25630	8.19661	0.00279056	0.0263269	0.699227	-0.516167	AT5G25630	Tetratricopeptide repeat (TPR)-like superfamily protein	30min	Down
AT5G25900	11.5452	0.000473725	0.00718023	0.689641	-0.536082	GA3	GA requiring 3	30min	Down
AT5G25920	5.58831	0.0130073	0.0722514	0.141979	-2.81625	AT5G25920	hypothetical protein	30min	Down
AT5G25930	29.2108	0	0	0.462685	-1.1119	AT5G25930	kinase family with leucine-rich repeat domain-containing protein	30min	Down
AT5G26030	17.6865	2.05e-05	0.000655738	0.646023	-0.630342	FC1	ferrochelatase 1	30min	Down
AT5G26751	10.0888	0.000973661	0.0121938	0.703983	-0.506387	SK 11	shaggy-related kinase 11	30min	Down
AT5G26830	6.44803	0.00766142	0.0510392	0.709653	-0.494814	AT5G26830	Threonyl-tRNA synthetase	30min	Down
AT5G26920	59.724	0	0	0.459039	-1.12331	CBP60G	Cam-binding protein 60-like G	30min	Down
AT5G27350	5.72762	0.0119205	0.0684006	0.721017	-0.471895	SFP1	Major facilitator superfamily protein	30min	Down
AT5G27420	76.999	0	0	0.404212	-1.30682	CNI1	carbon/nitrogen insensitive 1	30min	Down
AT5G27840	5.15486	0.0170055	0.0846739	0.686242	-0.54321	TOPP8	Calcineurin-like metallo-phosphoesterase superfamily protein	30min	Down
AT5G28050	23.6367	0	0	0.649331	-0.622974	AT5G28050	Cytidine/deoxycytidylate deaminase family protein	30min	Down
AT5G28630	16.5339	4.03e-05	0.00113718	0.64618	-0.629992	AT5G28630	glycine-rich protein	30min	Down
AT5G35730	7.30699	0.0045723	0.0364526	0.677611	-0.561471	AT5G35730	EXS (ERD1/XPR1/SYG1) family protein	30min	Down
AT5G35735	28.8269	0	0	0.595392	-0.748089	AT5G35735	Auxin-responsive family protein	30min	Down
AT5G35750	5.82267	0.0112473	0.0659191	0.648439	-0.624957	HK2	histidine kinase 2	30min	Down
AT5G36790	8.61073	0.00225866	0.0227935	0.061817	-4.01585	AT5G36790	Haloacid dehalogenase-like hydrolase (HAD) superfamily protein	30min	Down
AT5G37180	6.14743	0.00920662	0.0578282	0.417125	-1.26145	SUS5	sucrose synthase 5	30min	Down
AT5G37540	32.678	0	0	0.582872	-0.778749	AT5G37540	Eukaryotic aspartyl protease family protein	30min	Down
AT5G37660	11.5622	0.000470528	0.00716926	0.393632	-1.34508	PDLP7	plasmodesmata-located protein 7	30min	Down
AT5G38110	4.81586	0.0209941	0.0962738	0.632991	-0.659744	ASF1B	anti- silencing function 1b	30min	Down
AT5G38210	10.4362	0.000806163	0.0106145	0.495392	-1.01336	AT5G38210	Protein kinase family protein	30min	Down
AT5G38540	7.81325	0.00340493	0.0301585	0.00778923	-7.0043	AT5G38540	Mannose-binding lectin superfamily protein	30min	Down
AT5G38990	10.9666	0.000630993	0.00892405	0.676427	-0.563993	AT5G38990	Malectin/receptor-like protein kinase family protein	30min	Down
AT5G39030	5.10228	0.0176263	0.0867013	0.56792	-0.816241	AT5G39030	Protein kinase superfamily protein	30min	Down
AT5G39360	18.556	1.02e-05	0.00034632	0.603176	-0.729349	EDL2	EID1-like 2	30min	Down
AT5G39580	19.7411	1.28e-06	4.67e-05	0.688732	-0.537986	AT5G39580	Peroxidase superfamily protein	30min	Down
AT5G39610	10.6608	0.000708989	0.00959343	0.697612	-0.519503	NAC6	NAC domain containing protein 6	30min	Down
AT5G39670	41.7185	0	0	0.433336	-1.20644	AT5G39670	Calcium-binding EF-hand family protein	30min	Down
AT5G40440	10.1085	0.000964071	0.0121383	0.543616	-0.87934	MKK3	mitogen-activated protein kinase kinase 3	30min	Down
AT5G40460	7.89266	0.00325022	0.0291514	0.414581	-1.27028	AT5G40460	cyclin-dependent kinase inhibitor SMR3-like protein	30min	Down
AT5G40810	9.08596	0.00170311	0.0185515	0.732069	-0.449948	AT5G40810	Cytochrome C1 family	30min	Down
AT5G41080	7.21115	0.00483506	0.0377584	0.697596	-0.519535	GDPD2	PLC-like phosphodiesterases superfamily protein	30min	Down
AT5G41100	35.3759	0	0	0.451998	-1.14561	AT5G41100	hydroxyproline-rich glycoprotein family protein	30min	Down
AT5G41740	14.9008	0.00010101	0.00232353	0.554458	-0.85085	AT5G41740	Disease resistance protein (TIR-NBS-LRR class) family	30min	Down
AT5G41750	23.7855	0	0	0.552897	-0.854917	AT5G41750	Disease resistance protein (TIR-NBS-LRR class) family	30min	Down
AT5G42000	4.87122	0.020287	0.0942781	0.735898	-0.442422	AT5G42000	ORMDL family protein	30min	Down
AT5G42380	38.5398	0	0	0.431162	-1.2137	CML37	calmodulin like 37	30min	Down
AT5G42440	10.4721	0.000787623	0.0104142	0.635418	-0.654222	AT5G42440	Protein kinase superfamily protein	30min	Down
AT5G42590	5.68581	0.0122446	0.0694453	0.734268	-0.445621	CYP71A16	cytochrome P450, family 71, subfamily A, polypeptide 16	30min	Down
AT5G42600	13.2386	0.000212888	0.00408589	0.655983	-0.60827	MRN1	marneral synthase	30min	Down
AT5G42630	15.8522	5.05e-05	0.00131229	0.355736	-1.49112	ATS	Homeodomain-like superfamily protein	30min	Down
AT5G42785	6.49165	0.00748434	0.0502746	0.340942	-1.5524	AT5G42785	transmembrane protein	30min	Down
AT5G43403	6.51746	0.00738013	0.0498145	0.547162	-0.869961	AT5G43403		30min	Down
AT5G43500	4.72746	0.0221519	0.0997409	0.732935	-0.448242	ARP9	actin-related protein 9	30min	Down
AT5G43760	12.8595	0.000260836	0.0048	0.730058	-0.453918	KCS20	3-ketoacyl-CoA synthase 20	30min	Down
AT5G44070	37.5213	0	0	0.536841	-0.897435	CAD1	phytochelatin synthase 1 (PCS1)	30min	Down
AT5G44260	8.19723	0.00279056	0.0263269	0.738272	-0.437775	AT5G44260	Zinc finger C-x8-C-x5-C-x3-H type family protein	30min	Down
AT5G44350	10.1724	0.000934024	0.0118877	0.437721	-1.19192	AT5G44350	ethylene-responsive nuclear protein-like protein	30min	Down
AT5G44568	11.5604	0.000471167	0.00716926	0.58934	-0.762828	AT5G44568	transmembrane protein	30min	Down
AT5G44585	16.1261	4.79e-05	0.00125418	0.6809	-0.554484	AT5G44585	hypothetical protein	30min	Down
AT5G45280	28.1827	0	0	0.581104	-0.783132	AT5G45280	Pectinacetylesterase family protein	30min	Down
AT5G45310	6.95133	0.00563867	0.0417416	0.35899	-1.47798	AT5G45310	coiled-coil protein	30min	Down
AT5G45340	9.48795	0.00134893	0.015549	0.718947	-0.476042	CYP707A3	cytochrome P450, family 707, subfamily A, polypeptide 3	30min	Down
AT5G45680	12.316	0.00034906	0.00594771	0.716815	-0.480327	FKBP13	FK506-binding protein 13	30min	Down
AT5G46295	53.9956	0	0	0.256176	-1.96479	AT5G46295	transmembrane protein	30min	Down
AT5G46330	10.5014	0.000778673	0.0103308	0.738005	-0.438298	FLS2	Leucine-rich receptor-like protein kinase family protein	30min	Down
AT5G46470	6.79264	0.0062313	0.0444865	0.715563	-0.482848	RPS6	disease resistance protein (TIR-NBS-LRR class) family	30min	Down
AT5G46910	5.90903	0.0107173	0.0638872	0.69034	-0.534621	AT5G46910	Transcription factor jumonji (jmj) family protein / zinc finger (C5HC2 type) family protein	30min	Down
AT5G47140	9.49333	0.00134893	0.015549	0.494963	-1.01461	GATA27	GATA transcription factor 27	30min	Down
AT5G47220	23.3718	0	0	0.64297	-0.637176	ERF2	ethylene responsive element binding factor 2	30min	Down
AT5G47230	145.961	0	0	0.288103	-1.79534	ERF5	ethylene responsive element binding factor 5	30min	Down
AT5G47500	4.84746	0.0206105	0.0951564	0.707799	-0.498589	PME5	Pectin lyase-like superfamily protein	30min	Down
AT5G47900	4.858	0.0204341	0.0946211	0.344647	-1.53681	AT5G47900	heparan-alpha-glucosaminide N-acetyltransferase-like protein (DUF1624)	30min	Down
AT5G47910	28.4455	0	0	0.410348	-1.28508	RBOHD	respiratory burst oxidase homologue D	30min	Down
AT5G47960	8.11158	0.00292098	0.0272126	0.632955	-0.659825	RABA4C	RAB GTPase homolog A4C	30min	Down
AT5G48300	10.0864	0.000973661	0.0121938	0.73817	-0.437974	ADG1	ADP glucose pyrophosphorylase 1	30min	Down
AT5G48400	7.61635	0.0037866	0.0318441	0.0850196	-3.55606	ATGLR1.2	Glutamate receptor family protein	30min	Down
AT5G48460	4.89319	0.0200013	0.093391	0.619514	-0.69079	AT5G48460	Actin binding Calponin homology (CH) domain-containing protein	30min	Down
AT5G48490	33.4801	0	0	0.583194	-0.777953	AT5G48490	Bifunctional inhibitor/lipid-transfer protein/seed storage 2S albumin superfamily protein	30min	Down
AT5G48530	31.2766	0	0	0.314679	-1.66805	AT5G48530	hypothetical protein	30min	Down
AT5G48540	22.3799	0	0	0.643337	-0.636353	AT5G48540	receptor-like protein kinase-related family protein	30min	Down
AT5G48545	16.0777	4.79e-05	0.00125418	0.542525	-0.88224	HINT3	histidine triad nucleotide-binding 3	30min	Down
AT5G48657	7.61104	0.00379491	0.0318797	0.501032	-0.997026	AT5G48657	defense protein-like protein	30min	Down
AT5G48900	19.3872	1.28e-06	4.67e-05	0.651697	-0.617726	AT5G48900	Pectin lyase-like superfamily protein	30min	Down
AT5G49100	29.5255	0	0	0.501022	-0.997055	AT5G49100	vitellogenin-like protein	30min	Down
AT5G49280	7.16478	0.00499616	0.0386838	0.665951	-0.586513	AT5G49280	hydroxyproline-rich glycoprotein family protein	30min	Down
AT5G49540	10.6506	0.000712824	0.00961207	0.743014	-0.428539	AT5G49540	Rab5-interacting family protein	30min	Down
AT5G50950	5.63333	0.0126282	0.0709264	0.6464	-0.629501	FUM2	FUMARASE 2	30min	Down
AT5G51030	5.18527	0.0166635	0.0836862	0.234342	-2.09331	AT5G51030	NAD(P)-binding Rossmann-fold superfamily protein	30min	Down
AT5G51190	135.776	0	0	0.296629	-1.75327	AT5G51190	Integrase-type DNA-binding superfamily protein	30min	Down
AT5G51390	5.18407	0.0166763	0.0836862	0.654285	-0.612008	AT5G51390	hypothetical protein	30min	Down
AT5G51700	8.65132	0.00221839	0.0225895	0.693382	-0.528278	PBS2	cysteine and histidine-rich domain-containing protein RAR1	30min	Down
AT5G51910	5.63591	0.0126084	0.0708914	0.686111	-0.543487	AT5G51910	TCP family transcription factor	30min	Down
AT5G51970	14.8746	0.00010101	0.00232353	0.701691	-0.511091	AT5G51970	GroES-like zinc-binding alcohol dehydrogenase family protein	30min	Down
AT5G52050	23.1453	0	0	0.54895	-0.865253	AT5G52050	MATE efflux family protein	30min	Down
AT5G52750	61.7597	0	0	0.394171	-1.34311	AT5G52750	Heavy metal transport/detoxification superfamily protein	30min	Down
AT5G52760	13.8413	0.000160465	0.00327249	0.303229	-1.72152	AT5G52760	Copper transport protein family	30min	Down
AT5G53120	4.97828	0.0189803	0.090792	0.644463	-0.633831	SPDS3	spermidine synthase 3	30min	Down
AT5G53130	9.66718	0.00121532	0.0143797	0.686837	-0.541961	CNGC1	cyclic nucleotide gated channel 1	30min	Down
AT5G53550	16.5486	4.03e-05	0.00113718	0.678461	-0.559662	YSL3	YELLOW STRIPE like 3	30min	Down
AT5G53580	8.93254	0.0018885	0.0201843	0.697597	-0.519534	PLR1	NAD(P)-linked oxidoreductase superfamily protein	30min	Down
AT5G53750	11.7557	0.000436645	0.00686687	0.699406	-0.515797	AT5G53750	CBS domain-containing protein	30min	Down
AT5G53990	10.1801	0.000932745	0.0118877	0.335003	-1.57775	AT5G53990	UDP-Glycosyltransferase superfamily protein	30min	Down
AT5G54080	6.86944	0.0059564	0.0432343	0.641454	-0.640583	HGO	homogentisate 1,2-dioxygenase	30min	Down
AT5G54100	5.99757	0.0101221	0.0614874	0.609104	-0.71524	AT5G54100	SPFH/Band 7/PHB domain-containing membrane-associated protein family	30min	Down
AT5G54170	4.93456	0.0195007	0.0921262	0.662941	-0.593048	AT5G54170	Polyketide cyclase/dehydrase and lipid transport superfamily protein	30min	Down
AT5G54490	26.6942	0	0	0.526838	-0.924568	PBP1	pinoid-binding protein 1	30min	Down
AT5G54510	12.9724	0.000253165	0.00470309	0.719697	-0.474539	DFL1	Auxin-responsive GH3 family protein	30min	Down
AT5G54710	45.6328	0	0	0.488132	-1.03466	AT5G54710	Ankyrin repeat family protein	30min	Down
AT5G54740	8.8506	0.00198057	0.0209042	0.326617	-1.61433	SESA5	seed storage albumin 5	30min	Down
AT5G54850	5.39327	0.0146177	0.0771477	0.564889	-0.823961	AT5G54850	hexon	30min	Down
AT5G54900	13.3113	0.000200742	0.00388614	0.669793	-0.578212	RBP45A	RNA-binding protein 45A	30min	Down
AT5G55390	6.43856	0.00769978	0.0512075	0.684534	-0.546805	EDM2	ENHANCED DOWNY MILDEW 2	30min	Down
AT5G55540	8.36902	0.00256297	0.0248852	0.616476	-0.697884	TRN1	tornado 1	30min	Down
AT5G56260	7.60933	0.00380066	0.0318938	0.748385	-0.418148	AT5G56260	Ribonuclease E inhibitor RraA/Dimethylmenaquinone methyltransferase	30min	Down
AT5G56600	9.98511	0.00104207	0.0128145	0.724053	-0.465833	PRF3	profilin	30min	Down
AT5G56630	11.7486	0.000438563	0.00686687	0.633776	-0.657954	PFK7	phosphofructokinase 7	30min	Down
AT5G56750	5.08734	0.0177989	0.0871393	0.723695	-0.466546	NDL1	N-MYC downregulated-like 1	30min	Down
AT5G56900	5.33621	0.0151534	0.0787737	0.69909	-0.51645	AT5G56900	CwfJ-like family protein / zinc finger (CCCH-type) family protein	30min	Down
AT5G56910	15.31	8.25e-05	0.00200622	0.487432	-1.03673	AT5G56910	Proteinase inhibitor I25, cystatin, conserved region	30min	Down
AT5G57060	11.1094	0.000598389	0.00861468	0.618265	-0.693704	AT5G57060	60S ribosomal L18a-like protein	30min	Down
AT5G57170	6.83686	0.006067	0.0437327	0.706152	-0.501949	AT5G57170	Tautomerase/MIF superfamily protein	30min	Down
AT5G57220	38.0029	0	0	0.405376	-1.30267	CYP81F2	cytochrome P450, family 81, subfamily F, polypeptide 2	30min	Down
AT5G57440	5.61863	0.0127369	0.0712299	0.732985	-0.448144	GS1	Haloacid dehalogenase-like hydrolase (HAD) superfamily protein	30min	Down
AT5G57560	55.3925	0	0	0.56754	-0.817207	TCH4	Xyloglucan endotransglucosylase/hydrolase family protein	30min	Down
AT5G57580	10.2274	0.000903337	0.0115915	0.746868	-0.421075	AT5G57580	Calmodulin-binding protein	30min	Down
AT5G57625	5.71945	0.0119946	0.0687001	0.725704	-0.462546	AT5G57625	CAP (Cysteine-rich secretory proteins, Antigen 5, and Pathogenesis-related 1 protein) superfamily protein	30min	Down
AT5G57780	20.6453	0	0	0.358208	-1.48113	P1R1	transcription factor	30min	Down
AT5G57785	31.3833	0	0	0.613112	-0.705777	AT5G57785	hypothetical protein	30min	Down
AT5G58150	7.11297	0.00513745	0.0394115	0.685662	-0.544431	AT5G58150	Leucine-rich repeat protein kinase family protein	30min	Down
AT5G58330	25.9045	0	0	0.640213	-0.643377	AT5G58330	lactate/malate dehydrogenase family protein	30min	Down
AT5G58430	12.4819	0.000315816	0.00547672	0.738151	-0.438012	EXO70B1	exocyst subunit exo70 family protein B1	30min	Down
AT5G58530	7.232	0.00474428	0.0371672	0.481988	-1.05293	AT5G58530	Glutaredoxin family protein	30min	Down
AT5G58650	22.4662	0	0	0.615091	-0.701129	PSY1	plant peptide containing sulfated tyrosine 1	30min	Down
AT5G58750	6.20058	0.00894003	0.0569381	0.717264	-0.479424	AT5G58750	NAD(P)-binding Rossmann-fold superfamily protein	30min	Down
AT5G58800	5.3912	0.0146394	0.0771477	0.731369	-0.451329	AT5G58800	Quinone reductase family protein	30min	Down
AT5G58860	7.45049	0.00417274	0.0340836	0.648658	-0.62447	CYP86A1	cytochrome P450, family 86, subfamily A, polypeptide 1	30min	Down
AT5G58940	4.98729	0.0188838	0.0905857	0.484277	-1.0461	CRCK1	calmodulin-binding receptor-like cytoplasmic kinase 1	30min	Down
AT5G59220	5.22441	0.0162677	0.0824028	0.655495	-0.609343	HAI1	PP2C protein (Clade A protein phosphatases type 2C)	30min	Down
AT5G59410	4.90876	0.0197999	0.0928387	0.692224	-0.530688	AT5G59410	Rab5-interacting family protein	30min	Down
AT5G59550	13.4027	0.000190513	0.00372035	0.588529	-0.764815	RDUF2	zinc finger (C3HC4-type RING finger) family protein	30min	Down
AT5G59660	6.28955	0.00844905	0.0545665	0.395388	-1.33866	AT5G59660	Leucine-rich repeat protein kinase family protein	30min	Down
AT5G59710	9.16402	0.00163534	0.018065	0.646965	-0.62824	VIP2	VIRE2 interacting protein 2	30min	Down
AT5G59730	59.791	0	0	0.494121	-1.01706	EXO70H7	exocyst subunit exo70 family protein H7	30min	Down
AT5G59820	57.7627	0	0	0.417374	-1.26059	RHL41	C2H2-type zinc finger family protein	30min	Down
AT5G60160	25.0086	0	0	0.602162	-0.731777	AT5G60160	Zn-dependent exopeptidases superfamily protein	30min	Down
AT5G60180	5.59759	0.0129159	0.0719224	0.00780283	-7.00179	PUM19	pumilio 19	30min	Down
AT5G60800	12.6078	0.000285769	0.00505656	0.687421	-0.540735	AT5G60800	Heavy metal transport/detoxification superfamily protein	30min	Down
AT5G61010	6.03036	0.00986894	0.0603243	0.720474	-0.472982	EXO70E2	exocyst subunit exo70 family protein E2	30min	Down
AT5G61210	10.9336	0.000638026	0.00896676	0.70268	-0.50906	SNAP33	soluble N-ethylmaleimide-sensitive factor adaptor protein 33	30min	Down
AT5G61220	5.65631	0.0124677	0.0703789	0.71638	-0.481203	AT5G61220	LYR family of Fe/S cluster biogenesis protein	30min	Down
AT5G61520	6.0582	0.00971487	0.0597562	0.730396	-0.453249	AT5G61520	Major facilitator superfamily protein	30min	Down
AT5G61600	124.17	0	0	0.330103	-1.59901	ERF104	ethylene response factor 104	30min	Down
AT5G61930	5.3962	0.0145953	0.0771023	0.601262	-0.733934	APO3	APO RNA-binding protein (DUF794)	30min	Down
AT5G62020	28.5165	0	0	0.538847	-0.892051	HSFB2A	heat shock transcription factor B2A	30min	Down
AT5G62410	5.75245	0.0117722	0.0678982	0.72397	-0.465998	SMC2	structural maintenance of chromosomes 2	30min	Down
AT5G62490	8.26619	0.0026985	0.0257692	0.254158	-1.9762	HVA22B	HVA22 homologue B	30min	Down
AT5G62560	7.1253	0.00510548	0.0392432	0.717196	-0.479561	AT5G62560	RING/U-box superfamily protein with ARM repeat domain-containing protein	30min	Down
AT5G62980	7.99206	0.00310766	0.0283275	0.591427	-0.757728	FOLB2	Dihydroneopterin aldolase	30min	Down
AT5G63040	5.31619	0.0153363	0.0793287	0.65374	-0.613211	AT5G63040	transmembrane protein	30min	Down
AT5G63350	5.50283	0.0136754	0.0743985	0.417415	-1.26045	AT5G63350	von willebrand factor A domain protein	30min	Down
AT5G63620	6.24776	0.00870733	0.0558655	0.748185	-0.418533	AT5G63620	GroES-like zinc-binding alcohol dehydrogenase family protein	30min	Down
AT5G63790	169.003	0	0	0.300913	-1.73258	NAC102	NAC domain containing protein 102	30min	Down
AT5G63920	4.82943	0.0208183	0.0956593	0.666072	-0.58625	TOP3A	topoisomerase 3alpha	30min	Down
AT5G63980	15.5329	6.65e-05	0.00165605	0.594744	-0.749658	SAL1	SAL1 phosphatase-like protein	30min	Down
AT5G64260	54.8457	0	0	0.58853	-0.764812	EXL2	EXORDIUM like 2	30min	Down
AT5G64310	43.7067	0	0	0.566747	-0.819222	AGP1	arabinogalactan protein 1	30min	Down
AT5G64660	36.1731	0	0	0.408629	-1.29114	CMPG2	CYS, MET, PRO, and GLY protein 2	30min	Down
AT5G65207	48.5324	0	0	0.460585	-1.11846	AT5G65207	hypothetical protein	30min	Down
AT5G65300	98.5625	0	0	0.167285	-2.57962	AT5G65300	hypothetical protein	30min	Down
AT5G65613	7.98518	0.00313131	0.0285265	0.663748	-0.591293	AT5G65613	hypothetical protein	30min	Down
AT5G65770	5.04126	0.0182822	0.0887221	0.30107	-1.73183	LINC4	little nuclei4	30min	Down
AT5G65920	24.501	0	0	0.558033	-0.841576	AT5G65920	ARM repeat superfamily protein	30min	Down
AT5G66070	20.7211	0	0	0.579279	-0.787671	AT5G66070	RING/U-box superfamily protein	30min	Down
AT5G66320	5.40603	0.0145097	0.0768778	0.625634	-0.676609	GATA5	GATA transcription factor 5	30min	Down
AT5G66580	7.46121	0.00414333	0.0339529	0.723131	-0.467672	AT5G66580	hypothetical protein	30min	Down
AT5G66640	25.7993	0	0	0.325024	-1.62138	DAR3	DA1-related protein 3	30min	Down
AT5G66650	25.5862	0	0	0.561138	-0.833573	AT5G66650	calcium uniporter (DUF607)	30min	Down
AT5G66675	56.9222	0	0	0.4702	-1.08865	AT5G66675	transmembrane protein, putative (DUF677)	30min	Down
AT5G66985	7.66731	0.00367984	0.0312826	0.710591	-0.492909	AT5G66985	hypothetical protein	30min	Down
AT5G67210	8.08876	0.00295806	0.0274068	0.535344	-0.901462	IRX15-L	IRREGULAR XYLEM protein (DUF579)	30min	Down
AT5G67300	15.3064	8.25e-05	0.00200622	0.713338	-0.487342	MYBR1	myb domain protein r1	30min	Down
AT5G67340	12.2744	0.000354175	0.00598931	0.322476	-1.63274	AT5G67340	ARM repeat superfamily protein	30min	Down
AT1G01060	18.5835	1.02e-05	0.00034632	1.40791	0.493558	LHY	Homeodomain-like superfamily protein	30min	Up
AT1G01130	16.9198	3.45e-05	0.00100935	1.51988	0.603961	AT1G01130	CBL-interacting Serine/Threonine-kinase	30min	Up
AT1G01225	4.80032	0.0211955	0.097055	1.80347	0.850773	AT1G01225	NC domain-containing protein-like protein	30min	Up
AT1G01380	5.44637	0.0141644	0.0758644	1.8752	0.907047	ETC1	Homeodomain-like superfamily protein	30min	Up
AT1G01510	13.6958	0.000170694	0.00342747	1.35709	0.440519	AN	NAD(P)-binding Rossmann-fold superfamily protein	30min	Up
AT1G01760	8.01365	0.00306163	0.0280386	4.48748	2.16591	AT1G01760	denosine deaminases acting on tRNA	30min	Up
AT1G01790	9.84481	0.00111047	0.0134028	1.30275	0.381562	KEA1	K efflux antiporter 1	30min	Up
AT1G02030	6.31234	0.00831224	0.0538608	3.15909	1.65951	AT1G02030	C2H2-like zinc finger protein	30min	Up
AT1G02145	9.14153	0.00165132	0.018139	1.31374	0.393675	ALG12	homolog of asparagine-linked glycosylation 12	30min	Up
AT1G02220	7.26989	0.00465414	0.0367863	2.96824	1.56961	NAC003	NAC domain containing protein 3	30min	Up
AT1G02340	5.15996	0.0169428	0.0844536	1.74836	0.806002	HFR1	basic helix-loop-helix (bHLH) DNA-binding superfamily protein	30min	Up
AT1G02460	5.89483	0.010803	0.0641123	2.3518	1.23376	AT1G02460	Pectin lyase-like superfamily protein	30min	Up
AT1G02890	8.52462	0.00234113	0.0232424	1.44892	0.534973	AT1G02890	AAA-type ATPase family protein	30min	Up
AT1G03010	9.84382	0.00111047	0.0134028	1.80387	0.851098	AT1G03010	Phototropic-responsive NPH3 family protein	30min	Up
AT1G03040	12.1975	0.00035801	0.00598931	1.34537	0.428	AT1G03040	basic helix-loop-helix (bHLH) DNA-binding superfamily protein	30min	Up
AT1G03080	14.7597	0.0001106	0.0025	1.36589	0.449842	NET1D	kinase interacting (KIP1-like) family protein	30min	Up
AT1G03160	10.8812	0.000654648	0.00911843	1.48549	0.570936	FZL	FZO-like protein	30min	Up
AT1G03365	5.23176	0.0161782	0.081976	1.25603	0.328873	AT1G03365	RING/U-box superfamily protein	30min	Up
AT1G03530	12.6716	0.00027618	0.00495982	1.34255	0.424973	NAF1	nuclear assembly factor 1	30min	Up
AT1G03560	5.3289	0.0152186	0.0789552	1.39053	0.47563	AT1G03560	Pentatricopeptide repeat (PPR-like) superfamily protein	30min	Up
AT1G03630	12.973	0.000253165	0.00470309	1.28298	0.359496	POR C	protochlorophyllide oxidoreductase C	30min	Up
AT1G03710	4.88165	0.0201502	0.0938624	2.94894	1.5602	AT1G03710	Cystatin/monellin superfamily protein	30min	Up
AT1G03750	5.17021	0.0168399	0.0840842	1.41529	0.501097	SWI2	switch 2	30min	Up
AT1G04080	12.7649	0.00026659	0.00481524	1.32122	0.401875	PRP39	Tetratricopeptide repeat (TPR)-like superfamily protein	30min	Up
AT1G04350	19.7171	1.28e-06	4.67e-05	1.47928	0.564892	AT1G04350	2-oxoglutarate (2OG) and Fe(II)-dependent oxygenase superfamily protein	30min	Up
AT1G04590	11.9633	0.000397647	0.00643892	1.43934	0.525404	AT1G04590	PPR containing-like protein	30min	Up
AT1G04610	12.7972	0.00026659	0.00481524	1.85622	0.892364	YUC3	YUCCA 3	30min	Up
AT1G04770	19.2056	1.28e-06	4.67e-05	1.54344	0.626149	AT1G04770	Tetratricopeptide repeat (TPR)-like superfamily protein	30min	Up
AT1G04900	8.70094	0.00215062	0.0221011	1.37332	0.457666	AT1G04900	NADH dehydrogenase ubiquinone complex I, assembly factor-like protein (DUF185)	30min	Up
AT1G04907	9.27801	0.00152474	0.0171706	1.70548	0.770178			30min	Up
AT1G05010	19.6106	1.28e-06	4.67e-05	1.36202	0.445743	EFE	ethylene-forming enzyme	30min	Up
AT1G05560	6.30009	0.00838959	0.0542721	1.3213	0.401953	UGT75B1	UDP-glucosyltransferase 75B1	30min	Up
AT1G05610	7.04181	0.00535737	0.0402885	12.5435	3.64886	APS2	ADP-glucose pyrophosphorylase small subunit 2	30min	Up
AT1G05993	5.89092	0.0108215	0.0641531	1.69338	0.759905			30min	Up
AT1G06080	33.6949	0	0	1.54437	0.627017	ADS1	delta 9 desaturase 1	30min	Up
AT1G06087	5.42197	0.0143633	0.0765746	2.01491	1.01071			30min	Up
AT1G06150	14.3571	0.000136811	0.00295989	1.4122	0.497947	EMB1444	basic helix loop helix (bHLH) DNA-binding superfamily protein	30min	Up
AT1G06180	4.9784	0.0189778	0.090792	1.32085	0.401465	MYB13	myb domain protein 13	30min	Up
AT1G06237	19.3322	1.28e-06	4.67e-05	1.56687	0.647889			30min	Up
AT1G06423	5.20742	0.0164352	0.0829826	1.9632	0.973206		Natural antisense transcript overlaps with AT1G31200	30min	Up
AT1G06463	34.6268	0	0	1.76014	0.81569			30min	Up
AT1G06667	16.4958	4.28e-05	0.00119643	1.69554	0.761748			30min	Up
AT1G06670	13.5267	0.000182202	0.00358942	1.32207	0.4028	NIH	nuclear DEIH-boxhelicase	30min	Up
AT1G06720	6.03232	0.00983826	0.0602074	1.27992	0.356051	AT1G06720	P-loop containing nucleoside triphosphate hydrolases superfamily protein	30min	Up
AT1G06780	5.9915	0.0101796	0.061741	1.26852	0.343151	GAUT6	galacturonosyltransferase 6	30min	Up
AT1G06850	6.92089	0.00574799	0.0423504	1.28709	0.364108	bZIP52	basic leucine-zipper 52	30min	Up
AT1G07030	6.31383	0.00830904	0.0538608	1.35914	0.442689	AT1G07030	Mitochondrial substrate carrier family protein	30min	Up
AT1G07350	8.04382	0.00301432	0.0277575	1.28326	0.359808	SR45a	RNA-binding (RRM/RBD/RNP motifs) family protein	30min	Up
AT1G07593	6.99217	0.00552295	0.0412745	1.69871	0.764439			30min	Up
AT1G07830	13.5544	0.000177727	0.0035414	1.33316	0.414846	AT1G07830	ribosomal protein L29 family protein	30min	Up
AT1G08043	4.98302	0.0189394	0.0907351	1.79068	0.840504		Natural antisense transcript overlaps with AT1G55265	30min	Up
AT1G08060	6.94666	0.00565976	0.0418582	1.38051	0.465203	MOM	ATP-dependent helicase family protein	30min	Up
AT1G08110	11.0284	0.000612454	0.00870909	1.27485	0.350322	AT1G08110	lactoylglutathione lyase family protein / glyoxalase I family protein	30min	Up
AT1G08115	5.21613	0.016354	0.082702	1.31661	0.39683	AT1G08115		30min	Up
AT1G08190	21.2042	0	0	1.40379	0.489328	VPS41	vacuolar protein sorting 41	30min	Up
AT1G08347	5.55158	0.013295	0.0733545	2.42792	1.27972			30min	Up
AT1G08643	24.3919	0	0	1.50076	0.585695			30min	Up
AT1G08650	8.2876	0.00266718	0.0255855	1.58316	0.662807	PPCK1	phosphoenolpyruvate carboxylase kinase 1	30min	Up
AT1G08990	4.97568	0.0190206	0.0909291	1.58522	0.66468	PGSIP5	plant glycogenin-like starch initiation protein 5	30min	Up
AT1G09000	6.11843	0.00937348	0.0584842	1.47322	0.558976	NP1	NPK1-related protein kinase 1	30min	Up
AT1G09027	5.05097	0.0182138	0.0885057	1.32996	0.411386			30min	Up
AT1G09083	5.80453	0.0113668	0.0663185	1.57215	0.652743			30min	Up
AT1G09140	22.1094	0	0	1.42444	0.510391	SR30	SERINE-ARGININE PROTEIN 30	30min	Up
AT1G09240	11.3561	0.00052423	0.00775781	1.44634	0.532408	NAS3	nicotianamine synthase 3	30min	Up
AT1G09320	5.63256	0.0126365	0.0709476	1.31382	0.393763	AT1G09320	agenet domain-containing protein	30min	Up
AT1G09350	5.61912	0.0127369	0.0712299	5.13815	2.36125	GolS3	galactinol synthase 3	30min	Up
AT1G09420	9.52639	0.00131633	0.0152519	1.41812	0.503984	G6PD4	glucose-6-phosphate dehydrogenase 4	30min	Up
AT1G09533	15.2069	8.5e-05	0.00204301	3.79017	1.92226			30min	Up
AT1G09740	6.98857	0.00553382	0.0412977	1.26887	0.343548	AT1G09740	Adenine nucleotide alpha hydrolases-like superfamily protein	30min	Up
AT1G09815	15.5416	6.65e-05	0.00165605	1.40253	0.488032	POLD4	polymerase delta 4	30min	Up
AT1G10060	24.3892	0	0	2.10902	1.07657	BCAT-1	branched-chain amino acid transaminase 1	30min	Up
AT1G10280	4.74886	0.0218815	0.0990651	1.63856	0.712429	AT1G10280	Core-2/I-branching beta-1,6-N-acetylglucosaminyltransferase family protein	30min	Up
AT1G10780	6.80631	0.00618207	0.0443171	1.50773	0.592376	AT1G10780	F-box/RNI-like superfamily protein	30min	Up
AT1G10910	4.79298	0.0212876	0.0973911	1.33204	0.413643	EMB3103	Pentatricopeptide repeat (PPR) superfamily protein	30min	Up
AT1G11440	5.98962	0.0102039	0.0618643	1.36356	0.447374	AT1G11440	hypothetical protein	30min	Up
AT1G11580	12.3979	0.000333078	0.00569399	1.29015	0.367541	PMEPCRA	methylesterase PCR A	30min	Up
AT1G11700	7.54011	0.00395857	0.0328488	1.34325	0.425726	AT1G11700	senescence regulator (Protein of unknown function, DUF584)	30min	Up
AT1G11880	5.07296	0.0179529	0.087592	1.66656	0.736877	AT1G11880	transferases, transferring hexosyl groups	30min	Up
AT1G12200	10.7784	0.000684695	0.0093865	1.35391	0.437129	FMO	Flavin-binding monooxygenase family protein	30min	Up
AT1G12480	5.02822	0.0184209	0.0891798	4.58956	2.19836	OZS1	C4-dicarboxylate transporter/malic acid transport protein	30min	Up
AT1G12500	11.067	0.000607979	0.00868493	1.33288	0.414548	AT1G12500	Nucleotide-sugar transporter family protein	30min	Up
AT1G12830	12.4148	0.000328602	0.00562979	1.37058	0.454784	AT1G12830	nucleolin	30min	Up
AT1G13160	10.6442	0.000712824	0.00961207	1.43297	0.519004	AT1G13160	ARM repeat superfamily protein	30min	Up
AT1G13170	7.77459	0.0034759	0.0304253	1.30612	0.385293	ORP1D	OSBP(oxysterol binding protein)-related protein 1D	30min	Up
AT1G13280	16.0181	4.79e-05	0.00125418	1.35553	0.438859	AOC4	allene oxide cyclase 4	30min	Up
AT1G13920	5.05338	0.0181965	0.0884493	1.55074	0.632958	AT1G13920	Remorin family protein	30min	Up
AT1G13930	12.7257	0.00026659	0.00481524	1.25236	0.32465	AT1G13930	oleosin-B3-like protein	30min	Up
AT1G14210	9.54922	0.0013029	0.0151863	1.29144	0.368979	AT1G14210	Ribonuclease T2 family protein	30min	Up
AT1G14280	6.58654	0.00710203	0.0485746	1.26033	0.333799	PKS2	phytochrome kinase substrate 2	30min	Up
AT1G14440	6.39529	0.00788582	0.0518663	1.47408	0.559813	HB31	homeobox protein 31	30min	Up
AT1G14460	5.48125	0.0138665	0.075	1.30966	0.389193	AT1G14460	AAA-type ATPase family protein	30min	Up
AT1G14900	16.0632	4.79e-05	0.00125418	1.31062	0.390245	HMGA	high mobility group A	30min	Up
AT1G15130	12.606	0.000285769	0.00505656	1.33185	0.413435	AT1G15130	Endosomal targeting BRO1-like domain-containing protein	30min	Up
AT1G15200	12.2014	0.00035801	0.00598931	1.29884	0.377224	AT1G15200	protein-protein interaction regulator family protein	30min	Up
AT1G15240	8.62031	0.00225163	0.0227814	1.31751	0.397817	AT1G15240	phox (PX) domain-containing protein	30min	Up
AT1G15260	12.0709	0.000378468	0.00622503	1.47987	0.565471	AT1G15260	LOW protein: ATP-dependent RNA helicase-like protein	30min	Up
AT1G15420	14.3081	0.000143843	0.00310345	1.37146	0.455709	AT1G15420	WD repeat protein	30min	Up
AT1G15580	14.1583	0.000149597	0.00313673	2.44005	1.28691	IAA5	indole-3-acetic acid inducible 5	30min	Up
AT1G15670	8.70765	0.00213592	0.0219803	1.28702	0.364037	AT1G15670	Galactose oxidase/kelch repeat superfamily protein	30min	Up
AT1G15760	6.6571	0.00680412	0.0471555	1.38524	0.47014	AT1G15760	Sterile alpha motif (SAM) domain-containing protein	30min	Up
AT1G15940	9.71531	0.00119742	0.0142759	1.3057	0.38482	AT1G15940	Tudor/PWWP/MBT superfamily protein	30min	Up
AT1G16610	12.0761	0.000378468	0.00622503	1.30114	0.379775	SR45	arginine/serine-rich 45	30min	Up
AT1G16630	7.29083	0.00461706	0.036709	1.54596	0.628501	AT1G16630	transmembrane protein	30min	Up
AT1G16680	5.89811	0.010787	0.0641123	1.32898	0.410323	AT1G16680	Chaperone DnaJ-domain superfamily protein	30min	Up
AT1G16900	9.60705	0.0012492	0.0146587	1.31777	0.398102	EBS3	Alg9-like mannosyltransferase family	30min	Up
AT1G17450	5.96597	0.0103625	0.062581	1.48042	0.566009	AT1G17450	B-block binding subunit of TFIIIC	30min	Up
AT1G17720	13.9088	0.00015663	0.00322368	1.33906	0.421223	ATB BETA	Protein phosphatase 2A, regulatory subunit PR55	30min	Up
AT1G17840	8.49526	0.00237949	0.0235272	1.31295	0.392815	ABCG11	white-brown complex-like protein	30min	Up
AT1G18330	60.0124	0	0	2.43511	1.28399	EPR1	Homeodomain-like superfamily protein	30min	Up
AT1G18590	6.68078	0.0067063	0.0467677	1.28502	0.361795	SOT17	sulfotransferase 17	30min	Up
AT1G18810	27.5263	0	0	2.37613	1.24861	AT1G18810	phytochrome kinase substrate-like protein	30min	Up
AT1G19120	20.6791	0	0	1.41882	0.504687	LSM1A	Small nuclear ribonucleoprotein family protein	30min	Up
AT1G19400	15.3857	7.42e-05	0.00183544	1.34854	0.431403	AT1G19400	Erythronate-4-phosphate dehydrogenase family protein	30min	Up
AT1G19670	12.6604	0.000278097	0.00498853	1.733	0.793269	CLH1	chlorophyllase 1	30min	Up
AT1G19700	6.99629	0.00549482	0.041134	1.36133	0.445019	BEL10	BEL1-like homeodomain 10	30min	Up
AT1G19990	8.55062	0.00232515	0.0231804	1.35339	0.436577	AT1G19990	nucleolin	30min	Up
AT1G20110	15.9124	4.79e-05	0.00125418	1.34455	0.427119	AT1G20110	RING/FYVE/PHD zinc finger superfamily protein	30min	Up
AT1G20430	17.8977	1.73e-05	0.0005625	1.38217	0.46694	AT1G20430	hypothetical protein	30min	Up
AT1G20480	7.03969	0.00537144	0.0403748	151.455	7.24274	AT1G20480	AMP-dependent synthetase and ligase family protein	30min	Up
AT1G20691	5.51664	0.0135712	0.074146	1.51863	0.602771	AT1G20691	Natural antisense transcript overlaps with AT1G20690	30min	Up
AT1G20920	12.5932	0.000288966	0.00507865	1.30104	0.379666	AT1G20920	P-loop containing nucleoside triphosphate hydrolases superfamily protein	30min	Up
AT1G21650	9.1453	0.00164813	0.0181294	1.61263	0.689411	SECA2	Preprotein translocase SecA family protein	30min	Up
AT1G22020	7.6653	0.00367984	0.0312826	1.30339	0.382271	SHM6	serine hydroxymethyltransferase 6	30min	Up
AT1G22030	5.27029	0.0157723	0.0805452	1.27941	0.355474	AT1G22030	BPS1-like protein	30min	Up
AT1G22200	6.54547	0.00727209	0.0493492	1.33485	0.416676	AT1G22200	Endoplasmic reticulum vesicle transporter protein	30min	Up
AT1G22690	11.1603	0.000585603	0.00848148	1.25153	0.323694	AT1G22690	Gibberellin-regulated family protein	30min	Up
AT1G22770	6.70527	0.00657589	0.0460018	1.39126	0.476393	GI	gigantea protein (GI)	30min	Up
AT1G23190	16.1079	4.79e-05	0.00125418	1.38267	0.467453	PGM3	Phosphoglucomutase/phosphomannomutase family protein	30min	Up
AT1G23390	36.6671	0	0	1.56922	0.650046	AT1G23390	Kelch repeat-containing F-box family protein	30min	Up
AT1G24120	4.93594	0.0194892	0.0921262	1.29128	0.368796	ARL1	ARG1-like 1	30min	Up
AT1G24267	7.45711	0.00414589	0.0339529	1.27989	0.356022	AT1G24267	bZIP transcription factor, putative (DUF1664)	30min	Up
AT1G25420	7.26976	0.00465414	0.0367863	1.33082	0.412312	AT1G25420	Regulator of Vps4 activity in the MVB pathway protein	30min	Up
AT1G25440	23.0828	0	0	1.55827	0.639945	BBX15	B-box type zinc finger protein with CCT domain-containing protein	30min	Up
AT1G26940	5.18425	0.016675	0.0836862	1.36471	0.448593	AT1G26940	Cyclophilin-like peptidyl-prolyl cis-trans isomerase family protein	30min	Up
AT1G27020	23.6944	0	0	1.42087	0.506777	AT1G27020	plant/protein	30min	Up
AT1G28060	10.2213	0.000912287	0.0116967	1.30118	0.379821	AT1G28060	Pre-mRNA-splicing factor 3	30min	Up
AT1G28230	6.05595	0.00973149	0.0597879	1.80633	0.853059	PUP1	purine permease 1	30min	Up
AT1G28420	7.99276	0.00310766	0.0283275	1.26269	0.336497	HB-1	homeobox-1	30min	Up
AT1G28670	20.2715	0	0	1.52236	0.606305	ARAB-1	GDSL-like Lipase/Acylhydrolase superfamily protein	30min	Up
AT1G28680	5.45547	0.0140736	0.0757276	1.33644	0.418399	AT1G28680	HXXXD-type acyl-transferase family protein	30min	Up
AT1G29071	11.0911	0.000600307	0.00861468	1.58759	0.666834	SNOR105		30min	Up
AT1G29170	11.8576	0.000419384	0.00670072	1.46165	0.5476	WAVE2	SCAR family protein	30min	Up
AT1G29330	4.98125	0.0189573	0.0907652	1.34082	0.423119	ERD2	ER lumen protein retaining receptor family protein	30min	Up
AT1G29400	6.75428	0.00638793	0.0451514	1.3322	0.413808	ML5	MEI2-like protein 5	30min	Up
AT1G29430	7.3003	0.00459212	0.0365733	1.46302	0.548953	AT1G29430	SAUR-like auxin-responsive protein family	30min	Up
AT1G29440	9.58243	0.0012703	0.0148284	1.62921	0.704172	SAUR63	SAUR-like auxin-responsive protein family	30min	Up
AT1G29450	11.2025	0.00056962	0.00830382	1.69534	0.761571	AT1G29450	SAUR-like auxin-responsive protein family	30min	Up
AT1G29500	14.5355	0.000124025	0.00275568	1.6117	0.688579	AT1G29500	SAUR-like auxin-responsive protein family	30min	Up
AT1G29785	10.4658	0.000788902	0.0104223	1.35594	0.439296	AT1G29785	Natural antisense transcript overlaps with AT1G29780	30min	Up
AT1G29790	6.26857	0.00856732	0.0551936	1.29323	0.370982	AT1G29790	S-adenosyl-L-methionine-dependent methyltransferases superfamily protein	30min	Up
AT1G29920	38.4039	0	0	1.41803	0.503883	CAB2	chlorophyll A/B-binding protein 2	30min	Up
AT1G29965	14.4524	0.000129779	0.00283916	1.47376	0.559498	AT1G29965	Ribosomal protein L18ae/LX family protein	30min	Up
AT1G30050	6.40103	0.00786217	0.0518663	157.213	7.29658	AT1G30050	tropomyosin	30min	Up
AT1G30360	11.8691	0.000411712	0.0066187	1.25796	0.33109	ERD4	Early-responsive to dehydration stress protein (ERD4)	30min	Up
AT1G31970	16.1041	4.79e-05	0.00125418	1.34193	0.424312	STRS1	DEA(D/H)-box RNA helicase family protein	30min	Up
AT1G32060	14.756	0.0001106	0.0025	1.27422	0.349612	PRK	phosphoribulokinase	30min	Up
AT1G32090	6.79953	0.00620701	0.0443941	1.34782	0.430629	AT1G32090	early-responsive to dehydration stress protein (ERD4)	30min	Up
AT1G32450	15.9384	4.79e-05	0.00125418	1.40542	0.491003	NRT1.5	nitrate transporter 1.5	30min	Up
AT1G32750	8.61482	0.00225611	0.0227824	1.25228	0.324563	HAF01	HAC13 protein (HAC13)	30min	Up
AT1G33265	6.15793	0.00916507	0.0578282	1.3737	0.458067	AT1G33265	Transmembrane proteins 14C	30min	Up
AT1G35190	6.98047	0.00555492	0.0413857	1.32244	0.403205	AT1G35190	2-oxoglutarate (2OG) and Fe(II)-dependent oxygenase superfamily protein	30min	Up
AT1G35660	5.68972	0.0122139	0.0693718	1.512	0.596453	AT1G35660	erythroid differentiation factor-like protein	30min	Up
AT1G36380	10.5573	0.00075374	0.0100426	1.32832	0.409607	AT1G36380	transmembrane protein	30min	Up
AT1G36390	6.90635	0.00579977	0.0425516	1.25323	0.325655	AT1G36390	Co-chaperone GrpE family protein	30min	Up
AT1G44050	6.10874	0.00942335	0.0586317	1.86559	0.89963	AT1G44050	Cysteine/Histidine-rich C1 domain family protein	30min	Up
AT1G44170	7.52854	0.00398095	0.0329645	1.27783	0.353701	ALDH3H1	aldehyde dehydrogenase 3H1	30min	Up
AT1G44910	9.15995	0.00163982	0.0181016	1.294	0.371836	PRP40A	pre-mRNA-processing protein 40A	30min	Up
AT1G45249	12.6243	0.000285769	0.00505656	1.46487	0.550772	ABF2	abscisic acid responsive elements-binding factor 2	30min	Up
AT1G47200	16.9582	3.32e-05	0.000990476	1.35322	0.436393	WPP2	WPP domain protein 2	30min	Up
AT1G47290	21.0718	0	0	1.50355	0.588371	3BETAHSD/D1	3beta-hydroxysteroid-dehydrogenase/decarboxylase isoform 1	30min	Up
AT1G47395	22.8717	0	0	1.58636	0.665724	AT1G47395	hypothetical protein	30min	Up
AT1G47490	11.5613	0.000471167	0.00716926	1.33629	0.418234	RBP47C	RNA-binding protein 47C	30min	Up
AT1G48100	7.49805	0.00405063	0.0333649	1.50335	0.588183	AT1G48100	Pectin lyase-like superfamily protein	30min	Up
AT1G48480	15.921	4.79e-05	0.00125418	1.33995	0.42218	RKL1	receptor-like kinase 1	30min	Up
AT1G48860	11.5457	0.000473725	0.00718023	1.40091	0.48636	AT1G48860	RNA 3'-terminal phosphate cyclase/enolpyruvate transferase, alpha/beta	30min	Up
AT1G48950	6.11394	0.0093965	0.0585811	1.33931	0.421491	AT1G48950	C3HC zinc finger-like protein	30min	Up
AT1G49150	5.90064	0.0107614	0.0640769	4.93554	2.30321	AT1G49150	transmembrane protein	30min	Up
AT1G49200	7.34476	0.00446554	0.0358389	1.5676	0.648557	AT1G49200	RING/U-box superfamily protein	30min	Up
AT1G49340	18.0737	1.41e-05	0.000473118	1.40574	0.491329	ATPI4K ALPHA	Phosphatidylinositol 3- and 4-kinase family protein	30min	Up
AT1G49620	5.53149	0.0134554	0.0737456	1.43961	0.525676	ICK5	Cyclin-dependent kinase inhibitor family protein	30min	Up
AT1G49720	5.77314	0.0116104	0.0672381	1.82035	0.864218	ABF1	abscisic acid responsive element-binding factor 1	30min	Up
AT1G49750	11.4301	0.000503772	0.00750476	1.35802	0.441502	AT1G49750	Leucine-rich repeat (LRR) family protein	30min	Up
AT1G50420	5.61072	0.012804	0.0714775	1.26415	0.338173	SCL3	scarecrow-like 3	30min	Up
AT1G50500	6.87266	0.00593786	0.0431599	1.30846	0.387872	HIT1	Membrane trafficking VPS53 family protein	30min	Up
AT1G50720	5.62574	0.01268	0.0710638	157.688	7.30093	AT1G50720	Stigma-specific Stig1 family protein	30min	Up
AT1G51370	9.42211	0.00140135	0.0160351	2.17573	1.1215	AT1G51370	F-box/RNI-like/FBD-like domains-containing protein	30min	Up
AT1G51430	19.6724	1.28e-06	4.67e-05	1.4718	0.557584	AT1G51430	cTAGE family protein	30min	Up
AT1G51980	11.9137	0.000400844	0.00647059	1.30828	0.387674	AT1G51980	Insulinase (Peptidase family M16) protein	30min	Up
AT1G52150	7.97587	0.00314538	0.028638	1.25086	0.322919	ATHB-15	Homeobox-leucine zipper family protein / lipid-binding START domain-containing protein	30min	Up
AT1G52530	4.91808	0.019704	0.092506	4.26337	2.09199	AT1G52530	Hus1-like protein	30min	Up
AT1G52560	7.93667	0.00319013	0.028894	6.91386	2.78949	AT1G52560	HSP20-like chaperones superfamily protein	30min	Up
AT1G52700	7.72076	0.00357115	0.0307261	1.73785	0.797306	AT1G52700	alpha/beta-Hydrolases superfamily protein	30min	Up
AT1G52720	10.7385	0.000696842	0.00951965	1.27706	0.352825	AT1G52720	hypothetical protein	30min	Up
AT1G53500	5.70321	0.0121097	0.0689738	1.31472	0.394758	MUM4	NAD-dependent epimerase/dehydratase family protein	30min	Up
AT1G53510	7.56893	0.00389912	0.0325107	1.34141	0.423752	MPK18	mitogen-activated protein kinase 18	30min	Up
AT1G53590	5.43067	0.0142891	0.0762982	1.29612	0.374199	NTMC2T6.1	Calcium-dependent lipid-binding (CaLB domain) family protein	30min	Up
AT1G53720	12.1642	0.000363125	0.00605544	1.35656	0.439955	CYP59	cyclophilin 59	30min	Up
AT1G54115	5.32675	0.0152436	0.0790388	1.26019	0.333637	CCX4	cation calcium exchanger 4	30min	Up
AT1G54220	19.2502	1.28e-06	4.67e-05	1.56378	0.645036	AT1G54220	Dihydrolipoamide acetyltransferase, long form protein	30min	Up
AT1G54510	15.9711	4.79e-05	0.00125418	1.47017	0.555981	NEK1	NIMA-related serine/threonine kinase 1	30min	Up
AT1G54770	13.1613	0.000222478	0.00425428	1.42299	0.508928	AT1G54770	Fcf2 pre-rRNA processing protein	30min	Up
AT1G55190	17.2985	2.56e-05	0.000787402	1.41558	0.501396	PRA7	PRA1 (Prenylated rab acceptor) family protein	30min	Up
AT1G55350	22.4238	0	0	1.42763	0.513624	DEK1	calpain-type cysteine protease family	30min	Up
AT1G55490	13.285	0.000205217	0.00395808	1.2855	0.362327	CPN60B	chaperonin 60 beta	30min	Up
AT1G56010	8.41592	0.00248114	0.0242714	1.32065	0.401252	NAC1	NAC domain containing protein 1	30min	Up
AT1G56110	27.9344	0	0	1.45751	0.543501	NOP56	NOP56-like pre RNA processing ribonucleoprotein	30min	Up
AT1G56430	11.8222	0.000425137	0.00678571	1.73265	0.792976	NAS4	nicotianamine synthase 4	30min	Up
AT1G57680	17.0492	2.75e-05	0.000825336	1.34366	0.426172	Cand1	plasminogen activator inhibitor	30min	Up
AT1G57820	6.49843	0.00745557	0.050116	1.29015	0.367539	VIM1	Zinc finger (C3HC4-type RING finger) family protein	30min	Up
AT1G58350	4.95801	0.0192149	0.0912724	1.48938	0.574709	ZW18	Putative serine esterase family protein	30min	Up
AT1G58380	20.4712	0	0	1.44635	0.532413	XW6	Ribosomal protein S5 family protein	30min	Up
AT1G60200	10.5732	0.000742872	0.00991468	1.29074	0.368202	AT1G60200	splicing factor PWI domain-containing protein / RNA recognition motif (RRM)-containing protein	30min	Up
AT1G60640	18.9688	2.56e-06	9.17e-05	1.5747	0.655081	AT1G60640	stress response protein	30min	Up
AT1G60890	4.92716	0.0196107	0.0923781	1.59263	0.671414	AT1G60890	Phosphatidylinositol-4-phosphate 5-kinase family protein	30min	Up
AT1G61180	15.4002	7.22e-05	0.00179365	1.44643	0.532499	AT1G61180	LRR and NB-ARC domains-containing disease resistance protein	30min	Up
AT1G61255	15.2282	8.5e-05	0.00204301	1.97883	0.984648	AT1G61255	hypothetical protein	30min	Up
AT1G61667	9.7568	0.00116865	0.0139755	1.33052	0.411993	AT1G61667	serine protease, putative (Protein of unknown function, DUF538)	30min	Up
AT1G61850	9.88906	0.00107723	0.0131026	1.57663	0.656847	AT1G61850	phospholipase A I-like protein	30min	Up
AT1G62310	7.70091	0.00362294	0.0310521	1.42773	0.513723	AT1G62310	transcription factor jumonji (jmjC) domain-containing protein	30min	Up
AT1G62330	6.41202	0.00781933	0.0517167	1.26024	0.333694	AT1G62330	O-fucosyltransferase family protein	30min	Up
AT1G62380	20.5075	0	0	1.31186	0.391616	ACO2	ACC oxidase 2	30min	Up
AT1G62610	6.62388	0.00695435	0.0478785	1.69119	0.75804	AT1G62610	NAD(P)-binding Rossmann-fold superfamily protein	30min	Up
AT1G62930	11.1346	0.000589439	0.00852914	1.40792	0.49356	RPF3	Tetratricopeptide repeat (TPR)-like superfamily protein	30min	Up
AT1G63660	7.76396	0.00349636	0.030478	1.25353	0.325994	AT1G63660	GMP synthase (glutamine-hydrolyzing), putative / glutamine amidotransferase	30min	Up
AT1G63810	10.8986	0.000650173	0.00908847	1.37191	0.45619	AT1G63810	nucleolar protein	30min	Up
AT1G64330	11.0783	0.000606061	0.00868132	1.30555	0.384656	AT1G64330	myosin heavy chain-like protein	30min	Up
AT1G64380	45.2579	0	0	1.80386	0.85109	AT1G64380	Integrase-type DNA-binding superfamily protein	30min	Up
AT1G64390	9.33989	0.00146912	0.0166885	1.26132	0.334929	GH9C2	glycosyl hydrolase 9C2	30min	Up
AT1G64405	4.87299	0.0202583	0.0941974	2.71358	1.4402	AT1G64405	hypothetical protein	30min	Up
AT1G64500	11.0479	0.000612454	0.00870909	1.25819	0.331353	AT1G64500	Glutaredoxin family protein	30min	Up
AT1G64620	6.18999	0.00898862	0.0570849	1.36141	0.445102	AT1G64620	Dof-type zinc finger DNA-binding family protein	30min	Up
AT1G64760	8.20223	0.00279056	0.0263269	1.3056	0.384717	AT1G64760	O-Glycosyl hydrolases family 17 protein	30min	Up
AT1G65090	10.1246	0.000953203	0.0120631	13.2946	3.73277	AT1G65090	nucleolin	30min	Up
AT1G65295	24.8549	0	0	1.51445	0.598797	AT1G65295	ubiquitin carboxyl-terminal hydrolase	30min	Up
AT1G65440	12.6343	0.000285769	0.00505656	1.28763	0.364713	GTB1	global transcription factor group B1	30min	Up
AT1G65470	5.94484	0.0104974	0.062936	1.27404	0.349416	FAS1	chromatin assembly factor-1 (FASCIATA1) (FAS1)	30min	Up
AT1G66150	20.2189	0	0	1.3938	0.479024	TMK1	transmembrane kinase 1	30min	Up
AT1G66230	5.04274	0.0182732	0.0887221	1.27724	0.353027	MYB20	myb domain protein 20	30min	Up
AT1G66730	17.5466	2.17e-05	0.000695297	1.71905	0.781608	LIG6	DNA LIGASE 6	30min	Up
AT1G66840	35.2417	0	0	1.81398	0.859162	PMI2	PLASTID MOVEMENT IMPAIRED protein (DUF827)	30min	Up
AT1G67050	5.60715	0.012834	0.0715686	1.27745	0.353265	AT1G67050	membrane-associated kinase regulator	30min	Up
AT1G67120	11.621	0.00045966	0.00709073	1.36917	0.453306	AT1G67120	midasin-like protein	30min	Up
AT1G67140	6.90115	0.00581192	0.0425609	1.30772	0.387049	SWEETIE	HEAT repeat-containing protein	30min	Up
AT1G67480	13.5684	0.000175809	0.00350765	1.34481	0.427402	AT1G67480	Galactose oxidase/kelch repeat superfamily protein	30min	Up
AT1G68130	6.26704	0.00858394	0.0552551	1.28397	0.360616	IDD14	indeterminate(ID)-domain 14	30min	Up
AT1G68520	35.08	0	0	1.66346	0.734187	BBX14	B-box type zinc finger protein with CCT domain-containing protein	30min	Up
AT1G68800	8.17892	0.00282189	0.0265744	3.08477	1.62516	TCP12	TCP domain protein 12	30min	Up
AT1G68810	11.7146	0.000443038	0.00690927	1.37404	0.45842	AT1G68810	basic helix-loop-helix (bHLH) DNA-binding superfamily protein	30min	Up
AT1G69040	6.04371	0.00979478	0.0600118	1.27091	0.345865	ACR4	ACT domain repeat 4	30min	Up
AT1G69085	7.15122	0.00502685	0.0388488	154.473	7.27121	AT1G69085	E3 ubiquitin-protein ligase	30min	Up
AT1G69220	22.2357	0	0	1.47582	0.561519	SIK1	Protein kinase superfamily protein	30min	Up
AT1G69252	13.9003	0.00015663	0.00322368	1.31358	0.393509	AT1G69252		30min	Up
AT1G69490	6.55727	0.0072235	0.0491475	1.61753	0.693795	NAP	NAC-like, activated by AP3/PI	30min	Up
AT1G69550	4.73574	0.022033	0.0993772	1.28492	0.361679	AT1G69550	disease resistance protein (TIR-NBS-LRR class)	30min	Up
AT1G69580	7.60101	0.0038256	0.0320321	1.50765	0.592301	AT1G69580	Homeodomain-like superfamily protein	30min	Up
AT1G69760	9.53945	0.00130866	0.0152307	1.26038	0.333862	AT1G69760	suppressor SRP40-like protein	30min	Up
AT1G70150	5.39442	0.0146119	0.0771477	1.5442	0.62686	AT1G70150	zinc ion binding protein	30min	Up
AT1G70200	8.79287	0.00203874	0.0212458	1.27486	0.350342	AT1G70200	RNA-binding (RRM/RBD/RNP motifs) family protein	30min	Up
AT1G70250	13.0884	0.000233346	0.00441889	2.34054	1.22684	AT1G70250	receptor serine/threonine kinase	30min	Up
AT1G70890	20.1173	1.28e-06	4.67e-05	1.36145	0.445148	MLP43	MLP-like protein 43	30min	Up
AT1G71240	7.62143	0.00377254	0.0317429	1.43484	0.520894	AT1G71240	chromosome-partitioning protein, putative (DUF639)	30min	Up
AT1G71692	5.05644	0.0181601	0.0883271	1.55763	0.639349	AGL12	AGAMOUS-like 12	30min	Up
AT1G71695	10.0355	0.000999872	0.0123636	1.25984	0.333238	AT1G71695	Peroxidase superfamily protein	30min	Up
AT1G71780	6.48934	0.00749201	0.0502746	1.3757	0.460168	AT1G71780	WD repeat protein	30min	Up
AT1G72050	6.55728	0.0072235	0.0491475	1.26098	0.334547	TFIIIA	transcription factor IIIA	30min	Up
AT1G72250	7.18572	0.00492073	0.0382745	1.32674	0.407883	AT1G72250	Di-glucose binding protein with Kinesin motor domain-containing protein	30min	Up
AT1G72310	12.223	0.000356732	0.00598931	1.42075	0.506651	ATL3	RING/U-box superfamily protein	30min	Up
AT1G72320	11.6168	0.00045966	0.00709073	1.33254	0.414179	PUM23	pumilio 23	30min	Up
AT1G72360	5.79308	0.0114691	0.0666914	1.25685	0.329808	ERF73	Integrase-type DNA-binding superfamily protein	30min	Up
AT1G72416	43.0465	0	0	1.73435	0.794391	AT1G72416	Chaperone DnaJ-domain superfamily protein	30min	Up
AT1G72430	35.5755	0	0	1.52392	0.607782	AT1G72430	SAUR-like auxin-responsive protein family	30min	Up
AT1G72440	39.0585	0	0	1.5926	0.67138	EDA25	CCAAT-binding factor	30min	Up
AT1G72480	19.1726	1.28e-06	4.67e-05	1.41618	0.502003	AT1G72480	Lung seven transmembrane receptor family protein	30min	Up
AT1G72600	6.54892	0.00725675	0.0492795	1.48711	0.572512	AT1G72600	hydroxyproline-rich glycoprotein family protein	30min	Up
AT1G72650	5.2107	0.0163962	0.0828391	1.2952	0.37318	TRFL6	TRF-like 6	30min	Up
AT1G72810	6.89646	0.00582534	0.0426392	1.26662	0.340983	AT1G72810	Pyridoxal-5'-phosphate-dependent enzyme family protein	30min	Up
AT1G73100	10.235	0.000896305	0.0115201	1.37421	0.458602	SUVH3	histone-lysine N-methyltransferase, H3 lysine-9 specific SUVH3-like protein	30min	Up
AT1G73170	7.7666	0.00349444	0.030478	1.34214	0.424531	AT1G73170	P-loop containing nucleoside triphosphate hydrolases superfamily protein	30min	Up
AT1G73390	5.30449	0.0154648	0.0797232	1.30736	0.386654	AT1G73390	Endosomal targeting BRO1-like domain-containing protein	30min	Up
AT1G73920	13.3788	0.000193709	0.00377806	1.30088	0.379486	AT1G73920	alpha/beta-Hydrolases superfamily protein	30min	Up
AT1G74950	5.48679	0.0138282	0.074891	1.25802	0.331155	TIFY10B	TIFY domain/Divergent CCT motif family protein	30min	Up
AT1G75160	5.3898	0.0146535	0.0771477	155.392	7.27977	AT1G75160	DUF620 family protein (DUF620)	30min	Up
AT1G75335	14.086	0.000149597	0.00313673	1.577	0.657185	AT1G75335	nucleolar-like protein	30min	Up
AT1G75540	22.6799	0	0	1.45208	0.538124	BBX21	salt tolerance homolog2	30min	Up
AT1G75580	24.6195	0	0	1.80643	0.853139	AT1G75580	SAUR-like auxin-responsive protein family	30min	Up
AT1G75620	6.66677	0.00676959	0.0470413	12.1268	3.60013	AT1G75620	glyoxal oxidase-related protein	30min	Up
AT1G75680	38.455	0	0	1.56349	0.64477	GH9B7	glycosyl hydrolase 9B7	30min	Up
AT1G75780	10.0759	0.000980693	0.0122426	1.39129	0.476426	TUB1	tubulin beta-1 chain	30min	Up
AT1G76580	5.20298	0.0165081	0.083182	1.35047	0.433459	AT1G76580	Squamosa promoter-binding protein-like (SBP domain) transcription factor family protein	30min	Up
AT1G76810	11.7464	0.000438563	0.00686687	1.25418	0.326741	AT1G76810	eukaryotic translation initiation factor 2 (eIF-2) family protein	30min	Up
AT1G76880	7.0823	0.00523207	0.0397765	1.28956	0.36688	AT1G76880	Duplicated homeodomain-like superfamily protein	30min	Up
AT1G76890	10.4004	0.000817031	0.0107035	1.38117	0.465894	GT2	Duplicated homeodomain-like superfamily protein	30min	Up
AT1G77080	10.9516	0.000632911	0.00892696	1.38003	0.464703	MAF1	K-box region and MADS-box transcription factor family protein	30min	Up
AT1G77200	7.81331	0.00340493	0.0301585	2.3955	1.26032	AT1G77200	Integrase-type DNA-binding superfamily protein	30min	Up
AT1G77680	10.4074	0.000815113	0.0107035	1.34727	0.430034	AT1G77680	Ribonuclease II/R family protein	30min	Up
AT1G77740	7.69387	0.00362869	0.0310673	1.28667	0.36364	PIP5K2	phosphatidylinositol-4-phosphate 5-kinase 2	30min	Up
AT1G78070	23.9895	0	0	1.46108	0.547036	AT1G78070	Transducin/WD40 repeat-like superfamily protein	30min	Up
AT1G78960	4.92961	0.0195825	0.0923636	1.48773	0.57311	LUP2	lupeol synthase 2	30min	Up
AT1G79010	13.3936	0.000190513	0.00372035	1.31725	0.397535	AT1G79010	Alpha-helical ferredoxin	30min	Up
AT1G79120	8.95537	0.0018559	0.0198836	5.2681	2.39728	AT1G79120	Ubiquitin carboxyl-terminal hydrolase family protein	30min	Up
AT1G79320	7.16897	0.00497443	0.038558	1.93058	0.949035	MC6	metacaspase 6	30min	Up
AT1G79500	5.36923	0.0148721	0.0778101	1.30679	0.386032	AtkdsA1	Aldolase-type TIM barrel family protein	30min	Up
AT1G79620	5.08912	0.0177752	0.0870507	1.3024	0.381172	AT1G79620	Leucine-rich repeat protein kinase family protein	30min	Up
AT1G79650	10.2937	0.000871372	0.0112645	1.26875	0.343406	RAD23B	Rad23 UV excision repair protein family	30min	Up
AT1G80080	5.89678	0.0107934	0.0641123	1.29543	0.373432	TMM	Leucine-rich repeat (LRR) family protein	30min	Up
AT1G80270	5.38886	0.0146618	0.0771477	1.29763	0.375876	PPR596	PENTATRICOPEPTIDE REPEAT 596	30min	Up
AT1G80280	5.24737	0.0160306	0.0814917	1.31133	0.391027	AT1G80280	alpha/beta-Hydrolases superfamily protein	30min	Up
AT1G80290	4.73886	0.0219908	0.0993014	1.29291	0.370627	AT1G80290	Nucleotide-diphospho-sugar transferases superfamily protein	30min	Up
AT1G80510	4.76681	0.0216251	0.0983314	1.60954	0.686651	AT1G80510	Transmembrane amino acid transporter family protein	30min	Up
AT1G80530	12.1413	0.000366961	0.00610638	1.31592	0.396074	AT1G80530	Major facilitator superfamily protein	30min	Up
AT1G80670	5.33948	0.01514	0.0787737	1.28286	0.35936	RAE1	Transducin/WD40 repeat-like superfamily protein	30min	Up
AT1G80870	6.20615	0.0089151	0.0568528	1.26143	0.335063	AT1G80870	Protein kinase superfamily protein	30min	Up
AT1G80930	14.6907	0.0001106	0.0025	1.32428	0.405208	AT1G80930	MIF4G domain-containing protein / MA3 domain-containing protein	30min	Up
AT1G80950	4.95047	0.019298	0.0914541	1.27087	0.345818	AT1G80950	Phospholipid/glycerol acyltransferase family protein	30min	Up
AT2G01220	11.9121	0.000400844	0.00647059	1.37088	0.455102	AT2G01220	Nucleotidylyl transferase superfamily protein	30min	Up
AT2G01290	14.4899	0.000126582	0.0027809	1.35597	0.439323	RPI2	ribose-5-phosphate isomerase 2	30min	Up
AT2G01630	6.3267	0.00825022	0.053659	1.32051	0.401097	AT2G01630	O-Glycosyl hydrolases family 17 protein	30min	Up
AT2G01680	7.33446	0.00449878	0.0360317	1.36512	0.449028	AT2G01680	Ankyrin repeat family protein	30min	Up
AT2G02680	12.9365	0.000257	0.00474616	1.48771	0.573096	AT2G02680	Cysteine/Histidine-rich C1 domain family protein	30min	Up
AT2G02740	5.34655	0.0150793	0.0785448	1.27356	0.348868	WHY3	ssDNA-binding transcriptional regulator	30min	Up
AT2G02955	10.2545	0.000887355	0.0114239	1.57028	0.65102	MEE12	maternal effect embryo arrest 12	30min	Up
AT2G02980	5.51783	0.0135654	0.074146	1.75319	0.809979	OTP85	Pentatricopeptide repeat (PPR) superfamily protein	30min	Up
AT2G03090	7.72186	0.00356796	0.0307261	1.30503	0.38408	EXPA15	expansin A15	30min	Up
AT2G03110	5.3898	0.0146535	0.0771477	151.547	7.24362	AT2G03110	putative RNA-binding protein	30min	Up
AT2G03140	10.5022	0.000778673	0.0103308	1.43005	0.516065	AT2G03140	alpha/beta-Hydrolases superfamily protein	30min	Up
AT2G03310	10.5047	0.000777394	0.0103308	1.44759	0.533655	AT2G03310	transmembrane protein	30min	Up
AT2G03500	5.95244	0.0104347	0.0627046	1.30609	0.385257	AT2G03500	Homeodomain-like superfamily protein	30min	Up
AT2G04410	15.9606	4.79e-05	0.00125418	1.29287	0.370581	AT2G04410	RPM1-interacting protein 4 (RIN4) family protein	30min	Up
AT2G04800	14.4858	0.000126582	0.0027809	1.40003	0.48546	AT2G04800	hypothetical protein	30min	Up
AT2G05632	5.24656	0.0160427	0.081527	1.57765	0.657776	AT2G05632	hypothetical protein	30min	Up
AT2G05812	16.6368	4.03e-05	0.00113718	1.46237	0.548307	AT2G05812	Natural antisense transcript overlaps with AT2G05810	30min	Up
AT2G05920	14.4548	0.000129779	0.00283916	1.28963	0.366954	AT2G05920	Subtilase family protein	30min	Up
AT2G06000	5.58193	0.0130476	0.0723723	1.43129	0.517319	AT2G06000	Pentatricopeptide repeat (PPR) superfamily protein	30min	Up
AT2G06025	24.1437	0	0	1.39774	0.483097	AT2G06025	Acyl-CoA N-acyltransferases (NAT) superfamily protein	30min	Up
AT2G07170	7.55974	0.00392085	0.0326745	1.38635	0.471287	AT2G07170	ARM repeat superfamily protein	30min	Up
AT2G07718	5.39272	0.0146311	0.0771477	3.75801	1.90997	AT2G07718	Cytochrome b/b6 protein	30min	Up
AT2G09795	6.91875	0.00575885	0.0424047	1.2603	0.333767	AT2G09795	Natural antisense transcript overlaps with AT2G09800	30min	Up
AT2G09990	10.2793	0.000871372	0.0112645	1.28091	0.357169	AT2G09990	Ribosomal protein S5 domain 2-like superfamily protein	30min	Up
AT2G13290	5.79408	0.0114563	0.0666419	1.70482	0.769621	AT2G13290	beta-1,4-N-acetylglucosaminyltransferase family protein	30min	Up
AT2G14660	10.1204	0.000956399	0.0120743	1.37739	0.461936	AT2G14660	thymocyte nuclear-like protein	30min	Up
AT2G15020	23.9058	0	0	1.4889	0.574249	AT2G15020	hypothetical protein	30min	Up
AT2G15080	5.4863	0.013832	0.074891	1.62376	0.69934	RLP19	receptor like protein 19	30min	Up
AT2G15128	9.29989	0.001503	0.016987	4.11619	2.04131	AT2G15128		30min	Up
AT2G15880	7.87556	0.00329306	0.0294848	1.27764	0.353481	AT2G15880	Leucine-rich repeat (LRR) family protein	30min	Up
AT2G16940	19.1076	2.56e-06	9.17e-05	1.36896	0.45308	AT2G16940	Splicing factor, CC1-like protein	30min	Up
AT2G17540	6.75808	0.00637259	0.0451245	1.27982	0.35594	AT2G17540	hypothetical protein	30min	Up
AT2G17650	10.5527	0.00075374	0.0100426	2.51588	1.33106	AT2G17650	AMP-dependent synthetase and ligase family protein	30min	Up
AT2G18000	4.77099	0.0215759	0.0981477	2.46341	1.30066	TAF14	TBP-associated factor 14	30min	Up
AT2G18010	16.8638	3.45e-05	0.00100935	2.05917	1.04206	AT2G18010	SAUR-like auxin-responsive protein family	30min	Up
AT2G18030	5.83013	0.0112006	0.0657658	1.27354	0.348845	MSRA5	Peptide methionine sulfoxide reductase family protein	30min	Up
AT2G18170	13.0832	0.000233346	0.00441889	1.40844	0.494095	MPK7	MAP kinase 7	30min	Up
AT2G18300	18.9332	6.39e-06	0.000225734	1.48044	0.56603	HBI1	basic helix-loop-helix (bHLH) DNA-binding superfamily protein	30min	Up
AT2G18500	5.29658	0.0155249	0.0799342	1.91209	0.935153	OFP7	ovate family protein 7	30min	Up
AT2G18510	7.79651	0.0034337	0.0302592	1.2599	0.333312	emb2444	RNA-binding (RRM/RBD/RNP motifs) family protein	30min	Up
AT2G18560	5.56302	0.0131844	0.0728471	1.41448	0.500271	AT2G18560	UDP-Glycosyltransferase superfamily protein	30min	Up
AT2G18650	26.7556	0	0	2.3746	1.24768	MEE16	RING/U-box superfamily protein	30min	Up
AT2G18800	6.11169	0.00940928	0.0585908	1.3634	0.44721	XTH21	xyloglucan endotransglucosylase/hydrolase 21	30min	Up
AT2G18900	8.01929	0.00304884	0.0279379	1.36934	0.453483	AT2G18900	Transducin/WD40 repeat-like superfamily protein	30min	Up
AT2G18950	4.92428	0.0196458	0.0923933	1.28051	0.356721	HPT1	homogentisate phytyltransferase 1	30min	Up
AT2G19180	7.05016	0.00533436	0.0402265	1.25891	0.332171	AT2G19180	hypothetical protein	30min	Up
AT2G19260	6.42155	0.0077733	0.0514558	1.58241	0.662119	AT2G19260	RING/FYVE/PHD zinc finger superfamily protein	30min	Up
AT2G19460	34.0203	0	0	1.59345	0.672154	AT2G19460	DUF3511 domain protein (DUF3511)	30min	Up
AT2G19480	16.9551	3.45e-05	0.00100935	1.30558	0.384687	NAP1;2	nucleosome assembly protein 1;2	30min	Up
AT2G20060	8.48126	0.00239803	0.0236507	1.31818	0.398546	AT2G20060	Ribosomal protein L4/L1 family	30min	Up
AT2G20360	12.5535	0.000295998	0.00517897	1.27602	0.351646	AT2G20360	NAD(P)-binding Rossmann-fold superfamily protein	30min	Up
AT2G20410	10.6051	0.000723693	0.00969178	1.46429	0.550203	AT2G20410	RNA-binding ASCH domain protein	30min	Up
AT2G20721	21.867	0	0	1.8231	0.86639	AT2G20721		30min	Up
AT2G20880	8.4174	0.00247603	0.0242517	2.78041	1.4753	ERF53	Integrase-type DNA-binding superfamily protein	30min	Up
AT2G21090	4.9088	0.0197999	0.0928387	1.6265	0.701769	AT2G21090	Pentatricopeptide repeat (PPR-like) superfamily protein	30min	Up
AT2G21220	6.60504	0.00703619	0.0482296	1.74128	0.80015	AT2G21220	SAUR-like auxin-responsive protein family	30min	Up
AT2G21620	17.061	2.75e-05	0.000825336	1.36495	0.448846	RD2	Adenine nucleotide alpha hydrolases-like superfamily protein	30min	Up
AT2G21840	8.92896	0.00189042	0.0201843	1.707	0.771461	AT2G21840	Cysteine/Histidine-rich C1 domain family protein	30min	Up
AT2G22170	17.1899	2.62e-05	0.000800781	1.29042	0.367841	PLAT2	Lipase/lipooxygenase, PLAT/LH2 family protein	30min	Up
AT2G22360	6.97245	0.00557473	0.0414577	1.28817	0.365327	AT2G22360	DNAJ heat shock family protein	30min	Up
AT2G22540	9.70101	0.00120956	0.0143442	1.32221	0.402955	SVP	K-box region and MADS-box transcription factor family protein	30min	Up
AT2G23170	6.75813	0.00637195	0.0451245	1.26336	0.337271	GH3.3	Auxin-responsive GH3 family protein	30min	Up
AT2G24270	12.3093	0.0003497	0.00595212	1.28606	0.362962	ALDH11A3	aldehyde dehydrogenase 11A3	30min	Up
AT2G24390	6.90323	0.00581	0.0425609	1.32878	0.410101	AT2G24390	AIG2-like (avirulence induced gene) family protein	30min	Up
AT2G24400	7.25742	0.00468227	0.0368781	3.64213	1.86478	AT2G24400	SAUR-like auxin-responsive protein family	30min	Up
AT2G24420	7.19154	0.00489579	0.0381375	1.28664	0.363608	AT2G24420	DNA repair ATPase-like protein	30min	Up
AT2G24500	9.40677	0.00140839	0.0161038	1.30808	0.387455	FZF	Zinc finger protein 622	30min	Up
AT2G24540	11.4829	0.000482036	0.00723608	1.41737	0.50322	AFR	Galactose oxidase/kelch repeat superfamily protein	30min	Up
AT2G24940	16.4517	4.28e-05	0.00119643	1.29325	0.370997	MAPR2	membrane-associated progesterone binding protein 2	30min	Up
AT2G24960	6.88241	0.00587904	0.0428319	1.86535	0.899449	AT2G24960	Myb/SANT-like DNA-binding domain protein	30min	Up
AT2G24990	20.6646	0	0	1.51146	0.595943	AT2G24990	Serine/threonine-protein kinase Rio1	30min	Up
[truncated: 12,729 more rows]

## Sheet: All genes TMM values
X	BL_15min_2	BL_15min_3	BL_15min_4	Mock_15min_1	Mock_15min_2	Mock_15min_4	BL_30min_1	BL_30min_2	BL_30min_3	BL_30min_4	Mock_30min_1	Mock_30min_2	Mock_30min_3	Mock_30min_4	BL_1hr_1	BL_1hr_2	BL_1hr_3	BL_1hr_4	Mock_1hr_1	Mock_1hr_2	Mock_1hr_3	Mock_1hr_4	BL_2hr_1	BL_2hr_2	BL_2hr_3	BL_2hr_4	Mock_2hr_1	Mock_2hr_2	Mock_2hr_3	Mock_2hr_4	BL_4hr_1	BL_4hr_2	BL_4hr_3	BL_4hr_4	Mock_4hr_1	Mock_4hr_2	Mock_4hr_3	Mock_4hr_4	BL_8hr_1	BL_8hr_2	BL_8hr_3	Mock_8hr_1	Mock_8hr_2	Mock_8hr_3	Mock_8hr_4
AT1G01010	5.41135	5.90533	13.2099	11.9582	14.4669	9.92656	9.92847	3.76701	8.32144	9.64046	5.97975	11.1851	3.97609	8.31843	5.97784	8.69806	7.88196	15.089	18.6805	13.504	3.7175	9.6693	15.2399	7.14344	9.51821	11.6071	10.8176	7.99996	9.25321	6.43531	9.51689	6.89208	7.76909	9.18517	2.66461	6.94992	10.1868	4.2501	8.52068	11.1314	10.9668	17.7804	12.9406	13.0117	5.35056
AT1G01020	97.8203	82.4269	86.6407	75.2986	90.2244	105.34	68.0488	62.9454	95.1554	92.7269	99.5566	83.5625	93.0378	92.5886	93.7157	118.377	90.3432	117.336	106.733	112.635	97.0965	87.9751	91.5516	119.466	102.341	120.526	82.5447	81.6402	100.121	100.835	102.468	146.061	94.6485	99.5212	132.401	127.633	95.3696	111.263	164.157	139.997	106.677	131.81	148.3	141.132	131.023
AT1G01030	14.9358	21.5693	26.2921	18.7116	8.37589	14.3639	17.7537	19.8868	13.7967	24.2512	13.0576	9.20444	15.0141	14.5867	5.97472	14.7842	16.8599	33.4453	24.8552	11.4699	4.6346	19.2391	15.2762	9.91368	10.3861	5.38075	9.82415	13.4602	13.0335	7.49216	7.51223	11.4361	19.6897	16.8189	2.61098	9.81067	13.8396	7.40463	12.0254	21.9467	12.9606	10.6162	17.9208	11.0111	9.98723
AT1G01040	130.866	132.677	165.415	132.292	121.372	136.422	129.157	166.224	158.857	148.84	136.257	136.555	136.384	148.795	178.465	183.252	172.101	160.408	149.64	178.74	146.588	145.836	147.735	130.015	163.07	194.564	112.018	193.141	140.851	165.551	134.298	128.322	141.262	169.921	163.794	151.47	147.784	190.909	163.536	220.966	189.437	191.6	194.081	168.158	208.116
AT1G01046	1.38778e-17	1.38778e-17	1.38778e-17	1.38778e-17	1.38778e-17	1.38778e-17	1.38778e-17	1.38778e-17	1.38778e-17	1.38778e-17	1.38778e-17	1.38778e-17	1.38778e-17	1.38778e-17	0	1.13062	0	0.00741397	0	0	0	0.00209322	1.38778e-17	1.38778e-17	1.38778e-17	1.38778e-17	1.38778e-17	1.38778e-17	1.38778e-17	1.38778e-17	1.38778e-17	1.38778e-17	1.38778e-17	1.38778e-17	1.38778e-17	1.38778e-17	1.38778e-17	1.38778e-17	1.38778e-17	1.38778e-17	1.38778e-17	1.38778e-17	1.38778e-17	1.38778e-17	1.38778e-17
AT1G01050	121.227	122.245	133.769	108.535	106.834	82.261	114.513	96.9374	98.7379	98.0031	104.496	101.906	105.482	127.921	130.613	100.396	137.771	126.232	75.5888	96.3958	88.4875	86.9195	84.9681	111.294	96.2396	124.716	115.034	71.5339	73.0943	95.5376	115.191	79.2518	139.805	99.5675	96.1353	110.124	109.247	127.976	140.505	124.492	123.632	100.871	138.347	136.127	140.286
AT1G01060	366.97	235.968	320.863	470.468	345.349	389.595	351.233	358.335	273.273	300.96	323.663	231.337	169.43	187.417	220.33	327.572	207.235	296.09	366.037	330.644	271.334	338.582	186.37	172.477	236.87	175.737	247.735	225.022	238.341	211.227	91.1425	55.279	106.474	84.8863	83.2549	66.6785	75.2123	106.943	15.3118	15.4444	13.9601	10.6997	11.9429	9.0093	8.14755
AT1G01070	10.6936	20.2938	6.49704	16.233	12.4594	14.6228	10.0699	9.56228	15.7993	10.1856	6.13555	6.14387	19.7138	13.5048	0.991866	8.51454	12.6293	7.77212	4.45438	7.11704	14.4072	5.4179	8.81886	7.17569	5.03846	11.5825	3.90644	13.3591	13.0949	6.41749	15.7757	12.591	15.4696	21.1021	7.28565	14.9045	4.41379	8.45688	10.5405	4.56239	8.97455	10.9922	4.97187	5.00556	8.26079
AT1G01080	163.76	142.978	148.755	129.622	152.44	152.579	135.764	126.483	154.239	122.433	162.925	134.515	127.964	166.429	184.449	168.711	168.553	142.534	149.677	151.802	157.097	165.042	138.898	146.44	130.831	188.181	143.513	122.33	128.797	146.467	117.007	123.764	145.664	142.472	193.55	167.57	160.712	155.322	162.354	206.599	237.302	169.861	209.014	183.171	167.629
AT1G01090	737.16	836.75	727.883	665.827	725.938	681.278	713.187	710.824	733.921	735.967	792.28	872.232	927.166	877.16	995.011	897.75	1106.26	934.659	784.178	735.914	915.06	750.347	886	870.497	686.582	958.543	787.356	870.858	715.624	737.741	920.016	981.391	882.72	972.453	942.729	1014.17	1111.05	859.622	1398.97	1272.24	1619.2	1060.65	1085.85	1146.07	1093.32
AT1G01100	5905.85	6159.39	6466.59	6477.28	6528.21	6430.43	5878.14	6672.91	6528.34	6407.59	5192.81	6243.3	6410.55	6138.31	6242.23	6130.25	6143.66	6038.11	6561.88	6541.81	6533.91	6898.89	6427.39	6035.17	6503.71	6456.54	6288.08	6110.19	6421.03	6563.75	6080.71	6944.04	6775.2	6110.72	5602.76	6175.58	5454.45	6265.71	6382.31	6920.19	6313.25	6744.45	6705.24	6922.46	6561.46
AT1G01110	54.354	65.2405	61.1601	66.114	75.6787	89.4695	53.4068	68.1125	41.4195	57.8941	57.4333	66.2015	44.164	39.6168	39.88	34.4444	25.4638	46.2366	40.8239	44.7547	47.6734	36.4809	21.1267	28.8806	30.3277	31.7371	20.6094	37.1699	36.2309	40.2209	26.3263	30.8275	34.3337	36.5535	14.6056	23.7699	33.1255	28.3432	21.7546	25.6545	26.9181	37.5917	44.8025	21.0212	30.246
AT1G01120	513.912	882.194	566.01	608.158	845.09	523.079	719.874	646.063	975.099	784.328	835.654	755.08	1067.25	722.2	1798.61	1104.65	1382.87	1091.5	1223.75	897.528	1222.61	888.672	1245.98	952.803	1026.12	1046.33	668.387	683.425	555.094	603.049	813.419	1088.57	883.722	984.208	690.954	889.037	1047.74	530.19	754.86	606.562	923.28	317.888	406.065	400.376	373.707
AT1G01130	87.2447	54.1698	104.569	120.909	76.7867	93.5815	128.799	136.423	111.768	116.591	80.1246	99.8654	61.4502	83.3089	63.8048	78.187	74.5036	96.2645	64.8941	71.4328	47.4822	93.0949	56.2476	69.7282	65.1348	67.6572	65.8734	39.8886	58.3969	46.7963	80.9487	78.449	91.6717	83.129	26.5773	20.6734	18.0265	33.7144	40.6625	63.0244	44.8665	41.3638	42.7953	36.0349	46.7586
AT1G01140	116.049	125.921	145.061	151.939	162.771	149.565	148.984	138.108	144.986	147.357	116.427	129.421	128.855	137.356	172.487	122.564	137.445	152.364	106.23	135.747	140.922	153.209	109.187	123.857	134.548	102.707	130.748	119.899	112.136	119.941	134.545	114.572	148.858	148.491	139.722	110.682	144.192	131.205	128.661	101.287	161.528	132.817	116.446	109.103	112.666
AT1G01150	1.38778e-17	1.38778e-17	1.38778e-17	1.38778e-17	1.38778e-17	1.38778e-17	3.21624	3.33737	0	0.752465	1.17608	0.00443882	0	0.00934474	0	0.0174397	0	0.0219605	0.814617	0.912786	0	1.05446	1.13062	0	0.813745	5.18664	2.95857	1.16595	1.85577	0.0220812	1.664	0.0194369	0.0154043	0	0	0.0443015	0	3.08419	2.29512	0.0276788	0.996611	1.69141	0.994599	0.000250552	1.85529
AT1G01160	159.599	166.969	150.204	181.628	170.079	192.66	160.262	201.579	157.816	178.156	155.088	157.957	161.507	197.654	131.6	154.183	142.686	138.682	145.735	192.263	179.063	184.244	191.764	206.152	185.533	192.573	188.729	164.175	178.884	212.222	230.368	267.329	204.59	205.124	202.571	209.302	166.934	223.534	202.862	261.016	250.258	248.083	219.955	235.22	230.026
AT1G01170	459.566	439.193	510.749	466.533	529.901	502.138	451.695	488.645	463.457	448.701	450.786	474.845	424.361	549.354	474.574	486.63	460.33	439.674	402.977	408.148	446.569	473.688	481.487	412.138	385.763	444.381	406.944	436.572	406.96	415.029	575.597	647.208	519.215	476.067	601.405	614.904	527.864	536.337	763.932	702.318	748.777	698.295	684.752	725.677	902.955
AT1G01180	28.8338	36.6692	36.6987	34.6453	56.9278	43.8425	24.6783	29.6926	18.2497	26.5856	37.4968	51.9081	42.0686	49.8361	33.898	33.0651	32.7892	31.1823	27.1842	39.416	37.1633	34.2936	26.4326	27.1494	23.3465	40.0113	18.6517	31.4979	20.3131	14.9899	44.2921	44.6292	34.6366	36.0105	43.4594	46.7286	60.7986	49.2991	82.1069	83.2474	96.7197	54.3801	76.6374	68.0642	64.0575
AT1G01183	1.38778e-17	1.38778e-17	1.38778e-17	1.38778e-17	1.38778e-17	1.38778e-17	1.38778e-17	1.38778e-17	1.38778e-17	1.38778e-17	1.38778e-17	1.38778e-17	1.38778e-17	1.38778e-17	1.38778e-17	1.38778e-17	1.38778e-17	1.38778e-17	1.38778e-17	1.38778e-17	1.38778e-17	1.38778e-17	0.00293675	0	0	1.03602	0	0.00369788	0	0.00181713	1.38778e-17	1.38778e-17	1.38778e-17	1.38778e-17	1.38778e-17	1.38778e-17	1.38778e-17	1.38778e-17	1.38778e-17	1.38778e-17	1.38778e-17	1.38778e-17	1.38778e-17	1.38778e-17	1.38778e-17
AT1G01190	26.6353	29.7358	29.2924	27.0581	29.0445	35.5344	16.9779	23.8803	36.0647	33.2882	23.7399	44.787	35.2651	39.4834	25.9195	28.2237	35.6002	23.6388	24.869	31.2867	34.3176	35.2961	12.3063	16.1744	12.7738	35.7313	22.6186	26.9213	19.4543	13.8891	4.26183	14.661	3.53761	3.78564	13.9713	18.2559	15.7653	8.42728	8.32438	9.92419	6.97819	10.9793	5.9684	5.0056	7.31093
AT1G01200	5.33719	3.55451	6.09911	8.6446	6.22089	5.29157	1.26679	10.3337	8.37366	5.47468	5.89569	8.13811	3.17065	6.24444	5.98253	6.07233	4.3843	7.532	6.34991	2.56868	4.74624	5.36405	4.33767	0.835437	2.58834	8.30221	0.971666	2.29123	0.876217	1.09944	2.32731	4.43665	0.0516731	3.38177	4.71297	1.50613	0	1.07436	4.7489	5.50932	5.98413	3.23272	6.97214	4.00392	0
AT1G01210	22.3285	29.45	20.774	18.5505	16.6357	20.6371	25.4616	17.8412	17.4765	21.3917	25.6241	22.4111	13.9663	21.8438	25.9217	35.0418	33.8972	25.8908	30.8109	24.0662	15.1284	17.2789	17.6495	22.7157	18.2093	19.034	15.7165	22.4739	13.8247	13.8653	22.6646	15.0585	13.5221	21.4576	19.4033	31.9642	10.8361	29.2778	40.4074	36.6744	29.9076	21.1251	41.8061	45.0406	41.3093
AT1G01220	35.1836	50.1557	48.5917	45	48.7102	30.9818	39.116	35.7768	54.5092	49.0133	48.1932	45.868	61.3704	69.6067	49.8511	60.7078	47.8995	40.3797	42.998	43.7119	44.7327	46.1014	36.3216	26.9973	32.0404	31.7653	31.4477	44.9613	23.9769	40.2582	36.3071	38.9898	42.2627	31.8278	50.9764	49.2096	40.3571	54.4863	60.8839	60.071	73.7839	39.3289	63.6973	85.0771	70.6251
AT1G01225	7.50457	8.10892	9.80217	5.71798	11.3964	18.314	15.3857	9.50182	10.1465	17.131	4.96286	5.12442	13.5733	5.26431	12.964	4.03341	5.15207	5.55045	9.36017	10.7438	12.4171	18.0143	10.9467	4.38411	6.8454	13.6531	5.88127	10.1238	9.28133	8.49947	10.9824	9.18132	13.2085	8.14222	9.23701	7.18175	11.9985	6.3504	6.31277	18.7156	12.9609	20.2764	3.97021	17.0149	13.7506
AT1G01230	104.153	72.2435	90.1938	83.9193	95.3857	81.8688	92.3074	65.3063	79.3262	78.947	126.157	91.7053	105.746	72.9006	85.7388	90.6675	88.5917	112.163	102.028	110.879	100.938	95.4103	103.643	122.12	117.146	88.9701	103.204	114.193	130.844	87.1383	99.3266	84.935	128.814	112.063	121.243	116.886	117.546	116.486	87.3633	116.645	100.698	104.396	122.423	130.12	125.642
AT1G01240	289.394	336.092	292.794	276.367	368.101	353.589	209.394	245.743	227.91	273.819	271.189	350.485	308.28	346.418	220.335	225.217	252.805	229.026	232.085	239.386	315.306	231.538	318.522	262.862	286.885	325.894	312.58	419.256	317.049	332.208	378.567	495.035	363.643	349.965	457.095	509.842	398.42	395.703	319.444	302.307	363.923	322.65	274.692	316.295	360.284
AT1G01250	10.7528	19.4024	12.5015	22.215	25.8508	17.5768	10.1754	15.3716	20.4143	14.1462	19.7624	7.17294	16.7897	20.7538	34.9064	13.8014	26.785	24.3135	12.1186	19.6228	18.0601	14.0432	30.7141	34.5789	27.8505	33.734	16.6821	17.1695	13.7436	19.1768	19.1428	31.8194	21.2204	29.8489	20.271	36.2415	22.9079	19.9979	15.5108	15.5643	22.9382	8.81271	17.918	5.00697	23.0968
AT1G01260	23.4808	26.3962	28.1195	40.2081	30.0733	28.2841	24.5528	15.756	23.0025	16.1383	33.8247	41.7203	31.0889	35.3153	30.9077	31.7205	25.6248	39.5038	20.7994	36.7811	24.7082	26.8374	15.5245	14.3437	17.2728	22.1778	18.6735	29.0665	17.5819	18.064	18.0323	6.0431	13.4132	13.9136	19.5084	15.2087	10.9095	27.1188	28.4086	26.6008	16.9452	22.3315	21.8941	17.0173	32.246
AT1G01280	1.38778e-17	1.38778e-17	1.38778e-17	1.38778e-17	1.38778e-17	1.38778e-17	1.38778e-17	1.38778e-17	1.38778e-17	1.38778e-17	1.38778e-17	1.38778e-17	1.38778e-17	1.38778e-17	1.38778e-17	1.38778e-17	1.38778e-17	1.38778e-17	1.38778e-17	1.38778e-17	1.38778e-17	1.38778e-17	1.38778e-17	1.38778e-17	1.38778e-17	1.38778e-17	1.38778e-17	1.38778e-17	1.38778e-17	1.38778e-17	1.38778e-17	1.38778e-17	1.38778e-17	1.38778e-17	1.38778e-17	1.38778e-17	1.38778e-17	1.38778e-17	0.00592768	0.00362109	0	0	0.996955	3.28937e-05	0
AT1G01290	50.0106	46.9722	46.4869	56.0864	50.8202	56.1037	54.4902	46.206	53.5517	66.9015	37.9002	56.0367	62.1685	42.7196	43.8633	74.0702	53.1686	49.3884	62.9505	58.9976	49.4713	53.6135	63.8253	52.3706	40.4867	44.5293	68.8361	62.117	55.6147	61.523	61.0084	48.0942	53.3167	36.7493	55.5628	56.1435	40.2795	50.3801	52.5472	53.3855	42.8675	64.0337	61.7107	49.0467	69.8032
AT1G01300	333.971	313.288	372.679	331.792	263.465	254.078	363.812	313.113	439.583	410.971	436.375	355.637	375.095	324.712	479.558	559.768	577.638	554.161	382.423	438.548	354.103	402.012	293.335	370.613	375.525	451.669	389.27	328.132	296.547	369.36	314.82	304.419	335.738	293.135	280.197	376.784	438.161	396.652	393.249	348.991	422.748	359.896	360.291	400.373	366.582
AT1G01310	1.0471	0.0105118	0.0153159	0	1.02767	0	1.07651	1.11982	0	0	0.00943847	0.00114622	0	0.00241176	0.997088	0.0343412	0.884837	0.0432696	0.769837	0	1.92982	1.06761	1.08945	0	0.871479	0.00840483	0.984343	0.0180555	1.89751	0.00886304	0.748295	3.26042	1.10961	0	0	0.0616277	1.87134	0.00989908	0.0175694	0.0107258	0	0	1.99423	1.00076	0
AT1G01320	453.174	480.199	505.825	438.495	468.75	475.252	467.259	465.164	481.008	453.424	481.236	491.147	507.489	498.42	753.738	710.402	758.513	723.692	522.043	510.768	582.692	574.543	616.015	721.525	635.741	686.608	479.663	583.644	443.913	472.439	702.333	624.692	726.964	717.826	653.116	685.513	744.639	743.044	1409.88	1381.16	1516.5	1280.59	1447.15	1221.14	1312.44
AT1G01340	13.7773	4.82242	9.85239	16.3872	9.35597	11.5143	10.0894	12.9569	16.7271	5.94915	7.28696	18.305	12.5675	13.5137	5.97678	9.94179	7.83258	9.30482	12.5664	13.4368	15.2802	22.2671	7.83919	8.94699	13.0477	12.687	10.8058	16.7693	11.1021	13.7664	17.6155	27.305	26.5838	24.8013	27.8439	19.552	15.4723	22.0509	19.521	43.13	23.9239	40.889	30.8514	27.0263	46.0332
AT1G01350	51.0813	47.0052	52.4622	61.244	47.7337	58.4119	46.6524	41.3569	42.4654	43.5612	43.4112	42.7973	37.5437	40.5963	51.8442	65.5989	53.2413	56.6826	34.0103	55.4442	48.5409	44.0167	60.6136	62.391	62.4688	45.6012	62.9155	73.3058	60.2588	51.0182	93.848	47.2701	81.0562	74.1831	72.1525	70.3187	62.3361	79.7309	72.647	75.4907	68.7953	75.5894	53.7372	61.0579	77.9808
AT1G01355	0.016463	1.15538	0.0513201	0	1.04183	4.22963	0.0125355	1.14261	0	1.70658	0.0186132	1.01598	0	0.00475142	0	0.0343229	0.884859	1.25404	0.769881	2.79382	0	0.0121655	0.0171239	0.902512	0	0.0100397	2.9684	0.0215735	0	2.08608	0.735777	0.0305608	1.11523	1.697	2.84387	0.069794	0	1.05239	0.0665144	0.0404953	3.99134	0.75202	0.993582	4.00273	1.83084
AT1G01360	29.7383	20.7478	24.4748	31.5661	25.9303	23.6196	19.0667	21.4127	24.9133	34.4638	41.6119	29.5345	15.5678	16.7235	33.8972	37.826	22.8155	44.7587	42.6512	34.8254	32.3468	32.1957	34.1484	20.575	40.9585	25.4758	35.394	32.8132	36.1976	37.1046	29.4976	36.4408	28.9429	40.7497	20.2064	21.2865	35.8917	29.4008	45.2501	35.6946	33.8949	48.2287	51.7608	39.0371	49.5691
AT1G01370	39.2397	35.2998	40.9716	23.5552	23.8975	17.8516	25.5245	24.7256	29.6659	24.6106	20.0739	14.3017	22.5852	20.833	41.8798	32.9975	38.2713	31.0999	21.5368	29.4198	29.4917	31.0984	25.5355	28.7946	48.8669	41.2182	38.3412	38.4161	38.029	29.7913	27.035	27.556	30.0424	29.6071	28.6407	23.9046	40.5521	39.7977	22.435	17.7932	16.9486	14.7751	20.9043	15.0148	18.3315
AT1G01380	8.59033	9.30027	14.5387	16.2732	11.4261	16.3439	7.84391	11.6643	17.7884	10.3643	4.92336	13.2206	3.04867	4.22379	5.9778	15.5421	8.79852	16.2676	9.3119	8.8689	10.4697	9.67055	19.5196	12.72	4.97895	9.54486	11.8018	6.93387	13.9886	4.353	18.3604	12.5675	19.7312	14.1204	6.3525	6.09841	9.10464	8.45046	8.34382	9.9373	7.97593	9.178	5.96797	10.0088	5.41783
AT1G01390	2.18128	4.57543	3.73025	4.21891	2.10635	8.91066	6.72335	12.6682	4.52886	13.9638	2.60836	4.09932	6.61958	10.3698	12.9642	12.0715	6.98871	6.74323	7.68431	8.89687	10.4833	11.7449	14.264	12.6662	11.2295	10.6104	11.7931	15.6936	4.48528	15.8509	13.5014	4.79088	8.93393	14.2803	7.33595	5.94755	12.9367	9.45582	19.7768	7.9113	10.9664	7.21927	8.95314	9.00927	19.4568
AT1G01420	29.8326	35.4078	30.6142	41.8009	32.1611	31.3099	34.552	42.3614	46.2762	47.8677	35.2929	27.5452	35.9452	30.2292	37.8808	73.844	43.3415	69.0355	43.7137	56.3657	45.6705	33.389	38.6418	25.0562	35.3967	47.5712	54.0951	39.6557	56.7215	42.4613	32.505	22.0685	34.5016	49.8894	35.1367	34.5435	34.863	45.0535	39.2768	24.6767	41.8779	33.8972	54.7556	28.0276	37.5769
AT1G01430	583.942	651.445	526.768	473.195	483.305	529.604	458.319	416.848	426.492	418.557	516.216	426.966	439.531	525.427	356.926	422.836	387.657	405.649	337.161	329.542	330.368	314.118	372.44	338.931	406.044	405.162	284.051	307.799	343.012	306.816	345.146	341.001	336.938	342.665	410.834	454.837	429.784	353.725	552.986	491.235	446.669	519.998	517.546	542.506	724.338
AT1G01440	36.1104	37.5638	25.8382	35.7574	28.0258	24.1978	24.5727	22.6512	29.5522	25.1643	38.3901	30.5635	30.1828	28.1031	14.9474	28.1553	35.648	33.3358	35.629	24.9317	28.5645	24.7076	32.9718	41.859	30.3984	20.1994	17.6578	27.1866	23.0953	32.8504	34.0542	38.8809	39.9895	25.1665	43.5501	35.9437	47.8805	38.8298	53.3792	38.99	43.8692	49.0499	37.8158	43.0404	44.9095
AT1G01448	8.54027	13.5471	9.77238	9.29536	10.3662	7.46849	18.7765	11.9417	4.42861	17.5991	20.811	15.2817	11.5769	15.5983	8.97193	10.946	10.6663	13.8517	5.99592	12.6017	7.57923	8.60812	8.91381	10.8058	11.234	11.6487	14.7588	10.255	17.7512	9.59975	15.3161	13.9188	13.4997	20.6503	26.0334	28.0839	17.3985	19.9374	23.8464	24.4361	22.9312	26.6482	20.8977	26.0239	21.0233
AT1G01450	0.00248531	0.00529662	1.13361	0	0.00147256	0	1.38778e-17	1.38778e-17	1.38778e-17	1.38778e-17	1.38778e-17	1.38778e-17	1.38778e-17	1.38778e-17	1.38778e-17	1.38778e-17	1.38778e-17	1.38778e-17	1.38778e-17	1.38778e-17	1.38778e-17	1.38778e-17	1.38778e-17	1.38778e-17	1.38778e-17	1.38778e-17	1.38778e-17	1.38778e-17	1.38778e-17	1.38778e-17	0.845909	0.00397239	0.00314968	0	0	0.00902921	0	0.00145938	1.38778e-17	1.38778e-17	1.38778e-17	1.38778e-17	1.38778e-17	1.38778e-17	1.38778e-17
AT1G01453	6.28187	1.23325	2.48585	1.61193	4.12943	1.38123	3.29331	1.2598	4.70439	2.37126	1.25069	1.02892	0	4.12911	0.996304	2.36304	0.854217	0.0773742	1.57364	3.69776	0	1.08591	8.55732	1.74844	0	5.24024	0.969223	3.391	2.76387	3.18822	3.18384	0.0685471	2.23745	2.46874	2.78445	1.51938	0.867822	5.18309	21.6233	7.79778	10.9704	7.41141	5.96802	2.00348	1.68206
AT1G01460	1.38778e-17	1.38778e-17	1.38778e-17	1.38778e-17	1.38778e-17	1.38778e-17	1.38778e-17	1.38778e-17	1.38778e-17	1.38778e-17	1.38778e-17	1.38778e-17	1.38778e-17	1.38778e-17	0	0.0175114	0	1.20534	0	0	0	2.08223	0.00293675	0	0	1.03602	0	0.00369788	0	0.00181713	1.38778e-17	1.38778e-17	1.38778e-17	1.38778e-17	1.38778e-17	1.38778e-17	1.38778e-17	1.38778e-17	0.00591936	0.00361601	0	0.882111	0	3.28476e-05	0
AT1G01470	394.628	397.849	350.099	386.859	405.467	358.58	487.361	494.77	491.094	478.634	589.075	588.957	599.674	609.726	667.988	626.579	681.94	693.228	790.037	792.432	973.278	744.883	509.37	439.004	376.719	566.155	839.511	833.229	787.259	786.373	331.97	375.699	439.402	382.586	870.873	970.97	961.714	694.744	318.685	262.619	392.831	491.263	498.645	487.454	567.59
AT1G01480	6.33598	5.65633	1.43278	4.21786	1.07718	7.17518	4.41463	3.55127	3.69397	2.25539	4.62567	4.07269	5.13504	0.029211	0.993336	2.63423	0.740237	4.00125	4.66616	8.18253	10.5916	7.43381	2.31903	1.68042	5.16848	3.22667	8.86822	13.1596	5.55447	5.31934	5.48789	5.6837	1.23778	0.591486	4.61298	6.64984	3.62797	11.403	3.71123	4.49562	2.98829	4.92257	9.96132	6.00551	6.4393
AT1G01490	1297.77	1003.09	1369.14	1657.2	1243.45	1504.19	1014.54	1171.9	1072.86	1093.27	909.809	1036.3	786.729	989.59	863.395	1141.28	931.018	1190.83	1316.47	1610.13	1161.65	1419.96	1419.64	1522.05	1319.54	1314.28	1997.44	1868.41	1963.7	1912.58	1637.33	1197.92	1641.81	1549.29	1762.54	1499	1390.86	1840.8	1115.97	1447.83	1155.56	1948.21	1565.59	1395.3	1448.12
AT1G01500	87.1682	51.8126	89.9612	86.6629	73.6485	76.6079	81.0834	76.6217	58.0565	71.2391	75.0453	66.2442	75.4355	60.3999	62.8075	75.7948	56.5582	53.6095	98.6516	84.0879	81.9282	72.8901	61.8973	59.4637	49.0417	66.7374	108.177	85.8904	113.361	92.2683	110.602	92.7608	103.37	82.963	90.596	109.872	102.833	117.484	50.6508	77.877	68.7908	128.443	99.534	98.0906	80.6026
AT1G01510	343.543	239.296	324.293	388.858	293.515	325.8	361.348	409.024	317.622	315.88	285.33	268.015	245.874	235.254	212.355	283.713	245.557	267.732	308.514	284.099	283.761	316.075	296.549	286.422	346.944	255.118	385.356	287.441	347.705	380.946	379.098	331.709	417.68	375.196	222.749	286.739	270.708	341.084	281.499	341.064	285.15	388.531	331.431	313.293	300.569
AT1G01520	1.09648	2.29814	1.31457	2.5516	0.0184641	5.77945	9.83935	7.01859	5.52352	7.22465	5.88179	9.14692	0.590452	2.13132	16.9546	11.0412	10.6108	8.04828	14.3292	16.2535	8.52617	3.3618	6.55599	4.49351	6.12329	4.25301	3.92376	1.28128	6.53107	6.3397	3.27155	0.0516705	1.14589	1.62679	0.895005	0.118451	2.79017	3.11952	1.20384	1.12173	3.9925	0.790294	0	0.000250916	0.901154
AT1G01540	221.157	154.588	188.984	211.403	174.251	177.7	191.348	200.613	194.811	201.129	207.63	176.299	170.641	190.429	138.579	184.484	186.37	171.892	141.69	142.793	186.678	176.806	174.054	199.068	185.763	197.741	137.595	116.804	140.839	121.13	178.326	172.63	166.71	212.316	125.68	139.453	157.9	126.037	238.119	217.744	235.305	200.667	196.068	177.167	187.812
AT1G01550	472.358	492.885	515.771	607.655	555.839	497.346	546.172	437.064	529.944	485.835	611.248	463.66	603.926	536.928	614.154	609.04	614.678	550.981	641.849	577.953	577.966	513.466	507	526.057	477.684	507.911	552.439	598.172	500.593	515.859	593.655	505.671	573.534	569.54	489.344	549.116	593.179	437.746	604.148	596.639	608.196	603.951	526.502	524.49	503.082
AT1G01560	1.06706	0.0305092	0.0445104	3.60591	1.0394	0	0.0443728	0.068314	0.888338	1.53631	5.55832	3.04791	2.55268	1.05644	1.99444	2.37666	0.848426	1.33703	1.55847	0	0	4.19314	1.15145	2.7247	3.54055	2.12416	1.96248	6.51665	0	0.0297324	2.47835	1.15378	0.0270868	0.785613	0	0.0781394	0.904197	3.10153	0.0506875	0.0308868	0.996445	1.67789	0.994334	3.00206	1.84887
AT1G01570	2.20065	10.0381	6.074	5.9492	1.08613	7.87613	3.39185	2.49804	4.61432	2.18033	10.1417	3.06842	5.95247	4.17051	0.995167	4.68653	3.59776	2.59804	1.46106	2.68079	2.86067	1.11266	2.28207	3.58287	4.33069	4.23713	4.91833	4.52045	6.55849	3.21294	3.94508	2.34751	2.27282	0.660199	1.80378	4.03838	2.73115	8.27922	1.399	4.46923	11.9739	4.08308	7.96824	2.00282	1.74023
AT1G01580	33.9748	35.2614	18.7105	28.8356	26.9793	28.3234	26.7962	29.5747	32.3278	26.7228	28.2727	32.603	37.0291	34.3154	34.894	35.525	59.9247	37.4694	34.419	36.6202	25.6188	26.9138	27.2316	5.17395	13.7745	14.8402	25.6029	18.0443	7.25352	19.0625	6.71526	5.9201	12.1786	6.35179	17.7639	15.8903	11.9673	8.43291	3.6539	3.38964	4.98549	6.79241	6.97154	3.00341	2.68582
AT1G01590	1.38778e-17	1.38778e-17	1.38778e-17	1.38778e-17	1.38778e-17	1.38778e-17	1.38778e-17	1.38778e-17	1.38778e-17	1.38778e-17	1.38778e-17	1.38778e-17	1.38778e-17	1.38778e-17	0	0.0231353	0	0.0291385	0	1.85755	1.93792	0.00820863	1.38778e-17	1.38778e-17	1.38778e-17	1.38778e-17	1.38778e-17	1.38778e-17	1.38778e-17	1.38778e-17	1.38778e-17	1.38778e-17	1.38778e-17	1.38778e-17	1.38778e-17	1.38778e-17	1.38778e-17	1.38778e-17	0.0175447	0.0107107	0	0.850788	1.99423	9.7195e-05	0
AT1G01600	10.7128	19.266	16.9585	16.1644	13.4988	12.8786	23.3392	14.4755	23.0922	23.8141	29.0673	15.3149	19.9997	28.0405	49.8545	49.8245	57.0785	65.9686	25.3608	27.4668	25.5958	25.8875	15.5255	29.1834	25.3622	40.9101	7.82085	11.5465	9.10118	12.832	17.3521	14.8334	7.95744	15.7571	13.8759	11.2848	11.8863	15.7169	10.5752	1.30071	19.9547	3.90363	5.96796	5.00568	10.1374
AT1G01610	297.828	326.832	297.434	262.859	254.119	288.198	254.809	285.576	276.991	289.044	234.954	297.525	275.503	234.178	368.891	407.019	456.171	386.39	294.58	325.963	312.256	317.324	350.434	433.223	386.933	456.9	283.07	304.389	235.281	242.16	402.93	419.706	381.325	497.383	292.175	365.006	434.347	350.598	531.075	483.199	557.354	330.611	356.305	370.347	318.763
AT1G01620	2468.9	2179.42	2270.3	2952.63	2342.71	2361.59	2544.01	2372.64	2125.26	2125.91	2604.25	2342.64	2159.34	2071.81	2166.48	2427.71	2368.12	2391.77	2306.26	2247.58	2298.58	1995.72	2260.42	2465.85	2346.54	2383.89	2552.8	2032.73	2275.99	2219.44	3061.73	2849.18	2963.44	3061.83	2062.97	2417.15	2329.17	2327.92	2304.73	2167.78	2164.57	1899.38	1861.18	1995.86	1754.13
AT1G01630	52.2387	62.9849	68.2994	85.9834	74.6448	66.618	62.297	54.4688	74.9052	52.7936	66.8076	47.9241	75.634	58.2916	65.7991	92.5479	96.0425	103.822	60.0591	62.3882	58.9551	60.1307	51.8898	54.1729	63.3758	65.5544	68.8298	57.7092	49.98	56.2769	66.1333	64.0763	53.5074	75.2053	74.0927	69.9901	63.3308	50.4606	61.8133	59.9363	80.7708	38.62	52.7484	35.035	55.9131
AT1G01640	6.37937	2.4557	6.1088	4.12403	6.22272	10.3849	4.53655	2.58869	7.40411	2.89051	8.1304	10.1644	7.58728	9.32502	7.97565	16.432	7.96857	6.62673	6.95619	6.17503	8.57417	4.37512	4.49352	4.43439	6.0242	4.28491	8.85932	10.0252	7.42988	8.45655	6.6324	9.27765	14.3793	9.75077	6.35092	18.5324	28.002	4.29918	16.5029	13.3347	11.9633	18.5373	13.9348	13.0122	4.39456
AT1G01650	56.3874	52.6844	71.528	57.6909	51.8793	51.9539	56.7813	68.2808	50.6895	67.4784	57.5685	56.0537	50.8901	68.6336	52.8359	55.3607	66.4909	74.7879	67.431	82.3571	72.3864	71.783	80.3768	63.1669	71.0719	80.3726	80.6171	76.867	62.9611	66.9118	89.1037	64.1749	72.2523	55.7365	82.4277	70.2641	53.0893	82.8532	79.8115	71.1869	93.7268	72.0653	67.6746	76.0711	77.9071
AT1G01660	4.31579	7.96349	12.9197	6.76352	4.18518	6.03272	4.43821	0.134408	0.842107	2.21614	5.75394	6.0979	5.09077	7.22843	4.98304	12.9139	6.18074	4.13534	2.8472	3.45077	8.60269	10.6105	8.85262	5.28676	17.733	6.41152	10.8179	11.2533	7.35624	9.56034	9.54981	4.69376	10.9519	2.19833	6.45704	8.13215	4.51576	9.40327	14.1882	10.0726	4.97948	19.5036	15.9302	7.00792	11.9058
AT1G01670	5.30663	2.40639	8.22151	3.30343	4.15801	4.57581	2.33976	11.3485	5.54236	3.82721	5.84367	9.141	2.33308	2.12541	2.99064	0.130206	4.49895	2.65916	1.41201	2.65198	7.72286	2.17471	7.61311	7.31814	0.691092	8.38649	1.94743	2.38583	5.57352	6.34045	7.32052	3.47638	2.30232	2.34146	5.59448	7.71091	0.8294	3.16981	5.98252	5.58518	0.992756	8.44707	5.97112	6.00571	9.26771
AT1G01680	0.0208925	0.0446606	1.25747	0	3.08476	4.16019	0.0125701	0.0193049	0	0	0.0186646	2.02395	0	2.0507	1.38778e-17	1.38778e-17	1.38778e-17	1.38778e-17	1.38778e-17	1.38778e-17	1.38778e-17	1.38778e-17	1.06981	0	0	0.00342849	0	0.00735906	0	1.04264	0	1.15382	0.0271014	1.68388	5.74707	0.0781817	0	0.0125336	0.0289011	0.0176325	0	0	0.995485	2.00132	1.87707
AT1G01690	10.6409	15.7666	9.82212	9.25557	7.29872	10.7261	14.3645	6.17436	12.0106	9.34547	18.3915	11.2116	12.6105	7.33511	20.9443	11.1512	13.3002	6.94646	12.4909	6.95846	23.9723	8.66795	5.70159	7.07335	18.4511	14.7808	10.8018	15.7237	12.9799	15.8655	9.00638	14.8452	10.1295	19.2328	17.6569	10.0482	17.5271	12.6174	25.5313	14.436	12.9605	4.56838	10.9439	17.0151	12.7986
AT1G01695	0.0165483	1.15573	0.0515875	2.65277	2.06105	0.703512	2.23477	1.2601	5.66795	0	1.25098	3.05156	0.734351	4.12923	0	2.25907	0	0.0292632	0	0	0.958583	1.05917	2.15526	0.891424	0	1.06158	0.981399	0.0284439	2.84732	0.0139518	0.748438	0.0269624	1.10954	0.805117	0.920739	1.33573	0.913006	1.04982	0.0175817	1.08635	1.99638	0	0	9.73994e-05	0
AT1G01700	0.0165444	2.22584	0.0515752	1.7271	1.04192	1.56173	0.0245785	1.18212	2.83924	0	1.17577	1.0204	0.811116	1.04321	0.995767	2.41214	4.58623	0.103594	0	2.71507	2.8758	1.09853	0.0143176	0	1.80774	0.00839577	1.97669	0.018036	0.93135	0.00885348	3.35404	1.16032	0.0297925	2.58292	1.8672	0.0860061	0	0.0137753	0.0232699	1.09418	0.997374	0.837059	0.995814	0.000128805	0
AT1G01710	41.5389	46.8875	40.4495	65.7705	38.4182	46.7385	38.9847	37.8845	39.674	44.4205	46.8049	36.6986	37.5694	47.8251	26.9126	35.6555	60.709	51.2109	38.3467	42.9158	24.6387	42.8474	39.7496	57.1429	27.4192	28.7011	49.1612	64.053	42.6245	43.5275	52.9295	46.99	58.8029	42.6344	55.5515	52.2722	50.4826	49.3443	50.1578	39.1029	41.871	66.6618	58.7248	53.0496	64.2765
AT1G01715	2.20073	8.96258	4.94556	1.48852	6.21623	9.59106	5.58596	9.22406	2.68021	8.08553	3.66692	6.11417	6.73792	5.21688	6.983	3.70194	4.45455	5.05525	0.542014	5.42549	0.903916	4.28063	3.3664	0.783854	4.30062	6.31644	1.94849	12.0254	6.53854	3.22357	2.1058	4.59324	5.5304	5.84082	7.4861	4.22593	2.68773	5.24102	1.43492	5.57373	5.98222	8.47376	5.97166	5.00502	7.37927
AT1G01720	164.904	194.212	158.657	149.982	175.257	185.657	144.615	145.186	134.75	124.818	145.529	169.122	151.627	129.068	239.277	242.432	300.756	230.59	320.37	285.892	315.235	266.895	367.095	398.589	428.437	392.579	391.217	411.708	416.276	438.32	289.011	202.968	329.083	293.97	430.391	350.886	450.131	377.784	288.196	248.927	264.216	251.298	227.915	236.221	262.147
AT1G01725	26.5725	30.69	24.418	19.3219	25.9196	22.0708	27.8412	18.0761	19.2418	27.6379	35.0024	26.5038	29.3109	46.6696	18.939	28.0016	29.3735	24.613	25.0904	25.9203	33.4166	14.093	28.645	22.4859	20.6097	25.4273	23.5754	38.1738	24.0425	40.1719	35.9107	37.6169	19.1597	21.0528	32.3734	48.4046	36.7869	29.4191	29.7878	31.0784	30.909	28.1531	34.8402	21.0211	28.3928
AT1G01730	135.178	206.559	162.124	99.6346	172.124	174.196	155.849	170.03	187.47	151.73	185.355	163.049	182.599	191.43	223.332	172.706	204.917	197.814	163.618	179.469	218.097	206.82	207.295	234.11	201.016	297.172	216.243	273.506	218.753	198.565	224.525	247.118	205.848	201.566	312.865	289.944	291.148	263.421	352.575	292.314	390.846	276.842	263.743	296.277	329.066
AT1G01740	3.16705	3.36365	1.30595	2.56172	2.07837	0.614903	3.38558	4.7088	1.77266	3.90666	2.4724	7.11125	10.5182	0.0350264	2.99257	0.07712	0.838218	2.51263	0.678345	3.66971	0.933338	2.13689	2.18717	1.80792	0.81384	2.10849	2.95859	0.0450233	0.900277	2.11451	0	4.43915	7.48992	0	0.881644	2.7146	3.72373	0.0241639	3.58921	2.28364	3.98846	4.18125	5.97649	2.00248	2.71481
AT1G01750	46.668	38.7861	30.6605	34.7661	30.1088	28.8551	27.8765	35.2582	29.523	21.8017	29.3944	32.6011	26.6588	41.5337	38.8836	41.4468	27.2963	41.2054	29.5031	43.8888	40.9704	36.4572	30.872	31.6378	34.7728	27.5547	26.5241	44.8863	21.1844	31.8389	35.5644	28.8716	36.7675	38.6511	64.1357	50.3772	44.1053	29.4784	75.7311	62.1215	74.7861	35.2393	41.7939	38.0375	55.9159
AT1G01760	2.13744	2.29976	2.44544	1.64196	3.1011	2.27786	4.40797	4.63769	8.49778	4.00392	0.111716	1.03489	1.55168	2.10338	5.98361	2.60954	0.750571	15.3651	2.99253	6.32831	0.896653	2.20598	1.21249	7.33958	9.85151	8.37377	0.96328	0.113098	0.840037	7.36228	3.78423	1.30132	5.53355	6.72895	0.832761	0.295766	12.2131	6.27075	3.55842	2.26843	6.9845	2.42447	2.98518	0.000630563	3.67944
AT1G01770	37.2138	27.6395	38.8921	37.3732	49.6805	21.6715	42.0152	34.1185	30.4607	30.8698	27.1206	25.4941	24.9318	29.1497	19.9348	30.5119	32	40.6566	26.5611	17.6347	27.5993	35.2742	30.8238	39.9979	17.9255	24.391	38.3697	19.4672	24.9703	33.9043	56.3001	50.273	52.1706	54.5792	44.3719	29.7961	35.6669	52.441	59.7342	87.495	80.7654	62.1277	57.7219	51.0492	60.4349
AT1G01780	123.281	97.2483	115.587	100.935	84.0552	88.6549	96.8154	73.5688	98.777	101.333	112.5	111.052	95.3854	106.119	85.7395	133.777	103.848	101.991	78.9155	96.4827	73.2277	87.9344	98.0791	107.65	98.8746	93.1336	95.3457	91.6802	80.5553	105.038	136.439	138.177	100.18	123.702	119.359	99.5617	111.056	98.7211	142.749	142.076	128.619	106.81	117.442	99.094	117.282
AT1G01790	258.378	166.094	218.247	254.741	208.463	198.327	217.892	263.767	184.625	193.153	204.122	175.279	115.848	164.46	174.471	215.191	147.833	251.537	213.423	229.689	191.355	223.947	224.92	222.258	262.813	249.713	276.233	210.569	245.667	289.672	300.014	194.685	235.671	263.898	232.202	197.384	224.899	234.053	160.146	246.537	198.409	244.895	221.949	216.202	221.816
AT1G01800	363.707	314.445	283.08	307.056	313.194	313.475	322.558	275.226	315.767	295.953	333.206	297.549	336.742	273.712	330.006	353.409	359.255	320.821	330.962	355.58	326.578	342.964	258.07	324.506	271.233	268.844	326.351	357.278	338.428	394.705	337.473	318.116	314.698	307.182	373.813	375.497	419.735	346.354	352.798	345.599	345.972	351.675	378.211	339.317	359.288
AT1G01810	4.30211	4.66193	4.98747	10.4381	6.22507	6.1049	7.80052	7.14406	8.31438	6.18944	5.99124	9.16378	11.0703	7.29587	4.98186	10.8012	10.7528	10.1459	1.95671	9.89428	10.5154	5.42402	7.58746	6.3991	5.23444	4.24272	5.90663	3.45414	1.78074	1.12801	6.46468	1.27516	8.66285	4.11973	1.78643	4.13526	0	5.22498	9.40914	4.5546	2.98692	9.23305	6.96592	10.0085	8.26995
AT1G01820	107.504	132.534	89.4868	144.459	138.922	117.184	144.486	122.827	119.054	137.07	129.094	125.338	105.259	130.065	117.643	139.331	116.96	148.375	125.411	168.207	89.3782	144.63	173.063	153.535	195.214	179.878	193.658	170.854	196.605	163.507	313.938	247.114	234.636	233.078	260.912	272.286	207.355	259.229	315.996	350.004	374.889	359.217	366.267	350.327	294.089
AT1G01830	43.5774	50.0685	36.7031	25.9585	45.5967	37.4494	54.3863	42.6163	40.5481	43.417	56.1033	37.7282	47.7409	50.9647	59.8236	53.7551	55.9438	54.2047	30.7878	53.6276	61.0038	40.8322	60.6355	66.0283	69.4931	61.3764	49.1224	68.8896	54.6313	62.6208	57.1978	83.3269	74.454	71.6828	73.0938	68.9562	79.9447	65.1098	82.1067	70.0672	103.701	71.255	67.6755	62.0592	67.7548
AT1G01840	3.25772	4.66137	6.12037	4.11606	7.24743	11.2203	1.19704	3.53389	1.79857	1.42317	2.41533	5.0806	6.07139	4.14937	9.97879	7.03429	2.60119	1.5216	1.36568	2.62475	2.83577	2.18972	7.56916	1.71809	2.5083	4.23496	2.93977	3.43899	3.68935	7.34808	5.50632	4.59213	3.39619	4.06328	3.66546	4.22347	6.48333	5.24058	1.32303	2.26818	3.98903	2.42494	6.97532	1.00167	3.6797
AT1G01860	24.3958	19.461	25.3151	15.0848	17.6522	17.4752	26.6129	15.6405	14.6273	23.7674	30.2334	27.4939	27.8081	17.7398	14.9514	26.5368	24.067	18.2285	17.0994	18.7248	19.9955	18.2514	13.4251	22.5959	26.1282	20.1376	24.5822	24.8174	25.0742	21.2483	23.7267	14.9675	11.2882	17.2911	19.4666	14.0906	12.7518	24.0503	13.5697	37.4948	20.9345	26.5545	24.8807	27.0251	30.3218
AT1G01870	1.38778e-17	1.38778e-17	1.38778e-17	1.38778e-17	1.38778e-17	1.38778e-17	1.38778e-17	1.38778e-17	1.38778e-17	1.38778e-17	1.38778e-17	1.38778e-17	1.38778e-17	1.38778e-17	1.38778e-17	1.38778e-17	1.38778e-17	1.38778e-17	1.38778e-17	1.38778e-17	1.38778e-17	1.38778e-17	1.06231	0	0	0.00172368	0	0.00369873	0	0.00181755	1.38778e-17	1.38778e-17	1.38778e-17	1.38778e-17	1.38778e-17	1.38778e-17	1.38778e-17	1.38778e-17	1.38778e-17	1.38778e-17	1.38778e-17	1.38778e-17	1.38778e-17	1.38778e-17	1.38778e-17
AT1G01880	1.13702	6.75768	4.88797	6.91406	7.22457	2.04911	2.32044	2.50307	4.61098	3.88226	5.79863	8.12406	5.04252	4.17206	5.97961	6.2684	12.6014	8.99146	6.95153	5.24903	12.4526	6.47621	9.82527	3.49293	6.91439	10.5114	2.92528	15.4114	4.56521	4.30784	11.8514	5.88121	8.91815	9.0317	9.24284	13.2949	9.16946	7.38202	18.5324	14.303	6.97605	14.3318	9.95195	3.00464	5.37121
AT1G01890	1.38778e-17	1.38778e-17	1.38778e-17	1.38778e-17	1.38778e-17	1.38778e-17	0.00319256	0.00489956	0	0	0.00473737	1.01193	0	0.00121113	1.38778e-17	1.38778e-17	1.38778e-17	1.38778e-17	1.38778e-17	1.38778e-17	1.38778e-17	1.38778e-17	1.38778e-17	1.38778e-17	1.38778e-17	1.38778e-17	1.38778e-17	1.38778e-17	1.38778e-17	1.38778e-17	1.38778e-17	1.38778e-17	1.38778e-17	1.38778e-17	1.38778e-17	1.38778e-17	1.38778e-17	1.38778e-17	1.38778e-17	1.38778e-17	1.38778e-17	1.38778e-17	1.38778e-17	1.38778e-17	1.38778e-17
AT1G01900	5.41961	10.3236	14.3921	18.2052	6.27375	9.87545	8.96769	9.52258	12.0306	7.70247	4.97648	9.18128	19.7859	12.4663	20.9424	6.56382	23.355	4.54389	29.2458	10.5901	12.3426	7.63563	10.9798	7.14906	13.171	10.5657	6.86505	3.61398	15.9261	7.47501	7.64356	13.5178	14.2575	10.8018	2.63497	10.8385	11.0655	3.23372	6.11485	7.81009	18.9558	3.89073	9.95505	7.00706	5.41051
AT1G01910	183.968	158.996	167.039	145.743	166.966	174.858	170.15	145.356	167.131	149.459	172.435	173.215	149.771	156.098	168.491	202.826	164.862	203.991	176.417	178.636	175.181	189.682	217.041	195.21	202.921	179.934	213.314	214.829	163.974	213.312	258.334	257.299	246.774	240.605	224.758	221.919	278.294	219.401	313.237	255.656	315.068	265.344	260.762	274.256	262.997
AT1G01920	27.7962	50.1296	43.8449	25.9226	47.6729	56.5196	41.2436	37.991	45.227	50.807	41.2099	60.0785	34.0394	55.0944	40.8762	42.8025	34.4455	47.6053	34.2306	34.7075	49.5687	53.4592	36.4805	49.8099	38.9237	62.248	26.4979	36.3404	51.0783	43.5193	51.3806	49.2009	46.739	45.206	49.0238	45.6448	64.4471	43.0786	70.1135	51.2491	77.7752	42.7566	61.7078	56.0529	66.9638
AT1G01930	11.8351	12.8487	24.2456	30.9097	23.8319	23.0842	22.2265	21.255	16.5308	28.0665	25.6417	15.3112	15.6907	23.9081	8.96775	12.433	20.5556	25.0776	18.1888	12.405	10.4052	17.1237	19.8307	16.1895	17.2666	13.8343	29.5355	22.5224	15.691	19.1123	33.6613	40.8198	26.7326	27.9777	32.4328	17.3132	22.851	27.3062	37.7148	26.6887	18.9387	26.5039	15.914	28.0261	36.8339
AT1G01940	41.4767	40.0329	46.1304	29.4218	44.5687	39.8276	46.7118	43.7402	34.9586	42.6333	58.3535	39.7582	47.7695	50.9574	48.8527	59.6047	56.8859	56.593	23.5916	49.1253	47.5955	51.4258	47.4117	45.1421	28.2481	54.9689	55.0623	63.0604	43.517	49.8774	64.6845	54.9964	49.0611	48.3674	67.6084	53.9615	67.0949	70.255	65.4856	47.9683	72.7876	52.0405	68.6782	61.0571	66.025
AT1G01950	55.3131	73.9461	63.1643	43.8915	46.7081	45.699	45.8483	60.3017	54.3774	66.5272	57.6596	77.4141	73.0047	79.014	77.7709	75.5411	64.7461	57.1422	59.4844	47.1337	71.4531	58.9947	41.9455	59.8641	43.2974	50.7494	42.2576	37.4935	54.7955	35.1255	38.0962	39.998	46.5307	33.6425	36.0502	25.53	34.8374	49.2334	82.7781	58.8756	78.7746	52.1328	25.8605	53.0501	49.4042
AT1G01960	211.745	310.573	213.564	211.086	246.804	221.377	225.881	182.168	267.83	221.489	266.249	293.426	243.688	195.693	333.002	304.513	344.291	260.226	282.284	262.516	291.357	293.676	282.155	301.941	294.863	294.141	242.77	335.724	263.235	269.635	278.204	298.613	275.811	266.76	378.54	293.403	411.564	299.141	444.244	358.964	436.708	316.587	390.153	365.341	339.03
AT1G01970	85.1602	115.247	84.3519	76.0917	119.186	95.0146	76.8933	73.4569	71.8874	100.723	101.932	78.482	112.54	100.896	150.549	132.216	158.888	143.471	106.234	138.447	163.846	124.398	109.127	135.766	111.865	144.807	84.502	85.0848	118.707	94.5437	105.49	94.084	122.296	110.257	135.131	130.595	174.746	114.434	230.96	195.595	238.297	170.633	163.219	210.196	194.275
AT1G01980	0.00248531	0.00529662	1.13361	0	0.00147256	0	1.38778e-17	1.38778e-17	1.38778e-17	1.38778e-17	1.38778e-17	1.38778e-17	1.38778e-17	1.38778e-17	1.38778e-17	1.38778e-17	1.38778e-17	1.38778e-17	1.38778e-17	1.38778e-17	1.38778e-17	1.38778e-17	1.38778e-17	1.38778e-17	1.38778e-17	1.38778e-17	1.38778e-17	1.38778e-17	1.38778e-17	1.38778e-17	1.38778e-17	1.38778e-17	1.38778e-17	1.38778e-17	1.38778e-17	1.38778e-17	1.38778e-17	1.38778e-17	0.00592768	0.00362109	0	0	0.996955	3.28937e-05	0
AT1G01990	107.356	90.3644	96.2612	86.4404	84.031	90.3885	78.0099	80.4569	103.482	98.2637	112.358	89.675	77.6609	91.5728	92.719	88.3018	104.685	90.7611	112.371	110.854	111.445	93.2924	104.763	105.7	110.098	101.628	107.136	131.026	128.022	108.286	141.698	146.276	132.283	149.367	133.229	118.693	103.598	122.826	137.195	135.649	128.615	145.953	167.213	158.147	162.292
AT1G02000	37.3899	61.6862	54.9648	64.5946	75.6207	53.5043	53.5114	59.0879	53.469	63.3563	48.3991	61.1412	79.9193	71.7501	59.819	60.0074	64.7722	78.3076	59.5307	67.9601	60.9288	46.2227	41.9607	44.2447	41.5076	44.4658	37.3283	48.6142	66.9765	49.8641	45.7439	55.9322	46.7443	42.6635	43.4103	56.1218	49.5694	58.7132	38.3275	48.8237	69.805	39.6766	44.7877	33.0324	36.5559
AT1G02010	17.0446	9.44302	18.3042	24.8689	21.7468	17.5685	16.6848	22.1484	12.8487	15.7828	11.943	21.3729	11.5028	18.7067	22.9328	16.129	17.6585	17.047	17.0731	26.9801	19.0258	24.5775	16.5433	19.0375	27.2915	23.1759	15.7219	8.18671	11.9577	10.7097	12.9777	9.41463	19.9235	13.8567	29.8913	11.517	17.452	18.8679	25.9595	25.4196	32.9121	17.282	9.94193	18.0174	12.6799
AT1G02020	41.521	45.7242	40.3917	44.0884	47.69	48.4103	43.4264	42.585	49.9036	35.2915	59.488	45.8543	46.057	40.614	54.8375	50.1249	48.7702	46.6597	45.3713	42.7785	57.1866	45.0586	44.0972	38.7766	49.5248	38.1511	49.16	51.8875	45.4329	38.2724	57.4562	53.8852	71.0037	60.9818	52.658	64.5301	73.5811	49.3972	50.2216	47.907	62.8158	48.7578	62.7065	54.0508	67.947
AT1G02030	1.08677	3.33924	0.0789744	1.67539	2.07294	2.34141	7.62192	7.97182	3.67364	5.67147	1.33543	2.05323	2.39276	2.11289	0	2.37528	0	0.0837115	4.23192	3.68859	0	1.08906	3.28555	1.76668	2.58895	1.09402	2.94996	3.36243	3.74005	2.13989	2.34022	1.20397	2.2271	0.71909	1.83552	5.02359	3.73058	0.0227729	0.0665193	2.20722	0	1.64005	0.993582	5.00313	1.83083
AT1G02040	1.07156	0.035576	2.33589	0	3.07759	0.702721	1.07648	0.00974787	0.943729	0	0.00942498	0.00114459	0	0.00240832	0	0.0116801	0	0.0147049	0.831929	0.920851	0	0.00414861	1.07679	0	0	0.00511417	0.98657	1.09752	0	0.00539284	0	0.0117772	0.00933588	1.77472	0	0.0268066	0.933856	0.00432361	1.15768	0.014207	0	0.837037	1.99375	0.000128857	0
AT1G02050	17.1347	27.4014	36.0848	14.0571	31.0704	29.2987	26.6384	28.1713	18.3657	17.9118	18.9767	22.4255	33.0003	25.9984	12.9556	27.7509	17.6485	15.8526	18.708	26.9665	28.6616	16.1565	17.7456	18.898	18.9636	17.0029	28.5308	28.1056	26.9625	22.295	34.1332	32.1331	21.3898	27.7569	47.3374	43.5628	30.2099	51.2884	32.6025	39.0457	49.8523	77.9202	47.7728	53.0489	38.3685
AT1G02060	3.21145	4.54282	8.13017	2.45204	1.07206	3.81476	4.38275	1.29193	4.67546	3.18064	3.48961	5.07686	0.703814	0.0246315	0.995174	2.46639	1.73003	2.59724	4.07471	1.746	1.88894	4.23457	7.56959	2.64911	1.60481	4.23515	0.964969	6.65671	3.68911	6.3163	5.67671	1.25354	3.34367	3.27867	0.858287	5.23705	1.78169	5.21032	7.31546	6.78011	7.97429	13.4784	14.9374	7.00744	11.0246
AT1G02065	15.935	12.6618	16.9355	17.0722	19.6498	5.5834	16.6852	10.8818	10.9667	18.3065	19.802	17.3191	15.8751	20.764	12.9593	14.6953	19.6751	11.8775	15.7398	9.67354	11.3789	21.2984	4.57875	9.9205	5.87885	15.7681	11.8024	11.2836	9.23815	14.7726	10.1022	3.68317	8.93949	6.37838	13.0254	12.1574	11.0399	14.6178	3.87608	5.68586	1.98836	10.8651	16.9329	12.0104	12.9344
AT1G02070	1.12987	4.56935	3.72221	6.0443	7.21497	2.92127	4.46922	2.50889	6.51576	3.0141	3.60501	3.06979	5.93386	8.2654	3.98692	4.89597	7.20921	5.14866	2.97671	2.58882	5.72934	5.34666	1.19883	3.59226	6.19132	3.19685	3.93009	8.77562	2.74022	2.16771	2.98423	6.72176	5.5078	4.0982	1.78053	5.36818	6.50298	1.10062	2.67697	5.64929	5.98	13.6389	6.96494	8.00754	12.0373
AT1G02080	289.435	394.288	362.031	302.675	378.493	355.705	310.601	303.775	372.016	371.082	356.991	481.941	509.526	478.584	668.998	469.814	556.215	454.091	494.155	402.687	529.439	424.525	412.196	421.216	380.569	490.861	384.33	466.99	367.972	393.818	328.479	493.973	370.339	381.332	494.126	501.865	540.033	402.014	601.735	523.423	774.711	430.957	500.624	549.513	515.027
AT1G02090	185.028	172.612	171.859	154.294	157.651	156.228	130.31	138.283	177.364	164.756	179.334	127.402	152.365	160.236	196.41	193.262	196.909	207.975	183.447	201.928	158.938	203.604	164.321	193.462	177.709	187.283	178.895	198.993	162.155	218.554	182.112	180.667	154.619	171.401	165.577	140.984	163.385	210.855	170.569	188.877	192.43	189.15	183.132	190.177	172.255
AT1G02100	208.498	201.294	200.053	190.749	233.299	221.635	213.567	176.143	206.798	188.992	207.763	196.674	247.285	224.735	256.233	246.884	184.289	200.709	212.455	223.314	238.068	238.969	211.649	229.613	227.219	222.204	203.462	259.945	207.622	205.956	237.126	265.282	213.575	242.242	264.642	236.898	259.861	256.073	306.233	321.03	272.19	294.457	280.668	298.278	277.663
AT1G02110	72.4124	71.0832	97.2961	86.5427	98.4743	84.2826	90.1072	75.7766	71.8899	89.4308	108.852	84.585	90.4349	102.968	70.7828	95.2217	110.241	70.2506	71.0735	83.0421	100.041	85.7476	58.6651	84.9444	97.2498	93.081	86.5006	82.6254	91.8137	95.4789	92.5852	76.8178	85.6499	92.3179	99.9789	60.1484	108.47	104.891	114.456	126.595	97.7058	125.352	118.439	95.0902	135.763
AT1G02120	329.623	253.915	262.198	222.873	275.849	270.577	251.445	252.665	266.837	289.131	203.393	250.676	255.352	295.469	272.179	348.258	279.299	275.634	300.425	308.214	322.821	293.683	346.068	324.428	341.63	389.319	351.906	340.491	359.73	322.714	333.431	342.131	330.279	370.821	434.943	457.525	337.788	383.072	493.303	411.247	449.664	509.455	444.89	445.416	474.782
AT1G02130	212.629	189.712	155.084	157.643	160.774	180.939	196.774	168.863	140.2	173.326	174.888	168.139	183.442	184.162	194.416	196.85	206.743	188.789	201.719	172.32	177.076	171.546	176.368	186.216	174.242	195.712	160.206	166.376	220.789	169.865	169.461	156.857	135.845	172.186	212.926	176.206	187.335	200.404	172.828	154.56	152.544	164.147	171.188	209.193	183.347
AT1G02140	455.249	409.414	443.757	476.063	375.46	441.542	440.384	366.047	359.085	405.342	472.651	431.011	327.143	300.81	378.858	483.959	422.203	490.753	352.709	433.316	287.43	415.837	389.037	405.885	396.316	361.909	413.843	367.67	364.303	383.178	452.836	365.062	394.691	447.597	365.349	340.616	484.889	487.956	470.782	477.785	419.751	477.79	498.64	501.467	441.716
AT1G02145	165.872	135.027	166.78	115.945	146.228	150.272	142.338	170.732	126.443	168.276	122.208	122.293	98.435	119.705	108.669	142.933	107.14	134.409	131.789	142.114	122.804	153.157	136.692	134.636	136.971	128.079	182.879	123.434	133.463	147.514	144.637	153.22	145.631	196.693	133.163	149.953	108.156	133.331	152.887	201.064	116.644	225.074	209.014	216.201	202.601
AT1G02150	358.499	344.259	381.562	381.797	387.842	365.589	379.319	424.714	408.148	398.284	300.78	290.448	354.108	399.549	312.057	388.894	362.702	373.7	365.47	411.012	376.109	424.337	361.572	362.377	354.533	398.903	410.889	391.375	431.157	440.421	487.19	493.924	466.785	444.252	394.064	359.788	321.152	438.695	407.85	441.196	473.594	494.444	480.724	488.455	490.377
AT1G02160	234.991	189.886	198.775	177.986	209.473	198.479	202.464	234.643	207.748	180.262	170.435	227.212	172.268	213.297	191.423	203.008	205.793	209.335	194.482	180.354	176.102	229.261	181.942	180.68	208.147	173.605	208.394	217.087	229.078	213.316	238.041	201.494	215.733	231.558	270.261	243.466	205.569	247.663	264.842	260.173	314.068	325.232	286.639	340.317	360.329
AT1G02170	155.37	226.004	167.128	136.29	195.963	165.446	120.396	138.356	144.872	133.432	180.593	191.539	218.211	171.676	197.408	152.018	185.365	126.205	186.707	190.301	268.723	164.054	105.993	141.032	88.9366	169.172	138.601	179.469	138.143	123.176	121.067	156.56	111.358	122.596	157.359	147.116	170.008	129.128	176.299	158.945	196.422	129.06	150.284	171.159	179.696
AT1G02180	18.2234	38.6305	32.8112	27.049	33.1643	29.874	12.5537	28.3384	37.073	26.839	31.5812	19.3942	28.467	40.4762	45.8685	33.0913	49.0987	17.601	31.2379	26.646	29.4723	40.6481	19.9167	15.1946	23.4146	44.1331	15.6992	19.3457	20.3455	26.4905	23.7407	28.7041	30.0702	32.9709	40.8272	44.5605	28.3943	30.4581	44.0621	45.5104	83.7729	13.4332	29.8493	35.0338	45.8674
AT1G02190	1.38778e-17	1.38778e-17	1.38778e-17	1.38778e-17	1.38778e-17	1.38778e-17	2.12677	0.0145652	0	0	0.0140824	0.00170918	0	1.03121	1.38778e-17	1.38778e-17	1.38778e-17	1.38778e-17	1.38778e-17	1.38778e-17	1.38778e-17	1.38778e-17	0.0115252	1.87204	0	0.00675949	0.985429	0.014517	0.936089	0.00712791	0	0.00790835	0.00626975	0	0	0.0179882	1.90818	0.00290433	1.38778e-17	1.38778e-17	1.38778e-17	1.38778e-17	1.38778e-17	1.38778e-17	1.38778e-17
AT1G02205	38.371	45.7548	45.16	46.6599	49.7609	50.7394	46.5918	42.4177	37.8277	28.9185	44.4652	47.8657	35.0379	32.3069	29.9033	66.5193	46.13	55.1606	33.3408	40.1114	35.1575	55.618	43.0006	57.1497	38.9134	27.6489	52.1194	40.7878	41.6906	47.7293	51.1155	32.1604	34.5201	42.173	30.439	22.8796	39.5059	42.9841	38.5137	10.2678	20.9371	20.685	24.8855	20.0191	16.3907
AT1G02220	4.30029	4.65783	13.9356	5.01587	1.08983	7.81054	7.6713	10.233	6.50538	5.57662	1.36847	2.05781	1.47345	5.20265	4.98444	4.93842	1.63191	14.3777	2.93513	8.16306	0.889043	5.3622	4.46382	3.53153	2.44224	2.18572	3.91936	12.1023	11.2933	6.35936	7.00338	2.47971	5.6121	3.06559	9.32095	5.67412	10.2053	10.4283	10.6955	11.0789	4.98069	9.94038	10.9494	7.00746	14.8029
AT1G02230	1.05267	0.0156621	0.0228276	0	2.04634	0	0.0125381	1.14262	0.932721	0	0.0186171	0.00225823	1.77644	0.0047524	0	0.0397452	2.76987	0.0500885	1.63786	0.885502	0	1.07149	4.24551	0.886128	0.84011	1.06463	0.980484	1.14176	0	0.0156419	0	0.034314	2.17589	1.68352	1.87189	0.0784182	0	3.10167	0.0287803	0.0175589	0	3.59622	0	1.00089	0
AT1G02250	0.00491268	0.0104739	0.0152607	1.81335	0.00291036	0	1.09796	0.023973	0	1.68652	2.21908	0.00280976	0	0.00591361	2.99478	0.0288224	0	0.0363088	0	0.898218	0	1.0635	0.00293544	0	0	0.00172252	0.989146	0.00369623	0	0.00181632	1.38778e-17	1.38778e-17	1.38778e-17	1.38778e-17	1.38778e-17	1.38778e-17	1.38778e-17	1.38778e-17	0.0059241	0.0036189	0	0	0	3.28739e-05	0.944385
AT1G02260	11.7523	19.2424	12.3322	7.34246	19.648	16.2089	14.605	13.2642	26.9145	13.1088	32.2983	18.3496	23.5975	15.6512	15.9541	11.1637	16.0495	9.38547	13.3144	12.4691	17.1923	10.7762	13.3328	13.4572	10.163	21.1049	20.6572	20.2626	12.8928	26.3805	17.5734	25.1263	22.2743	20.4636	22.1739	25.9823	29.4883	26.2125	46.5643	46.7143	92.7451	27.7068	33.8296	42.0402	54.1311
AT1G02270	58.5276	66.2307	57.4095	55.0245	53.9599	73.174	83.0967	63.6691	62.8051	59.3397	59.87	46.9037	55.1581	46.8908	54.8316	71.9737	64.7439	55.8944	67.5321	73.363	45.6019	79.185	66.0722	66.9489	60.6821	48.7622	57.0025	51.0659	60.2466	78.4148	62.3014	41.4844	70.9793	57.6442	57.3393	55.2535	66.1743	59.822	50.1584	50.0623	38.8787	59.0081	51.7533	63.0577	61.4933
AT1G02280	209.565	200.172	227.855	239.411	184.64	208.444	191.381	204.181	183.671	183.483	223.985	185.467	213.62	198.75	223.33	216.42	221.792	259.219	179.358	209.933	172.27	179.078	157.773	220.661	192.488	202.081	194.628	188.934	175.151	220.701	252.142	218.572	252.268	223.241	230.349	217.732	215.692	265.475	337.116	305.576	294.125	330.245	288.63	313.292	272.119
AT1G02290	34.0829	29.9209	43.6805	50.3948	42.4906	25.5776	31.23	47.9703	37.8893	34.8071	28.3784	27.5383	36.025	35.3792	26.9158	40.0458	21.0503	49.4477	32.9579	30.3248	25.647	33.2178	23.2903	29.8055	31.2238	30.6886	33.4294	33.8589	32.4697	29.7347	37.2906	36.6461	41.0789	44.7001	35.1143	42.4129	34.8385	31.5425	19.6443	45.466	26.9138	41.5007	41.8029	50.0452	54.2762
AT1G02300	29.7842	24.1655	28.1135	31.4424	29.0428	33.1269	20.1529	32.7638	36.197	20.3403	22.4197	24.4605	18.1633	28.0734	20.9353	18.5843	20.3171	30.548	19.409	23.2196	23.8081	28.8466	40.7497	56.3415	36.3579	39.1498	30.448	52.8437	25.8035	27.7086	56.9463	50.3567	52.2386	40.946	51.8102	50.9659	50.482	55.5983	64.4621	65.6041	101.71	59.5366	64.6911	49.0478	75.212
AT1G02305	228.856	365.654	344.832	235.501	377.413	319.678	253.91	301.243	394.324	329.963	269.144	389.23	399.629	431.741	373.877	344.979	384.123	338.879	310.379	367.187	410.463	294.849	372.46	304.48	298.103	396.724	338.135	446.449	314.204	350.274	381.477	610.406	415.881	388.672	511.671	552.699	531.682	397.851	831.731	712.322	963.148	698.268	632.994	728.68	754.295
AT1G02310	4.2636	2.39738	0.174161	5.12499	7.21722	6.3144	0.0332708	1.20795	0.902302	0	2.28887	0.00597749	2.60145	4.10729	0.995168	0.107086	1.72974	6.00335	1.46116	4.56633	3.83507	1.11264	1.11641	0.881348	3.63008	0.0163207	1.97039	1.14785	0	1.07113	0	4.33947	1.12145	0	0	3.68005	0.903692	0.0126831	3.49978	1.16965	0	7.96174	0.992504	3.00263	0
AT1G02320	1.38778e-17	1.38778e-17	1.38778e-17	1.38778e-17	1.38778e-17	1.38778e-17	1.38778e-17	1.38778e-17	1.38778e-17	1.38778e-17	1.38778e-17	1.38778e-17	1.38778e-17	1.38778e-17	1.38778e-17	1.38778e-17	1.38778e-17	1.38778e-17	1.38778e-17	1.38778e-17	1.38778e-17	1.38778e-17	1.38778e-17	1.38778e-17	1.38778e-17	1.38778e-17	1.38778e-17	1.38778e-17	1.38778e-17	1.38778e-17	1.38778e-17	1.38778e-17	1.38778e-17	1.38778e-17	1.38778e-17	1.38778e-17	1.38778e-17	1.38778e-17	1.11552	0.0036253	0	0	0	3.2932e-05	0
AT1G02330	61.697	63.9907	52.6627	60.2039	68.4146	59.7295	61.1365	50.9166	57.235	56.9662	52.9262	58.0815	67.188	53.0937	59.8187	62.4128	51.2774	92.0483	45.0349	69.7583	70.5015	54.7352	63.9548	65.9741	54.4456	71.9164	62.9027	87.8923	56.4672	65.8146	74.0962	56.2124	66.6932	67.6022	57.2828	47.5573	58.6873	96.3738	78.7673	84.4497	94.7217	79.5456	83.6035	69.0658	96.3322
AT1G02335	27.7315	32.073	32.9725	34.7968	34.2233	40.9273	26.88	22.8273	35.0632	31.4748	45.4931	37.6985	47.2165	41.5857	39.8803	28.5153	58.9373	59.7195	33.5153	40.2127	25.6044	25.8749	40.6452	36.1984	31.151	40.1382	35.392	28.4053	27.7316	27.6649	32.3823	40.0382	43.2952	36.1422	35.0938	47.7012	45.9877	37.8028	31.586	13.4996	16.9475	19.0396	28.8746	16.0158	11.7564
AT1G02340	13.8087	9.2896	13.3744	10.0556	8.34299	19.7142	18.6786	17.4142	12.9401	12.689	7.28396	14.2543	6.42344	7.34111	16.9478	11.3808	22.2869	25.337	23.0139	13.2578	25.8043	7.67453	17.4165	13.6383	9.46617	1.18064	13.7764	9.13093	14.9269	7.49716	10.2515	10.213	7.81125	9.98092	6.42129	9.52085	8.25341	4.26385	7.17464	4.55204	9.97318	3.07253	13.9462	9.00788	3.55889
AT1G02350	4.22583	3.41747	6.93253	0	2.09029	2.20236	2.31258	2.49054	2.71714	3.90496	5.78032	6.10117	6.87151	4.16819	1.99237	2.52264	8.25867	2.67004	3.98249	2.64693	0.911915	2.17748	5.34748	1.7911	0.796038	1.08299	0	1.18239	2.80263	3.15656	2.2725	2.32276	4.37279	3.33183	0.870876	2.77803	1.7993	4.16978	1.26105	2.2212	1.99383	0	3.98534	2.00194	2.77312
AT1G02360	56.4247	57.2605	58.6267	37.7509	86.9963	74.7121	53.4854	48.6428	66.5395	53.6618	56.4138	62.1525	89.4066	42.7458	130.616	62.975	105.632	71.7043	110.076	94.6726	98.0805	91.1345	79.4341	62.146	59.4983	121.495	80.5917	170.82	60.0806	68.0412	80.7789	71.114	88.8994	80.6728	86.9725	103.953	100.188	69.3448	170.686	95.6858	156.546	84.2697	79.6121	94.089	89.6882
AT1G02370	13.9318	26.1193	26.5294	29.165	12.5153	16.6094	16.7544	26.787	19.3924	18.1497	25.5321	6.16544	22.7649	15.644	20.9369	21.9718	15.823	20.717	19.5261	23.2844	23.8372	20.3767	23.1404	25.364	33.298	31.6202	17.6733	18.2354	20.3517	10.7662	23.4295	31.6671	17.8847	23.1373	19.3868	6.5396	29.5436	17.8862	41.5495	31.2169	38.8857	43.3418	27.8609	35.033	35.7302
AT1G02380	12.7576	9.27604	11.0598	16.3173	12.444	10.6015	6.72831	6.0273	6.41715	8.75732	7.10355	14.2208	8.38948	5.24127	6.98123	6.04411	6.25879	9.78327	1.28838	3.50467	4.75242	2.21519	9.87558	13.7459	10.4966	6.39204	3.90722	4.68386	8.33555	9.53399	8.56627	11.2915	3.49707	9.10846	10.2259	7.05426	8.25745	7.36526	11.6547	4.56405	4.9823	6.55162	6.96538	15.0114	4.48758
AT1G02390	0.0331957	2.30705	0.104011	2.53952	3.10342	5.74916	3.31241	0.0927874	2.76899	1.47022	0.0896788	8.10012	1.59473	3.11608	1.99315	4.68694	1.72953	1.42746	0	5.51314	2.86059	2.15915	2.20375	2.73736	3.56102	4.17552	1.96431	0.0544414	0	1.08745	0.667657	0.0520809	0.0412353	2.52623	0.894612	3.80035	1.83315	4.14237	0.0665486	2.20726	1.99421	1.63999	2.98837	2.00182	0.882807
AT1G02400	20.3001	18.5393	22.1708	47.3788	24.9075	26.8053	32.385	34.375	40.6425	41.2359	45.5839	44.8166	35.9149	34.371	60.8241	33.4251	55.1501	49.0062	43.8532	42.8258	31.3209	48.207	29.7344	19.7169	25.0492	37.9754	34.425	28.2878	26.8584	24.4642	32.9548	19.6608	27.7775	23.7707	27.7639	35.1472	26.6149	21.0526	20.0439	17.7257	23.9359	13.1359	6.95671	15.0143	13.6947
AT1G02405	1.1145	3.43361	2.52018	5.21471	4.13766	3.02131	2.26586	5.69555	2.756	2.29719	3.49909	2.0465	2.46284	3.1228	7.97555	7.41397	3.3721	10.167	8.64924	8.02548	11.4813	8.57031	2.2865	1.71122	1.59561	3.20472	7.88886	4.52814	2.73025	11.4789	0.601946	3.39566	4.36717	1.55828	1.81996	6.27798	2.75242	1.08039	2.3585	1.15038	1.99401	1.62815	2.988	3.00237	0
AT1G02410	19.1301	12.764	15.9687	22.2316	18.6616	17.5986	23.1965	12.0571	17.5356	9.05103	26.5746	15.2972	17.5724	19.75	8.96631	22.9962	23.1952	32.517	11.3736	17.8397	13.2655	19.2831	13.3499	21.7838	11.929	22.1606	18.678	13.7216	23.2765	19.0934	29.9396	25.0964	18.9987	29.9711	19.3655	20.8315	12.6728	24.1269	20.2422	22.1575	24.93	8.69782	20.9023	20.0186	20.1712
AT1G02420	1.38778e-17	1.38778e-17	1.38778e-17	1.38778e-17	1.38778e-17	1.38778e-17	0.0216092	1.17284	0	0.765099	2.24425	1.01936	1.73358	0.00818394	0.997084	0.0344656	0	1.25443	0	0.891519	0.952611	2.09995	0.00871717	0	0	2.06706	0	0.0109788	0	1.04693	1.62542	0.0268999	0.0213142	2.6301	0	2.48911	0	0.00986171	0.023254	0.0141917	0	0.837096	1.99375	1.00083	0
AT1G02430	0.00248531	0.00529662	1.13361	0	0.00147256	0	1.09128	2.21308	0.932641	0	0.0186879	0.0022668	0	0.00477044	0	0.0117174	0	0.0147517	0	0	0	2.07551	1.10101	0	0.855036	0.0116547	0.982327	1.12825	0.922502	2.09069	0	0.0269057	0.0213188	0.805276	0	0.0614066	4.77257	1.04978	0.0288958	2.15002	0	1.73763	0.995486	0.000159816	0
AT1G02440	1.38778e-17	1.38778e-17	1.38778e-17	1.38778e-17	1.38778e-17	1.38778e-17	0.0125467	0.0192691	0	0	1.13767	0.00225979	1.7764	1.03385	2.99421	0.0399415	0	0.0503361	0	1.83024	0	2.10521	3.2685	0	1.69194	2.12433	0.973601	5.46137	2.79312	2.13124	1.42196	1.23014	1.18052	1.55153	6.6159	2.77796	0.858365	6.21753	4.54912	2.22162	0	0	1.99014	5.00333	0.874157
AT1G02450	0.0143035	2.21349	1.21757	0	0.00846889	2.46976	0.0244542	0.0375907	1.87399	0	1.1754	0.00439815	4.50829	0.00925905	0	2.27599	1.83814	0.03636	0	0	0	1.06353	1.13053	1.80795	2.65846	1.07552	0.977225	4.35478	0.900293	0.0220492	1.55947	0.0413897	2.18969	0.767373	2.82518	0.0947081	0.895926	2.08641	1.19318	0.0244348	0.996784	0	1.99249	3.00189	0
AT1G02460	4.31416	9.04241	14.0247	8.57271	5.20955	1.12595	3.42085	6.98038	11.2757	8.15549	5.84842	3.07334	0.60757	3.15559	6.97461	14.5137	7.83858	10.4869	13.4278	12.5196	12.3821	17.0336	14.184	9.93662	8.60469	5.37193	9.82803	15.585	7.35208	8.52302	8.49985	3.65686	0.163594	6.42896	10.2028	13.2455	14.8635	14.5959	4.81325	6.61537	0	9.42715	6.96995	2.00292	6.45065
AT1G02470	3.2247	2.39808	4.85797	7.86045	3.13191	4.59926	2.34201	4.77364	2.69318	3.82089	6.94666	4.08614	8.59004	9.30045	4.98679	2.54087	4.4769	1.50214	3.08694	3.56995	2.84079	4.26836	2.19847	2.74368	2.63939	3.14445	0	0.0513838	0	4.18082	0.520873	3.47107	4.43471	4.11806	4.64126	4.13783	5.55933	5.22544	3.74647	5.59013	4.98364	8.43558	6.96796	5.00515	8.31204
AT1G02475	106.368	97.2796	128.816	84.5897	100.608	109.693	114.518	96.9439	96.8775	104.432	118.396	88.6788	95.2991	137.256	153.544	112.719	117.007	138.089	113.566	114.262	128.555	117.932	143.215	132.859	117.789	134.381	127.779	173.842	110.211	128.456	145.983	126.119	144.638	139.021	188.827	194.85	215.987	163.734	207.414	201.169	235.304	185.611	233.897	198.185	208.04
AT1G02490	2.10409	4.3422	0.0519561	0	0.00986624	0.702633	0.0185427	0.0284907	0.923101	2.57477	1.1573	0.00333732	0.830597	0.00702455	0.9966	0.0506903	0	0.0639071	1.6041	0.873673	2.89733	2.115	0.025214	0.886313	2.70152	3.11915	0	0.0317754	0.914607	1.0681	0	1.17996	0.0382791	2.54024	1.85277	0.110754	5.68569	1.06418	0.0817359	1.1604	8.98413	1.60675	0.992906	1.0014	0.87065
AT1G02500	1556.14	1161.87	1305.85	1567.16	1262.11	1231.6	1340.37	1242.97	1202.98	1186.46	1392.95	1171.84	1095.89	1044.79	1175.46	1267.13	1259.42	1378	1329.73	1306.07	1098.76	1250.76	1171.54	1088.19	1065.6	1303.53	1255.27	1290.47	1168.12	1147.41	1249.2	1079.93	1504.85	1253.53	984.247	1127.46	1199.97	1204.87	1256.19	1268.92	1270.23	1304.82	1284.91	1220.14	1130
AT1G02520	16.9221	11.4669	7.59582	12.7519	10.391	12.2696	11.0463	10.5334	9.23747	6.97558	4.91073	11.1944	7.44617	9.36094	12.9622	15.6264	10.6011	5.6433	15.1533	14.3856	9.48821	7.58939	18.562	13.5703	16.6236	10.6239	13.7647	9.19423	12.975	7.52407	21.5542	19.6386	19.0603	22.9501	23.0786	33.7886	38.8017	28.3149	41.9302	37.9626	52.8443	44.6587	55.7398	47.0443	66.193
AT1G02530	0.00733781	0.0156506	1.17076	0.862553	1.03094	0	0.0125541	0.0192803	2.86974	0	1.1377	0.00226111	0	0.00475846	0.997869	0.0116987	0.915839	0.0147282	0	0	0	0.00415518	0.00871643	0	0	1.04445	0.986571	1.09751	0	0.00539161	0	0.0346087	0.027416	1.68248	0	7.05798	0	1.05521	0.0175447	0.0107107	0	0.850788	1.99423	9.7195e-05	0
AT1G02550	1.38778e-17	1.38778e-17	1.38778e-17	1.38778e-17	1.38778e-17	1.38778e-17	1.38778e-17	1.38778e-17	1.38778e-17	1.38778e-17	1.38778e-17	1.38778e-17	1.38778e-17	1.38778e-17	1.38778e-17	1.38778e-17	1.38778e-17	1.38778e-17	1.38778e-17	1.38778e-17	1.38778e-17	1.38778e-17	1.38778e-17	1.38778e-17	1.38778e-17	1.38778e-17	1.38778e-17	1.38778e-17	1.38778e-17	1.38778e-17	1.38778e-17	1.38778e-17	1.38778e-17	1.38778e-17	1.38778e-17	1.38778e-17	1.38778e-17	1.38778e-17	2.19811	0.00721248	0	0	0	6.54834e-05	0
AT1G02560	466.939	555.307	417.078	357.743	459.397	366.8	455.057	361.645	432.922	412.086	516.339	515.595	604.092	576.401	675.974	560.162	622.753	559.815	442.797	502.842	567.512	480.243	536.671	562.308	529.009	601.96	393.153	519.152	445.841	475.554	483.328	565.174	483.781	505.697	746.767	663.125	820.152	644.394	831.744	694.574	900.332	638.414	702.667	714.667	871.733
AT1G02570	11.7958	22.681	14.7996	18.6985	25.8434	11.9076	11.2351	14.2003	11.939	17.5874	15.2414	13.2555	22.1422	10.454	6.97613	16.6091	5.15371	6.751	12.7647	7.96789	9.51357	12.7932	10.8398	6.32254	7.88111	3.23612	3.91686	7.84837	4.58617	5.33217	8.48441	12.4315	9.98369	7.29124	11.1481	13.2715	9.17441	2.19142	10.3767	1.25593	4.98416	4.02684	9.96087	4.00438	5.48532
AT1G02575	6.30611	5.59631	2.53375	7.03378	0.0267649	0	10.0297	8.38203	9.19972	11.9809	1.51327	10.1918	17.1407	12.4603	1.99048	8.32158	7.16851	2.84972	5.48011	8.1548	7.65795	1.16296	4.44691	4.4835	7.02594	4.25837	2.93377	12.0638	4.61179	2.18856	0.487882	4.58841	2.3189	3.18557	6.53195	7.80023	7.44007	5.23913	0.119856	7.56303	2.99054	4.20633	2.98492	2.00239	2.72413
AT1G02580	0.0072837	0.0155351	0.0226423	0	0.00431438	2.57127	0.0094712	1.13158	0	0	0.0140602	1.01473	0.863422	0.00359094	0.997088	0.0343307	0	1.25406	1.65569	0.891676	0.95268	0.0121683	0.0306701	0	0	2.10169	0.978765	2.22254	0	6.2092	1.55915	1.16751	0.032841	1.65913	0.905087	1.40402	0	4.13016	1.21419	0.030993	1.99483	0.780058	0.994326	4.00246	0
AT1G02590	1.38778e-17	1.38778e-17	1.38778e-17	1.38778e-17	1.38778e-17	1.38778e-17	1.38778e-17	1.38778e-17	1.38778e-17	1.38778e-17	1.38778e-17	1.38778e-17	1.38778e-17	1.38778e-17	1.38778e-17	1.38778e-17	1.38778e-17	1.38778e-17	1.38778e-17	1.38778e-17	1.38778e-17	1.38778e-17	1.38778e-17	1.38778e-17	1.38778e-17	1.38778e-17	1.38778e-17	1.38778e-17	1.38778e-17	1.38778e-17	0	0.00398043	0.00315605	0	0	0.0090475	0	1.03076	1.38778e-17	1.38778e-17	1.38778e-17	1.38778e-17	1.38778e-17	1.38778e-17	1.38778e-17
AT1G02610	24.5338	21.9427	23.4389	31.4322	44.4792	31.4976	31.1456	20.412	35.1478	35.8264	27.1243	35.6467	33.5774	25.0197	65.8055	51.5348	50.4541	68.1127	66.9569	48.1137	48.5077	54.6849	65.1982	81.3273	70.946	75.1725	101.276	98.2164	80.6352	90.181	118.376	100.756	90.2041	87.8901	127.781	135.49	105.557	103.926	85.7209	73.4178	72.7815	67.7976	93.5629	76.0714	91.7454
AT1G02620	4.29274	2.44554	8.32945	6.84381	4.17178	7.85739	7.60035	4.66878	3.68485	1.38737	2.44399	3.0636	2.41347	5.18115	1.99185	8.13927	1.67996	1.5219	1.36538	3.55674	6.72683	5.31609	15.4179	7.95791	14.7311	13.7756	10.7932	12.5312	19.5696	23.1976	24.1924	22.8721	23.3284	32.5824	23.1368	16.9799	8.02442	27.234	12.0593	15.5316	6.97344	26.3563	15.9262	10.0105	13.7233
AT1G02630	3.14455	3.31433	0.06574	1.69939	0.0124638	0.671028	0.0245926	1.18216	0.91416	0	2.25614	2.02988	1.72074	0.00931133	2.99298	1.26302	0	2.48174	0.698238	0	3.86398	1.08942	2.17487	0	4.55947	0.0178392	0.978834	1.15392	1.86513	0.0188132	0.638777	0.0622221	0.0492498	6.13503	0.885175	6.17138	0.874017	2.10325	0.0662626	2.20687	0	5.29945	1.99079	2.00182	0
AT1G02640	188.369	243.418	240.03	202.631	207.434	246.282	187.071	155.139	191.924	209.598	221.881	281.198	298.565	268.4	338.985	282.621	395.952	324.243	200.993	238.331	321.881	234.848	552.045	525.202	482.961	642.104	490.501	469.48	391.084	419.351	571.698	632.372	539.185	614.935	517.108	542.42	633.6	435.662	540.46	433.28	575.304	274.054	313.505	348.326	343.579
AT1G02650	18.08	12.7573	18.2668	14.2803	15.5777	25.8366	9.12377	13.1861	20.3685	23.2909	13.1079	17.3245	16.7038	24.8916	35.9011	23.2596	38.5629	18.4286	16.113	16.8125	21.8809	15.1339	26.4379	34.5411	16.2122	38.9726	23.5829	22.7098	18.4286	23.3839	23.7149	47.6441	32.2643	30.3868	23.9255	34.3572	55.4542	17.9714	49.8644	49.8891	44.8674	32.9006	45.7848	43.0402	35.643
AT1G02660	426.579	386.637	449.863	472.629	444.894	467.697	575.161	490.181	475.33	580.151	691.038	731.585	538.248	633.679	516.447	491.795	618.402	512.032	521.664	489.482	513.223	451.301	558.722	574.935	485.485	505.807	537.687	500.029	575.774	528.593	686.813	664.597	675.868	679.064	745.76	656.626	599.44	677.999	594.527	717.429	560.337	569.11	401.089	445.417	456.313
AT1G02670	5.29637	0.115291	7.07259	6.04695	0.0316855	6.33478	3.36289	4.66748	7.51594	3.09465	4.64423	4.07477	1.53118	1.07799	1.99197	3.68205	0.774894	5.02579	1.37415	8.27128	1.86986	6.34853	9.79602	4.44154	7.86498	8.42676	3.91555	4.61904	2.68596	10.521	12.2462	4.66031	6.65668	3.96934	6.48056	5.60506	3.59388	5.26707	0.141884	6.55187	4.98622	5.04375	4.97804	3.00323	2.70184
AT1G02680	57.4428	32.4334	58.4979	68.949	59.1047	64.6073	51.1283	49.5511	52.6734	48.2779	41.2577	63.1343	34.8555	42.697	40.8762	41.6245	39.8597	55.0077	30.1766	49.248	39.9708	41.8093	47.3644	44.269	40.6545	41.3045	32.4054	51.9047	43.5491	60.357	95.8769	59.5292	71.0242	67.6936	42.3859	52.7236	36.4874	67.1412	52.8723	86.5446	80.7617	85.6131	76.6373	56.0541	87.1715
AT1G02690	79.7703	86.7719	72.0708	81.4923	79.8471	65.6226	71.3191	65.2214	75.6527	89.5837	86.7895	90.6748	107.59	68.7318	105.686	70.129	109.275	58.9728	86.1782	112.767	86.6265	96.4293	65.1179	72.2932	78.1037	106.653	80.6161	54.5494	68.5627	59.5304	59.4318	89.1018	73.4488	99.2266	50.6751	93.1328	100.238	76.6372	104.836	106.628	116.657	88.5677	100.523	104.097	86.0471
AT1G02700	0.029598	3.36366	3.53956	3.4794	2.07837	0.614892	6.44597	1.26006	0.878732	1.50128	0.0782067	2.04114	1.61881	4.12922	0.995889	0.0772206	3.64858	3.64303	0	2.72215	0.933297	2.13696	0.0480928	4.62568	1.69258	1.08747	3.9443	2.27197	0	4.19401	2.42161	1.17388	1.13654	0	0.901574	1.41962	3.76382	1.06203	0.0613562	0.0373656	0.996123	0.76101	1.99109	6.00342	0.887148
AT1G02705	7.48798	17.8543	13.1375	7.53457	9.3358	1.80706	10.0233	7.25069	4.48618	8.58714	4.95656	8.16488	18.9458	17.5841	6.98002	7.24523	7.14218	4.08182	8.01693	7.19287	0.883094	5.37876	3.24924	0.858678	0.80182	2.11507	3.94803	1.17701	1.84727	1.08504	0.518884	7.77856	5.49746	4.11504	1.78515	6.52265	1.76429	5.22627	3.74684	6.65834	5.98173	7.54175	3.97709	6.00576	9.26176
AT1G02710	1.38778e-17	1.38778e-17	1.38778e-17	1.38778e-17	1.38778e-17	1.38778e-17	0.00319256	0.00489956	0	0	0.00473737	1.01193	0	0.00121113	0.998101	0.0058835	0	0.00740557	0	0	0	0.00209085	0.00583981	0	0	0.00342619	0.987808	0.00735413	0	1.04264	0	1.08642	0.00315757	0	0	0.00905183	0	0.00146303	1.38778e-17	1.38778e-17	1.38778e-17	1.38778e-17	1.38778e-17	1.38778e-17	1.38778e-17
AT1G02720	39.4202	42.383	52.2189	47.5439	44.6012	46.7859	32.4982	46.085	47.0766	44.2129	40.0987	41.795	53.7341	72.6806	44.8626	83.2937	47.8465	57.8868	27.5884	45.4797	47.5876	49.3162	35.4039	50.7153	41.565	40.2449	57.0476	57.4102	31.3805	37.216	58.6141	40.2302	47.8369	46.0456	56.5047	40.4098	57.9351	48.292	79.4693	56.7551	85.7538	54.567	49.7568	71.0654	41.9587
AT1G02730	168.163	256.887	215.66	132.749	215.682	211.668	174.885	189.151	215.075	211.992	188.071	229.271	317.12	288.136	411.772	275.399	391.447	251.298	243.563	247.265	336.168	263.744	227.118	299.366	229.695	287.722	196.562	262.354	237.3	246.257	182.047	259.801	224.78	206.388	316.465	378.788	482.554	273.958	351.241	276.743	453.669	178.58	247.819	245.23	300.636
AT1G02740	21.316	24.019	23.2161	30.7791	15.6228	27.793	26.5183	17.814	16.5486	14.7593	25.5885	22.4075	20.9614	15.6532	26.9264	19.4939	23.2192	13.274	14.7098	20.618	12.309	11.8984	7.98882	24.4789	22.5851	16.9893	18.6654	24.7764	24.1543	28.5475	19.307	22.8444	28.7133	20.546	13.7412	23.2785	15.4883	29.2951	33.9905	23.3024	18.9416	16.363	32.8573	16.0162	11.7278
AT1G02750	41.6041	54.9141	43.0401	55.1133	73.5447	67.0209	33.5825	43.7576	48.9575	42.612	51.5201	40.7761	55.4847	53.0302	49.8502	54.8668	53.2783	64.0178	48.607	39.1512	42.8029	39.7525	68.1948	62.422	54.5702	58.1953	45.1896	74.3688	44.3764	53.1096	65.8991	75.4867	57.9958	58.2083	73.0728	78.3228	116.993	68.2547	94.1032	93.3148	102.698	80.2935	70.6569	86.0807	104.589
AT1G02760	0.00248531	0.00529662	1.13361	0	0.00147256	0	1.38778e-17	1.38778e-17	1.38778e-17	1.38778e-17	1.38778e-17	1.38778e-17	1.38778e-17	1.38778e-17	1.38778e-17	1.38778e-17	1.38778e-17	1.38778e-17	1.38778e-17	1.38778e-17	1.38778e-17	1.38778e-17	0.0029368	0	0	0.00172331	0	0.00369794	0	1.03803	1.38778e-17	1.38778e-17	1.38778e-17	1.38778e-17	1.38778e-17	1.38778e-17	1.38778e-17	1.38778e-17	1.38778e-17	1.38778e-17	1.38778e-17	1.38778e-17	1.38778e-17	1.38778e-17	1.38778e-17
AT1G02770	1.08325	3.32713	0.0724473	0	3.08847	2.3637	7.54098	1.29252	4.67494	2.30823	3.49048	2.04568	0	2.09682	0.995077	1.33924	4.53173	3.7569	4.94439	3.61578	0.920225	0.0390954	0.04322	4.64174	0.796286	1.08288	1.96429	2.25876	0.890769	4.18533	5.75683	0.0806271	2.25673	6.0398	3.72592	0.1858	0	3.14549	3.47639	2.22782	0.99554	1.60613	0.992893	5.00341	0.870419
AT1G02780	6387.61	5763.75	6038.6	5371.72	5379.19	5712.9	5561.01	5550.4	5245.88	5448.98	5355.69	5032.77	5621.81	5295.45	6344.92	6302.58	6307.8	6386.94	5811.77	6049.54	6114.93	6187.3	5864.3	6728.57	6713.62	6005.82	5792.65	6330.7	6479.45	6337.68	5716.72	5605.98	5376.97	5498.35	5934.06	5578.37	6126.66	6170.17	5455.14	5906.87	5762.89	5771.41	5911	6466.03	6144.48
AT1G02790	1.38778e-17	1.38778e-17	1.38778e-17	1.38778e-17	1.38778e-17	1.38778e-17	1.38778e-17	1.38778e-17	1.38778e-17	1.38778e-17	1.38778e-17	1.38778e-17	1.38778e-17	1.38778e-17	0	0.00588181	0	0.00740344	0	0	0.969184	0.00209025	1.38778e-17	1.38778e-17	1.38778e-17	1.38778e-17	1.38778e-17	1.38778e-17	1.38778e-17	1.38778e-17	1.38778e-17	1.38778e-17	1.38778e-17	1.38778e-17	1.38778e-17	1.38778e-17	1.38778e-17	1.38778e-17	1.38778e-17	1.38778e-17	1.38778e-17	1.38778e-17	1.38778e-17	1.38778e-17	1.38778e-17
AT1G02800	3.2215	2.39204	3.72104	7.8747	5.1744	2.92274	4.5686	7.12975	9.27289	7.06282	8.19734	1.05116	11.0909	12.4159	13.9616	7.53833	7.88738	9.17362	9.32836	9.80139	8.53939	15.9411	7.60531	10.1669	6.13189	3.21318	1.94815	2.38037	3.66993	3.22505	4.76895	5.60571	3.35466	5.04744	1.79471	6.45445	0	2.12979	2.45032	4.39335	6.98449	1.54041	2.98517	0.000631364	3.67926
AT1G02810	22.3809	24.0557	6.78225	27.2071	36.2042	32.5861	26.7596	21.5204	32.3593	16.0979	40.6719	33.6103	37.1074	25.0096	10.9667	12.1689	12.4623	11.6075	13.5023	5.17409	9.4953	12.825	12.0312	9.02513	8.63497	14.7026	12.7992	4.70651	9.26652	2.23688	4.58404	1.31767	7.68435	2.27138	6.50609	5.51286	4.55996	10.3918	10.6039	7.81369	9.97168	10.0346	6.96415	6.00644	8.23361
AT1G02813	0.00491616	0.0104814	0.0152716	0	1.02765	0.803644	1.09795	0.0239673	0.927704	0.791403	0.0231718	0.00280909	0	2.05407	1.99646	0.01748	0	0.0220112	0	0	0	1.05449	0.0143513	0.908493	0	2.077	0	0.0180786	0.931294	1.0547	0	1.13947	0.0213793	0	2.85048	0.0615819	0.912981	2.07326	0.0400323	0.0244084	0.996786	0	2.99045	3.00189	0
AT1G02816	88.2132	59.6994	78.0053	53.9518	90.171	86.8664	63.5921	58.2215	60.7884	58.1243	107.499	93.7211	117.872	79.0896	92.7267	73.4372	85.262	63.7056	56.0523	75.9356	71.3927	80.3467	62.7911	55.0715	50.1259	62.4148	71.7817	65.5219	64.9367	46.8028	69.4393	80.312	87.9417	51.2614	146.471	135.183	134.276	102.85	80.1346	104.389	107.683	91.9821	110.482	78.0744	107.301
AT1G02820	24.5555	37.5834	25.8588	38.3621	26.9996	37.0172	34.3137	15.7401	23.0126	26.8943	20.1981	30.5562	25.9083	38.4003	81.7641	59.8635	91.902	61.8939	36.3125	53.5452	44.6764	24.9108	79.1949	100.745	75.5893	80.319	50.1009	36.6011	48.0607	54.2159	56.0827	31.2772	54.4544	67.0977	34.9793	51.0465	56.0345	71.2423	15.0158	8.87119	8.97397	5.64668	4.97122	5.00569	9.18961
AT1G02830	1.38778e-17	1.38778e-17	1.38778e-17	1.38778e-17	1.38778e-17	1.38778e-17	2.1165	0.00975875	0	0	0.0094355	0.00114586	0	0.002411	1.38778e-17	1.38778e-17	1.38778e-17	1.38778e-17	1.38778e-17	1.38778e-17	1.38778e-17	1.38778e-17	1.38778e-17	1.38778e-17	1.38778e-17	1.38778e-17	1.38778e-17	1.38778e-17	1.38778e-17	1.38778e-17	1.38778e-17	1.38778e-17	1.38778e-17	1.38778e-17	1.38778e-17	1.38778e-17	1.38778e-17	1.38778e-17	1.38778e-17	1.38778e-17	1.38778e-17	1.38778e-17	1.38778e-17	1.38778e-17	1.38778e-17
AT1G02840	231.774	181.873	203.502	193.427	165.974	173.788	184.599	193.404	152.253	178.947	191.156	182.389	152.214	141.582	167.495	222.062	169.362	203.86	162.225	170.593	140.84	161.888	185.227	201.565	201.177	201.042	221.184	202.46	196.526	190.025	295.176	227.737	223.54	236.435	244.231	236.899	260.781	250.836	252.815	270.031	230.312	282.891	299.585	293.273	285.069
AT1G02850	36.1801	37.7233	42.4766	26.8799	35.2732	43.1739	33.3313	27.2907	29.5154	25.8984	40.7549	22.449	38.7624	30.1862	50.852	32.1123	38.9848	42.5979	43.221	33.821	47.6622	35.4335	39.8823	58.7841	59.8979	68.6793	55.0437	69.8866	43.4543	49.9368	71.7603	42.9345	76.9457	64.5657	153.883	127.347	177.708	124.818	184.881	172.374	205.391	207.408	191.092	204.19	237.519
AT1G02860	68.1603	91.3295	97.1905	86.6104	77.7923	63.9936	110.06	85.2379	103.41	90.8302	94.0158	124.281	108.939	94.7171	143.567	169.757	218.665	143.635	133.928	125.806	147.58	111.62	172.933	183.64	156.083	162.928	131.695	160.586	139.922	134.874	178.903	194.331	184.491	194.642	160.916	165.394	160.6	171.091	183.39	217.485	184.455	158.335	120.418	153.144	153.913
AT1G02870	77.7052	67.7042	98.5099	88.2515	103.644	79.5614	73.5271	69.8769	76.5783	86.3356	56.7578	85.5907	116.949	94.647	134.608	98.8946	98.5353	72.8471	72.6147	66.7807	101.936	68.7272	106.677	86.7946	91.1388	96.2203	69.7678	77.0062	63.8306	77.5234	90.6324	127.948	117.793	113.733	90.5427	130.264	127.71	99.7551	199.956	137.979	219.356	152.44	159.242	173.162	160.338
AT1G02880	64.7956	49.2625	41.8049	70.768	46.7047	48.884	44.5108	46.0178	51.781	54.942	49.1921	36.7076	39.2032	35.4382	50.8447	59.8485	51.3595	43.161	48.3972	55.3636	65.7573	75.9097	77.0834	69.5786	70.221	65.6393	72.7424	76.8369	62.9749	71.1172	74.3417	40.3531	62.2075	69.4643	54.5415	49.9663	55.0446	60.8623	76.3742	86.6142	66.7975	92.257	79.6219	78.0732	85.2685
AT1G02890	51.1337	62.851	68.0788	85.3277	43.631	50.2883	97.3286	63.663	61.8753	58.5337	51.8178	45.8865	56.8722	39.6382	51.8393	86.2929	62.0324	70.9425	77.1684	65.2026	40.814	68.5713	97.9975	82.1958	96.3503	65.7196	96.3437	102.756	80.6028	80.712	122.684	72.3307	127.502	119.062	84.1214	65.5771	75.1495	82.9635	85.8605	86.6897	67.7932	106.465	86.5889	98.0907	82.4406
AT1G02900	88.231	71.0071	70.8958	84.062	88.1156	68.7402	96.7309	79.286	69.094	79.7231	111.192	105.949	89.5608	95.7176	120.641	102.798	120.757	142.627	88.3432	89.1919	103.78	73.0568	137.504	112.122	110.164	146.883	83.5225	98.4905	78.6472	79.7314	108.649	88.4144	135.531	151.151	116.53	117.176	174.746	93.5102	154.606	96.9015	131.61	136.11	111.466	128.12	139.369
AT1G02910	56.4901	73.1852	79.1229	70.3585	87.0579	72.0091	69.086	61.692	84.982	77.5288	79.8083	92.7015	81.2485	82.1939	95.7165	95.0923	95.0597	81.4515	62.3626	73.1669	75.1938	66.5509	66.2493	79.5519	80.6753	109.847	70.7609	74.7024	66.6643	73.2699	96.3221	99.5556	111.089	97.1586	71.9834	116.574	138.888	86.1285	119.245	127.753	162.526	105.123	119.433	134.124	91.473
AT1G02920	61.8446	76.7598	45.8751	57.2763	69.5452	212.345	65.6057	39.4313	78.6212	42.2374	66.8337	48.9431	102.139	58.297	93.7208	65.2206	82.4585	70.2096	75.9086	99.3123	79.0052	104.89	55.5092	52.9319	43.6174	100.591	116.973	401.686	73.0202	91.3943	59.2694	44.0095	58.1199	61.3458	103.695	108.202	206.605	92.3602	155.569	68.1427	132.61	90.0852	122.422	130.12	114.55
AT1G02930	444.72	383.369	393.064	459.655	558.939	828.565	444.937	297.974	454.279	320.877	616.615	364.823	566.541	353.86	638.081	467.747	545.316	477.736	844.036	692.434	582.705	726.542	559.161	625.16	533.622	544.1	1248.42	2569.75	810.146	1036.98	720.631	543.817	757.158	674.559	948.359	920.579	1399.73	1001.19	1025.66	750.113	887.368	799.575	778.311	812.758	618.471
AT1G02940	4.22377	1.23783	2.49469	1.60542	0.0230868	7.42069	2.21748	2.33983	4.72351	0.679826	2.32802	1.02666	0	2.08081	1.99303	2.47568	0.806648	0.14058	4.05924	1.74126	6.76224	2.16193	2.24722	3.62896	0	1.1022	3.93653	6.58723	4.68126	3.18786	4.13964	2.27345	1.15073	1.61605	0.891617	1.46428	0	3.12294	0.0344118	0.0209881	0	0.81253	0	2.0014	2.83334
AT1G02950	84.0795	77.9258	60.3161	104.522	105.733	113.14	73.604	109.506	96.9707	99.8703	70.7461	88.6583	104.846	89.5004	94.7159	86.9371	83.2844	79.19	97.3799	102.84	100.972	81.5193	112.334	120.358	81.2857	96.3184	104.197	82.7765	100.109	117.741	108.944	139.151	95.689	97.1211	89.6463	97.9546	108.354	102.867	69.4788	83.4103	93.7225	91.2476	107.498	82.0773	101.82
AT1G02960	28.7175	24.1348	28.0609	22.7291	33.1489	31.5856	25.6982	28.4194	25.7741	35.0009	25.9855	34.6315	23.2034	45.6602	41.8774	39.0167	41.8093	26.3258	29.5654	37.5512	23.7063	43.8376	38.5538	48.0941	24.8714	35.9903	29.4663	39.5405	36.1398	43.4521	42.8905	38.9162	35.6508	43.7937	39.7797	36.0246	39.472	38.8422	47.6944	41.2265	49.8526	57.4694	54.7451	38.0369	45.7943
AT1G02970	14.8184	12.5229	9.85241	11.0139	9.35597	9.02704	11.0905	10.5999	9.20805	11.1545	13.8666	5.12304	9.15543	9.37572	13.9574	15.828	14.1746	14.2577	9.91016	13.3595	22.0097	11.8456	12.1586	11.7036	17.5221	17.9047	12.7758	14.653	9.18432	8.57219	7.84669	6.87429	9.88469	5.67851	7.41091	1.88349	10.2015	4.24516	2.5797	5.56445	10.9741	4.03646	7.96655	5.00494	2.66025
AT1G02980	0.0024756	0.00527591	0.00768452	0	0.0014668	0.830064	0.00318841	0.00489319	0	0	0.00473122	0.000574912	0.890053	0.00120956	0	1.13062	0	0.00741397	0	0	0	0.00209322	1.38778e-17	1.38778e-17	1.38778e-17	1.38778e-17	1.38778e-17	1.38778e-17	1.38778e-17	1.38778e-17	0	0.00791778	1.07588	0	0.945238	0.0180097	0	0.00290779	0.00592792	0.00362123	0	0	0	1.0006	0
AT1G02990	29.8389	32.0805	38.8452	33.9145	39.3749	31.2835	35.4646	34.0733	26.7284	32.5794	29.3558	26.5056	24.9655	25.011	24.9206	34.2071	21.0425	16.3135	33.7532	59.5465	38.1329	33.2249	22.2732	25.1283	32.8737	26.5472	44.2593	45.0309	38.0353	51.8277	43.6524	42.2944	42.2214	43.7565	47.2617	36.0819	38.5263	30.5182	39.3082	27.969	32.8995	28.7529	51.766	44.0402	42.2134
AT1G03000	19.1533	11.6899	19.5097	22.1634	25.8641	16.695	22.1973	20.0805	21.2522	16.4202	19.9703	10.2321	27.0861	22.8668	24.9292	11.4171	18.596	19.4107	18.7805	23.3313	18.0729	19.2977	21.9347	11.5969	18.2172	19.0306	15.7174	15.9065	20.444	19.0884	29.8134	24.0487	26.6365	22.1415	9.96134	32.4012	36.0245	15.8356	15.8945	27.7561	29.9132	25.6725	21.8915	31.0281	32.1793
AT1G03010	24.4865	21.8487	23.29	34.2249	19.752	29.3059	24.3475	22.3227	27.8599	26.4891	13.1807	17.335	8.80411	16.6815	35.8983	29.2344	22.0624	13.6342	18.4583	35.0424	22.8133	33.1227	46.2415	47.9778	53.1112	40.2365	32.4099	36.3358	42.6376	43.5166	43.9295	32.1072	60.5818	53.3744	29.5296	10.9157	16.277	29.4374	14.7187	22.3085	13.9516	43.0058	27.87	35.0307	20.9922
AT1G03020	3.18162	3.39575	2.47227	2.52527	2.08548	2.24019	1.19712	2.43053	2.74844	4.89696	7.85319	1.03431	2.44664	3.12672	1.99248	4.7516	5.4379	1.47561	2.26106	3.58796	0.913282	4.25662	5.44484	5.49034	2.52679	9.37368	2.94212	2.34012	0.85422	1.1176	0	3.41557	0.0666977	6.02183	2.7636	1.58164	9.44929	0.0307503	2.49273	5.48727	8.98027	4.15717	1.98703	1.00184	2.70582
AT1G03030	45.639	39.9415	29.5312	32.1106	45.5716	26.4101	35.5271	30.7438	23.886	29.1624	36.2522	25.4983	40.4619	33.2902	39.8819	37.8648	30.9315	55.8362	25.4794	22.9864	41.9435	35.3829	28.8034	32.4544	30.1822	39.1347	35.3804	45.0703	38.9549	47.6525	35.7532	34.3662	26.8572	32.8537	36.0775	40.9867	25.5572	55.4458	34.8586	53.2017	32.8969	48.1811	51.7594	44.0413	49.5457
AT1G03040	264.857	225.419	264.532	310.785	239.585	242.072	249.066	274.655	264.18	231.192	189.21	196.684	173.838	197.751	169.482	256.733	164.649	269.916	274.822	264.512	240.899	287.109	244.844	273.789	261.712	212.833	350.947	347.063	350.549	366.064	340.793	294.084	410.997	363.648	295.07	245.791	240.359	366.222	280.488	386.621	288.139	456.626	441.916	398.371	290.382
AT1G03050	1.38778e-17	1.38778e-17	1.38778e-17	1.38778e-17	1.38778e-17	1.38778e-17	1.38778e-17	1.38778e-17	1.38778e-17	1.38778e-17	1.38778e-17	1.38778e-17	1.38778e-17	1.38778e-17	0	0.00588602	0	0.00740874	0	0	0	1.04423	0.00870944	0	0	1.04445	1.97971	0.0109691	0	0.00538729	1.38778e-17	1.38778e-17	1.38778e-17	1.38778e-17	1.38778e-17	1.38778e-17	1.38778e-17	1.38778e-17	0.0175817	1.08635	1.99638	0	0	9.73994e-05	0
AT1G03055	5.37528	14.51	2.76225	4.04187	7.26982	12.6984	7.71289	8.11631	0.812183	4.63911	3.6612	3.07598	12.1658	6.24014	9.97424	7.27608	4.34691	2.90782	7.97588	8.10897	1.83639	7.47579	8.68108	4.48245	2.46027	6.32916	3.92202	9.93328	3.65903	3.23303	8.88749	4.62418	4.48983	3.14142	2.70119	11.4618	5.50819	2.1536	2.45048	3.33395	1.99253	0.674994	1.9881	8.00533	3.67916
AT1G03060	87.2552	99.385	110.586	78.7144	90.2307	84.1444	101.193	84.0097	91.3635	82.0543	87.0037	115.115	118.369	90.5522	96.7039	139.172	150.116	158.272	98.481	117.882	92.2639	121.118	99.2956	115.712	120.606	158.509	103.199	99.6701	99.1206	104.062	128.828	136.239	132.402	160.803	143.368	168.89	173.636	153.226	244.947	194.408	221.348	162.38	165.213	157.148	149.249
AT1G03070	0.0335973	6.58326	1.32704	2.5371	2.08316	2.25864	4.39551	2.42279	1.80192	4.91339	4.5965	2.0472	3.3551	1.07142	2.99175	3.55975	0	7.08448	0	0.828769	0.924928	4.22639	3.24885	1.79687	4.50777	2.11489	0.975764	0.0512684	0.893955	1.08489	0.723207	1.15392	0.0271422	0.785431	2.83727	1.37084	1.85943	0.0125525	0.0613889	3.25195	1.99441	1.65192	2.98875	0.00033794	0.88712
AT1G03080	319.122	312.18	369.104	314.712	272.795	325.032	377.957	331.546	363.909	316.702	273.635	253.755	250.936	239.408	303.084	383.949	309.372	405.673	382.111	420.909	319.878	381.52	578.537	506.108	600.206	505.814	504.254	546.313	542.344	541.324	663.063	600.424	597.986	633.125	493.025	505.487	404.677	582.476	472.066	563.214	444.677	599.216	454.841	492.46	445.349
AT1G03090	99.0132	110.983	119.464	134.221	127.532	111.802	104.563	110.86	86.6808	86.7853	119.496	117.162	78.3837	120.649	115.652	121.011	131.393	106.234	90.5987	108.027	121.899	127.48	302.001	321.814	271.263	313.195	344.058	330.201	271.552	313.113	944.447	824.344	664.74	711.337	550.358	563.442	433.096	550.034	481.639	547.743	517.463	624.928	527.502	447.419	476.528
AT1G03100	8.50566	10.1944	8.52037	6.70148	6.24796	8.44492	4.53787	10.377	5.50214	3.72991	4.81493	10.1647	4.02546	10.3492	3.98538	2.70573	15.5276	1.67369	11.4409	6.24252	4.73019	2.23716	2.27055	2.65933	9.92231	2.15637	3.9311	4.50038	2.74398	2.16508	5.56325	1.28316	3.37838	4.99198	4.63373	6.55183	1.75985	5.23035	12.9953	11.1121	7.97348	9.00939	16.9293	14.0122	4.4269
AT1G03103	0.00248421	1.08966	0.00771128	0	0.00147191	0	0.00319509	0.00490344	0	0	1.10339	0.000576116	0	0.00121209	1.38778e-17	1.38778e-17	1.38778e-17	1.38778e-17	1.38778e-17	1.38778e-17	1.38778e-17	1.38778e-17	1.38778e-17	1.38778e-17	1.38778e-17	1.38778e-17	1.38778e-17	1.38778e-17	1.38778e-17	1.38778e-17	1.38778e-17	1.38778e-17	1.38778e-17	1.38778e-17	1.38778e-17	1.38778e-17	1.38778e-17	1.38778e-17	1.38778e-17	1.38778e-17	1.38778e-17	1.38778e-17	1.38778e-17	1.38778e-17	1.38778e-17
AT1G03106	4.27637	6.76726	7.14097	3.28596	2.11188	6.24389	1.14315	5.54947	0.894921	0.698676	2.30931	0.00700638	1.6647	1.05306	1.99274	2.49621	1.71392	3.78898	3.1506	2.66291	4.80071	2.16874	4.42434	3.5689	9.84903	6.31248	1.94918	6.68528	0	4.25914	1.24453	10.0258	5.55916	3.13894	9.3748	5.51747	2.67121	6.28338	5.93742	7.68589	2.9884	4.93102	6.96957	3.00366	6.44385
AT1G03110	41.406	36.5421	40.0224	34.7833	29.0749	24.8855	16.9432	26.0902	35.1756	21.0255	46.3197	28.5352	32.768	26.0419	55.8389	53.4135	52.5207	36.4707	35.0472	22.922	39.973	39.6866	34.1502	30.6836	35.6111	43.2698	29.477	32.8154	26.798	30.8101	33.4897	35.3793	40.9439	32.1284	26.7498	29.1339	30.2633	28.3754	32.423	46.5543	45.8665	41.5038	30.8466	43.0397	39.3961
AT1G03120	4.27338	7.83504	4.8896	0.651326	7.22495	4.55596	2.3132	3.60645	3.66611	2.18941	3.58521	13.1685	4.16124	2.11578	7.97831	3.83876	6.21526	1.65071	8.88951	8.13069	6.67676	2.23013	3.35343	3.57777	4.32274	5.27381	1.95033	5.60059	5.59466	5.28902	4.64402	1.29938	5.53067	4.0613	1.77035	7.81617	6.48221	6.26933	2.49349	8.65417	2.98988	4.15608	4.9783	4.00375	0
AT1G03130	1610.64	2284.38	1987.48	2373.86	2519.97	2185.38	2296.07	1864.27	2446.65	2163.93	2091.74	2379.32	2745.86	2518.14	2550.33	1974.31	2631.72	2429.11	1863.5	2033.11	2130.02	1967.84	1724.79	1668.52	1419.29	1955.31	2089.84	1819.88	1561.14	1750.27	1563.95	1846.03	1587.47	1554.93	1504.24	1941.47	1991.54	1565.94	638.628	524.564	851.486	494.957	532.474	520.486	466.362
AT1G03140	412.649	352.215	400.925	352.01	283.192	385.675	366.928	349.232	255.605	324.583	361.268	283.296	260.981	309.057	249.244	356.954	285.453	332.244	339.736	369.967	335.18	332.238	366.034	381.338	470.124	349.274	438.41	460.26	444.101	492.405	604.09	401.725	459.163	531.7	478.297	485.864	417.632	498.519	404.346	483.367	336.991	618.4	531.486	562.523	472.902
AT1G03150	46.6971	34.3759	24.8253	32.0984	33.2122	49.5905	26.8358	30.787	44.4797	29.9324	31.7522	39.7183	36.9448	25.0359	40.8777	41.5128	48.0634	42.5223	46.5491	25.6718	37.1157	30.1179	40.6795	34.3279	32.8904	41.2043	33.4149	48.3187	22.0861	27.6793	55.732	40.087	47.7032	37.7788	28.5229	42.6529	49.6778	32.61	44.0468	57.4972	39.8804	40.5952	42.7976	32.0314	36.5849
AT1G03160	82.8946	47.238	77.8924	85.9209	72.5917	61.8286	76.5237	79.8166	58.143	71.5414	54.1242	45.8871	41.5008	51.034	54.8326	67.1254	50.3999	62.0532	57.9456	66.1637	54.2308	77.0286	67.2872	56.784	57.8919	85.6234	81.6035	69.0486	91.0052	66.9073	91.4617	56.2969	88.7372	86.7996	62.8296	63.6821	52.1564	76.5977	57.4523	74.3824	62.8114	84.921	76.641	55.0528	67.8101
AT1G03165	0.0049078	0.0104635	0.0152456	0.877385	0.00290747	0.80373	1.09124	0.0193027	0	0	1.13775	0.00226373	0.851619	1.03387	2.99344	1.24293	0	2.44807	1.58782	0	0.942228	1.08267	1.10105	0	0	3.10953	0.982319	1.12831	0.922467	0.0123046	0	1.12369	0.0154553	0	0.929638	1.29792	1.88467	0.00715417	6.75977	3.30034	1.9933	3.38089	0	2.00211	0
AT1G03170	0.0272042	0.0582135	3.51961	3.49721	0.0160947	4.07039	2.26059	2.40791	2.76045	2.30949	3.4895	2.04559	3.37476	4.14226	3.99191	1.25312	1.78699	1.32432	0	0.862545	0	2.1244	3.18886	0	0	0.0116775	1.97394	1.12835	0	1.06179	0	0.0269556	1.10953	0.805136	0	0.061521	2.83588	2.07323	1.1817	0.0210065	0	1.72135	0.995176	1.00095	0.911708
AT1G03180	0.0529971	8.86038	8.17336	3.32913	5.17314	0.482269	6.57749	1.35724	4.61911	6.52114	3.58442	1.03944	1.50186	9.27779	3.98828	3.6795	10.1152	2.7046	1.37633	4.50143	1.87034	0.0519741	4.38972	5.49067	1.62091	1.11129	5.9129	4.49486	3.70119	3.20239	3.80261	4.58644	4.46046	2.31214	5.5766	2.98588	6.48783	6.26627	3.52455	2.25168	0.995037	4.26107	4.98112	1.00156	1.79591
AT1G03190	15.9525	18.1957	19.2895	7.31213	16.5842	16.1234	12.4127	16.6348	15.629	17.3197	14.2839	19.3593	30.6789	22.852	19.9433	22.8135	15.0433	8.29898	12.326	20.6893	9.44013	18.179	13.2433	19.1432	11.1693	15.8369	9.81046	16.8484	13.9077	8.57878	12.1048	18.2955	21.0345	17.2664	11.912	21.6769	21.1854	19.9176	21.4659	22.2107	29.9173	18.9646	19.9036	23.0212	14.5279
AT1G03210	62.779	44.9125	80.0788	61.0047	64.3016	74.618	60.1222	62.5931	58.1116	72.2444	76.0358	63.1787	62.7757	51.0481	58.8224	73.0317	50.4149	60.7603	55.5615	58.9378	48.4919	73.8292	70.5557	54.9607	66.6874	70.9032	69.7861	85.7701	73.2459	82.7208	114.819	79.0836	90.0579	72.222	90.6593	102.848	82.564	94.446	75.4959	103.338	101.698	121.36	116.453	112.104	86.039
AT1G03220	579.772	712.112	528.225	601.442	692.706	583.958	470.73	367.681	476.286	442.055	661.67	662.305	786.91	591.022	563.305	453.004	568.492	491.737	736.385	622.719	617.998	559.487	293.311	248.315	248.526	301.635	420.746	449.807	361.587	459.402	252.776	282.949	293.771	268.917	458.95	543.926	782.985	455.458	456.542	339.191	394.823	451.149	574.289	565.526	518.833
AT1G03230	163.893	197.756	202.267	178.065	220.837	172.264	137.076	131.469	178.165	125.286	184.272	220.065	281.34	200.796	193.417	190.9	201.335	150.61	222.214	175.866	282.035	172.643	137.86	113.672	109.802	140.775	169.085	223.411	167.858	167.658	88.6894	94.2404	119.149	82.5877	216.79	190.443	251.161	163.693	238.209	198.988	291.145	188.907	202.04	193.181	208.015
AT1G03240	1.38778e-17	1.38778e-17	1.38778e-17	1.38778e-17	1.38778e-17	1.38778e-17	0.00319058	0.00489651	0.94995	0	0.00473443	0.000575302	0	0.00121038	1.38778e-17	1.38778e-17	1.38778e-17	1.38778e-17	1.38778e-17	1.38778e-17	1.38778e-17	1.38778e-17	1.38778e-17	1.38778e-17	1.38778e-17	1.38778e-17	1.38778e-17	1.38778e-17	1.38778e-17	1.38778e-17	1.38778e-17	1.38778e-17	1.38778e-17	1.38778e-17	1.38778e-17	1.38778e-17	1.38778e-17	1.38778e-17	0.0175702	0.0107263	0.997593	0	0	2.00114	0
AT1G03250	65.9151	67.3528	70.4657	55.0254	64.2837	42.403	62.1871	61.2327	51.6675	49.719	63.1891	51.9758	55.2682	40.6562	67.7941	81.763	59.2502	61.1532	68.1096	88.6109	66.6155	93.0923	58.5407	68.6768	63.1974	57.2196	82.5936	74.5905	68.5901	83.7577	81.1332	44.9933	77.7364	81.7919	84.299	72.8908	51.2414	71.3691	50.5401	72.2776	64.804	89.8194	79.6241	83.0769	91.7867
AT1G03260	25.3904	11.6429	10.139	13.4072	22.7624	20.0929	16.6546	5.1426	11.9248	15.0021	23.0939	19.3402	16.8025	14.5799	12.9607	16.8841	14.222	16.5295	9.98345	13.4022	11.3988	9.71923	16.4262	8.92305	19.3517	12.7042	7.83887	14.6433	11.0812	11.701	26.6939	21.7504	23.3163	21.3904	20.3195	25.8376	19.2223	16.853	20.3913	25.5037	20.9361	24.0809	18.9056	24.0223	27.5789
AT1G03270	23.3246	13.8896	14.8395	16.0116	19.695	22.4686	8.04135	16.5984	16.5869	20.7293	17.6301	20.3684	18.4335	23.8696	15.9531	10.0578	12.3401	13.0634	15.7574	7.84624	20.0744	20.244	16.5101	19.0756	14.7024	20.0319	12.7648	15.8329	11.0331	13.8307	16.1292	29.375	16.7567	17.1909	19.4215	18.0513	18.3322	20.976	14.3009	16.591	15.9541	12.3465	16.9236	13.0125	9.04573
AT1G03280	173.375	151.065	183.934	179.08	160.76	161.636	136.882	161.533	155.156	144.854	139.725	136.553	129.636	142.563	145.56	158.991	127.528	133.562	140.994	198.572	149.47	198.108	151.088	165.386	183.936	154.53	182.845	174.16	180.824	156.073	192.95	193.269	175.699	215.335	180.382	191.244	150.429	187.866	221.738	231.111	247.268	230.602	228.915	214.2	217.178
AT1G03290	60.5954	32.4193	72.6631	54.2557	44.6474	68.6222	64.2214	44.917	38.6816	44.2345	52.6737	52.9703	37.4486	38.5515	44.8608	71.6849	54.9747	53.1174	61.3457	56.2842	55.2222	45.1129	58.551	59.5326	57.9061	74.0512	70.7727	76.8374	78.8626	90.0903	107.789	67.7347	92.2098	69.7717	98.1481	70.7401	76.1214	105.912	84.7252	86.7114	82.7521	87.8772	105.507	110.101	72.27
AT1G03300	15.9918	20.4943	22.8917	15.1506	15.5805	17.5933	12.4511	15.5739	15.5955	23.8937	24.5054	25.454	31.4253	16.6913	23.9383	19.1833	9.62891	18.9166	8.30648	15.243	7.53925	4.44454	18.6356	18.1608	12.9198	23.1397	13.7544	8.15024	9.15349	15.9099	16.4857	21.4187	9.04867	13.1252	11.9774	13.8166	16.5832	9.51004	22.5264	16.7553	30.9169	15.5726	19.9055	20.0187	12.6874
AT1G03310	68.0327	60.6266	63.3685	55.8753	68.4167	53.4082	59.0072	74.1105	46.9458	65.7811	62.2153	59.1089	62.8033	65.5411	65.8016	80.383	68.306	59.7222	58.6193	63.3776	59.9478	77.0848	59.495	53.2696	64.2779	64.496	64.8914	53.2418	49.0527	51.0026	50.3297	69.563	52.3304	47.5598	54.5486	55.2022	81.9764	50.4267	70.4173	64.57	96.7198	51.8552	92.5703	63.06	83.477
AT1G03320	1.04707	0.0104834	0.0152745	0	0.00291298	0.803634	1.07647	0.0097373	0	0.837891	0.00941476	0.00114335	0	0.00240571	0	0.0116959	0	0.0147247	0	0.920828	0.965392	0.0041542	0.0171383	0.902482	0	1.05525	0	1.12112	0.926776	2.08611	0	1.09662	0.00627319	0.865413	0	0.0179981	0	0.00290592	1.38778e-17	1.38778e-17	1.38778e-17	1.38778e-17	1.38778e-17	1.38778e-17	1.38778e-17
AT1G03330	260.642	319.914	253.744	233.945	310.031	252.785	244.866	250.432	239.018	237.167	291.021	289.385	358.817	314.205	422.737	315.653	434.057	297.642	278.16	232.875	366.642	273.414	282.249	322.691	400.953	343.844	278.161	357.281	254.813	305.714	369.423	358.079	306.991	279.792	417.336	405.71	460.164	370.49	488.377	405.622	465.62	328.939	386.166	400.374	488.632
AT1G03340	10.5881	9.11457	7.39359	5.80209	6.24945	10.1137	6.74582	12.7205	7.35129	7.85618	10.4552	6.12971	11.0301	5.24695	7.97341	6.39545	14.3309	5.58961	10.1538	13.5002	11.4367	13.8587	9.87561	8.11668	14.1579	3.26508	8.84788	9.03256	8.33553	5.37139	3.4906	9.16386	3.51823	6.41863	5.45766	10.8393	20.5542	14.6004	6.034	2.37775	1.98961	6.60173	7.96373	9.00774	13.9863
AT1G03350	140.487	200.92	163.362	157.756	130.73	172.602	209.995	137.224	136.513	146.987	166.688	185.438	188.571	167.534	234.299	215.182	219.132	263.001	188.088	159.69	164.642	197.235	146.721	174.448	175.17	188.301	186.776	183.178	172.43	157.143	162.514	145.424	150.163	155.657	192.545	171.925	152.347	186.761	191.944	245.318	206.388	175.67	166.206	192.18	201.649
AT1G03360	72.2148	52.6944	62.0711	53.3528	47.7523	57.4676	55.5699	61.157	46.0976	44.9066	48.2184	42.8214	58.7641	56.1684	57.8272	59.795	54.9861	59.3148	54.9027	64.4559	46.6035	38.7315	59.536	71.5315	74.8056	76.0744	42.2301	52.1741	63.9932	44.6987	53.538	62.8226	72.0481	55.9922	46.1474	60.4462	60.6232	48.3386	59.9367	86.5783	91.7317	61.9292	93.5642	84.0779	66.8089
AT1G03365	87.2416	81.2913	100.972	89.9253	84.0209	91.2437	92.2885	105.935	84.9159	105.628	77.6309	74.4093	70.0692	87.4105	73.778	78.1821	75.404	71.2011	64.8982	75.0496	71.4	77.1439	78.4209	96.6939	65.5493	119.464	106.171	97.2963	120.657	102.938	99.5658	109.678	101.138	92.1977	85.9593	77.7169	91.7615	126.873	113.319	132.132	110.669	146.317	120.43	90.086	120.986
AT1G03370	60.6616	57.2895	64.6169	61.0182	73.5899	65.9613	57.9928	46.476	61.7877	41.332	93.4275	80.4771	92.5354	81.1132	116.654	66.5918	90.3998	70.4475	94.8727	108.194	119.116	102.855	85.9561	84.0503	63.0329	107.797	62.8758	91.5387	89.9612	90.1906	91.8053	75.6807	79.0386	91.4914	114.894	72.1647	97.3724	93.3956	132.911	95.5905	121.645	60.8713	106.499	78.0744	91.6018
AT1G03380	230.836	252.578	231.667	182.952	234.372	258.554	158.186	162.046	182.732	189.839	213.541	255.719	249.025	204.99	224.326	181.387	214.596	212.168	212.49	231.408	247.618	243.229	220.52	216.823	229.709	283.491	253.611	316.352	226.152	216.598	291.295	348.898	284.78	279.849	364.533	436.839	453.773	368.37	382.512	383.307	360.928	341.62	347.352	391.365	359.259
AT1G03390	1.38778e-17	1.38778e-17	1.38778e-17	1.38778e-17	1.38778e-17	1.38778e-17	1.38778e-17	1.38778e-17	1.38778e-17	1.38778e-17	1.38778e-17	1.38778e-17	1.38778e-17	1.38778e-17	1.38778e-17	1.38778e-17	1.38778e-17	1.38778e-17	1.38778e-17	1.38778e-17	1.38778e-17	1.38778e-17	0.00293384	0.936781	0	0.00172157	0	0.00369421	0	0.00181533	0.845909	0.00397239	0.00314968	0	0	0.00902921	0	0.00145938	1.38778e-17	1.38778e-17	1.38778e-17	1.38778e-17	1.38778e-17	1.38778e-17	1.38778e-17
AT1G03395	0.0024756	0.00527591	0.00768452	0	0.0014668	0.830064	1.38778e-17	1.38778e-17	1.38778e-17	1.38778e-17	1.38778e-17	1.38778e-17	1.38778e-17	1.38778e-17	1.38778e-17	1.38778e-17	1.38778e-17	1.38778e-17	1.38778e-17	1.38778e-17	1.38778e-17	1.38778e-17	1.38778e-17	1.38778e-17	1.38778e-17	1.38778e-17	1.38778e-17	1.38778e-17	1.38778e-17	1.38778e-17	1.38778e-17	1.38778e-17	1.38778e-17	1.38778e-17	1.38778e-17	1.38778e-17	1.38778e-17	1.38778e-17	1.38778e-17	1.38778e-17	1.38778e-17	1.38778e-17	1.38778e-17	1.38778e-17	1.38778e-17
AT1G03400	32.9073	19.6674	29.2032	24.4946	37.2578	21.9414	27.8333	23.7868	23.9291	30.138	25.9221	27.5175	35.4001	32.2286	33.8994	34.1409	17.4527	32.2897	34.6457	43.1326	27.576	26.859	20.0907	38.012	23.1366	43.2951	37.3595	39.4873	37.1083	40.277	43.7924	36.6352	29.0649	36.2076	36.0572	41.0899	46.0254	30.4979	39.1897	35.5492	44.8722	23.7163	47.7851	26.0258	26.4522
AT1G03410	51.0134	53.5795	47.5115	29.3262	45.6342	48.3649	56.5955	44.946	48.9387	48.2816	51.5626	41.7962	47.7114	42.6964	70.7883	66.0778	43.1659	89.722	71.4918	74.2334	51.3339	66.4561	68.2257	64.2249	56.3003	69.7638	66.8567	47.7019	57.4545	45.7466	49.6961	45.8791	51.1531	51.9078	61.1557	58.8458	30.9925	64.9813	35.8225	47.5868	43.8729	29.6225	29.8522	36.0339	39.4338
AT1G03430	72.1972	35.8017	52.5381	43.8707	76.6388	54.3568	44.6399	53.1508	58.2047	50.5497	63.1727	63.1539	34.7622	63.4241	88.7412	60.0989	44.0672	49.673	69.0909	65.1933	90.5972	60.0732	57.2458	39.6027	43.1857	46.6052	43.2291	57.5984	65.9617	64.6427	49.6756	39.149	44.59	47.669	63.9534	69.3315	44.8981	60.8188	55.6458	41.157	55.8401	48.2347	36.8206	34.0331	31.003
AT1G03440	64.8138	42.5495	44.2204	46.4687	66.3205	68.6218	59.8136	50.6154	46.1712	40.2016	48.0534	44.837	34.9122	35.4389	36.8938	35.2038	41.0864	17.4374	21.6339	30.3954	19.9092	28.9441	33.0043	29.8217	38.3863	35.907	22.5838	18.3773	40.9593	18.1781	50.058	46.7997	43.3399	47.9555	30.3912	43.9632	41.2984	32.6112	47.3973	44.3453	40.8795	37.2737	45.7886	22.023	32.9095
AT1G03445	0.0120506	3.25572	0.0375149	1.7573	0.00713591	0	0.0094512	0.0145115	0	1.72806	1.12691	0.00170289	0	0.00358336	2.99508	0.0231641	0	0.0291748	0	0.905262	0	0.0082188	1.38778e-17	1.38778e-17	1.38778e-17	1.38778e-17	1.38778e-17	1.38778e-17	1.38778e-17	1.38778e-17	0	0.00792134	0.00628004	0	0	0.0180178	0	2.05255	0.00592792	0.00362123	0	0	0	1.0006	0
AT1G03457	17.0968	27.2767	28.9226	20.2814	16.6413	23.027	27.7595	16.8457	30.5528	18.6855	35.9768	17.3551	22.4942	33.2282	47.8711	26.8973	29.336	27.1236	25.8495	12.2128	23.7755	17.2815	14.449	16.1919	16.3736	26.3458	20.6478	18.14	16.6365	24.3336	23.6918	32.0857	48.6017	21.8688	37.9841	36.981	41.4275	29.4305	35.6568	31.1495	46.8692	17.7989	31.8481	28.027	36.723
AT1G03470	29.7655	31.9078	18.6878	26.2329	29.032	31.5935	23.4767	35.168	26.7437	29.3158	19.0941	25.4868	29.3288	37.3845	32.905	25.7414	23.8734	30.7915	19.2681	24.9681	26.6583	28.9073	56.8771	25.1407	34.6733	29.6835	23.5576	40.5894	35.2297	32.929	79.4578	81.1086	72.28	76.6859	61.8893	66.3738	76.2201	74.5162	93.0296	110.981	107.683	102.941	73.642	98.0914	86.9991
AT1G03475	1033.92	978.749	1020.41	916.116	907.448	1063.34	929.984	1032.67	970.374	1067.32	817.101	869.203	768.395	876.178	782.641	892.981	844.232	954.15	976.696	1056.03	925.515	1075.95	1191.28	1004.13	1066.56	973.521	1078.32	1105.07	1186.73	1144.18	1218.27	1164.33	1078.28	1179.44	963.942	1048.91	820.606	1197.47	1055	1343.26	1092.75	1283.29	1242.12	1248.16	1143.79
AT1G03506	6.3158	0.104074	2.55303	4.26243	4.14546	4.67655	1.16543	0.0804809	3.74264	3.25359	3.44147	2.04104	1.61971	2.08694	3.98913	4.73762	3.56959	1.46515	4.89093	3.59514	0.915088	0.0440644	1.14744	0	1.69948	2.12117	1.96338	1.18739	4.72512	4.18979	5.77485	0.0777806	2.25228	6.05388	0.871537	2.77413	0	3.14309	0.105635	2.25696	0.994925	3.34388	4.98076	3.00281	4.64697
AT1G03510	6.38789	4.67004	7.26447	10.4217	4.17933	5.24555	6.79745	3.85538	12.0446	8.57975	11.6681	10.1914	17.1473	10.4061	14.9595	4.05484	13.4122	7.99086	13.5579	6.10618	10.4712	11.7634	4.44778	1.68883	3.36455	5.29478	2.93364	11	6.52101	7.38226	10.1446	12.4488	5.69392	7.27369	9.23915	9.64892	11.0553	10.4829	19.012	9.11423	28.9236	19.1387	11.9365	16.0154	18.3418
AT1G03520	44.6902	50.2188	55.7569	44.0677	36.3494	42.808	44.4737	37.9195	31.252	35.3653	57.1129	42.7983	59.914	32.3239	55.8326	56.2108	71.2235	61.7712	52.5002	47.2437	49.4819	36.6009	59.429	48.748	59.0713	61.3066	55.0502	48.7203	49.0924	41.4912	61.4463	75.2415	53.4643	65.1881	72.2667	54.0079	58.7324	45.2238	83.0252	71.0427	97.7218	41.857	56.7264	55.0525	50.2645
AT1G03530	253.249	331.407	342.256	249.203	270.698	307.473	258.19	373.671	338.04	336.75	197.662	240.508	268.679	266.413	308.071	392.224	276.544	336.13	312.871	316.186	297.988	398.557	423.053	365.162	412.926	435.833	301.745	312.363	355.052	310.021	305.619	337.326	364.434	362.048	284.889	302.91	275.343	253.025	380.627	478.96	381.86	606.686	549.401	516.482	591.306
AT1G03540	5.33379	5.73008	6.08754	5.03644	5.19594	7.00147	6.59073	4.72749	2.71053	6.49095	1.35425	9.13405	1.49031	4.17217	1.99197	4.80122	2.60649	3.87378	2.2165	4.4998	1.86987	7.38401	4.43849	2.62237	2.47098	10.4473	6.8928	3.47534	5.57355	4.26767	11.2756	4.69167	5.61616	6.5575	2.67064	9.33258	6.40591	8.37267	10.5334	1.29121	4.98243	4.80236	17.9348	8.00739	5.43163
AT1G03545	3.28062	9.08824	11.873	7.61845	3.16441	11.018	4.51482	7.02305	9.33493	7.21802	3.66632	8.13667	4.95089	2.13193	7.97529	6.28549	7.95419	9.01851	6.08498	8.94409	7.5999	13.7957	3.4931	8.99425	7.6884	9.53947	13.7815	5.83029	17.811	13.7288	10.2312	3.64482	9.95972	11.7328	7.3647	9.54488	10.1392	5.30236	13.0721	7.91839	5.97705	18.6084	14.9331	14.0126	10.0217
AT1G03550	11.8058	20.5152	9.00386	22.201	27.9066	18.3754	8.00305	7.44447	12.8618	19.2025	17.5281	26.433	15.032	17.6694	11.9601	24.0328	15.9283	13.215	10.6212	14.2107	25.8304	19.25	11.1369	18.155	14.7145	20.0257	5.85882	24.5259	9.15088	17.9987	23.475	23.9182	16.7843	25.7642	19.3991	13.0324	22.9938	18.9166	27.4842	32.1602	33.9021	35.0447	18.9011	20.0203	34.9264
AT1G03560	43.6531	51.3806	57.0075	59.6594	22.9353	49.8914	65.1894	53.9497	29.3933	46.0424	36.5395	32.6356	33.2632	37.4908	64.8089	65.7411	54.9804	61.8175	55.6995	35.4665	62.8921	38.7339	44.2928	66.0302	71.2604	57.1723	83.5999	56.6407	63.986	47.8658	91.4412	70.9618	82.159	78.3775	71.2171	59.7213	60.4819	69.2931	65.7284	67.8596	66.7992	98.3289	82.6127	66.0625	69.6116
AT1G03590	68.179	60.9127	79.3716	114.982	91.2394	91.3531	80.1567	83.8487	76.5619	70.1404	99.5399	101.869	85.3966	84.2926	88.7311	102.626	94.883	104.529	82.0999	96.4768	94.2564	102.851	142.111	146.514	146.668	122.78	126.796	139.075	107.423	125.279	161.287	135.029	164.356	157.587	106.238	112.134	143.236	139.593	186.691	168.771	174.486	125.839	133.364	123.116	130.971
AT1G03600	1138.2	1203.92	1164.33	1123.18	1107.58	1185.1	1158	891.586	1076.48	1033.59	1382.23	1189.14	1189.09	982.344	1279.16	1230.36	1443.27	1217.86	1065.05	1106.75	997.817	1102.9	901.604	1121.84	899.985	1021.06	1056.71	932.098	939.102	1031.67	1027.41	822.714	929.438	873.266	1016.74	1128.31	1463.82	1089.4	866.397	796.749	898.335	648.28	845.993	906.845	868.903
AT1G03610	206.479	203.795	260.897	309.938	267.547	293.104	134.709	111.358	107.836	126.353	181.603	223.071	155.789	155.034	117.64	114.255	115.937	138.635	175.163	203.979	189.578	185.295	135.859	177.939	159.282	159.892	267.415	239.606	247.663	264.135	236.424	209.484	225.716	205.803	258.178	263.891	255.289	242.436	150.516	152.419	145.562	245.168	199.059	227.21	196.164
AT1G03620	4.27202	5.67675	1.44904	8.74385	5.18204	2.87959	4.41063	7.90172	1.79417	0.582958	2.42494	5.08225	0	6.19487	3.98584	3.83407	5.29123	4.07173	4.5913	11.889	6.67834	5.37556	4.4598	4.46982	3.34891	7.37143	7.87797	8.88716	4.60141	4.28052	5.24962	9.08132	5.63694	9.16246	14.0686	6.98052	4.50206	5.28838	9.22488	2.3331	4.98478	3.17966	5.97289	5.00479	5.50467
AT1G03630	872.297	850.796	955.807	914.501	881.512	1098.08	967.698	935.972	939.923	1070.63	743.218	768.335	739.105	800.231	893.313	858.743	767.013	880.582	935.101	1005.09	913.146	998.817	947.792	989.801	1047.68	810.585	909.245	839.405	1048.62	878.888	552.199	630.075	576.897	657.943	516.188	460.321	471.791	579.326	448.017	452.163	475.592	351.426	413.042	408.381	388.546
AT1G03650	18.0695	9.41361	18.2326	18.7267	16.5993	20.1222	19.9242	22.1546	12.8468	19.1431	19.8066	22.3868	3.7254	12.5309	20.9444	12.3013	10.5491	18.9	9.98106	10.6338	9.46845	12.8721	13.3404	18.0833	13.7326	25.2746	16.7053	12.6113	19.5013	21.1734	21.2083	13.8705	17.7893	21.6104	19.4605	15.3759	11.8111	18.8787	44.0824	37.876	39.8799	33.7513	41.8007	60.0535	43.9996
AT1G03660	17.9994	9.31933	15.7217	12.678	9.37813	15.4592	7.86369	11.7042	12.0569	9.45925	10.5352	10.1888	10.05	6.28975	4.97898	9.96024	11.4878	6.91008	8.35054	16.2011	22.0512	19.1418	32.7904	17.0605	20.7673	25.3498	17.6759	14.9126	26.9727	19.1484	21.717	36.1291	15.7357	25.6673	19.3681	18.2693	20.1467	23.0875	19.1369	16.7678	20.9381	25.0847	19.9049	29.025	10.8156
AT1G03670	0.00247811	0.00528126	0.00769231	0.893644	0.00146829	0	1.38778e-17	1.38778e-17	1.38778e-17	1.38778e-17	1.38778e-17	1.38778e-17	1.38778e-17	1.38778e-17	1.38778e-17	1.38778e-17	1.38778e-17	1.38778e-17	1.38778e-17	1.38778e-17	1.38778e-17	1.38778e-17	1.38778e-17	1.38778e-17	1.38778e-17	1.38778e-17	1.38778e-17	1.38778e-17	1.38778e-17	1.38778e-17	1.38778e-17	1.38778e-17	1.38778e-17	1.38778e-17	1.38778e-17	1.38778e-17	1.38778e-17	1.38778e-17	0.00592792	0.00362123	0	0	0	1.0006	0
AT1G03680	557.384	588.738	512.209	545.484	590.054	481.1	619.564	603.16	546.512	512.665	600.906	577.766	591.155	611.837	639.08	582.252	660.873	659.097	542.638	548.413	569.385	547.73	621.578	598.337	603.506	688.762	619.273	556.624	596.091	638.952	740.487	689.808	694.812	721.073	722.551	719.867	756.56	744.11	760.427	706.789	859.451	721.52	780.304	714.667	859.797
AT1G03687	36.9836	21.7334	13.797	20.2991	14.5797	22.2446	24.4486	25.8709	29.6591	12.9864	18.9517	30.5372	26.058	16.7087	24.9258	22.1042	19.3987	35.4023	24.3419	20.4641	22.8411	19.3629	14.4533	17.1126	19.9552	21.1402	20.6468	15.9523	13.8036	31.6423	14.3238	25.1196	17.9264	30.796	24.06	23.4266	31.3677	19.9826	25.166	23.4509	33.9026	20.4555	28.8633	28.0263	38.6747
AT1G03700	11.681	11.4027	7.5234	3.95088	11.3993	16.5984	8.94984	8.3745	7.31232	17.1485	11.6635	8.16503	6.50154	12.458	10.9679	8.66471	10.6644	10.3267	9.35819	9.81575	10.4799	8.60906	7.61903	5.42715	2.46596	4.25608	6.89179	4.56288	3.66262	6.34372	3.91851	1.2578	5.46841	2.38245	1.79814	2.86634	7.4973	2.12754	8.02088	7.6106	0.994021	0.636403	0	6.00487	5.54815
AT1G03710	3.16654	0.0629149	2.43047	0.758678	2.07812	4.04133	4.39582	5.70603	1.80176	6.68853	3.50699	1.03369	0.692531	1.07148	3.98948	3.60517	0.802021	1.44704	2.29607	3.60771	2.85532	3.20652	0.0431758	0.854776	3.56099	0.025274	4.93895	2.25864	0.890823	3.15631	2.32551	3.37028	6.44232	0.711784	2.78838	1.50785	0	1.0746	1.19307	1.11533	1.99529	0.801026	0.994877	0.000221014	0.906269
AT1G03730	80.9578	104.049	83.2605	106.069	126.451	117.539	64.6258	53.4848	62.6935	43.7069	71.6322	94.7203	107.821	83.2024	39.8777	44.0647	37.1156	40.2878	55.2705	47.3857	49.5478	41.8337	36.3631	35.2379	39.0975	25.4974	30.4556	42.8189	39.9171	35.0374	39.2537	59.3592	48.9763	52.7289	40.582	56.2799	74.6221	50.3972	75.0707	79.9362	59.818	67.0557	81.6171	83.0766	68.6902
AT1G03740	215.92	160.369	175.883	248.835	249.862	198.411	174.684	143.158	143.891	144.487	222.628	178.324	201.972	222.593	93.7063	136.254	115.837	130.014	241.477	249.607	226.727	256.947	163.358	194.21	186.226	190.542	275.268	267.842	247.596	272.664	241.068	210.655	236.815	233.963	298.055	235.507	198.169	301.111	209.655	176.778	145.561	272.692	208.017	183.171	174.972
AT1G03743	13.6151	2.44535	1.49068	5.93986	3.14643	7.00529	10.7957	3.60088	3.66889	3.91172	5.77489	4.07882	0	3.14205	0.994554	2.52309	3.55589	3.83026	3.11206	9.25093	0	2.17763	1.17672	2.68659	2.55988	4.20959	4.92751	1.22479	2.76461	5.25277	11.4702	4.63281	12.9863	5.77397	2.69726	1.79371	0.804202	3.19202	4.64606	4.38646	1.99267	1.54843	5.97796	1.00164	1.78669
AT1G03746	67.7493	24.3449	29.6052	57.3298	31.1618	23.9514	36.5541	31.8011	33.2922	22.6607	42.9472	25.4907	19.7827	23.979	9.96132	31.4984	29.3707	39.1544	23.4374	16.7804	23.7873	27.8278	25.5487	41.6461	47.0534	25.5095	43.2677	28.4763	38.0145	47.6536	56.5646	33.3621	64.0485	59.0347	28.5266	28.2826	12.5349	48.2272	20.4566	28.8031	13.9518	28.3208	24.8817	36.0313	21.9353
AT1G03750	43.5728	46.7112	39.0448	31.1742	40.4413	35.8701	35.4718	31.8071	27.6618	43.3508	16.8392	20.4138	24.0932	36.3664	42.8768	23.612	20.1401	26.2201	32.9364	29.404	45.8259	40.6235	25.4661	37.1655	32.0958	30.6962	36.386	28.3597	27.7578	31.8406	47.6495	47.9071	55.335	31.0096	50.0577	40.0415	29.2173	32.6088	44.1878	59.7904	45.8631	61.7677	46.778	31.0311	38.3853
AT1G03760	21.3361	18.5103	29.1095	26.3127	19.7516	37.4342	24.4721	30.4413	20.2407	29.544	21.2466	17.3512	19.0661	30.1224	27.9165	30.4239	30.2317	27.1536	19.2598	19.4861	31.4673	28.911	30.8246	35.3784	25.0363	27.5302	27.5175	30.5046	25.9103	27.6162	35.1824	28.6659	26.7726	32.1749	35.2172	29.0564	31.2163	27.3247	32.6481	52.2183	51.8461	65.03	54.7426	50.0469	51.3199
AT1G03770	21.1937	8.28841	13.587	16.0939	16.5939	21.8172	12.4158	15.5082	17.5082	13.9746	23.292	15.303	35.9525	16.6749	15.9508	17.1461	20.4933	12.0249	16.4088	22.4831	11.3524	21.3598	11.0625	14.528	14.8475	6.44332	13.7689	13.5285	12.9927	9.60345	14.6901	20.4133	22.0411	11.3109	18.5564	13.9732	21.2408	4.32485	14.6051	23.2952	36.9021	17.2345	17.9108	24.0219	16.3928
AT1G03780	14.9271	10.5178	15.913	23.1794	21.7287	13.5822	26.4218	19.9582	10.0121	9.88551	16.4857	20.3657	22.8478	13.5696	14.9528	7.83181	19.5658	22.8801	13.0684	25.2379	15.2021	21.3669	13.379	15.258	16.3606	16.9707	23.608	17.0557	26.0792	27.4734	15.1545	14.0046	11.3838	22.2067	32.5526	23.3915	37.0086	27.2415	32.868	33.0354	17.9438	15.4955	21.8958	18.0177	15.4524
AT1G03790	5.3745	9.09338	8.50019	7.61273	12.3831	4.30567	8.79301	1.42272	12.1932	7.19442	4.79178	2.06315	4.93652	7.27005	2.98847	3.79484	6.25033	1.61164	6.36914	5.36004	6.69158	7.44126	4.36818	1.74468	0.745963	3.18097	3.9355	3.39691	3.71703	5.25718	6.43736	3.48002	0.0895408	6.79084	4.63509	1.6895	2.70267	6.25643	5.87414	5.5219	0.993661	4.99478	2.98274	7.00563	4.57662
AT1G03800	3.24125	7.86401	3.78806	6.87819	4.16611	5.35761	4.48705	2.5299	3.64358	9.9316	2.51121	4.08505	5.00091	8.27489	6.98128	3.78213	5.3292	5.17436	1.29022	5.36887	6.6959	5.3539	4.44365	2.61811	1.56865	4.25651	7.88195	13.1207	4.61442	3.2308	3.76487	5.69174	0.104284	1.42783	8.4325	10.2234	2.68038	8.33019	0.114153	0.0693144	0.994713	8.77914	2.98525	4.00344	3.68103
AT1G03820	12.7886	13.7356	8.83675	20.6817	11.4354	14.6023	16.6304	19.807	13.8252	9.1716	16.3602	13.2555	15.9614	12.5137	13.9618	12.1048	7.89264	16.2236	9.34018	4.27892	11.4438	6.51372	8.6796	5.42245	7.02599	9.42474	0.960927	4.56799	2.71072	3.23249	4.59784	7.86167	4.48444	4.91213	4.60318	1.76997	4.56458	8.33496	3.62778	3.37436	7.98124	5.03078	2.98342	4.00386	1.75667
AT1G03830	62.8986	101.57	84.1944	77.0533	106.748	88.1628	57.0295	85.0319	110.967	99.1799	70.6837	88.6492	76.8749	102.956	75.7712	65.1243	74.45	82.6382	77.6309	74.9964	88.6013	85.6914	90.3564	73.079	96.3499	83.6175	73.7001	93.8188	87.1356	104.985	97.0026	147.124	124.375	87.8873	114.749	96.7172	104.632	99.7444	129.923	133.321	136.596	124.346	134.365	125.117	124.613
AT1G03840	24.4934	30.7401	26.8109	23.6603	22.8438	28.4631	16.6546	15.3602	20.421	13.3204	16.3961	14.2729	16.8025	9.42967	23.9326	16.0297	11.3357	20.5239	25.5446	13.2635	12.3073	21.3774	17.7644	23.4969	27.8833	26.4157	29.513	20.4536	18.457	22.3089	23.9908	28.533	20.1535	27.2245	31.5406	40.1438	18.2237	20.007	18.0921	15.7345	17.9432	35.3641	21.8948	30.0265	20.1043
AT1G03850	68.2239	92.6578	79.5526	89.8424	111.95	128.704	71.4314	74.7005	82.0711	74.8073	115.916	124.27	106.469	121.659	181.457	150.596	184.614	183.274	148.078	150.898	159.003	138.354	208.261	197.029	176.757	214.758	183.803	255.289	160.256	197.432	257.158	279.186	292.38	279.261	291.41	346.268	360.985	268.728	269.101	257.692	293.137	197.994	187.105	212.199	222.674
AT1G03860	363.701	352.001	323.042	290.024	279.006	272.587	328.14	314.03	314.817	326.95	329.764	263.947	342.573	317.376	396.81	366.891	328.065	382.532	315.879	358.215	370.413	340.858	360.375	409.597	386.86	329.113	296.832	368.694	306.771	373.589	342.914	359.161	303.629	343.583	375.654	396.001	358.986	363.132	438.667	414.557	438.696	444.55	464.799	444.415	529.888
AT1G03870	1199.96	1317.22	1341.16	1470.33	1457.03	1369.79	1645.32	1347.24	1794.84	1616.22	1795.69	1790.34	1842.23	1676.36	2377.86	1746.66	2369.33	2122.46	1543.47	1358.49	1478.66	1373.09	1753.04	1667.96	1456.13	1869.39	931.815	865.68	834.145	846.139	1510.24	1942.46	1602.58	1793.31	602.88	748.659	834.331	618.389	2269	2006.16	2589.34	530.822	620.041	718.674	606.351
AT1G03880	4.17937	0.050089	4.57796	0	2.07054	0	0.0125502	1.14266	0	0.805775	1.13769	0.00226041	0.851688	0.00475698	0	1.1737	0	1.22251	0	0	1.93785	0.00824011	0.0171211	0	0	3.10423	0	0.0215699	2.86101	0.0105854	0	3.26037	0.0213816	0.805054	0.920713	0.0615886	1.87137	0.00989285	0.0175208	0.0106962	0	1.77419	0.996167	9.7063e-05	0
AT1G03890	1.38778e-17	1.38778e-17	1.38778e-17	1.38778e-17	1.38778e-17	1.38778e-17	1.38778e-17	1.38778e-17	1.38778e-17	1.38778e-17	1.38778e-17	1.38778e-17	1.38778e-17	1.38778e-17	1.38778e-17	1.38778e-17	1.38778e-17	1.38778e-17	1.38778e-17	1.38778e-17	1.38778e-17	1.38778e-17	0.00293384	0.936781	0	0.00172157	0	0.00369421	0	0.00181533	0	0.00398043	0.00315605	0	0	0.0090475	0	1.03076	0.00591936	0.00361601	0	0.882111	0	3.28476e-05	0
AT1G03900	185.161	268.33	210.933	166.841	258.149	172.849	193.634	174.961	222.553	185.81	203.091	210.927	233.8	224.732	293.122	262.937	296.386	256.034	235.146	218.711	269.486	225.157	250.095	241.378	218.458	260.224	185.752	271.244	192.726	211.268	254.896	290.509	248.024	213.044	297.936	320.244	361.034	277.09	409.574	310.09	398.821	250.94	310.526	356.332	294.111
AT1G03905	25.2303	8.15765	4.08015	11.8776	8.33507	11.4681	11.1743	21.8836	15.7723	11.8186	16.2388	2.08236	5.54291	15.5713	15.9523	5.40048	18.729	20.3005	5.74947	11.4932	19.0923	26.5556	19.927	24.4163	22.5033	11.7804	24.577	27.0516	35.4363	22.3118	20.1019	20.6469	18.9841	19.6656	28.8001	16.9591	16.4151	34.4829	19.3987	24.5319	10.9584	48.9147	32.8489	27.0255	31.212
AT1G03910	221.317	265.167	275.308	234.925	226.106	249.909	244.676	236.058	217.845	250.284	196.25	244.546	211.712	236.202	237.284	293.235	201.113	323.776	209.877	285.981	213.217	267.91	283.295	304.618	296.548	307.896	274.236	329.032	280.862	314.153	357.937	298.682	363.404	378.493	343.258	286.765	263.342	355.761	314.924	407.696	343.976	436.58	357.305	389.363	348.228
AT1G03920	2.13768	1.21276	1.31706	2.5487	7.17002	0	2.28892	7.92452	2.73669	4.85007	2.437	2.05044	0	7.22012	0	6.94624	0	4.94792	2.2707	7.37135	0.914651	2.17233	2.19841	1.79673	0.802015	2.11497	3.94807	0.05135	2.80775	1.08496	3.1527	0.0750312	0.0593656	2.4477	0.873883	1.54533	2.75376	9.27794	2.42195	1.17936	5.98672	1.5671	1.98882	4.00326	1.79573
AT1G03930	12.7753	9.30692	9.95915	18.048	15.5307	12.1832	17.8042	13.1964	22.2489	19.0601	7.44363	17.3259	27.2297	15.633	24.9297	14.9033	19.5242	18.1717	17.1475	22.4273	20.9712	11.9107	26.2927	24.5107	18.1394	28.4447	24.5933	11.5647	8.15364	18.0771	25.9666	18.3855	18.9483	18.0082	18.46	20.6638	18.312	25.1352	27.1382	16.7844	31.9134	16.3884	18.9077	20.019	16.4005
AT1G03935	5.26224	2.3418	3.63094	3.39988	0.0243887	3.89782	4.31572	1.23215	2.80231	0	5.54579	0.00752799	0	1.05492	0.995529	1.30709	3.62302	1.39393	2.36346	4.59306	0.9275	1.10413	3.3445	4.52868	3.42115	2.16089	3.92927	3.43774	6.56337	5.28207	3.20013	2.29528	1.16388	6.1186	0	3.88456	0	1.07434	2.48288	3.35658	1.99202	8.70123	2.98419	2.00251	3.659
AT1G03940	1.38778e-17	1.38778e-17	1.38778e-17	1.38778e-17	1.38778e-17	1.38778e-17	0.00319296	0.00490017	0	0	0.00473796	0.000575731	0	1.02529	0	0.0174355	0.907296	0.0219552	0	1.86785	0	0.00618954	3.17038	0	0	0.00843504	0.984324	1.11371	0	0.00889489	1.38778e-17	1.38778e-17	1.38778e-17	1.38778e-17	1.38778e-17	1.38778e-17	1.38778e-17	1.38778e-17	0.0232862	0.0142113	0	0	1.99375	2.00123	0
AT1G03950	26.6442	33.0936	28.1537	25.2881	40.3719	29.0459	31.1846	25.0429	30.4312	34.0843	20.3286	49.8648	37.8377	30.1971	33.8991	21.2194	27.3933	32.3134	26.4378	27.6015	42.9538	41.6617	30.8302	19.7058	20.5832	19.158	42.3152	37.1165	22.1462	41.2404	37.0757	63.6099	40.0955	41.1086	42.5332	44.077	43.1323	42.0015	43.154	58.8013	56.8328	59.8895	57.7297	49.0463	41.1123
AT1G03960	11.6593	6.98382	10.8913	12.899	5.23544	9.151	5.67152	8.29105	12.0987	9.56339	6.01873	7.14306	8.35159	10.3819	10.9657	19.0945	17.9457	15.2652	10.0367	10.6611	5.62442	8.6527	6.74483	13.6364	9.46412	16.8191	12.7874	13.4778	6.38537	8.54152	18.0662	10.4796	11.24	11.3387	11.0125	16.4182	17.4938	25.0438	16.7288	16.6934	1.98566	20.0244	22.8986	24.0207	18.3482
AT1G03970	107.543	100.913	149.74	149.465	135.85	154.387	156.699	156.752	104.177	132.136	131.506	133.49	144.106	118.669	106.68	96.7576	80.5006	98.3987	109.124	110.829	105.698	117.814	110.174	79.3469	88.2679	68.9356	133.724	123.104	118.744	116.701	160.538	147.476	138.952	150.948	131.338	125.556	99.8831	145.863	86.3292	112.352	118.646	170.534	150.295	139.129	120.934
AT1G03980	1.38778e-17	1.38778e-17	1.38778e-17	1.38778e-17	1.38778e-17	1.38778e-17	1.38778e-17	1.38778e-17	1.38778e-17	1.38778e-17	1.38778e-17	1.38778e-17	1.38778e-17	1.38778e-17	0.997655	0.0174476	0.907278	0.0219705	0	0.912775	0	0.00619382	1.38778e-17	1.38778e-17	1.38778e-17	1.38778e-17	1.38778e-17	1.38778e-17	1.38778e-17	1.38778e-17	1.38778e-17	1.38778e-17	1.38778e-17	1.38778e-17	1.38778e-17	1.38778e-17	1.38778e-17	1.38778e-17	1.38778e-17	1.38778e-17	1.38778e-17	1.38778e-17	1.38778e-17	1.38778e-17	1.38778e-17
AT1G03982	1.38778e-17	1.38778e-17	1.38778e-17	1.38778e-17	1.38778e-17	1.38778e-17	1.38778e-17	1.38778e-17	1.38778e-17	1.38778e-17	1.38778e-17	1.38778e-17	1.38778e-17	1.38778e-17	0	0.00588181	0	0.00740344	0	0	0.969184	0.00209025	0.00293675	0	0	1.03602	0	0.00369788	0	0.00181713	1.38778e-17	1.38778e-17	1.38778e-17	1.38778e-17	1.38778e-17	1.38778e-17	1.38778e-17	1.38778e-17	1.38778e-17	1.38778e-17	1.38778e-17	1.38778e-17	1.38778e-17	1.38778e-17	1.38778e-17
AT1G03987	1.38778e-17	1.38778e-17	1.38778e-17	1.38778e-17	1.38778e-17	1.38778e-17	1.38778e-17	1.38778e-17	1.38778e-17	1.38778e-17	1.38778e-17	1.38778e-17	1.38778e-17	1.38778e-17	1.38778e-17	1.38778e-17	1.38778e-17	1.38778e-17	1.38778e-17	1.38778e-17	1.38778e-17	1.38778e-17	1.38778e-17	1.38778e-17	1.38778e-17	1.38778e-17	1.38778e-17	1.38778e-17	1.38778e-17	1.38778e-17	0	0.00398043	0.00315605	0	0	0.0090475	0	1.03076	1.38778e-17	1.38778e-17	1.38778e-17	1.38778e-17	1.38778e-17	1.38778e-17	1.38778e-17
AT1G03990	1.38778e-17	1.38778e-17	1.38778e-17	1.38778e-17	1.38778e-17	1.38778e-17	0.00318841	0.00489319	0	0	0.00473122	0.000574912	0.890053	0.00120956	0.997869	0.0116883	0	0.0147152	0.831903	0	0	0.00415151	0.00871748	0	0	0.00511362	0	0.0109792	0	3.09159	0	0.00397712	0.00315344	0	0	0.00903998	0.946529	0.00146112	1.38778e-17	1.38778e-17	1.38778e-17	1.38778e-17	1.38778e-17	1.38778e-17	1.38778e-17
AT1G03997	1.38778e-17	1.38778e-17	1.38778e-17	1.38778e-17	1.38778e-17	1.38778e-17	1.38778e-17	1.38778e-17	1.38778e-17	1.38778e-17	1.38778e-17	1.38778e-17	1.38778e-17	1.38778e-17	1.38778e-17	1.38778e-17	1.38778e-17	1.38778e-17	1.38778e-17	1.38778e-17	1.38778e-17	1.38778e-17	1.38778e-17	1.38778e-17	1.38778e-17	1.38778e-17	1.38778e-17	1.38778e-17	1.38778e-17	1.38778e-17	0	0.0117945	0.0093496	0	0	0.0268461	2.87033	0.00432996	0.017497	0.0106816	0	2.70838	0	9.69313e-05	0
AT1G04000	130.826	107.668	108.785	154.688	126.523	131.128	145.413	117.94	89.4346	104.386	112.648	120.225	79.1714	107.189	94.7091	127.171	127.737	120.338	131.889	134.065	117.093	138.192	169.664	165.442	163.925	192.465	156.29	126.912	150.15	140.172	167.61	121.417	183.11	167.598	122.036	104.038	120.17	129.128	126.343	114.541	110.668	142.019	130.383	116.109	140.307
AT1G04010	25.3503	9.38149	17.0062	17.9025	11.4513	12.8286	16.5681	16.3507	14.8117	16.0249	11.8061	7.16375	9.01398	11.4665	11.964	15.6387	9.6772	9.27658	6.72701	15.3063	12.3852	12.841	6.69871	8.09395	6.82596	10.5571	9.83254	13.3858	10.2202	7.46773	21.5738	7.11027	10.1179	11.4152	12.9338	12.5209	16.5981	14.6801	21.2641	12.3667	17.947	22.6416	18.9121	15.0146	12.7275
AT1G04013	1.38778e-17	1.38778e-17	1.38778e-17	1.38778e-17	1.38778e-17	1.38778e-17	1.38778e-17	1.38778e-17	1.38778e-17	1.38778e-17	1.38778e-17	1.38778e-17	1.38778e-17	1.38778e-17	0	0.00588602	0	0.00740874	0	0	0	1.04423	1.38778e-17	1.38778e-17	1.38778e-17	1.38778e-17	1.38778e-17	1.38778e-17	1.38778e-17	1.38778e-17	1.38778e-17	1.38778e-17	1.38778e-17	1.38778e-17	1.38778e-17	1.38778e-17	1.38778e-17	1.38778e-17	1.38778e-17	1.38778e-17	1.38778e-17	1.38778e-17	1.38778e-17	1.38778e-17	1.38778e-17
AT1G04020	35.0627	48.6697	22.3182	24.39	31.1166	27.3947	27.8292	24.9224	34.2531	26.8349	27.0511	23.4562	38.8859	21.9056	51.8466	52.3929	56.9502	37.8561	38.9811	36.47	44.7403	48.2105	30.932	38.0179	35.5683	33.871	27.5009	46.0988	32.4142	31.8765	17.7721	19.4597	18.9234	26.6978	24.1389	14.2439	18.3311	15.7915	24.9824	22.264	28.9177	13.7318	10.9359	32.0281	32.2479
AT1G04030	9.58246	10.278	10.909	10.1909	10.366	7.46974	13.1711	8.29612	8.29512	9.55546	13.7722	6.13057	5.69162	4.21882	5.97897	15.3963	7.01446	9.06155	11.1422	11.7133	4.69512	6.49178	6.6344	6.29462	6.92269	7.40308	3.91321	11.1141	5.51826	8.463	14.2618	11.4167	8.96103	15.9737	3.55145	4.73306	15.7457	9.46867	5.10907	19.7127	10.9665	18.6424	14.9338	4.00565	8.1537
AT1G04037	1.38778e-17	1.38778e-17	1.38778e-17	1.38778e-17	1.38778e-17	1.38778e-17	1.38778e-17	1.38778e-17	1.38778e-17	1.38778e-17	1.38778e-17	1.38778e-17	1.38778e-17	1.38778e-17	1.38778e-17	1.38778e-17	1.38778e-17	1.38778e-17	1.38778e-17	1.38778e-17	1.38778e-17	1.38778e-17	1.38778e-17	1.38778e-17	1.38778e-17	1.38778e-17	1.38778e-17	1.38778e-17	1.38778e-17	1.38778e-17	0	0.00792643	2.11559	0	0	0.0180294	0	0.00291096	1.38778e-17	1.38778e-17	1.38778e-17	1.38778e-17	1.38778e-17	1.38778e-17	1.38778e-17
AT1G04040	217.067	229.9	241.434	261.39	254.064	254.57	223.698	244.374	322.44	234.191	206.833	248.631	218.363	265.317	231.304	231.167	263.565	283.811	183.157	214.325	196.084	232.57	223.576	207.052	202.975	208.405	190.695	165.308	183.53	151.897	235.43	206.898	221.026	215.335	131.181	179.076	171.626	126.082	211.987	216.558	279.184	156.475	156.252	158.149	172.222
AT1G04043	0.0024756	0.00527591	0.00768452	0	0.0014668	0.830064	1.38778e-17	1.38778e-17	1.38778e-17	1.38778e-17	1.38778e-17	1.38778e-17	1.38778e-17	1.38778e-17	1.38778e-17	1.38778e-17	1.38778e-17	1.38778e-17	1.38778e-17	1.38778e-17	1.38778e-17	1.38778e-17	0.00293299	0	0.911287	0.00172108	0	0.00369315	0	0.00181481	1.38778e-17	1.38778e-17	1.38778e-17	1.38778e-17	1.38778e-17	1.38778e-17	1.38778e-17	1.38778e-17	0.0059241	0.0036189	0	0	0	3.28739e-05	0.944385
AT1G04047	0.00247811	0.00528126	0.00769231	0.893644	0.00146829	0	0.0186725	0.0286904	1.88554	0	3.29657	1.01831	0	0.00707365	0	0.0174919	0	1.20528	0	0.912715	0	1.0545	1.08949	0	1.80761	0.00841449	0	1.11362	0	1.0547	0	0.0156424	1.09042	0.838921	0	0.0356289	1.89203	0.00574057	0.0288385	1.10149	0	2.66382	0	1.00089	0
AT1G04050	22.2246	20.4054	14.7121	14.3487	12.4801	11.1876	11.2401	20.9365	17.5994	15.8818	14.1309	23.3882	8.07208	7.36238	9.96636	10.0439	11.4339	23.7337	16.6213	15.2122	11.3853	14.9928	12.1432	8.00281	20.2795	11.659	8.82731	11.3664	14.8819	12.7381	11.5182	17.0169	13.3533	7.95599	13.8802	19.9471	12.8309	12.6112	8.64711	14.459	16.9515	14.0599	23.9	15.014	9.03446
AT1G04053	19.0767	17.0787	15.8193	5.57656	19.6563	13.6897	8.98646	14.0243	4.4675	11.0473	12.8419	11.211	12.6171	15.5548	8.97263	9.7561	4.25914	5.50461	11.9776	8.91758	12.4317	10.6847	15.3942	10.7522	6.67336	16.8832	14.7473	14.6866	13.8997	19.0154	22.0408	17.1839	9.11925	12.103	12.8572	26.6349	21.1917	19.9142	19.0995	13.4955	21.9366	15.5847	20.9024	14.0143	30.4922
AT1G04063	1.38778e-17	1.38778e-17	1.38778e-17	1.38778e-17	1.38778e-17	1.38778e-17	0.00319519	1.10716	0	0	0.00474127	0.000576133	0	0.00121212	1.38778e-17	1.38778e-17	1.38778e-17	1.38778e-17	1.38778e-17	1.38778e-17	1.38778e-17	1.38778e-17	1.38778e-17	1.38778e-17	1.38778e-17	1.38778e-17	1.38778e-17	1.38778e-17	1.38778e-17	1.38778e-17	1.38778e-17	1.38778e-17	1.38778e-17	1.38778e-17	1.38778e-17	1.38778e-17	1.38778e-17	1.38778e-17	1.38778e-17	1.38778e-17	1.38778e-17	1.38778e-17	1.38778e-17	1.38778e-17	1.38778e-17
AT1G04067	0.0165775	4.34154	0.0516789	0	0.00981393	2.44073	1.38778e-17	1.38778e-17	1.38778e-17	1.38778e-17	1.38778e-17	1.38778e-17	1.38778e-17	1.38778e-17	0	0.00587933	0	0.00740031	0	0.929603	0	0.00208937	0.00293434	0	0	0.00172187	0	0.00369484	0.952492	0.00181564	0	2.19424	1.10357	0.815572	0	0.0531274	0	2.06961	0.0117676	0.00718625	0	0.865673	0	1.00068	0
AT1G04070	88.1285	66.3294	68.2484	66.1548	52.9477	57.2256	69.9849	67.1908	60.9164	55.2161	66.8189	61.1429	64.5065	52.0797	80.7575	79.4993	78.9307	100.215	69.6039	73.1858	73.2891	73.9905	63.8829	68.7926	48.3605	78.1697	52.0795	65.5268	60.2554	44.696	35.9168	77.4733	49.0677	43.3115	52.6601	57.9383	88.44	77.5584	117.598	71.3309	106.686	77.7206	97.539	87.0819	99.9397
AT1G04080	348.832	273.434	293.953	365.04	295.578	285.724	295.799	323.09	321.436	273.114	279.281	230.315	169.454	239.371	223.323	311.656	252.668	266.48	286.361	299.33	264.682	322.499	325.192	368.826	340.75	328.05	340.103	400.234	358.796	335.434	354.759	345.419	354.563	355.261	355.296	284.097	276.211	376.732	279.25	361.097	261.217	435.873	402.102	367.342	337.251
AT1G04087	1.38778e-17	1.38778e-17	1.38778e-17	1.38778e-17	1.38778e-17	1.38778e-17	1.38778e-17	1.38778e-17	1.38778e-17	1.38778e-17	1.38778e-17	1.38778e-17	1.38778e-17	1.38778e-17	1.38778e-17	1.38778e-17	1.38778e-17	1.38778e-17	1.38778e-17	1.38778e-17	1.38778e-17	1.38778e-17	0.00293544	0	0	0.00172252	0.989146	0.00369623	0	0.00181632	0.845909	0.00397239	0.00314968	0	0	0.00902921	0	0.00145938	0.00593204	1.06881	0	0	0	3.29179e-05	0
AT1G04090	2.10919	0.0400911	0.0585261	1.71321	2.06421	1.53974	0.0575304	3.47797	1.81946	2.34599	1.26319	3.0537	3.40754	4.13446	2.99095	0.120935	3.57627	2.63502	2.28493	0.810138	7.73134	2.16854	2.19867	1.79648	1.71397	1.08059	0.975711	2.25216	0	5.20768	3.21723	0.0618829	2.22636	3.39526	0.885483	2.69211	2.77363	1.07238	1.21408	1.12781	0	0.780165	2.98956	0.000280103	2.80818
AT1G04100	18.069	28.1353	15.9246	11.6592	17.6259	11.1285	9.12638	25.5845	10.9486	20.7515	14.241	21.3802	20.2031	17.6912	24.9265	15.0464	26.7149	14.7209	20.2652	25.0707	30.5614	21.4582	19.8737	17.0765	19.8977	18.0331	27.5501	30.2439	16.6063	19.1377	11.1702	16.1742	22.2003	20.5844	18.4572	26.9786	27.6852	23.0647	23.7845	24.3985	25.9254	17.2073	16.9138	23.0214	24.7907
AT1G04103	1.38778e-17	1.38778e-17	1.38778e-17	1.38778e-17	1.38778e-17	1.38778e-17	1.38778e-17	1.38778e-17	1.38778e-17	1.38778e-17	1.38778e-17	1.38778e-17	1.38778e-17	1.38778e-17	0	0.011691	0	0.0147186	0	1.87895	0	0.00415247	1.38778e-17	1.38778e-17	1.38778e-17	1.38778e-17	1.38778e-17	1.38778e-17	1.38778e-17	1.38778e-17	0	1.08642	0.00315757	0	0	0.00905183	0	0.00146303	1.38778e-17	1.38778e-17	1.38778e-17	1.38778e-17	1.38778e-17	1.38778e-17	1.38778e-17
AT1G04110	18.0989	22.7307	20.6393	16.0011	18.6706	16.723	13.4168	16.4842	14.7531	12.4814	18.6322	13.2591	12.4148	21.7781	14.9501	34.7733	17.6166	25.628	16.1691	26.9233	19.0074	21.4492	18.7348	14.3573	8.35493	12.7802	19.6638	19.2115	29.8979	24.3195	21.8836	16.1485	18.9295	13.7412	21.3022	14.2588	22.0769	29.2664	21.4054	26.4934	28.9208	15.5604	17.9123	16.0159	14.549
AT1G04117	0.00248531	0.00529662	1.13361	0	0.00147256	0	1.38778e-17	1.38778e-17	1.38778e-17	1.38778e-17	1.38778e-17	1.38778e-17	1.38778e-17	1.38778e-17	1.38778e-17	1.38778e-17	1.38778e-17	1.38778e-17	1.38778e-17	1.38778e-17	1.38778e-17	1.38778e-17	1.38778e-17	1.38778e-17	1.38778e-17	1.38778e-17	1.38778e-17	1.38778e-17	1.38778e-17	1.38778e-17	1.38778e-17	1.38778e-17	1.38778e-17	1.38778e-17	1.38778e-17	1.38778e-17	1.38778e-17	1.38778e-17	1.38778e-17	1.38778e-17	1.38778e-17	1.38778e-17	1.38778e-17	1.38778e-17	1.38778e-17
AT1G04120	79.7437	59.6719	89.8558	66.8991	59.1698	86.939	83.2082	69.5836	66.4731	64.8649	68.0465	49.965	57.6079	67.6319	54.8285	93.7963	94.2161	100.145	52.8211	76.8178	57.035	85.68	76.1477	74.0018	76.1743	92.0287	100.285	92.682	103.018	76.4821	77.4016	79.1454	100.025	74.6578	113.901	109.726	119.512	101.788	87.1374	90.0536	66.7947	108.026	106.5	97.0904	104.554
AT1G04123	0.00248421	1.08966	0.00771128	0	0.00147191	0	1.06832	0.00490203	0	0	0.00473976	0.00057595	0	0.00121174	0	1.18629	0.891846	1.23859	1.67488	0	0	0.0102092	0.00584227	0	0	2.06155	0	0.00735723	0	0.00361436	0	1.10623	2.12577	0	0	0.0269415	0	0.00434529	1.38778e-17	1.38778e-17	1.38778e-17	1.38778e-17	1.38778e-17	1.38778e-17	1.38778e-17
AT1G04127	1.38778e-17	1.38778e-17	1.38778e-17	1.38778e-17	1.38778e-17	1.38778e-17	1.38778e-17	1.38778e-17	1.38778e-17	1.38778e-17	1.38778e-17	1.38778e-17	1.38778e-17	1.38778e-17	1.38778e-17	1.38778e-17	1.38778e-17	1.38778e-17	1.38778e-17	1.38778e-17	1.38778e-17	1.38778e-17	1.38778e-17	1.38778e-17	1.38778e-17	1.38778e-17	1.38778e-17	1.38778e-17	1.38778e-17	1.38778e-17	0.845909	0.00397239	0.00314968	0	0	0.00902921	0	0.00145938	1.38778e-17	1.38778e-17	1.38778e-17	1.38778e-17	1.38778e-17	1.38778e-17	1.38778e-17
AT1G04130	15.9519	14.8968	15.8436	16.1376	13.5041	16.1259	12.2291	9.5727	7.28043	11.8652	12.8652	16.277	15.2496	8.3677	10.9637	15.8503	11.4163	19.0571	16.5744	19.8085	7.5256	17.1052	14.2624	11.7355	10.3278	12.6892	17.7246	11.3466	9.20458	8.55686	15.0797	4.82224	13.2654	6.33436	13.9466	12.2685	6.30816	15.6687	12.9376	11.081	9.97013	9.05734	15.9341	4.00537	7.25323
AT1G04140	221.166	189.816	186.596	161.824	186.678	197.052	193.619	162.052	190.139	197.019	239.167	228.232	225.39	189.411	246.263	223.798	247.581	237.689	192.724	205.396	199.918	197.274	189.547	199.819	160.256	209.44	183.814	219.22	164.015	156.117	205.82	233.384	222.402	221.555	198.794	288.324	292.129	248.724	353.836	291.241	383.865	303.46	344.371	308.288	301.473
AT1G04150	1.07153	1.15611	2.33577	0.813923	1.04203	0.702833	0.0273905	3.35036	0	1.61843	0.0407126	0.0049245	3.55717	0.010368	0	1.24252	0.859822	0.0707213	1.58842	1.8071	0.942322	3.15149	1.10083	0.89698	3.67166	0.0116029	0	0.0249391	0.922638	0.0122358	0	2.17215	0.0124618	0	0	1.27785	0	1.04118	1.18179	1.1086	0.996972	1.72122	0	1.00095	0
AT1G04160	22.1315	5.96339	16.7734	3.03517	16.5443	9.7707	14.4788	15.3305	20.4387	13.3569	16.3659	13.2561	15.0754	9.4247	26.9233	17.3271	15.819	27.9648	20.3449	19.6092	22.871	17.2166	19.7513	26.4941	11.9748	21.09	22.6376	8.18121	10.0755	10.7065	6.52645	10.456	17.686	14.8453	17.6463	6.23992	25.0621	15.7274	18.5975	10.0445	19.9498	3.79454	8.95413	4.00555	12.8747
AT1G04163	1.38778e-17	1.38778e-17	1.38778e-17	1.38778e-17	1.38778e-17	1.38778e-17	1.38778e-17	1.38778e-17	1.38778e-17	1.38778e-17	1.38778e-17	1.38778e-17	1.38778e-17	1.38778e-17	1.38778e-17	1.38778e-17	1.38778e-17	1.38778e-17	1.38778e-17	1.38778e-17	1.38778e-17	1.38778e-17	0.00582753	0	1.8472	0.00341899	0	0.00733867	0	0.00360524	0	0.00398043	0.00315605	0	0	0.0090475	0	1.03076	0.00592776	0.00362113	0.998089	0	0	3.28942e-05	0
AT1G04170	723.346	760.301	849.452	741.475	662.71	658.972	731.967	814.282	800.538	746.486	649.239	662.354	710.014	631.674	823.523	839.021	774.208	827.48	870.83	814.688	810.299	832.759	837.57	830.679	939.323	841.179	781.456	765.833	788.925	735.62	705.475	723.996	741.381	757.5	585.517	578.668	763.032	688.501	811.77	847.842	844.492	936.589	906.706	914.853	824.833
AT1G04177	1.38778e-17	1.38778e-17	1.38778e-17	1.38778e-17	1.38778e-17	1.38778e-17	1.38778e-17	1.38778e-17	1.38778e-17	1.38778e-17	1.38778e-17	1.38778e-17	1.38778e-17	1.38778e-17	0	0.00589177	0	1.16778	0	0	0	0.00209379	1.38778e-17	1.38778e-17	1.38778e-17	1.38778e-17	1.38778e-17	1.38778e-17	1.38778e-17	1.38778e-17	1.38778e-17	1.38778e-17	1.38778e-17	1.38778e-17	1.38778e-17	1.38778e-17	1.38778e-17	1.38778e-17	1.38778e-17	1.38778e-17	1.38778e-17	1.38778e-17	1.38778e-17	1.38778e-17	1.38778e-17
AT1G04180	11.6698	1.42099	10.9234	9.28552	13.4403	12.4534	4.44957	6.89458	2.71957	6.53327	4.6791	5.08975	0	4.16672	8.97975	3.71117	3.51742	7.35803	4.76474	0.778398	0.902549	2.19501	3.27352	4.61847	5.39731	0.0294562	0	2.27793	1.83216	1.09453	3.81827	1.29001	5.51678	6.76466	5.58243	0.276405	5.54169	5.23492	4.80685	4.48086	10.9748	2.30457	0.989323	7.00589	5.50494
AT1G04183	48.7866	34.3559	34.2259	22.5533	34.2376	42.4153	40.1179	26.4221	30.3096	44.331	56.0089	43.8174	65.0462	42.6729	48.8519	60.8632	58.6513	70.3188	41.268	40.0314	43.7488	46.1402	44.0467	39.7385	37.1888	52.7978	42.2692	39.634	39.8415	35.0915	53.612	56.0376	52.2928	38.3511	39.6323	70.7889	73.6585	55.6244	89.0041	72.2143	91.7346	48.5335	77.6355	49.0479	66.8661
AT1G04187	3.16704	1.20535	2.43184	2.56177	3.09822	0.614947	0.0215723	1.17273	1.87964	1.65053	0.0320515	1.01935	0	1.041	0.996914	0.0399837	0	1.26936	0	1.83018	0.949855	2.10525	0.011517	0.914897	1.81995	0.00675466	0.985433	0.0145066	0	0.00712282	0	2.25007	2.19662	1.6474	1.85705	0.103203	1.84307	2.08955	3.47606	1.16057	0.995544	0.726395	0.992898	3.00251	4.68279
AT1G04190	102.09	97.1856	116.666	84.6773	84.0414	92.6612	95.5799	88.5117	72.8359	83.8373	109.947	81.5286	92.1822	66.6709	126.626	121.875	107.396	94.501	80.463	87.4402	86.5986	82.6237	96.9218	115.932	98.0854	92.0457	72.7138	73.7112	83.3927	81.7755	79.2582	45.0828	85.564	85.7596	101.914	86.5707	74.3007	96.489	116.68	106.688	107.68	82.6124	114.46	116.108	109.992
AT1G04193	1.08318	1.18173	1.27045	0.78456	3.08841	2.36415	0.0330903	0.0508999	0.902539	3.37646	1.20019	2.03359	0.785815	2.07112	0	1.24319	3.68841	4.67496	0	0	0.942167	0.0199611	1.11156	0.886198	0.840208	0.0148111	0.980496	3.26069	1.8748	0.0156193	4.09996	0.0619273	1.15957	2.4911	0	2.69234	1.81997	4.15301	1.25995	3.27623	0	7.10542	0	0.000419148	1.82043
AT1G04197	2.07875	0.0156235	0.0227713	0	0.0043389	0.780056	1.10431	0.0285637	0.923028	1.66807	0.0276151	2.02704	0	0.0070425	7.98407	0.111231	0.806675	0.140542	4.05934	0	4.80795	2.16191	5.3854	0.835846	5.37384	0.0322937	3.94086	1.20676	1.82484	2.13979	0	1.18702	2.20985	0.741317	2.80783	4.95073	1.83277	1.06667	4.76756	4.45789	7.98052	4.10294	2.98275	1.002	6.4783
AT1G04200	67.9624	45.9006	52.4938	61.2161	52.8991	44.9194	61.1848	40.5606	60.9314	58.5028	63.3367	70.2881	61.9763	67.6046	75.7715	69.8931	61.009	101.408	68.0321	93.983	69.4692	77.1717	74.9332	83.2538	76.3423	69.8609	69.7834	94.7125	58.2879	59.5309	59.8252	61.7746	64.4432	73.601	59.1834	51.3957	71.7115	49.4025	52.4128	48.9283	59.826	43.7825	44.7835	47.0444	58.7476
AT1G04210	68.9615	64.8592	54.7201	30.1379	44.6217	35.5583	61.1725	44.0222	44.1677	50.4031	82.8249	66.2197	68.8384	60.353	91.7292	78.2272	90.6456	66.2287	52.8439	77.7384	90.5327	53.7454	57.2621	45.9966	56.4115	72.8523	47.1675	59.841	32.2504	55.1828	57.3055	62.9804	64.5086	55.8124	61.0081	64.7919	88.349	77.605	73.7692	62.2967	61.8144	51.1087	74.65	74.0685	74.2995
AT1G04213	0.00493653	2.15542	0.0153349	0	0.00292449	0	1.38778e-17	1.38778e-17	1.38778e-17	1.38778e-17	1.38778e-17	1.38778e-17	1.38778e-17	1.38778e-17	1.38778e-17	1.38778e-17	1.38778e-17	1.38778e-17	1.38778e-17	1.38778e-17	1.38778e-17	1.38778e-17	1.38778e-17	1.38778e-17	1.38778e-17	1.38778e-17	1.38778e-17	1.38778e-17	1.38778e-17	1.38778e-17	1.38778e-17	1.38778e-17	1.38778e-17	1.38778e-17	1.38778e-17	1.38778e-17	1.38778e-17	1.38778e-17	1.38778e-17	1.38778e-17	1.38778e-17	1.38778e-17	1.38778e-17	1.38778e-17	1.38778e-17
AT1G04217	0.0119756	0.025562	0.0372808	2.69027	1.03672	0.739325	3.25805	3.40267	2.80817	0	1.21623	0.00700032	1.66483	1.05303	2.99199	0.0919681	4.56691	1.39433	1.49572	0.834413	2.86965	2.14815	3.21379	0	0	2.09801	0.979598	2.21446	0	2.10345	1.50309	0.0554982	3.27032	1.61528	0.891376	2.65771	1.82849	3.12318	2.39179	2.23411	0	1.59587	4.9823	5.0035	0
AT1G04220	39.481	90.7227	39.4347	32.6694	65.28	57.582	26.976	28.7336	49.9238	35.3311	50.3081	41.7859	65.9013	50.9454	69.7997	51.2978	45.1697	57.8054	41.3366	40.0636	48.5581	34.4394	70.2766	58.8351	53.7828	79.1324	40.2738	44.2609	27.5847	43.593	26.8739	25.4155	24.6639	51.6345	28.5856	25.4172	60.0688	38.806	28.379	31.9923	30.9137	13.746	16.9132	18.0179	21.9699
AT1G04223	21.0058	11.359	6.32513	7.5213	10.3635	1.79597	8.92936	0.266024	13.9667	11.1918	12.7327	12.2114	6.52951	9.37009	8.97382	2.78095	8.89762	11.3144	10.3776	8.96253	5.67212	6.47301	5.54276	3.51888	14.3394	4.2757	8.8636	4.60703	4.58738	3.2485	4.32208	10.2458	6.75823	9.05454	11.1536	7.12926	14.8631	8.41012	14.3917	10.1678	28.9257	7.08195	18.9142	17.0156	14.6298
AT1G04227	6.32927	4.56423	9.27742	1.54383	3.12907	1.276	6.46463	2.38451	0.87267	2.34435	2.3711	3.05384	0.721339	2.09121	0.996012	3.48962	1.77235	3.62578	0.687469	0	0.935287	2.13316	3.25575	1.79116	1.70656	0.0253485	1.96426	4.38428	1.8432	1.08758	1.5165	1.1864	1.14634	1.62579	1.84811	2.63844	1.83326	2.09525	3.60804	2.29293	0	6.86456	1.98705	9.0062	2.70631
AT1G04230	24.4182	19.5014	30.0072	18.5606	19.7187	14.9778	28.7013	16.704	20.2991	20.5599	30.111	10.2337	20.9323	17.7209	26.9218	20.9049	23.9694	23.266	19.4255	37.0024	12.2693	18.2972	15.4098	23.7762	12.9388	11.688	19.6851	3.70876	14.8357	12.7708	16.975	19.4432	11.3217	24.126	17.5436	16.7531	28.671	16.8239	19.1504	25.4311	17.9446	25.0674	13.9264	28.0244	14.5403
AT1G04233	0.00248531	0.00529662	1.13361	0	0.00147256	0	0.0094744	0.0145472	0	0.821135	2.19121	0.00170706	0	0.00359215	0	0.0117091	0	0.0147413	0	0	0.965383	1.04955	2.10631	0	0	0.00342921	0	0.00736062	0	0.00361602	0	0.00789659	0.00626043	1.79387	0	0.0179614	0	0.00290001	0.0117838	0.0071961	1.9967	0	0	6.53348e-05	0
AT1G04237	0.00493514	0.0105219	1.15298	0	1.02768	0	0.00633626	0.00972647	0.943756	0.83793	0.00940429	0.00114208	0	0.00240303	1.38778e-17	1.38778e-17	1.38778e-17	1.38778e-17	1.38778e-17	1.38778e-17	1.38778e-17	1.38778e-17	0.00293675	0	0	1.03602	0	0.00369788	0	0.00181713	1.38778e-17	1.38778e-17	1.38778e-17	1.38778e-17	1.38778e-17	1.38778e-17	1.38778e-17	1.38778e-17	0.0059241	0.0036189	0	0	0	3.28739e-05	0.944385
AT1G04240	225.557	253.782	242.643	228.965	269.598	238.329	268.166	266.9	290.832	249.875	259.547	281.243	353.714	309.019	276.18	236.948	331.52	218.32	131.126	123.817	162.738	140.593	96.7535	98.7646	108.885	99.3134	52.0576	54.568	41.4808	48.9854	112.561	117.388	91.1109	108.324	59.0254	84.0629	77.9707	39.0264	126.761	126.233	141.596	44.1774	55.7232	48.0479	60.2951
AT1G04247	4.21505	5.53528	1.3383	0.733834	3.10702	1.39538	5.46617	0.115855	4.65497	3.13025	2.42243	7.10095	1.55123	2.10349	2.99063	4.7516	5.4379	1.4756	2.26106	2.65162	1.87802	3.21765	3.36154	3.56889	2.48713	6.31249	3.92598	2.37245	8.46311	6.32985	3.85395	2.38406	1.21813	4.11189	7.51401	1.68072	5.55617	5.22713	3.61884	6.55257	2.98974	3.25339	4.97802	0.00077416	6.50345
AT1G04250	408.47	369.436	401.151	376.563	432.427	437.855	440.398	384.872	406.25	425.208	351.125	410.643	349.821	370.466	362.907	352.449	367.125	431.526	427.728	415.464	362.752	366.583	426.426	425.806	404.131	347.122	409.907	364.301	389.371	351.388	308.088	299.67	277.969	345.583	296.053	286.394	269.859	266.628	262.011	299.727	224.332	213.851	201.041	223.209	220.832
AT1G04260	370.094	304.228	325.531	299.355	289.375	352.014	329.19	333.896	282.464	316.699	285.313	326.061	266.92	270.589	266.194	327.822	297.005	309.203	401.283	336.794	371.406	330.109	386.862	373.246	431.083	396.791	345.003	377.848	421.868	427.705	367.162	379.676	347.97	400.712	396.974	296.515	327.7	333.785	351.833	459.876	352.948	473.07	393.136	404.377	392.247
AT1G04263	16.7874	7.99278	2.74957	3.17084	3.16307	11.0382	11.9826	5.938	1.73555	6.32149	12.4841	6.11643	4.04434	2.13493	0.992065	18.5625	8.93316	6.55762	3.64349	9.92923	4.71618	5.40928	11.0733	10.7881	15.7349	11.6592	15.7435	12.4563	12.9833	9.60947	26.1328	9.45052	14.5648	19.8318	18.4992	10.3329	16.4792	30.2768	12.2347	18.9046	2.98222	26.8928	29.872	21.0192	21.1171
AT1G04270	2787.97	3005.68	2478.71	2247.13	2500.33	2315.45	2386.25	2207.68	2494.59	2479.02	2625.58	2517.91	3023.83	2806.37	3593.2	3215.46	3727.95	2962.23	2799.44	2753.98	3084.12	2742.73	2887.46	3095.88	3011.72	3249.35	2346.33	2819.82	2634.74	2583.53	2441.91	2817.31	2452.39	2378.89	3228	3066.23	3686.48	2981.71	3316.74	2760.22	3395.92	2569.4	2981.87	3373.15	3425.17
AT1G04273	0.00491268	0.0104739	0.0152607	1.81335	0.00291036	0	1.38778e-17	1.38778e-17	1.38778e-17	1.38778e-17	1.38778e-17	1.38778e-17	1.38778e-17	1.38778e-17	1.38778e-17	1.38778e-17	1.38778e-17	1.38778e-17	1.38778e-17	1.38778e-17	1.38778e-17	1.38778e-17	1.38778e-17	1.38778e-17	1.38778e-17	1.38778e-17	1.38778e-17	1.38778e-17	1.38778e-17	1.38778e-17	1.38778e-17	1.38778e-17	1.38778e-17	1.38778e-17	1.38778e-17	1.38778e-17	1.38778e-17	1.38778e-17	1.38778e-17	1.38778e-17	1.38778e-17	1.38778e-17	1.38778e-17	1.38778e-17	1.38778e-17
AT1G04277	6.39427	6.86298	2.71218	4.09238	8.277	11.1501	4.56737	7.12732	11.1787	3.67083	13.6942	10.1732	6.62846	4.2093	1.98959	3.88898	18.3023	6.51278	4.51726	7.1549	9.57133	1.18029	11.9452	9.10007	6.00096	5.33253	3.9122	5.73257	9.32355	6.39147	11.9425	1.39375	2.41186	9.97153	20.7168	8.31176	6.36211	5.30136	20.9162	6.83609	7.97255	11.5687	11.9428	15.0132	10.9616
AT1G04280	185.148	183.086	179.479	236.048	213.62	230.209	197.941	215.744	173.528	180.424	163.328	176.292	164.792	195.605	134.591	190.416	140.902	139.955	169.555	177.879	160.922	154.357	152.328	200.628	150.563	198.948	232.983	284.575	219.756	215.448	296.622	224.378	280.053	270.362	223.792	283.231	243.248	252.953	244.661	334.347	280.166	351.127	340.393	277.259	276.725
AT1G04290	33.0535	63.4561	42.6062	36.3704	34.2612	32.6532	44.4696	24.0917	49.9445	31.2878	43.4144	43.8135	53.8886	47.8338	60.8228	47.7235	65.9415	50.3429	46.2121	37.3522	40.8924	33.3727	33.1552	35.1956	27.5073	41.2397	36.3635	52.8279	38.9421	40.3157	25.1557	48.9521	46.5543	42.1067	39.7849	43.781	33.8933	33.6333	44.0863	58.6183	60.8279	22.7126	28.853	43.0402	44.9267
AT1G04295	4.17193	1.17371	1.25842	1.6994	0.0124628	0.671039	1.15204	0.0680177	0	1.53716	0.0657466	3.04782	4.38936	4.1201	0	1.19861	0.884723	1.25435	0.769611	0	0.952627	1.06768	0.0331468	0	1.73823	2.10507	2.95983	3.28975	1.86031	0.0204753	0	5.45678	2.20992	0	0.894311	1.45214	1.83272	3.12022	0.101611	4.37085	1.99298	0	7.97448	3.00276	1.79554
AT1G04300	135.201	112.447	199.572	197.062	161.792	192.715	172.392	182.811	181.017	172.623	164.343	138.609	121.03	189.333	115.645	172.266	102.555	189.513	150.529	224.657	133.242	159.683	143.453	135.376	147.203	169.328	205.464	197.822	181.715	248.149	269.648	207.087	247.735	235.848	176.586	184.906	178.908	208.872	208.674	213.38	184.448	279.125	234.89	219.205	199.729
AT1G04310	90.4936	78.0518	126.433	112.058	114.051	108.901	77.8609	70.9388	73.8344	80.8204	73.9988	92.6957	71.0716	68.7118	78.7584	87.0366	76.9692	108.336	102.86	97.3696	97.1209	125.22	112.578	135.561	121.254	127.016	160.248	145.855	163.282	136.931	82.9407	88.1947	127.546	88.8655	108.311	79.0327	67.7409	135.225	58.7394	87.6528	35.8824	108.431	70.6623	99.0902	70.5196
AT1G04313	1.38778e-17	1.38778e-17	1.38778e-17	1.38778e-17	1.38778e-17	1.38778e-17	0.01252	0.0192279	0	0	0.0185901	1.01597	2.71196	0.00474554	1.38778e-17	1.38778e-17	1.38778e-17	1.38778e-17	1.38778e-17	1.38778e-17	1.38778e-17	1.38778e-17	0.01434	0	1.80765	0.00840892	0	2.16844	0.931313	0.00886735	0	0.00397712	0.00315344	0	0	0.00903998	0.946529	0.00146112	0.00591936	0.00361601	0	0.882111	0	3.28476e-05	0
AT1G04330	4.39471	11.5142	12.2682	13.5798	19.6314	17.143	6.79061	3.8475	13.9515	4.38642	4.95163	11.2023	18.9592	14.5065	4.9838	8.363	5.28818	4.07724	0	11.8843	5.70661	7.46309	9.66114	1.72181	1.61026	0.0467097	6.90147	2.35014	4.64944	5.27925	0.638142	4.42833	4.33689	2.48929	0	2.69513	2.77274	0.0228205	2.30909	2.18504	1.99482	0.779896	0.994321	0.000280893	0.896189
AT1G04340	56.2814	53.5848	56.9529	35.3837	31.1916	43.5866	36.7941	40.1734	49.9662	28.0593	54.7746	44.8247	38.4358	35.4183	58.8269	58.4407	65.9019	47.9294	42.1152	40.0497	32.2603	51.4315	52.7631	59.9039	34.4882	44.4395	33.3933	50.7657	39.814	35.1113	35.3855	55.8702	47.7978	57.9692	44.3716	40.3048	44.9548	50.3578	75.7081	54.4489	43.8656	47.1098	48.7653	49.0464	59.6325
AT1G04350	239.295	130.842	231.571	299.126	207.433	217.641	252.272	300.19	200.331	214.605	193.745	178.344	126.749	155.13	101.684	176.097	106.065	179.625	212.248	182.286	171.388	247.287	166.475	149.003	154.196	135.557	267.452	141.619	198.475	198.419	152.953	100.866	156.457	174.582	98.8738	78.1439	73.1888	131.16	71.7805	73.477	72.7799	129.284	110.487	66.0634	81.5251
AT1G04353	2.08571	0.0207166	1.18738	0	0.00575027	0.758513	0.00947675	0.0145508	0	0	0.0140685	2.02224	0	1.03121	0.997088	0.0343427	0	0.0432716	0.769833	0.891662	1.92981	1.06761	0.0198539	0	0.855115	0.0116384	2.96681	0.0250154	0.922545	2.09064	0.7235	0.034175	0.0270727	0.78566	0.912727	0.0780984	4.75384	1.05491	2.30838	0.030871	0	3.51126	0.994336	0.000279319	1.84891
AT1G04360	10.7376	21.5482	10.1196	16.9619	20.7038	20.1347	24.3931	9.87329	19.3493	17.2013	17.7543	28.4976	15.6887	36.2622	18.9526	7.52218	13.4327	4.34011	7.66381	3.36889	14.3527	9.65919	15.188	9.04555	7.75385	11.5822	8.84671	4.68963	4.53669	7.45866	11.5664	10.4036	6.85349	10.5832	15.7933	21.0769	12.8489	13.6351	10.9641	22.0208	21.9403	14.8872	11.9386	13.0128	13.6997
AT1G04363	1.10908	2.33406	2.49702	5.24408	5.15105	1.36848	0.0650171	5.68164	2.76086	1.45152	0.0968945	5.07672	7.03205	0.0245269	2.98961	1.41859	1.67149	6.21736	2.1867	0.778283	10.6227	6.36231	2.24751	0.82163	0	6.26864	3.93646	4.4602	3.72116	4.22175	4.82091	2.3459	1.19466	1.52183	6.59238	0.208545	2.73228	5.20671	4.77773	5.52824	2.98903	4.98377	7.96858	3.00345	3.62495
AT1G04370	1.38778e-17	1.38778e-17	1.38778e-17	1.38778e-17	1.38778e-17	1.38778e-17	0.00318841	0.00489319	0	0	0.00473122	0.000574912	0.890053	0.00120956	0	0.00587933	0	0.00740031	0	0.929603	0	0.00208937	1.38778e-17	1.38778e-17	1.38778e-17	1.38778e-17	1.38778e-17	1.38778e-17	1.38778e-17	1.38778e-17	1.38778e-17	1.38778e-17	1.38778e-17	1.38778e-17	1.38778e-17	1.38778e-17	1.38778e-17	1.38778e-17	0.0117672	0.00718597	0	0.865674	0.996544	6.5243e-05	0
AT1G04380	0.00968959	0.0206747	1.18725	0.849224	1.03395	0.758684	0.0124893	0.0191807	0	2.62201	0.0185445	0.00224946	0.851913	0.00473393	0	0.00587904	0.925183	0.00739995	0	0	0	0.00208927	0.00583763	0	0	0.00342492	0	0.00735139	0.946571	1.04263	0	1.10617	0.00936156	0	0	0.0268805	1.89977	0.00433549	1.38778e-17	1.38778e-17	1.38778e-17	1.38778e-17	1.38778e-17	1.38778e-17	1.38778e-17
AT1G04390	25.4659	26.1319	19.6018	15.9224	21.775	18.2144	16.7062	12.0411	12.8358	19.0999	18.7175	19.3504	25.5076	11.5054	18.9421	18.4382	16.7577	12.1515	21.2432	26.9948	26.7447	16.1449	29.4932	15.2592	17.2584	15.9261	20.6461	14.8576	21.3523	21.2065	26.6936	28.3818	15.724	17.095	22.203	20.774	32.3449	11.6556	25.0068	25.5305	13.9522	27.4937	29.8645	24.0225	22.8833
AT1G04393	1.38778e-17	1.38778e-17	1.38778e-17	1.38778e-17	1.38778e-17	1.38778e-17	0.00319296	0.00490017	0	0	0.00473796	0.000575731	0	1.02529	1.38778e-17	1.38778e-17	1.38778e-17	1.38778e-17	1.38778e-17	1.38778e-17	1.38778e-17	1.38778e-17	1.38778e-17	1.38778e-17	1.38778e-17	1.38778e-17	1.38778e-17	1.38778e-17	1.38778e-17	1.38778e-17	1.38778e-17	1.38778e-17	1.38778e-17	1.38778e-17	1.38778e-17	1.38778e-17	1.38778e-17	1.38778e-17	1.38778e-17	1.38778e-17	1.38778e-17	1.38778e-17	1.38778e-17	1.38778e-17	1.38778e-17
AT1G04397	0.00248531	0.00529662	1.13361	0	0.00147256	0	1.38778e-17	1.38778e-17	1.38778e-17	1.38778e-17	1.38778e-17	1.38778e-17	1.38778e-17	1.38778e-17	1.38778e-17	1.38778e-17	1.38778e-17	1.38778e-17	1.38778e-17	1.38778e-17	1.38778e-17	1.38778e-17	1.38778e-17	1.38778e-17	1.38778e-17	1.38778e-17	1.38778e-17	1.38778e-17	1.38778e-17	1.38778e-17	0	0.00789659	0.00626043	1.79387	0	0.0179614	0	0.00290001	1.38778e-17	1.38778e-17	1.38778e-17	1.38778e-17	1.38778e-17	1.38778e-17	1.38778e-17
AT1G04400	250.007	267.531	250.042	266.4	274.803	260.592	278.053	237.439	236.277	238.858	281.587	286.319	277.226	262.226	357.925	336.367	412.661	316.943	335.721	317.064	330.397	279.845	435.344	480.039	410.939	414.813	416.771	502.034	395.793	463.81	469.585	439.438	475.859	484.464	577.39	563.968	566.555	534.198	546.744	430.107	492.539	449.498	436.927	473.442	442.638
AT1G04403	1.38778e-17	1.38778e-17	1.38778e-17	1.38778e-17	1.38778e-17	1.38778e-17	1.38778e-17	1.38778e-17	1.38778e-17	1.38778e-17	1.38778e-17	1.38778e-17	1.38778e-17	1.38778e-17	0	0.00587377	0	0.00739332	0.850914	0	0	0.0020874	1.38778e-17	1.38778e-17	1.38778e-17	1.38778e-17	1.38778e-17	1.38778e-17	1.38778e-17	1.38778e-17	1.38778e-17	1.38778e-17	1.38778e-17	1.38778e-17	1.38778e-17	1.38778e-17	1.38778e-17	1.38778e-17	1.38778e-17	1.38778e-17	1.38778e-17	1.38778e-17	1.38778e-17	1.38778e-17	1.38778e-17
AT1G04410	2729.42	2298.22	2435.89	2346.56	2064.81	2192.87	2540.67	2347.86	2218.54	2221.79	2537.39	2066.51	2121.64	2194.57	2530.39	2724.94	2819.62	2749.86	2371.96	2455.68	2444.23	2527.24	2882.06	3377.88	3137.37	3233.55	3096.37	3187.39	3186.42	3001.7	4544.73	3998.95	4281.96	4122.92	4402.9	4391.79	4172.82	4507.73	4080.96	4115.77	4053.96	4764.61	4601.2	4591.28	4657.87
AT1G04420	294.578	261.835	234.301	281.762	286.193	202.652	265.865	258.554	263.123	257.995	246.589	237.441	279.753	287.163	259.219	256.935	337.316	276.596	255.635	267.1	232.275	239.074	284.293	263.909	216.547	326.839	247.696	252.317	271.638	288.667	341.1	262.044	262.422	271.052	286.808	278.098	288.299	266.611	290.886	297.811	359.937	286.905	305.553	239.225	332.776
AT1G04423	1.38778e-17	1.38778e-17	1.38778e-17	1.38778e-17	1.38778e-17	1.38778e-17	0.00318707	0.00489113	0	0.856245	0.00472922	0.00057467	0	0.00120905	0	0.0287389	3.75018	0.0362035	0	0	0.955589	0.0101915	1.38778e-17	1.38778e-17	1.38778e-17	1.38778e-17	1.38778e-17	1.38778e-17	1.38778e-17	1.38778e-17	1.38778e-17	1.38778e-17	1.38778e-17	1.38778e-17	1.38778e-17	1.38778e-17	1.38778e-17	1.38778e-17	1.38778e-17	1.38778e-17	1.38778e-17	1.38778e-17	1.38778e-17	1.38778e-17	1.38778e-17
AT1G04425	37.0302	18.467	25.5331	25.5014	14.5919	21.3146	15.664	23.3971	22.2265	16.4926	19.9093	12.2579	12.2959	26.9656	13.9521	32.5274	23.0551	15.9642	21.8963	23.226	24.7741	27.7885	20.0272	21.5364	31.2508	40.0857	27.5147	39.3355	26.8392	30.772	39.8014	33.2533	34.5001	37.1032	37.9511	28.0527	42.3205	34.6511	25.2437	33.2909	29.9104	22.1012	34.8383	32.0297	38.6199
AT1G04430	51.2311	76.661	67.3343	93.5236	92.2529	96.1976	121.228	85.3951	139.535	105.081	123.175	118.202	122.3	119.66	155.54	113.833	181.479	143	102.506	86.4118	75.0816	86.9709	113.288	91.3056	94.5794	114.141	98.3109	70.3503	68.4681	60.6533	124.001	160.612	137.548	146.472	39.4471	87.245	88.9492	54.7558	168.449	124.377	190.452	75.8386	92.5537	73.0709	79.5275
AT1G04433	1.38778e-17	1.38778e-17	1.38778e-17	1.38778e-17	1.38778e-17	1.38778e-17	1.38778e-17	1.38778e-17	1.38778e-17	1.38778e-17	1.38778e-17	1.38778e-17	1.38778e-17	1.38778e-17	0	0.0116801	0	0.0147049	0.831929	0.920851	0	0.00414861	1.38778e-17	1.38778e-17	1.38778e-17	1.38778e-17	1.38778e-17	1.38778e-17	1.38778e-17	1.38778e-17	1.38778e-17	1.38778e-17	1.38778e-17	1.38778e-17	1.38778e-17	1.38778e-17	1.38778e-17	1.38778e-17	1.38778e-17	1.38778e-17	1.38778e-17	1.38778e-17	1.38778e-17	1.38778e-17	1.38778e-17
AT1G04440	50.0124	55.9455	42.9361	69.1023	53.9164	36.304	64.4836	48.6745	70.2492	83.7109	70.2404	64.1902	55.1313	31.3514	69.7944	64.6587	71.1382	51.9649	49.9632	49.9068	61.911	46.1965	58.3681	38.6652	60.8026	51.8729	45.1947	74.3039	50.9485	57.2993	82.6366	61.9555	70.0867	75.8379	73.0749	82.282	91.0404	54.6757	106.725	75.6054	77.7685	74.5614	74.6439	76.0713	68.6476
AT1G04443	0.0024824	0.00529043	0.00770567	0	1.02408	0	1.38778e-17	1.38778e-17	1.38778e-17	1.38778e-17	1.38778e-17	1.38778e-17	1.38778e-17	1.38778e-17	0	0.00589177	0	1.16778	0	0	0	0.00209379	0.00583753	0	0	1.04039	0	0.00735126	0.946571	0.00361142	1.38778e-17	1.38778e-17	1.38778e-17	1.38778e-17	1.38778e-17	1.38778e-17	1.38778e-17	1.38778e-17	0.0117673	0.00718606	0.997831	0.865673	0	6.52438e-05	0
AT1G04445	0.0189332	3.30122	1.24594	0.803252	3.0815	0	0.0125198	1.14255	0	1.70669	0.0185899	0.00225495	0.8518	0.00474549	2.99321	2.36354	0	0.0776276	0.709176	0.862637	2.88948	1.08604	1.06981	0	0	0.00342849	0	0.00735906	0	1.04264	2.29519	5.52454	1.1736	0.696592	0.875688	9.69257	0.863623	0.026626	1.14465	1.08638	0	0	0	1.00076	0
AT1G04463	1.38778e-17	1.38778e-17	1.38778e-17	1.38778e-17	1.38778e-17	1.38778e-17	0.00634775	0.00974411	0	0	1.11558	0.00114415	0.876137	0.00240739	0	3.31226	0	0.0220757	0	0	0	0.00622341	0.00293299	0	0.911287	0.00172108	0	0.00369315	0	0.00181481	0.791804	1.11516	0.0124223	0	0.934512	1.27758	0	0.00575159	0.0175588	0.0107193	1.99638	0	0	9.72727e-05	0.929785
AT1G04467	0.0024756	0.00527591	0.00768452	0	0.0014668	0.830064	0.00319296	0.00490017	0	0	0.00473796	0.000575731	0	1.02529	1.38778e-17	1.38778e-17	1.38778e-17	1.38778e-17	1.38778e-17	1.38778e-17	1.38778e-17	1.38778e-17	0.00293384	0.936781	0	0.00172157	0	0.00369421	0	0.00181533	0	0.00398172	1.06781	0	0	0.00905043	0	0.00146281	1.38778e-17	1.38778e-17	1.38778e-17	1.38778e-17	1.38778e-17	1.38778e-17	1.38778e-17
AT1G04470	1.38778e-17	1.38778e-17	1.38778e-17	1.38778e-17	1.38778e-17	1.38778e-17	1.38778e-17	1.38778e-17	1.38778e-17	1.38778e-17	1.38778e-17	1.38778e-17	1.38778e-17	1.38778e-17	0	0.0174347	1.8595	0.0219542	0	0.912793	0	0.00618925	1.38778e-17	1.38778e-17	1.38778e-17	1.38778e-17	1.38778e-17	1.38778e-17	1.38778e-17	1.38778e-17	1.38778e-17	1.38778e-17	1.38778e-17	1.38778e-17	1.38778e-17	1.38778e-17	1.38778e-17	1.38778e-17	1.38778e-17	1.38778e-17	1.38778e-17	1.38778e-17	1.38778e-17	1.38778e-17	1.38778e-17
AT1G04480	848.765	809.386	699.951	681.109	744.601	654.34	689.776	621.182	709.028	669.459	714.845	735.705	929.017	777.282	1046.86	828.144	1110.74	920.397	692.239	741.303	836.953	741.763	717.414	720.443	652.04	889.688	595.661	709.147	566.332	587.044	670.199	689.861	669.322	659.059	770.676	846.019	996.419	735.739	1129.64	925.686	1227.36	816.707	856.933	1029.96	1091.65
AT1G04483	0.00733465	1.11485	0.0228011	0.862572	1.03094	0	0.0155495	0.0238862	1.89218	0	0.0230934	0.00279961	2.69357	0.00589225	0	0.0286047	0	0.0360343	4.41722	0	0	0.0101441	1.38778e-17	1.38778e-17	1.38778e-17	1.38778e-17	1.38778e-17	1.38778e-17	1.38778e-17	1.38778e-17	1.38778e-17	1.38778e-17	1.38778e-17	1.38778e-17	1.38778e-17	1.38778e-17	1.38778e-17	1.38778e-17	1.38778e-17	1.38778e-17	1.38778e-17	1.38778e-17	1.38778e-17	1.38778e-17	1.38778e-17
AT1G04487	1.38778e-17	1.38778e-17	1.38778e-17	1.38778e-17	1.38778e-17	1.38778e-17	1.38778e-17	1.38778e-17	1.38778e-17	1.38778e-17	1.38778e-17	1.38778e-17	1.38778e-17	1.38778e-17	1.38778e-17	1.38778e-17	1.38778e-17	1.38778e-17	1.38778e-17	1.38778e-17	1.38778e-17	1.38778e-17	0.00293544	0	0	0.00172252	0.989146	0.00369623	0	0.00181632	1.38778e-17	1.38778e-17	1.38778e-17	1.38778e-17	1.38778e-17	1.38778e-17	1.38778e-17	1.38778e-17	1.38778e-17	1.38778e-17	1.38778e-17	1.38778e-17	1.38778e-17	1.38778e-17	1.38778e-17
AT1G04490	0.0314298	0.0673027	2.44446	0.750587	6.15341	4.01504	2.22312	3.43658	1.83513	0.671223	2.33658	0.00844434	4.37372	1.05811	0	1.27192	0	0.090596	0.688625	2.73025	6.79988	1.0924	0.0115294	1.87202	0	0.00676194	1.97815	0.0145222	0	0.00713049	3.33152	2.24098	0.0326934	0.767646	0	0.0944528	2.80824	1.05966	0.0288861	1.10155	0	0	0	0.000159762	3.81086
AT1G04500	2.14946	3.40616	1.3476	2.51357	6.16567	1.38171	2.16224	1.17302	0	0	0.0321868	1.01938	0.820338	2.06037	0.996021	3.48871	0.843219	2.49746	2.42283	0.852476	0.935421	1.09256	0.0225608	1.84017	0.847546	0.013223	0	0.0284289	0.918473	4.14442	0	0.0450593	0.0356834	2.55289	2.81922	2.59926	0.891868	3.11297	0.0862045	1.16481	0.995428	6.14152	2.98701	3.00257	0.867207
AT1G04503	1.38778e-17	1.38778e-17	1.38778e-17	1.38778e-17	1.38778e-17	1.38778e-17	1.38778e-17	1.38778e-17	1.38778e-17	1.38778e-17	1.38778e-17	1.38778e-17	1.38778e-17	1.38778e-17	1.38778e-17	1.38778e-17	1.38778e-17	1.38778e-17	1.38778e-17	1.38778e-17	1.38778e-17	1.38778e-17	1.38778e-17	1.38778e-17	1.38778e-17	1.38778e-17	1.38778e-17	1.38778e-17	1.38778e-17	1.38778e-17	1.38778e-17	1.38778e-17	1.38778e-17	1.38778e-17	1.38778e-17	1.38778e-17	1.38778e-17	1.38778e-17	0.0059241	0.0036189	0	0	0	3.28739e-05	0.944385
AT1G04510	130.85	148.498	142.52	123.763	116.191	133.37	121.194	137.782	115.414	104.332	120.805	80.5445	109.635	114.461	97.7008	128.363	117.91	151.988	114.379	129.571	110.408	136.055	121.296	110.142	163.321	144.906	114.99	130.085	131.649	123.156	118.149	113.336	131.107	130.301	113.748	99.6833	108.255	159.397	141.926	159.945	93.7126	191.203	182.146	135.127	141.099
AT1G04513	1.38778e-17	1.38778e-17	1.38778e-17	1.38778e-17	1.38778e-17	1.38778e-17	0.0156116	3.29105	0	1.68648	0.0231858	0.00281078	0	0.00591575	0	0.00587377	0	0.00739332	0.850914	0	0	0.0020874	1.38778e-17	1.38778e-17	1.38778e-17	1.38778e-17	1.38778e-17	1.38778e-17	1.38778e-17	1.38778e-17	1.38778e-17	1.38778e-17	1.38778e-17	1.38778e-17	1.38778e-17	1.38778e-17	1.38778e-17	1.38778e-17	1.38778e-17	1.38778e-17	1.38778e-17	1.38778e-17	1.38778e-17	1.38778e-17	1.38778e-17
AT1G04517	10.4635	0.117247	10.3978	4.22277	0.0322163	1.26619	5.48789	5.76262	1.78541	3.09273	5.73609	4.07494	1.5301	3.13486	3.9864	3.79855	4.38949	13.2331	6.36295	7.2282	1.84829	1.16013	0.0961525	0.778987	5.20321	8.38648	6.89279	6.7077	3.66578	8.40794	17.2632	2.49566	1.28818	13.6283	2.66314	3.21953	6.39315	9.41121	1.41404	7.67622	1.99074	10.3315	3.97859	5.00482	5.50193
AT1G04520	28.7716	25.353	19.9947	45.338	38.3335	36.9715	38.8729	34.2819	37.8825	33.9669	39.7822	37.6958	40.3288	19.8754	33.8981	27.1682	27.3626	32.3965	46.0291	32.1271	29.4802	37.4616	29.6214	19.7958	21.6077	27.4635	34.4475	20.4607	17.5119	18.1217	28.4198	31.6448	26.5318	24.0238	9.99508	19.4286	14.5636	12.6882	30.4738	24.3295	19.9406	24.2351	14.9233	17.0166	8.95903
AT1G04527	59.052	9.56977	16.2717	40.388	14.6023	13.9929	40.496	16.6526	13.7413	18.1308	27.7909	20.3756	4.52745	13.5847	5.9718	43.1803	15.7202	24.6784	31.6296	32.2992	18.9697	37.3355	23.2839	43.6537	32.1268	23.3575	34.4174	25.0224	24.952	33.924	61.9567	15.2987	35.5423	46.5867	11.7673	22.7363	20.0012	53.3367	13.5022	18.9996	2.98136	33.6104	40.8273	30.0265	21.0334
AT1G04530	220.1	201.163	145.536	190.027	194.958	183.114	162.457	148.929	170.806	151.781	178.325	150.828	215.605	165.459	208.369	242.204	253.693	261.002	255.018	258.22	232.309	239.022	203.986	240.48	243.755	236.995	203.459	252.105	218.765	211.263	159.089	159.222	172.413	165.411	244.428	192.716	220.451	227.67	148.715	126.687	132.607	109.27	119.431	141.131	115.409
AT1G04533	1.38778e-17	1.38778e-17	1.38778e-17	1.38778e-17	1.38778e-17	1.38778e-17	1.38778e-17	1.38778e-17	1.38778e-17	1.38778e-17	1.38778e-17	1.38778e-17	1.38778e-17	1.38778e-17	1.38778e-17	1.38778e-17	1.38778e-17	1.38778e-17	1.38778e-17	1.38778e-17	1.38778e-17	1.38778e-17	1.38778e-17	1.38778e-17	1.38778e-17	1.38778e-17	1.38778e-17	1.38778e-17	1.38778e-17	1.38778e-17	0	0.00398043	0.00315605	0	0	0.0090475	0	1.03076	1.38778e-17	1.38778e-17	1.38778e-17	1.38778e-17	1.38778e-17	1.38778e-17	1.38778e-17
AT1G04537	1.38778e-17	1.38778e-17	1.38778e-17	1.38778e-17	1.38778e-17	1.38778e-17	1.38778e-17	1.38778e-17	1.38778e-17	1.38778e-17	1.38778e-17	1.38778e-17	1.38778e-17	1.38778e-17	1.38778e-17	1.38778e-17	1.38778e-17	1.38778e-17	1.38778e-17	1.38778e-17	1.38778e-17	1.38778e-17	0.00293675	0	0	1.03602	0	0.00369788	0	0.00181713	1.38778e-17	1.38778e-17	1.38778e-17	1.38778e-17	1.38778e-17	1.38778e-17	1.38778e-17	1.38778e-17	1.38778e-17	1.38778e-17	1.38778e-17	1.38778e-17	1.38778e-17	1.38778e-17	1.38778e-17
AT1G04540	0.00730296	0.0155762	0.0227023	0	1.0309	1.66741	0.00319296	0.00490017	0	0	0.00473796	0.000575731	0	1.02529	0.997453	1.1736	0.899265	0.0291974	0	0	0.958612	0.00822515	0.00293434	0	0	0.00172187	0	0.00369484	0.952492	0.00181564	1.38778e-17	1.38778e-17	1.38778e-17	1.38778e-17	1.38778e-17	1.38778e-17	1.38778e-17	1.38778e-17	0.00593204	1.06881	0	0	0	3.29179e-05	0
AT1G04550	82.9981	91.4196	85.3903	84.7957	94.348	81.8928	85.7674	107.269	64.4242	103	115.919	82.5612	115.814	97.8123	128.615	136.748	117.93	115.205	116.805	97.1919	137.168	115.781	89.128	104.245	85.1092	77.2351	47.1351	84.7131	52.6753	62.7067	55.6782	78.7598	64.5269	73.4405	65.6607	63.5289	71.6401	71.3539	78.842	89.9975	107.685	68.5303	90.5714	99.0916	85.2054
AT1G04555	6.44648	9.17122	9.74963	12.0049	5.23478	13.3511	13.1729	9.411	13.046	2.78717	10.4676	6.13076	7.45677	7.30515	8.97235	7.48919	4.25181	14.9717	13.6593	13.5524	2.76659	9.64583	9.88733	8.1059	7.74797	7.43668	4.89313	14.4423	10.2307	7.46105	15.1711	13.5695	16.4359	6.37344	7.33018	5.96849	6.32544	9.46004	16.5228	18.7165	11.963	12.3758	8.95139	8.00891	17.5151
AT1G04557	1.38778e-17	1.38778e-17	1.38778e-17	1.38778e-17	1.38778e-17	1.38778e-17	1.38778e-17	1.38778e-17	1.38778e-17	1.38778e-17	1.38778e-17	1.38778e-17	1.38778e-17	1.38778e-17	1.38778e-17	1.38778e-17	1.38778e-17	1.38778e-17	1.38778e-17	1.38778e-17	1.38778e-17	1.38778e-17	1.38778e-17	1.38778e-17	1.38778e-17	1.38778e-17	1.38778e-17	1.38778e-17	1.38778e-17	1.38778e-17	1.38778e-17	1.38778e-17	1.38778e-17	1.38778e-17	1.38778e-17	1.38778e-17	1.38778e-17	1.38778e-17	0.00592768	0.00362109	0	0	0.996955	3.28937e-05	0
AT1G04560	3.23648	8.92234	7.14579	4.18089	5.18564	2.03441	6.62166	0.168682	0.821075	3.82911	4.74045	11.1609	4.10335	10.3197	5.98214	4.96618	2.53164	4.06154	5.45748	12.839	7.65248	1.16629	3.31258	1.74467	0.74595	4.21332	3.9355	4.46737	3.71701	4.22516	0.594664	3.40244	0.0623213	3.33105	3.7287	6.29922	3.70217	1.08194	3.46264	0.0467231	0.995684	0.734735	1.99017	1.00136	5.65299
AT1G04563	0.0024824	0.00529043	0.00770567	0	1.02408	0	1.07648	0.00974787	0.943729	0	0.00942498	0.00114459	0	0.00240832	0	0.00587933	0	0.00740031	0	0.929603	0	0.00208937	0.00293675	0	0	1.03602	0	0.00369788	0	0.00181713	0.761884	1.13181	3.19517	0	0	0.0531141	0	1.0471	0.00592792	0.00362123	0	0	0	1.0006	0
AT1G04567	1.38778e-17	1.38778e-17	1.38778e-17	1.38778e-17	1.38778e-17	1.38778e-17	1.38778e-17	1.38778e-17	1.38778e-17	1.38778e-17	1.38778e-17	1.38778e-17	1.38778e-17	1.38778e-17	1.38778e-17	1.38778e-17	1.38778e-17	1.38778e-17	1.38778e-17	1.38778e-17	1.38778e-17	1.38778e-17	0.00293675	0	0	1.03602	0	0.00369788	0	0.00181713	0	0.00398172	1.06781	0	0	0.00905043	0	0.00146281	0.0117672	0.00718597	0	0.865674	0.996544	6.5243e-05	0
AT1G04570	0.0166444	1.15613	1.23214	0	4.09259	0.702794	2.18405	0.0463608	0	3.39759	0.0448174	0.00541817	3.54155	0.0114083	0.995521	1.30764	0	3.69452	4.12839	2.70091	1.89619	2.14825	0.033166	1.81381	0	2.10509	0.977993	3.28981	2.82332	1.077	0	0.0554459	1.151	0	5.69826	0.127192	2.78393	5.16766	0.0343824	1.10848	0.996976	2.64392	0	0.00019001	0.911767
AT1G04580	1.38778e-17	1.38778e-17	1.38778e-17	1.38778e-17	1.38778e-17	1.38778e-17	0.00947171	1.13158	1.90616	0	0.014061	0.00170658	0	0.00359113	0	1.16011	1.85943	0.0219938	0	0	0	0.0062004	1.38778e-17	1.38778e-17	1.38778e-17	1.38778e-17	1.38778e-17	1.38778e-17	1.38778e-17	1.38778e-17	1.38778e-17	1.38778e-17	1.38778e-17	1.38778e-17	1.38778e-17	1.38778e-17	1.38778e-17	1.38778e-17	1.11552	0.0036253	0	0	0	3.2932e-05	0
AT1G04583	0.011992	1.13637	0.0373319	0.836941	1.03674	1.61045	1.12185	0.0420883	1.86847	3.41817	1.18398	1.02134	0	0.0103618	1.99546	1.21015	0	0.0502784	0.756539	0.885334	1.92607	0.0141335	2.16223	0.886147	0	1.06461	2.96382	0.0318854	0	2.09929	0.710659	2.23314	2.18333	0	0.90858	2.55841	1.85348	0.0139473	0.0345661	3.20328	0	0	0.99517	1.00095	0.911585
AT1G04590	85.0642	68.7574	91.1864	85.7776	78.8194	64.8097	75.7148	118.543	81.2394	108.217	64.8362	59.1415	53.1537	89.459	60.813	63.8347	69.1215	76.2135	60.0888	78.6668	71.4008	105.846	85.9216	53.9856	86.7823	59.3754	99.3108	85.9096	93.7243	82.7842	94.6912	85.5727	101.888	78.4133	55.3786	47.7099	54.0139	52.5767	88.0414	71.2106	66.7978	84.6862	91.5718	84.0781	68.646
AT1G04600	0.0143878	0.0307229	3.40291	0	2.05784	0.72001	0.012571	1.14273	0	0	1.13776	1.01599	0.851611	0.00476486	0	1.16011	0	0.0219959	0	1.86779	0	0.00620099	0.0305464	1.82003	0	1.07023	0	3.28038	3.79617	1.07414	0	1.13184	2.15277	0.815542	0.925015	1.31746	0	0.00854597	1.17019	1.10168	0	0	1.9933	1.00089	0
AT1G04607	1.38778e-17	1.38778e-17	1.38778e-17	1.38778e-17	1.38778e-17	1.38778e-17	1.38778e-17	1.38778e-17	1.38778e-17	1.38778e-17	1.38778e-17	1.38778e-17	1.38778e-17	1.38778e-17	1.38778e-17	1.38778e-17	1.38778e-17	1.38778e-17	1.38778e-17	1.38778e-17	1.38778e-17	1.38778e-17	1.06231	0	0	0.00172368	0	0.00369873	0	0.00181755	0	0.00398043	0.00315605	0	0	0.0090475	0	1.03076	1.38778e-17	1.38778e-17	1.38778e-17	1.38778e-17	1.38778e-17	1.38778e-17	1.38778e-17
AT1G04610	20.1146	11.5679	21.5265	18.8394	7.33101	9.61548	21.2212	31.5871	35.2786	37.8798	14.4418	28.5149	16.4592	8.44619	42.8763	42.4428	48.2197	34.8547	21.4945	29.3926	24.6791	23.7055	69.1187	71.7468	64.4847	53.9218	24.5204	33.0838	41.6419	28.8224	52.3395	47.9955	56.5071	57.1819	44.3909	44.1419	26.4024	33.6724	57.8984	49.8636	41.8755	37.1866	24.87	45.0416	36.5857
AT1G04620	6.4708	12.5217	10.9946	12.8027	14.4795	9.029	8.9583	11.7401	10.1437	7.72102	10.5675	8.16644	17.1316	8.35336	13.9602	6.43895	17.0576	8.06299	10.0846	19.0303	8.52328	7.58868	6.77627	16.3844	10.3091	17.8912	12.779	17.8823	11.089	6.47184	12.7952	10.6144	24.3657	21.4425	26.9424	24.4715	26.7443	18.9175	33.6393	40.0509	60.8284	40.5814	44.7893	37.0354	39.3644
AT1G04625	3.13849	0.0404239	3.44639	1.71226	0.0111972	0	0.00635171	0.0097502	0	0	0.00942723	1.01338	0	1.02836	0	0.0174591	0	0.0219849	0.814561	0	0	2.08217	0.00584248	0	0	0.00342776	0	0.0073575	0	2.06497	0.79188	0.0156541	2.13517	0	0.934536	0.0356555	0	0.00574483	1.14457	0.0107233	0	0.850737	0	1.00076	0
AT1G04630	667.005	845.856	716.914	604.643	767.394	715.907	593.116	707.124	760.798	729.026	651.578	747.926	772.955	773.113	842.468	720.603	728.959	677.9	812.727	743.176	908.454	870.204	886.038	884.941	842.867	861.288	736.226	876.552	907.671	746.244	701.235	966.303	779.31	730.779	931.737	898.433	796.895	786.126	891.418	881.116	891.354	720.544	822.103	931.869	842.277
AT1G04635	12.6406	6.89794	5.06072	7.63562	6.2404	5.99313	3.44503	9.23717	3.62047	4.61667	8.09778	6.11535	6.72597	7.26907	20.949	10.956	8.81707	10.3351	4.32603	7.96196	9.51068	7.56187	6.61164	7.25685	6.95755	9.45672	5.89352	4.61363	2.68857	7.41056	8.56781	3.63434	5.65826	9.99264	7.37362	7.05256	9.20414	13.5483	9.71619	13.3262	19.9474	9.78687	15.9288	12.0115	9.06851
AT1G04640	135.08	129.227	122.062	126.349	129.637	141.965	138.958	118.149	101.429	110.588	124.441	117.195	135.748	158.076	148.56	116.232	119.744	111.342	124.825	95.4117	127.625	95.5027	132.094	136.671	117.991	133.226	104.185	83.9684	76.7631	105.113	113.147	157.73	133.467	144.218	137.821	178.125	153.372	127.045	247.695	190.151	271.201	185.548	206.021	213.199	229.157
AT1G04643	1.38778e-17	1.38778e-17	1.38778e-17	1.38778e-17	1.38778e-17	1.38778e-17	1.07649	0.00975387	0	0	0.00943078	1.01338	0	0.0024098	1.38778e-17	1.38778e-17	1.38778e-17	1.38778e-17	1.38778e-17	1.38778e-17	1.38778e-17	1.38778e-17	1.38778e-17	1.38778e-17	1.38778e-17	1.38778e-17	1.38778e-17	1.38778e-17	1.38778e-17	1.38778e-17	1.38778e-17	1.38778e-17	1.38778e-17	1.38778e-17	1.38778e-17	1.38778e-17	1.38778e-17	1.38778e-17	1.38778e-17	1.38778e-17	1.38778e-17	1.38778e-17	1.38778e-17	1.38778e-17	1.38778e-17
AT1G04647	1.08722	3.34081	3.50543	0	3.09213	0.640851	0.02743	0.0421747	4.76935	0.741547	2.26712	0.00493158	0.802392	0.010383	4.98698	1.38378	6.36214	1.49327	2.2398	2.6412	1.87414	5.30199	0.0278623	0	4.5735	1.06739	0	3.27048	0.910857	0.017216	1.55955	1.16734	2.18966	0.767418	0	0.0946659	4.73646	0.0151469	7.85696	0.0589041	2.99141	0.702843	0	1.00153	5.61841
AT1G04650	2.16645	2.36409	4.78819	7.94138	1.07018	2.98693	5.56682	9.1843	7.44275	6.39742	0.168817	6.11058	2.32335	6.23438	16.9579	8.60321	10.7069	14.9139	3.5521	4.30736	1.81277	11.7241	9.89667	7.16421	5.92642	10.5548	8.84441	11.2218	9.27156	9.54664	6.10846	9.06941	5.62988	7.41089	1.7264	9.38765	13.9882	5.28525	6.027	9.87854	5.98112	11.0681	3.97631	6.00595	4.50944
AT1G04660	7.35043	3.46305	4.80888	2.45075	5.16724	0.502153	4.49452	9.17578	4.58753	4.67699	5.85066	6.10981	4.09525	4.18304	1.99073	3.78931	0.736961	9.79393	8.11716	3.5019	10.5874	2.21656	2.34649	8.17594	10.5957	13.6011	2.92651	13.249	1.73983	2.21083	12.8882	15.5851	8.8573	8.26213	2.65642	5.76915	7.3266	0.0671814	21.7034	18.4872	15.9605	0.488977	1.98185	3.00439	1.67224
AT1G04677	1.38778e-17	1.38778e-17	1.38778e-17	1.38778e-17	1.38778e-17	1.38778e-17	0.00635249	0.0097514	0	0	0.0094284	0.001145	0	2.04323	1.38778e-17	1.38778e-17	1.38778e-17	1.38778e-17	1.38778e-17	1.38778e-17	1.38778e-17	1.38778e-17	1.38778e-17	1.38778e-17	1.38778e-17	1.38778e-17	1.38778e-17	1.38778e-17	1.38778e-17	1.38778e-17	1.38778e-17	1.38778e-17	1.38778e-17	1.38778e-17	1.38778e-17	1.38778e-17	1.38778e-17	1.38778e-17	1.38778e-17	1.38778e-17	1.38778e-17	1.38778e-17	1.38778e-17	1.38778e-17	1.38778e-17
AT1G04680	279.721	286.861	248.823	225.468	274.801	246.69	286.956	244.529	258.47	268.293	279.312	246.611	308.329	278.865	451.65	366.832	414.393	422.203	282.008	272.244	292.247	283.073	414.163	437.759	399.995	498.09	251.602	222.091	211.136	250.637	370.308	483.332	463.214	484.382	214.378	286.949	304.704	222.665	483.878	426.215	487.571	124.441	170.176	224.211	168.329
AT1G04683	0.00492105	0.0104918	0.0152868	0.877301	1.02766	0	0.0125811	2.21306	0.932649	0	0.018681	0.00226597	0	1.03388	0	2.22198	0	0.0147724	0	0	0	0.00416764	0.0029368	0	0	0.00172331	0	0.00369794	0	1.03803	0	0.0118087	1.08339	0.851618	0	0.0268785	0	1.03791	0.0175815	1.08635	0.997593	0	0.996163	9.73982e-05	0
AT1G04690	319.082	335.994	292.668	284.972	277.956	282.713	323.703	299.937	310.191	307.837	337.936	328.107	353.514	273.723	405.781	358.505	434.739	413.515	339.428	377.859	367.525	346.246	405.456	402.327	310.261	403.076	317.481	343.918	347.628	354.526	326.42	326.155	354.653	331.94	399.729	405.678	451.891	347.426	476.558	398.993	499.521	357.213	424.986	470.438	402.297
AT1G04697	1.38778e-17	1.38778e-17	1.38778e-17	1.38778e-17	1.38778e-17	1.38778e-17	1.38778e-17	1.38778e-17	1.38778e-17	1.38778e-17	1.38778e-17	1.38778e-17	1.38778e-17	1.38778e-17	1.38778e-17	1.38778e-17	1.38778e-17	1.38778e-17	1.38778e-17	1.38778e-17	1.38778e-17	1.38778e-17	1.38778e-17	1.38778e-17	1.38778e-17	1.38778e-17	1.38778e-17	1.38778e-17	1.38778e-17	1.38778e-17	1.38778e-17	1.38778e-17	1.38778e-17	1.38778e-17	1.38778e-17	1.38778e-17	1.38778e-17	1.38778e-17	0.00593204	1.06881	0	0	0	3.29179e-05	0
AT1G04700	8.57489	5.95259	14.4672	12.7601	16.5385	12.2823	6.76944	6.08732	15.881	9.50474	3.79392	15.2442	10.086	5.25459	11.9615	20.4422	10.5018	13.0865	15.733	12.4274	15.2374	19.2041	4.5914	16.4409	10.3659	9.55447	15.7533	12.3969	7.32937	11.6686	9.33081	6.97309	5.68462	9.04521	9.24835	14.4768	9.17548	9.44486	23.3425	11.2203	12.9599	15.8105	15.9261	11.0112	11.8449
AT1G04703	1.38778e-17	1.38778e-17	1.38778e-17	1.38778e-17	1.38778e-17	1.38778e-17	1.38778e-17	1.38778e-17	1.38778e-17	1.38778e-17	1.38778e-17	1.38778e-17	1.38778e-17	1.38778e-17	1.38778e-17	1.38778e-17	1.38778e-17	1.38778e-17	1.38778e-17	1.38778e-17	1.38778e-17	1.38778e-17	1.38778e-17	1.38778e-17	1.38778e-17	1.38778e-17	1.38778e-17	1.38778e-17	1.38778e-17	1.38778e-17	0	1.08642	0.00315757	0	0	0.00905183	0	0.00146303	1.38778e-17	1.38778e-17	1.38778e-17	1.38778e-17	1.38778e-17	1.38778e-17	1.38778e-17
AT1G04707	1.38778e-17	1.38778e-17	1.38778e-17	1.38778e-17	1.38778e-17	1.38778e-17	1.38778e-17	1.38778e-17	1.38778e-17	1.38778e-17	1.38778e-17	1.38778e-17	1.38778e-17	1.38778e-17	0	1.14588	0	0.0147516	0	0	0.965378	0.00416178	0.00871643	0	0	1.04445	0.986571	1.09751	0	0.00539161	0	0.0117962	0.00935098	0	2.88188	0.02685	0	0.0043306	0.0117835	0.00719592	0	0	1.99474	6.53332e-05	0
AT1G04710	54.3698	86.6726	73.1402	82.4584	66.3957	68.1067	45.9193	52.3311	71.9963	78.4624	67.03	68.2834	104.39	96.6706	74.7738	66.3239	100.48	83.8963	61.6006	65.0652	94.3432	79.3086	63.9288	63.2571	59.7587	61.3916	61.9221	84.5084	52.7448	63.6909	51.86	43.7557	56.7521	42.4665	56.3918	76.3539	85.6495	71.3044	65.5889	72.1628	85.7519	53.6543	69.6712	51.0493	68.7538
AT1G04713	0.0049078	0.0104635	0.0152456	0.877385	0.00290747	0.80373	1.38778e-17	1.38778e-17	1.38778e-17	1.38778e-17	1.38778e-17	1.38778e-17	1.38778e-17	1.38778e-17	1.38778e-17	1.38778e-17	1.38778e-17	1.38778e-17	1.38778e-17	1.38778e-17	1.38778e-17	1.38778e-17	1.38778e-17	1.38778e-17	1.38778e-17	1.38778e-17	1.38778e-17	1.38778e-17	1.38778e-17	1.38778e-17	1.38778e-17	1.38778e-17	1.38778e-17	1.38778e-17	1.38778e-17	1.38778e-17	1.38778e-17	1.38778e-17	1.38778e-17	1.38778e-17	1.38778e-17	1.38778e-17	1.38778e-17	1.38778e-17	1.38778e-17
AT1G04720	1.38778e-17	1.38778e-17	1.38778e-17	1.38778e-17	1.38778e-17	1.38778e-17	1.38778e-17	1.38778e-17	1.38778e-17	1.38778e-17	1.38778e-17	1.38778e-17	1.38778e-17	1.38778e-17	1.38778e-17	1.38778e-17	1.38778e-17	1.38778e-17	1.38778e-17	1.38778e-17	1.38778e-17	1.38778e-17	1.38778e-17	1.38778e-17	1.38778e-17	1.38778e-17	1.38778e-17	1.38778e-17	1.38778e-17	1.38778e-17	0.845909	0.00397239	0.00314968	0	0	0.00902921	0	0.00145938	0.00592776	0.00362113	0.998089	0	0	3.28942e-05	0
AT1G04730	6.42402	6.93004	9.65713	8.49053	4.19623	12.6599	6.73218	11.5854	7.36213	14.8008	8.2187	5.11426	4.83857	5.24252	8.97034	14.4994	10.5954	14.0349	10.0706	7.91164	18.1929	9.69447	11.0685	11.7237	13.0243	19.9639	11.7913	14.6238	7.30674	9.6068	8.51166	8.05633	11.0402	9.94476	6.4103	4.60796	8.23933	13.5629	7.43733	5.76362	30.9266	7.18326	8.95208	15.0134	13.7672
AT1G04743	0.0024756	0.00527591	0.00768452	0	0.0014668	0.830064	0.00634781	0.0097442	0.943734	0	0.00942144	0.00114416	0	1.02836	0	0.0116801	0	0.0147049	0.831929	0.920851	0	0.00414861	0.00584662	0	0	0.00343019	0	2.13502	0	0.00361704	0	0.00397413	0.00315106	0.88052	0	0.00903316	0	0.00146002	1.38778e-17	1.38778e-17	1.38778e-17	1.38778e-17	1.38778e-17	1.38778e-17	1.38778e-17
AT1G04750	400.927	305.438	343.829	391.287	316.33	302.503	390.337	342.366	326.782	341.103	382.477	338.308	317.2	338.197	360.912	426.698	424.913	403.346	374.848	402.903	372.277	382.644	389.129	396.735	412.717	423.25	461.027	425.301	433.885	464.849	462.295	371.868	467.831	402.965	353.32	363.735	339.576	477.455	439.751	434.454	312.066	472.123	412.046	436.407	493.211
AT1G04753	1.38778e-17	1.38778e-17	1.38778e-17	1.38778e-17	1.38778e-17	1.38778e-17	1.38778e-17	1.38778e-17	1.38778e-17	1.38778e-17	1.38778e-17	1.38778e-17	1.38778e-17	1.38778e-17	1.38778e-17	1.38778e-17	1.38778e-17	1.38778e-17	1.38778e-17	1.38778e-17	1.38778e-17	1.38778e-17	0.0029368	0	0	0.00172331	0	0.00369794	0	1.03803	0	0.00397413	0.00315106	0.88052	0	0.00903316	0	0.00146002	1.38778e-17	1.38778e-17	1.38778e-17	1.38778e-17	1.38778e-17	1.38778e-17	1.38778e-17
AT1G04760	6.35085	4.60305	4.89794	8.72812	1.0813	3.70146	2.2829	2.44331	4.65117	7.52642	2.42778	3.06145	2.43225	2.10476	2.98778	7.25099	8.06944	7.60445	4.57521	3.47073	2.80217	11.6264	7.63101	0.771435	4.26844	6.33189	6.88977	6.72871	5.56167	5.31388	6.9756	3.59797	8.82912	8.31241	1.72979	11.7583	7.34708	8.37618	1.45201	14.0903	2.9877	4.87458	8.96222	8.00692	3.58195
AT1G04763	1.38778e-17	1.38778e-17	1.38778e-17	1.38778e-17	1.38778e-17	1.38778e-17	1.38778e-17	1.38778e-17	1.38778e-17	1.38778e-17	1.38778e-17	1.38778e-17	1.38778e-17	1.38778e-17	0	1.13062	0	0.00741397	0	0	0	0.00209322	1.38778e-17	1.38778e-17	1.38778e-17	1.38778e-17	1.38778e-17	1.38778e-17	1.38778e-17	1.38778e-17	1.38778e-17	1.38778e-17	1.38778e-17	1.38778e-17	1.38778e-17	1.38778e-17	1.38778e-17	1.38778e-17	1.38778e-17	1.38778e-17	1.38778e-17	1.38778e-17	1.38778e-17	1.38778e-17	1.38778e-17
AT1G04767	1.38778e-17	1.38778e-17	1.38778e-17	1.38778e-17	1.38778e-17	1.38778e-17	1.38778e-17	1.38778e-17	1.38778e-17	1.38778e-17	1.38778e-17	1.38778e-17	1.38778e-17	1.38778e-17	1.38778e-17	1.38778e-17	1.38778e-17	1.38778e-17	1.38778e-17	1.38778e-17	1.38778e-17	1.38778e-17	1.38778e-17	1.38778e-17	1.38778e-17	1.38778e-17	1.38778e-17	1.38778e-17	1.38778e-17	1.38778e-17	1.38778e-17	1.38778e-17	1.38778e-17	1.38778e-17	1.38778e-17	1.38778e-17	1.38778e-17	1.38778e-17	0.0117844	0.00719648	0	0	0	2.00104	0
AT1G04770	133.046	145.292	168.093	169.798	180.393	129.198	138.949	153.105	159.912	151.573	86.1228	80.5543	117.13	107.229	104.684	98.0453	109.085	128.852	121.794	107.177	86.5661	113.586	93.6353	97.6968	122.705	93.0919	72.7152	77.0557	91.8	56.4254	86.3741	62.0605	93.2813	114.259	95.3722	54.6613	79.8393	81.8764	132.425	102.491	163.518	189.624	133.365	159.148	116.263
AT1G04773	0.00248421	1.08966	0.00771128	0	0.00147191	0	1.38778e-17	1.38778e-17	1.38778e-17	1.38778e-17	1.38778e-17	1.38778e-17	1.38778e-17	1.38778e-17	0	0.00587933	0	0.00740031	0	0.929603	0	0.00208937	0.00293785	0	0	0.00172393	0	1.07921	0	0.00181781	1.38778e-17	1.38778e-17	1.38778e-17	1.38778e-17	1.38778e-17	1.38778e-17	1.38778e-17	1.38778e-17	3.32093	1.10176	0.997162	0	0	0.000160662	0
AT1G04778	3.19767	1.24952	0.133897	7.05849	1.06674	5.61489	1.16112	1.25253	8.57572	1.51353	1.24369	1.02813	0.741662	1.05965	7.98131	3.70898	6.3205	2.73691	3.90107	1.69187	3.80199	1.14039	3.30163	1.75357	6.27329	6.2637	1.9577	1.22035	0.868702	2.14806	1.43456	2.31505	0.0591468	5.15754	2.77604	1.54423	6.58687	0.0272852	2.45816	0.072601	6.98426	4.20705	3.98222	2.00239	2.7244
AT1G04780	213.82	171.774	209.778	301.736	188.787	209.949	210.226	246.376	215.15	218.587	201.909	198.707	148.65	191.49	156.525	196.818	137.21	177.274	196.994	227.115	164.676	230.276	179.814	189.689	217.631	194.756	276.255	239.694	226.222	237.716	324.117	248.262	319.886	317.677	221.018	197.594	165.926	248.756	233.631	305.263	170.486	299.868	277.692	196.184	168.428
AT1G04790	59.476	50.2956	52.3419	43.992	48.7461	40.3166	45.6669	34.5894	41.4616	51.5215	65.3084	65.1689	39.9774	45.8049	53.8382	65.6687	64.9294	66.6942	37.9992	42.7268	48.5294	44.0319	53.9934	72.5794	55.5392	57.1073	56.0359	46.4939	44.4134	35.1683	62.114	64.092	60.1066	61.7137	68.4816	56.8277	91.1444	59.8601	73.8761	68.9398	62.8103	60.3224	79.6262	74.069	86.2778
AT1G04800	1270.16	1811.86	1516.56	1056.68	1601.16	1301.35	1024.87	1330.54	1441.17	1412.8	1203.38	1691.48	1801.42	1883.31	1727.81	1464.11	1868.13	1275.26	1263.39	1244.22	1695.9	1453.34	1232.23	1469.8	1319.78	1719.26	1086.15	1498.55	1107.75	1322.53	1057.26	1570.33	1129.62	1202.11	1621.93	1786.83	1677.56	1193.39	1529.02	1626.59	1766.76	1055.47	1259.03	1402.31	1504.06
AT1G04803	1.38778e-17	1.38778e-17	1.38778e-17	1.38778e-17	1.38778e-17	1.38778e-17	0.00319256	0.00489956	0	0	0.00473737	1.01193	0	0.00121113	1.38778e-17	1.38778e-17	1.38778e-17	1.38778e-17	1.38778e-17	1.38778e-17	1.38778e-17	1.38778e-17	1.38778e-17	1.38778e-17	1.38778e-17	1.38778e-17	1.38778e-17	1.38778e-17	1.38778e-17	1.38778e-17	1.38778e-17	1.38778e-17	1.38778e-17	1.38778e-17	1.38778e-17	1.38778e-17	1.38778e-17	1.38778e-17	0.00591936	0.00361601	0	0.882111	0	3.28476e-05	0
AT1G04810	112.716	90.4906	119.231	101.762	110.947	90.1734	95.7061	104.979	90.4196	119.892	115.956	92.7383	78.4268	91.597	103.689	95.4897	94.8495	113.452	94.8188	97.3458	82.7722	112.461	98.2376	112.03	124.923	104.813	130.75	129.976	130.78	115.711	137	90.7162	135.574	119.373	148.122	137.44	125.76	134.325	126.594	154.423	113.656	157.674	169.204	176.163	144.785
[truncated: 26,208 more rows]
