# Supplementary material for: Integrated omics networks reveal the temporal signaling events of brassinosteroid response in Arabidopsis
Source: Nat Commun. 2021 Oct 6;12:5858. doi: 10.1038/s41467-021-26165-3 (PMC8494934; doi:10.1038/s41467-021-26165-3)
Supplement: Supplementary file 5 — Supplementary Data 2 [file 41467_2021_26165_MOESM5_ESM.xlsx]

## Sheet: Legend
Supplementary Data 2: Protein abundance results
"MQ_Unedited_proteinGroups" Worksheet: proteinGroups output from MaxQuant
For column meanings, please see the MaxQuant documentation: http://www.coxdocs.org/doku.php?id=maxquant:table:proteingrouptable
The experiment names BR1-BR6 correspond to the TMT runs - please see Table S6 for the labeling strategy
Detected sites were calculated from the raw output file by removing contaminants, reverse sequences, and blank lines
"Normalized values" worksheet: Normalized values from TMT-NEAT used for statistical analysis
For the samples, column names are formatted as TreatmentTime_Replicate. Ref is internal reference
Remaining sheets: DE protein groups from TMT-NEAT
id	protein group ID
nc	q-value ranking
gname	protein group ID
tt	test statistic
pval	p-value
fdr	q-value
log2FC	log2(fold change)
The remaining columns use MaxQuant headers
Each sheet represents the pairwise comparison between Mock and BL-treated for each time point
All fold changes are reported as BL/Mock

## Sheet: MQ_Unedited_proteinGroups
Protein IDs	Majority protein IDs	Peptide counts (all)	Peptide counts (razor+unique)	Peptide counts (unique)	Fasta headers	Number of proteins	Peptides	Razor + unique peptides	Unique peptides	Peptides BR1	Peptides BR2	Peptides BR3	Peptides BR4.1	Peptides BR4.2	Peptides BR4.3	Peptides BR5.1	Peptides BR5.2	Peptides BR6.1	Peptides BR6.2	Razor + unique peptides BR1	Razor + unique peptides BR2	Razor + unique peptides BR3	Razor + unique peptides BR4.1	Razor + unique peptides BR4.2	Razor + unique peptides BR4.3	Razor + unique peptides BR5.1	Razor + unique peptides BR5.2	Razor + unique peptides BR6.1	Razor + unique peptides BR6.2	Unique peptides BR1	Unique peptides BR2	Unique peptides BR3	Unique peptides BR4.1	Unique peptides BR4.2	Unique peptides BR4.3	Unique peptides BR5.1	Unique peptides BR5.2	Unique peptides BR6.1	Unique peptides BR6.2	Sequence coverage [%]	Unique + razor sequence coverage [%]	Unique sequence coverage [%]	Mol. weight [kDa]	Sequence length	Sequence lengths	Fraction average	Fraction 1	Fraction 2	Fraction 3
AT1G01050.1	AT1G01050.1	9	4	3	pyrophosphorylase 1	1	9	4	3	4	3	6	5	3	6	3	2	6	7	3	1	3	3	1	2	2	0	3	4	2	0	2	2	0	1	1	0	2	3	40.1	28.8	20.8	24.484	212	212	100
AT1G01080.1;AT1G01080.2	AT1G01080.1;AT1G01080.2	11;11	11;11	11;11	RNA-binding (RRM/RBD/RNP motifs) family protein ; RNA-binding (RRM/RBD/RNP motifs) family protein	2	11	11	11	6	5	8	7	4	8	9	6	9	9	6	5	8	7	4	8	9	6	9	9	6	5	8	7	4	8	9	6	9	9	42	42	42	32.575	293	293;294	101
AT1G01090.1	AT1G01090.1	31	31	31	pyruvate dehydrogenase E1 alpha	1	31	31	31	18	23	21	20	12	17	24	16	23	26	18	23	21	20	12	17	24	16	23	26	18	23	21	20	12	17	24	16	23	26	61.4	61.4	61.4	47.173	428	428	94.6		1
AT1G01100.4;AT1G01100.2;AT1G01100.1;AT1G01100.3	AT1G01100.4;AT1G01100.2;AT1G01100.1;AT1G01100.3	5;5;5;4	5;5;5;4	2;2;2;1	60S acidic ribosomal protein family ; 60S acidic ribosomal protein family ; 60S acidic ribosomal protein family ; 60S acidic ribosomal protein family	4	5	5	2	3	4	4	4	5	3	3	5	4	4	3	4	4	4	5	3	3	5	4	4	2	2	2	2	2	2	2	2	2	2	89.3	89.3	49.1	11.162	112	112;112;112;96	79.2		3	7
AT1G01120.1	AT1G01120.1	5	4	4	3-ketoacyl-CoA synthase 1	1	5	4	4	0	2	2	2	2	3	0	1	1	1	0	1	2	2	2	3	0	0	1	1	0	1	2	2	2	3	0	0	1	1	9.7	7.2	7.2	59.276	528	528	86.2
AT1G01140.1;AT1G01140.2;AT1G01140.3	AT1G01140.1;AT1G01140.2;AT1G01140.3	5;5;5	5;5;5	5;5;5	CBL-interacting protein kinase 9 ; CBL-interacting protein kinase 9 ; CBL-interacting protein kinase 9	3	5	5	5	0	2	3	0	1	3	0	0	1	2	0	2	3	0	1	3	0	0	1	2	0	2	3	0	1	3	0	0	1	2	17.7	17.7	17.7	50.504	447	447;449;451	95
AT1G01170.2;AT1G01170.1	AT1G01170.2;AT1G01170.1	3;3	3;3	3;3	Protein of unknown function (DUF1138) ; Protein of unknown function (DUF1138)	2	3	3	3	2	3	3	3	1	1	2	1	2	2	2	3	3	3	1	1	2	1	2	2	2	3	3	3	1	1	2	1	2	2	42.2	42.2	42.2	9.0623	83	83;83	72.7
AT1G01180.1	AT1G01180.1	2	2	2	S-adenosyl-L-methionine-dependent methyltransferases superfamily protein	1	2	2	2	0	0	0	0	0	0	0	1	1	1	0	0	0	0	0	0	0	1	1	1	0	0	0	0	0	0	0	1	1	1	9.8	9.8	9.8	34.703	307	307	162
AT4G07950.1;AT1G01210.1	AT4G07950.1;AT1G01210.1	1;1	1;1	1;1	DNA-directed RNA polymerase, subunit M, archaeal ; DNA-directed RNA polymerase, subunit M, archaeal	2	1	1	1	0	0	0	0	0	1	0	0	0	0	0	0	0	0	0	1	0	0	0	0	0	0	0	0	0	1	0	0	0	0	14.2	14.2	14.2	12.253	106	106;106	99
AT1G01220.1	AT1G01220.1	16	16	16	L-fucokinase/GDP-L-fucose pyrophosphorylase	1	16	16	16	4	4	10	6	2	5	4	5	3	4	4	4	10	6	2	5	4	5	3	4	4	4	10	6	2	5	4	5	3	4	18.2	18.2	18.2	116.35	1055	1055	86
AT1G01260.3;AT1G01260.2;AT1G01260.1	AT1G01260.3;AT1G01260.2;AT1G01260.1	3;3;3	3;3;3	3;3;3	basic helix-loop-helix (bHLH) DNA-binding superfamily protein ; basic helix-loop-helix (bHLH) DNA-binding superfamily protein ; basic helix-loop-helix (bHLH) DNA-binding superfamily protein	3	3	3	3	1	0	0	0	0	0	0	0	2	0	1	0	0	0	0	0	0	0	2	0	1	0	0	0	0	0	0	0	2	0	4.9	4.9	4.9	66.001	590	590;590;590	110
AT1G01290.2;AT1G01290.1	AT1G01290.2;AT1G01290.1	2;2	2;2	2;2	cofactor of nitrate reductase and xanthine dehydrogenase 3 ; cofactor of nitrate reductase and xanthine dehydrogenase 3	2	2	2	2	0	0	0	0	0	2	0	0	0	0	0	0	0	0	0	2	0	0	0	0	0	0	0	0	0	2	0	0	0	0	7	7	7	29.512	270	270;270	101
AT1G01300.1	AT1G01300.1	14	14	13	Eukaryotic aspartyl protease family protein	1	14	14	13	7	8	12	10	5	9	10	6	10	11	7	8	12	10	5	9	10	6	10	11	7	7	11	9	5	8	9	5	9	10	35.7	35.7	34	52.175	485	485	95.2			1
AT1G01320.2;AT1G01320.1	AT1G01320.2;AT1G01320.1	79;79	70;70	70;70	Tetratricopeptide repeat (TPR)-like superfamily protein ; Tetratricopeptide repeat (TPR)-like superfamily protein	2	79	70	70	48	45	57	43	32	55	48	35	48	55	42	40	48	35	26	50	41	29	41	46	42	40	48	35	26	50	41	29	41	46	50.7	45.8	45.8	197.5	1787	1787;1797	97.2			6
AT1G01350.1	AT1G01350.1	5	5	2	Zinc finger (CCCH-type/C3HC4-type RING finger) family protein	1	5	5	2	4	2	4	4	1	4	3	1	2	3	4	2	4	4	1	4	3	1	2	3	1	1	1	2	0	2	1	0	1	1	14.3	14.3	5.8	38.71	343	343	84.7
AT1G01370.2;AT1G01370.1	AT1G01370.2;AT1G01370.1	6;6	6;6	6;6	Histone superfamily protein ; Histone superfamily protein	2	6	6	6	1	1	2	2	0	2	1	0	2	3	1	1	2	2	0	2	1	0	2	3	1	1	2	2	0	2	1	0	2	3	37.6	37.6	37.6	19.709	178	178;178	103
AT1G01390.1	AT1G01390.1	9	8	8	UDP-Glycosyltransferase superfamily protein	1	9	8	8	4	2	6	1	2	3	3	2	3	3	3	1	5	0	1	2	2	1	3	3	3	1	5	0	1	2	2	1	3	3	19.6	13.8	13.8	52.672	480	480	101
AT1G01420.1	AT1G01420.1	9	7	6	UDP-glucosyl transferase 72B3	1	9	7	6	5	5	5	3	3	4	4	3	3	3	4	4	3	2	3	3	2	3	3	3	3	3	2	1	2	2	1	2	3	3	24.9	21.4	15.6	52.784	481	481	85.3			3
AT1G01430.1	AT1G01430.1	5	5	5	TRICHOME BIREFRINGENCE-LIKE 25	1	5	5	5	3	3	2	0	1	2	2	2	2	1	3	3	2	0	1	2	2	2	2	1	3	3	2	0	1	2	2	2	2	1	10.7	10.7	10.7	52.501	456	456	83.5
AT1G01440.1	AT1G01440.1	3	3	3	Protein of unknown function (DUF3133)	1	3	3	3	0	0	1	1	0	1	0	1	1	1	0	0	1	1	0	1	0	1	1	1	0	0	1	1	0	1	0	1	1	1	5.4	5.4	5.4	74.07	664	664	114
AT1G01470.1	AT1G01470.1	9	9	9	Late embryogenesis abundant protein	1	9	9	9	2	4	2	4	4	5	4	3	3	3	2	4	2	4	4	5	4	3	3	3	2	4	2	4	4	5	4	3	3	3	51	51	51	16.543	151	151	96.7
AT1G01490.2;AT1G01490.1	AT1G01490.2;AT1G01490.1	4;4	4;4	4;4	Heavy metal transport/detoxification superfamily protein ; Heavy metal transport/detoxification superfamily protein	2	4	4	4	2	3	1	2	1	4	0	2	0	1	2	3	1	2	1	4	0	2	0	1	2	3	1	2	1	4	0	2	0	1	30.5	30.5	30.5	19.781	177	177;177	71
AT1G01510.1	AT1G01510.1	10	10	10	NAD(P)-binding Rossmann-fold superfamily protein	1	10	10	10	2	2	3	0	0	4	3	0	1	3	2	2	3	0	0	4	3	0	1	3	2	2	3	0	0	4	3	0	1	3	20	20	20	70.149	636	636	93.3
AT1G01540.2;AT1G01540.1;AT1G54820.1;AT1G66920.1;AT1G66920.2;AT5G38260.1;AT1G66910.1;AT1G66930.1;AT4G00340.1;AT1G67000.1	AT1G01540.2	7;3;1;1;1;1;1;1;1;1	3;1;0;0;0;0;0;0;0;0	3;1;0;0;0;0;0;0;0;0	Protein kinase superfamily protein	10	7	3	3	4	3	1	2	2	5	2	1	2	3	2	0	1	1	1	2	1	1	1	2	2	0	1	1	1	2	1	1	1	2	17.4	9.7	9.7	52.324	472	472;386;458;609;617;638;666;674;818;892	94.5			2
AT1G01580.1	AT1G01580.1	4	4	4	ferric reduction oxidase 2	1	4	4	4	0	3	0	0	0	0	1	0	0	0	0	3	0	0	0	0	1	0	0	0	0	3	0	0	0	0	1	0	0	0	7.7	7.7	7.7	81.5	725	725	53.8
AT1G01610.1	AT1G01610.1	29	29	10	glycerol-3-phosphate acyltransferase 4	1	29	29	10	15	14	16	16	9	16	15	17	14	21	15	14	16	16	9	16	15	17	14	21	4	5	6	5	4	5	3	5	5	8	47.5	47.5	20.9	56.261	503	503	92.3
AT1G01620.1;AT1G01620.2	AT1G01620.1	9;2	7;2	6;1	plasma membrane intrinsic protein 1C	2	9	7	6	9	9	8	9	6	9	9	7	9	9	7	7	6	7	5	7	7	6	7	7	6	6	5	6	4	6	6	5	6	6	29.7	23.4	19.9	30.632	286	286;214	96.9
AT1G01630.1	AT1G01630.1	10	10	10	Sec14p-like phosphatidylinositol transfer family protein	1	10	10	10	6	3	4	5	2	5	5	1	3	5	6	3	4	5	2	5	5	1	3	5	6	3	4	5	2	5	5	1	3	5	42.4	42.4	42.4	29.216	255	255	88
AT1G01660.1	AT1G01660.1	1	1	1	RING/U-box superfamily protein	1	1	1	1	0	0	0	0	0	0	1	0	0	0	0	0	0	0	0	0	1	0	0	0	0	0	0	0	0	0	1	0	0	0	1.8	1.8	1.8	66.035	568	568	119
AT1G01710.1	AT1G01710.1	11	11	10	Acyl-CoA thioesterase family protein	1	11	11	10	6	3	5	5	1	7	6	1	5	2	6	3	5	5	1	7	6	1	5	2	5	3	5	5	1	7	6	1	5	2	31.9	31.9	30	48.155	427	427	84.4		3
AT1G01730.1	AT1G01730.1	6	6	6	unknown protein; FUNCTIONS IN: molecular_function unknown; INVOLVED IN: biological_process unknown; LOCATED IN: chloroplast; EXPRESSED IN: 23 plant structures; EXPRESSED DURING: 13 growth stages; Has 42 Blast hits to 42 proteins in 17 species: Archae - 0;	1	6	6	6	2	2	3	2	2	2	4	1	1	1	2	2	3	2	2	2	4	1	1	1	2	2	3	2	2	2	4	1	1	1	46.9	46.9	46.9	24.306	224	224	80.5			1
AT1G01750.1	AT1G01750.1	3	3	1	actin depolymerizing factor 11	1	3	3	1	2	1	1	1	1	3	1	0	1	1	2	1	1	1	1	3	1	0	1	1	1	0	0	0	1	1	0	0	0	0	22.9	22.9	9.3	16.341	140	140	90.9
AT1G01790.1	AT1G01790.1	29	24	24	K+ efflux antiporter 1	1	29	24	24	22	24	25	23	20	25	22	19	21	21	18	19	20	18	18	21	17	16	16	17	18	19	20	18	18	21	17	16	16	17	29.8	24.5	24.5	128.03	1193	1193	93.6
AT1G01800.1;AT1G01800.2	AT1G01800.1;AT1G01800.2	19;13	19;13	18;13	NAD(P)-binding Rossmann-fold superfamily protein ; NAD(P)-binding Rossmann-fold superfamily protein	2	19	19	18	11	12	12	10	6	10	10	8	11	13	11	12	12	10	6	10	10	8	11	13	11	11	11	9	5	10	9	7	10	12	65.8	65.8	63.1	31.66	295	295;260	90.5
AT1G01820.1	AT1G01820.1	6	4	4	peroxin 11c	1	6	4	4	4	4	5	3	1	6	3	2	5	5	3	3	3	1	1	4	3	2	4	4	3	3	3	1	1	4	3	2	4	4	25.5	17.9	17.9	25.912	235	235	103
AT1G01860.1	AT1G01860.1	2	2	2	Ribosomal RNA adenine dimethylase family protein	1	2	2	2	2	1	1	0	0	2	0	1	0	0	2	1	1	0	0	2	0	1	0	0	2	1	1	0	0	2	0	1	0	0	9.9	9.9	9.9	38.022	343	343	68.5
AT1G01900.1	AT1G01900.1	7	7	7	subtilase family protein	1	7	7	7	3	3	2	2	0	4	3	0	2	3	3	3	2	2	0	4	3	0	2	3	3	3	2	2	0	4	3	0	2	3	10.3	10.3	10.3	83.246	774	774	89.3
AT1G01910.4;AT1G01910.2;AT1G01910.1;AT1G01910.5;AT1G01910.3	AT1G01910.4;AT1G01910.2;AT1G01910.1;AT1G01910.5;AT1G01910.3	16;16;16;12;12	16;16;16;12;12	16;16;16;12;12	P-loop containing nucleoside triphosphate hydrolases superfamily protein ; P-loop containing nucleoside triphosphate hydrolases superfamily protein ; P-loop containing nucleoside triphosphate hydrolases superfamily protein ; P-loop containing nucleoside t	5	16	16	16	11	11	12	9	8	11	11	6	8	12	11	11	12	9	8	11	11	6	8	12	11	11	12	9	8	11	11	6	8	12	58.4	58.4	58.4	39.67	353	353;353;353;249;303	91.3		2
AT1G01920.2;AT1G01920.1	AT1G01920.2;AT1G01920.1	4;4	4;4	4;4	SET domain-containing protein ; SET domain-containing protein	2	4	4	4	0	2	2	1	0	2	0	0	1	1	0	2	2	1	0	2	0	0	1	1	0	2	2	1	0	2	0	0	1	1	8.2	8.2	8.2	61.973	547	547;572	83
AT1G01930.1	AT1G01930.1	8	8	8	zinc finger protein-related	1	8	8	8	1	2	2	3	1	1	1	0	3	4	1	2	2	3	1	1	1	0	3	4	1	2	2	3	1	1	1	0	3	4	15	15	15	65.259	580	580	108
AT1G01940.1	AT1G01940.1	6	6	6	Cyclophilin-like peptidyl-prolyl cis-trans isomerase family protein	1	6	6	6	1	2	3	1	1	1	3	0	2	2	1	2	3	1	1	1	3	0	2	2	1	2	3	1	1	1	3	0	2	2	42.5	42.5	42.5	17.503	160	160	103
AT1G01950.2;AT1G01950.1;AT1G01950.3	AT1G01950.2;AT1G01950.1;AT1G01950.3	10;10;10	8;8;8	8;8;8	armadillo repeat kinesin 2 ; armadillo repeat kinesin 2 ; armadillo repeat kinesin 2	3	10	8	8	1	2	3	2	1	3	1	1	2	1	0	2	3	2	1	2	1	1	1	1	0	2	3	2	1	2	1	1	1	1	13.2	11.1	11.1	96.478	877	877;894;915	88.8
AT1G01960.1	AT1G01960.1	53	52	44	SEC7-like guanine nucleotide exchange family protein	1	53	52	44	33	29	35	29	17	36	28	16	31	33	32	28	34	28	17	35	28	15	30	32	26	23	27	23	15	30	23	12	25	27	34.5	34.1	30.4	194.94	1750	1750	91.2		1
AT1G01970.1	AT1G01970.1	10	10	10	Tetratricopeptide repeat (TPR)-like superfamily protein	1	10	10	10	5	2	4	2	2	5	4	2	4	2	5	2	4	2	2	5	4	2	4	2	5	2	4	2	2	5	4	2	4	2	24.4	24.4	24.4	46.077	409	409	84
AT1G01980.1	AT1G01980.1	5	1	1	FAD-binding Berberine family protein	1	5	1	1	2	2	3	3	0	3	3	2	4	3	1	1	1	1	0	1	1	0	1	1	1	1	1	1	0	1	1	0	1	1	6.5	2	2	60.102	541	541	83.5
AT1G02010.2;AT1G02010.1	AT1G02010.2;AT1G02010.1	2;2	2;2	2;2	secretory 1A ; secretory 1A	2	2	2	2	1	1	1	1	2	2	1	1	1	2	1	1	1	1	2	2	1	1	1	2	1	1	1	1	2	2	1	1	1	2	3.9	3.9	3.9	74.73	660	660;673	92.3
AT1G02020.1;AT1G02020.2	AT1G02020.1;AT1G02020.2	9;8	9;8	9;8	nitroreductase family protein ; nitroreductase family protein	2	9	9	9	3	3	3	4	4	5	4	3	3	6	3	3	3	4	4	5	4	3	3	6	3	3	3	4	4	5	4	3	3	6	17.8	17.8	17.8	71.365	642	642;543	109
AT1G02080.2;AT1G02080.1;REV__AT3G33530.1;REV__AT3G33530.2;REV__AT3G33530.3	AT1G02080.2;AT1G02080.1	61;60;1;1;1	61;60;1;1;1	61;60;1;1;1	transcription regulators ; transcription regulators	5	61	61	61	24	30	34	33	18	33	26	16	27	29	24	30	34	33	18	33	26	16	27	29	24	30	34	33	18	33	26	16	27	29	32.2	32.2	32.2	263.76	2377	2377;2431;1345;1358;1376	91.4			2
AT1G02090.1;AT1G02090.2	AT1G02090.1;AT1G02090.2	12;11	12;11	1;0	Proteasome component (PCI) domain protein ; Proteasome component (PCI) domain protein	2	12	12	1	6	6	6	3	2	6	6	4	6	8	6	6	6	3	2	6	6	4	6	8	1	1	1	0	1	1	1	1	1	1	46.5	46.5	7.7	29.469	260	260;225	93.7
AT1G02100.2;AT1G02100.3;AT1G02100.1	AT1G02100.2;AT1G02100.3;AT1G02100.1	12;12;12	12;12;12	12;12;12	Leucine carboxyl methyltransferase ; Leucine carboxyl methyltransferase ; Leucine carboxyl methyltransferase	3	12	12	12	3	6	4	5	0	6	6	2	5	6	3	6	4	5	0	6	6	2	5	6	3	6	4	5	0	6	6	2	5	6	31.4	31.4	31.4	34.876	306	306;332;332	103
AT1G02120.1	AT1G02120.1	13	13	13	GRAM domain family protein	1	13	13	13	2	4	5	4	1	8	5	2	6	5	2	4	5	4	1	8	5	2	6	5	2	4	5	4	1	8	5	2	6	5	27.3	27.3	27.3	67.701	598	598	94.7
AT1G02130.1	AT1G02130.1	10	7	7	RAS 5	1	10	7	7	9	8	8	9	7	9	8	5	8	8	6	5	5	6	4	6	5	3	5	5	6	5	5	6	4	6	5	3	5	5	60.1	45.8	45.8	22.648	203	203	90.5
AT1G02140.1	AT1G02140.1	11	11	11	mago nashi family protein	1	11	11	11	4	6	7	5	5	8	5	5	4	6	4	6	7	5	5	8	5	5	4	6	4	6	7	5	5	8	5	5	4	6	65.3	65.3	65.3	17.458	150	150	93.5		1
AT1G02150.1	AT1G02150.1	25	25	25	Tetratricopeptide repeat (TPR)-like superfamily protein	1	25	25	25	14	19	15	13	12	18	12	11	13	18	14	19	15	13	12	18	12	11	13	18	14	19	15	13	12	18	12	11	13	18	49	49	49	59.882	524	524	94.7
AT1G02160.1;AT1G02160.2	AT1G02160.1;AT1G02160.2	1;1	1;1	1;1	Cox19 family protein (CHCH motif) ; Cox19 family protein (CHCH motif)	2	1	1	1	0	0	1	0	0	0	0	0	0	0	0	0	1	0	0	0	0	0	0	0	0	0	1	0	0	0	0	0	0	0	15.5	15.5	15.5	8.061	71	71;91	45
AT1G02170.1	AT1G02170.1	4	4	4	metacaspase 1	1	4	4	4	2	1	1	0	2	1	1	1	2	2	2	1	1	0	2	1	1	1	2	2	2	1	1	0	2	1	1	1	2	2	22.9	22.9	22.9	39.792	367	367	111
AT1G02180.1	AT1G02180.1	2	2	2	ferredoxin-related	1	2	2	2	2	0	2	1	0	0	0	0	0	0	2	0	2	1	0	0	0	0	0	0	2	0	2	1	0	0	0	0	0	0	10.2	10.2	10.2	24.787	226	226	36.2
AT1G02205.1;AT1G02205.2;AT1G02205.3	AT1G02205.1;AT1G02205.2;AT1G02205.3	1;1;1	1;1;1	1;1;1	Fatty acid hydroxylase superfamily ; Fatty acid hydroxylase superfamily ; Fatty acid hydroxylase superfamily	3	1	1	1	1	0	1	1	0	1	0	0	0	0	1	0	1	1	0	1	0	0	0	0	1	0	1	1	0	1	0	0	0	0	1.7	1.7	1.7	52.977	461	461;625;630	57
AT1G02270.1	AT1G02270.1	5	5	5	Calcium-binding endonuclease/exonuclease/phosphatase family	1	5	5	5	1	1	0	1	0	2	0	1	0	1	1	1	0	1	0	2	0	1	0	1	1	1	0	1	0	2	0	1	0	1	10.1	10.1	10.1	55.474	484	484	95.7
AT1G02280.2;AT1G02280.1	AT1G02280.2;AT1G02280.1	16;16	16;16	16;16	translocon at the outer envelope membrane of chloroplasts 33 ; translocon at the outer envelope membrane of chloroplasts 33	2	16	16	16	12	12	12	9	5	14	14	5	12	9	12	12	12	9	5	14	14	5	12	9	12	12	12	9	5	14	14	5	12	9	64.3	64.3	64.3	32.925	297	297;297	93.1
AT1G02305.1;AT1G02300.1	AT1G02305.1	10;3	9;3	9;3	Cysteine proteinases superfamily protein	2	10	9	9	4	4	6	5	4	6	4	4	5	7	4	4	6	4	4	6	4	4	5	7	4	4	6	4	4	6	4	4	5	7	35.9	33.4	33.4	40.033	362	362;379	104
AT1G02330.1	AT1G02330.1	3	3	3	CONTAINS InterPro DOMAIN/s: Hepatocellular carcinoma-associated antigen 59 (InterPro:IPR010756); Has 1239 Blast hits to 998 proteins in 204 species: Archae - 4; Bacteria - 71; Metazoa - 421; Fungi - 109; Plants - 87; Viruses - 5; Other Eukaryotes - 542 (s	1	3	3	3	1	0	3	2	1	1	1	0	2	2	1	0	3	2	1	1	1	0	2	2	1	0	3	2	1	1	1	0	2	2	18.3	18.3	18.3	32.349	279	279	96.7
AT1G02335.1	AT1G02335.1	4	2	2	germin-like protein subfamily 2 member 2 precursor	1	4	2	2	0	2	2	3	0	4	2	1	4	3	0	1	0	1	0	2	0	0	2	1	0	1	0	1	0	2	0	0	2	1	20.5	10	10	23.441	219	219	121
AT1G02360.1	AT1G02360.1	2	2	2	Chitinase family protein	1	2	2	2	0	1	1	0	0	0	0	0	0	0	0	1	1	0	0	0	0	0	0	0	0	1	1	0	0	0	0	0	0	0	8.8	8.8	8.8	30.137	272	272	37.5
AT1G02370.1	AT1G02370.1	9	9	9	Tetratricopeptide repeat (TPR)-like superfamily protein	1	9	9	9	4	3	2	1	3	4	2	3	2	3	4	3	2	1	3	4	2	3	2	3	4	3	2	1	3	4	2	3	2	3	20.9	20.9	20.9	60.353	537	537	109
AT1G02410.1	AT1G02410.1	5	5	5	cytochrome c oxidase assembly protein CtaG / Cox11 family	1	5	5	5	2	2	0	0	1	4	1	1	2	4	2	2	0	0	1	4	1	1	2	4	2	2	0	0	1	4	1	1	2	4	25.1	25.1	25.1	32.604	287	287	117		1
AT1G02475.1	AT1G02475.1	5	4	4	Polyketide cyclase/dehydrase and lipid transport superfamily protein	1	5	4	4	4	5	5	5	2	4	4	3	4	4	4	4	4	4	2	4	4	3	4	3	4	4	4	4	2	4	4	3	4	3	20.5	17.4	17.4	25.037	219	219	87.9
AT1G02500.2;AT1G02500.1	AT1G02500.2;AT1G02500.1	36;36	36;36	12;12	S-adenosylmethionine synthetase 1 ; S-adenosylmethionine synthetase 1	2	36	36	12	19	27	26	22	18	29	26	24	30	30	19	27	26	22	18	29	26	24	30	30	7	9	9	7	8	10	9	9	10	9	90.3	90.3	39.4	43.158	393	393;393	105			2
AT1G02520.1	AT1G02520.1	9	2	2	P-glycoprotein 11	1	9	2	2	5	5	3	4	2	5	4	3	4	6	0	1	1	0	0	1	0	0	0	0	0	1	1	0	0	1	0	0	0	0	10.1	2.5	2.5	137.67	1278	1278	59.7
AT1G02530.1	AT1G02530.1	7	1	1	P-glycoprotein 12	1	7	1	1	4	3	2	4	3	3	4	3	4	7	0	0	1	1	1	0	1	1	1	1	0	0	1	1	1	0	1	1	1	1	6.4	1.3	1.3	136.77	1273	1273	117
AT1G02560.1	AT1G02560.1	11	11	11	nuclear encoded CLP protease 5	1	11	11	11	6	8	7	7	4	7	7	5	6	8	6	8	7	7	4	7	7	5	6	8	6	8	7	7	4	7	7	5	6	8	43	43	43	32.356	298	298	93.7		1
AT1G02640.1	AT1G02640.1	14	13	13	beta-xylosidase 2	1	14	13	13	4	3	4	6	2	7	7	2	6	6	3	2	3	5	2	6	6	2	5	5	3	2	3	5	2	6	6	2	5	5	20.6	19.7	19.7	82.984	768	768	104
AT1G02680.1	AT1G02680.1	1	1	1	TBP-associated factor 13	1	1	1	1	0	0	1	1	0	0	0	0	1	0	0	0	1	1	0	0	0	0	1	0	0	0	1	1	0	0	0	0	1	0	10.3	10.3	10.3	14.254	126	126	84.3
AT1G02690.1;AT1G02690.2	AT1G02690.1;AT1G02690.2	13;12	8;7	8;7	importin alpha isoform 6 ; importin alpha isoform 6	2	13	8	8	6	5	8	4	5	8	6	4	8	7	3	3	4	2	2	4	2	2	5	4	3	3	4	2	2	4	2	2	5	4	30.5	21	21	59.388	538	538;539	103
AT1G02700.1	AT1G02700.1	2	2	2	unknown protein; FUNCTIONS IN: molecular_function unknown; INVOLVED IN: biological_process unknown; LOCATED IN: mitochondrion; BEST Arabidopsis thaliana protein match is: unknown protein (TAIR:AT4G02140.1); Has 49 Blast hits to 49 proteins in 21 species:	1	2	2	2	1	2	1	1	0	2	1	0	1	0	1	2	1	1	0	2	1	0	1	0	1	2	1	1	0	2	1	0	1	0	13	13	13	27.455	247	247	74.2
AT1G02780.1	AT1G02780.1	12	6	4	Ribosomal protein L19e family protein	1	12	6	4	8	4	7	7	4	8	6	4	9	10	4	2	5	4	3	5	3	2	5	5	4	2	3	2	3	4	2	2	3	3	41.6	29	25.2	24.606	214	214	96.1			4
AT1G02816.1	AT1G02816.1	3	3	2	Protein of unknown function, DUF538	1	3	3	2	2	2	2	2	2	3	2	3	2	2	2	2	2	2	2	3	2	3	2	2	1	1	1	1	1	2	1	2	1	1	18.7	18.7	12	18.496	166	166	92.7
AT1G02840.2;AT1G02840.3;AT1G02840.1;AT4G02430.1;AT4G02430.2	AT1G02840.2;AT1G02840.3;AT1G02840.1	12;12;12;3;3	9;9;9;3;3	9;9;9;3;3	RNA-binding (RRM/RBD/RNP motifs) family protein ; RNA-binding (RRM/RBD/RNP motifs) family protein ; RNA-binding (RRM/RBD/RNP motifs) family protein	5	12	9	9	5	4	6	2	3	5	5	5	5	6	3	4	5	2	3	5	3	4	4	4	3	4	5	2	3	5	3	4	4	4	39.3	33	33	31.967	285	285;303;303;178;278	92.7
AT1G02870.1	AT1G02870.1	3	3	3	FUNCTIONS IN: molecular_function unknown; INVOLVED IN: biological_process unknown; EXPRESSED IN: 23 plant structures; EXPRESSED DURING: 13 growth stages; CONTAINS InterPro DOMAIN/s: Ribosome biogenesis protein Nop16 (InterPro:IPR019002); Has 104 Blast hit	1	3	3	3	1	0	1	2	1	1	0	1	0	1	1	0	1	2	1	1	0	1	0	1	1	0	1	2	1	1	0	1	0	1	24.9	24.9	24.9	22.103	193	193	87.1
AT1G02880.2;AT1G02880.3;AT1G02880.1;AT1G02880.4	AT1G02880.2;AT1G02880.3;AT1G02880.1	7;7;4;2	7;7;4;2	2;2;0;0	thiamin pyrophosphokinase1 ; thiamin pyrophosphokinase1 ; thiamin pyrophosphokinase1	4	7	7	2	6	3	7	3	1	3	3	1	3	2	6	3	7	3	1	3	3	1	3	2	2	2	2	1	1	0	0	1	1	0	30.7	30.7	11.4	29.589	264	264;267;197;180	79.7
AT1G02890.1;AT1G02890.2;AT4G24860.1	AT1G02890.1;AT1G02890.2	15;12;3	4;4;0	4;4;0	AAA-type ATPase family protein ; AAA-type ATPase family protein	3	15	4	4	6	8	6	7	2	10	5	9	9	8	2	3	2	1	1	2	1	4	3	3	2	3	2	1	1	2	1	4	3	3	13.9	5.3	5.3	135.99	1246	1246;1218;1122	105
AT1G02910.1	AT1G02910.1	17	17	17	tetratricopeptide repeat (TPR)-containing protein	1	17	17	17	11	12	12	11	9	12	12	11	10	12	11	12	12	11	9	12	12	11	10	12	11	12	12	11	9	12	12	11	10	12	34.9	34.9	34.9	50.738	453	453	92.5
AT1G02920.1	AT1G02920.1	19	19	9	glutathione S-transferase 7	1	19	19	9	11	10	11	12	10	14	11	11	14	14	11	10	11	12	10	14	11	11	14	14	2	2	4	4	3	4	2	4	4	6	76.6	76.6	50.7	23.598	209	209	99.4
AT1G02930.2;AT1G02930.1	AT1G02930.2;AT1G02930.1	16;16	6;6	6;6	glutathione S-transferase 6 ; glutathione S-transferase 6	2	16	6	6	12	12	10	12	10	14	12	11	15	14	3	4	3	4	3	4	3	4	5	6	3	4	3	4	3	4	3	4	5	6	61.5	30.8	30.8	23.486	208	208;208	111
AT1G02950.3;AT1G02950.1;AT1G02950.2;AT1G02950.4	AT1G02950.3;AT1G02950.1;AT1G02950.2	6;6;6;2	6;6;6;2	4;4;4;2	glutathione S-transferase F4 ; glutathione S-transferase F4 ; glutathione S-transferase F4	4	6	6	4	0	2	3	2	1	1	0	1	2	2	0	2	3	2	1	1	0	1	2	2	0	2	3	1	1	1	0	1	1	1	23	23	19.3	28.531	243	243;243;245;217	97.6
AT1G03000.1	AT1G03000.1	14	14	14	peroxin 6	1	14	14	14	5	7	10	2	1	7	3	0	0	4	5	7	10	2	1	7	3	0	0	4	5	7	10	2	1	7	3	0	0	4	19	19	19	103.04	941	941	71.8
AT1G03030.1	AT1G03030.1	7	7	7	P-loop containing nucleoside triphosphate hydrolases superfamily protein	1	7	7	7	1	2	1	1	0	3	3	1	3	3	1	2	1	1	0	3	3	1	3	3	1	2	1	1	0	3	3	1	3	3	26.2	26.2	26.2	34.057	301	301	110
AT1G03050.1;AT4G02650.1	AT1G03050.1;AT4G02650.1	1;1	1;1	1;1	ENTH/ANTH/VHS superfamily protein ; ENTH/ANTH/VHS superfamily protein	2	1	1	1	1	1	1	1	0	1	0	1	1	1	1	1	1	1	0	1	0	1	1	1	1	1	1	1	0	1	0	1	1	1	1.3	1.3	1.3	66.97	599	599;611	91.2
AT1G03060.1	AT1G03060.1	29	29	24	Beige/BEACH domain ;WD domain, G-beta repeat protein	1	29	29	24	6	4	9	4	2	11	4	4	3	6	6	4	9	4	2	11	4	4	3	6	6	4	6	3	2	9	4	4	3	5	9.5	9.5	7.9	400.89	3601	3601	89.1
AT1G03080.1	AT1G03080.1	9	9	9	kinase interacting (KIP1-like) family protein	1	9	9	9	1	3	1	0	0	1	1	3	3	2	1	3	1	0	0	1	1	3	3	2	1	3	1	0	0	1	1	3	3	2	5.7	5.7	5.7	198.55	1733	1733	109
AT1G03090.2;AT1G03090.1	AT1G03090.2;AT1G03090.1	26;24	26;24	26;24	methylcrotonyl-CoA carboxylase alpha chain, mitochondrial / 3-methylcrotonyl-CoA carboxylase 1 (MCCA) ; methylcrotonyl-CoA carboxylase alpha chain, mitochondrial / 3-methylcrotonyl-CoA carboxylase 1 (MCCA)	2	26	26	26	13	12	13	12	11	16	14	14	17	16	13	12	13	12	11	16	14	14	17	16	13	12	13	12	11	16	14	14	17	16	49	49	49	80.45	734	734;714	103
AT1G03110.1	AT1G03110.1	10	10	10	Transducin/WD40 repeat-like superfamily protein	1	10	10	10	2	3	3	3	2	9	1	1	3	5	2	3	3	3	2	9	1	1	3	5	2	3	3	3	2	9	1	1	3	5	26.2	26.2	26.2	46.443	427	427	105
AT1G03130.1	AT1G03130.1	20	2	2	photosystem I subunit D-2	1	20	2	2	16	15	16	16	11	17	14	13	17	16	2	1	2	2	0	1	1	1	2	2	2	1	2	2	0	1	1	1	2	2	74.5	6.9	6.9	22.306	204	204	114
AT1G03140.1	AT1G03140.1	7	7	7	splicing factor Prp18 family protein	1	7	7	7	3	3	5	3	2	4	1	2	2	3	3	3	5	3	2	4	1	2	2	3	3	3	5	3	2	4	1	2	2	3	24.3	24.3	24.3	47.881	420	420	87.7
AT1G03150.1	AT1G03150.1	6	6	6	Acyl-CoA N-acyltransferases (NAT) superfamily protein	1	6	6	6	2	3	3	3	2	5	3	1	2	4	2	3	3	3	2	5	3	1	2	4	2	3	3	3	2	5	3	1	2	4	35.1	35.1	35.1	20.395	174	174	89.8
AT1G03160.1;AT1G03160.2	AT1G03160.1;AT1G03160.2	41;33	41;33	41;33	FZO-like ; FZO-like	2	41	41	41	23	23	27	19	16	26	26	20	18	22	23	23	27	19	16	26	26	20	18	22	23	23	27	19	16	26	26	20	18	22	49.1	49.1	49.1	100.73	912	912;740	89.9			1
AT1G03190.2;AT1G03190.1	AT1G03190.2;AT1G03190.1	3;3	3;3	3;3	RAD3-like DNA-binding helicase protein ; RAD3-like DNA-binding helicase protein	2	3	3	3	0	0	1	0	0	1	0	0	0	1	0	0	1	0	0	1	0	0	0	1	0	0	1	0	0	1	0	0	0	1	4.2	4.2	4.2	86.235	758	758;758	115
AT1G03210.1	AT1G03210.1	2	2	2	Phenazine biosynthesis PhzC/PhzF protein	1	2	2	2	0	1	2	0	0	1	1	0	1	1	0	1	2	0	0	1	1	0	1	1	0	1	2	0	0	1	1	0	1	1	8.4	8.4	8.4	31.71	286	286	95.6
AT1G03220.1	AT1G03220.1	18	13	13	Eukaryotic aspartyl protease family protein	1	18	13	13	11	11	13	12	7	15	12	8	14	14	7	7	9	8	5	10	8	6	9	9	7	7	9	8	5	10	8	6	9	9	45.7	34.6	34.6	45.717	433	433	94.8
AT1G03230.1	AT1G03230.1	18	18	13	Eukaryotic aspartyl protease family protein	1	18	18	13	16	15	15	16	8	18	15	8	16	17	16	15	15	16	8	18	15	8	16	17	12	11	11	12	6	13	11	6	11	12	45.4	45.4	36.2	46.148	434	434	90.4
AT1G03250.1;AT1G03250.2	AT1G03250.1;AT1G03250.2	5;5	5;5	5;5	unknown protein; Has 89 Blast hits to 89 proteins in 31 species: Archae - 0; Bacteria - 0; Metazoa - 31; Fungi - 0; Plants - 48; Viruses - 0; Other Eukaryotes - 10 (source: NCBI BLink). ; unknown protein; FUNCTIONS IN: molecular_function unknown; INVOLVED	2	5	5	5	0	2	1	2	0	2	0	0	2	3	0	2	1	2	0	2	0	0	2	3	0	2	1	2	0	2	0	0	2	3	15.9	15.9	15.9	27.719	245	245;251	109
AT1G03260.1	AT1G03260.1	3	3	3	SNARE associated Golgi protein family	1	3	3	3	1	1	1	0	0	0	0	0	0	0	1	1	1	0	0	0	0	0	0	0	1	1	1	0	0	0	0	0	0	0	15.7	15.7	15.7	29.549	274	274	30.7
AT1G03280.1	AT1G03280.1	9	9	7	Transcription factor TFIIE, alpha subunit	1	9	9	7	2	3	2	0	0	1	1	1	1	1	2	3	2	0	0	1	1	1	1	1	2	2	2	0	0	1	1	0	1	1	18.4	18.4	15	54.123	479	479	74.2
AT1G03300.1	AT1G03300.1	3	3	3	DOMAIN OF UNKNOWN FUNCTION 724 1	1	3	3	3	1	1	2	1	0	1	1	0	0	1	1	1	2	1	0	1	1	0	0	1	1	1	2	1	0	1	1	0	0	1	5.2	5.2	5.2	76.29	670	670	81.7
AT1G03310.2;AT1G03310.1	AT1G03310.2;AT1G03310.1	13;13	13;13	13;13	debranching enzyme 1 ; debranching enzyme 1	2	13	13	13	8	6	7	4	5	6	7	4	6	8	8	6	7	4	5	6	7	4	6	8	8	6	7	4	5	6	7	4	6	8	20.1	20.1	20.1	98.883	882	882;882	87.9			2
AT1G03330.1	AT1G03330.1	4	4	4	Small nuclear ribonucleoprotein family protein	1	4	4	4	1	2	2	0	1	2	1	1	2	3	1	2	2	0	1	2	1	1	2	3	1	2	2	0	1	2	1	1	2	3	49.5	49.5	49.5	10.694	93	93	102
AT1G03350.1	AT1G03350.1	9	9	9	BSD domain-containing protein	1	9	9	9	2	1	3	4	3	1	2	2	2	3	2	1	3	4	3	1	2	2	2	3	2	1	3	4	3	1	2	2	2	3	20.6	20.6	20.6	51.895	470	470	97.2
AT1G03360.1	AT1G03360.1	5	5	5	ribosomal RNA processing 4	1	5	5	5	0	1	0	1	1	2	1	1	2	2	0	1	0	1	1	2	1	1	2	2	0	1	0	1	1	2	1	1	2	2	19.9	19.9	19.9	36.573	322	322	125
AT1G03365.1	AT1G03365.1	4	4	4	RING/U-box superfamily protein	1	4	4	4	1	0	2	0	2	0	0	2	2	3	1	0	2	0	2	0	0	2	2	3	1	0	2	0	2	0	0	2	2	3	6.1	6.1	6.1	91.536	823	823	120
AT1G03370.1	AT1G03370.1	4	4	4	C2 calcium/lipid-binding and GRAM domain containing protein	1	4	4	4	0	1	2	0	0	1	1	0	1	0	0	1	2	0	0	1	1	0	1	0	0	1	2	0	0	1	1	0	1	0	5.5	5.5	5.5	114.2	1020	1020	84.3
AT1G03380.1	AT1G03380.1	2	2	2	homolog of yeast autophagy 18 (ATG18) G	1	2	2	2	1	2	2	1	0	1	0	0	1	0	1	2	2	1	0	1	0	0	1	0	1	2	2	1	0	1	0	0	1	0	3.8	3.8	3.8	104.58	959	959	59.6			1
AT1G03400.1	AT1G03400.1	2	2	2	2-oxoglutarate (2OG) and Fe(II)-dependent oxygenase superfamily protein	1	2	2	2	1	1	0	2	1	2	2	1	0	1	1	1	0	2	1	2	2	1	0	1	1	1	0	2	1	2	2	1	0	1	9.4	9.4	9.4	39.13	351	351	82.9
AT1G03430.1	AT1G03430.1	2	2	2	histidine-containing phosphotransfer factor 5	1	2	2	2	0	1	0	1	0	2	1	0	1	1	0	1	0	1	0	2	1	0	1	1	0	1	0	1	0	2	1	0	1	1	15.3	15.3	15.3	17.925	157	157	105
AT1G03457.1;AT1G03457.2	AT1G03457.1;AT1G03457.2	6;5	3;3	3;3	RNA-binding (RRM/RBD/RNP motifs) family protein ; RNA-binding (RRM/RBD/RNP motifs) family protein	2	6	3	3	2	3	3	3	0	4	2	1	2	2	1	1	2	1	0	2	1	0	0	0	1	1	2	1	0	2	1	0	0	0	12.6	7.9	7.9	47.623	429	429;438	65.1		1
AT1G03475.1;AT4G03205.1;AT4G03205.2	AT1G03475.1	28;8;8	28;8;8	28;8;8	Coproporphyrinogen III oxidase	3	28	28	28	18	17	19	19	14	21	18	15	21	20	18	17	19	19	14	21	18	15	21	20	18	17	19	19	14	21	18	15	21	20	69.9	69.9	69.9	43.796	386	386;233;240	96.7
AT1G03495.1	AT1G03495.1	3	3	2	HXXXD-type acyl-transferase family protein	1	3	3	2	1	0	0	0	0	1	0	0	0	1	1	0	0	0	0	1	0	0	0	1	1	0	0	0	0	0	0	0	0	1	9	9	6.7	51.399	465	465	105
AT1G03590.1	AT1G03590.1	4	3	3	Protein phosphatase 2C family protein	1	4	3	3	1	0	0	0	0	1	1	0	1	3	1	0	0	0	0	1	1	0	1	2	1	0	0	0	0	1	1	0	1	2	9.5	7.8	7.8	50.975	462	462	120
AT1G03600.1	AT1G03600.1	6	6	6	photosystem II family protein	1	6	6	6	5	6	6	5	3	6	5	5	5	6	5	6	6	5	3	6	5	5	5	6	5	6	6	5	3	6	5	5	5	6	41.4	41.4	41.4	18.834	174	174	94.1
AT1G03630.2;AT1G03630.1	AT1G03630.2;AT1G03630.1	27;27	22;22	21;21	protochlorophyllide oxidoreductase C ; protochlorophyllide oxidoreductase C	2	27	22	21	19	20	22	21	14	22	19	17	22	24	16	17	17	17	12	19	16	14	18	20	16	17	17	17	12	18	16	14	17	19	72.4	65.2	63.2	43.625	399	399;401	92.7			2
AT1G03680.1	AT1G03680.1	7	7	7	thioredoxin M-type 1	1	7	7	7	5	5	5	3	4	5	5	4	3	3	5	5	5	3	4	5	5	4	3	3	5	5	5	3	4	5	5	4	3	3	43.6	43.6	43.6	19.664	179	179	85.9
AT1G03740.2;AT1G03740.1	AT1G03740.2;AT1G03740.1	8;8	6;6	6;6	Protein kinase superfamily protein ; Protein kinase superfamily protein	2	8	6	6	2	2	3	3	1	4	1	1	2	3	1	2	2	2	1	3	1	1	1	2	1	2	2	2	1	3	1	1	1	2	12.5	10	10	79.463	697	697;740	92.8
AT1G03760.1	AT1G03760.1	8	8	8	Prefoldin chaperone subunit family protein	1	8	8	8	6	2	7	0	1	2	4	2	5	3	6	2	7	0	1	2	4	2	5	3	6	2	7	0	1	2	4	2	5	3	26.1	26.1	26.1	44.055	391	391	87.2
AT1G03830.1;AT1G03830.2	AT1G03830.1;AT1G03830.2	9;9	9;9	9;9	guanylate-binding family protein ; guanylate-binding family protein	2	9	9	9	1	1	2	0	1	3	1	0	0	3	1	1	2	0	1	3	1	0	0	3	1	1	2	0	1	3	1	0	0	3	10.1	10.1	10.1	112.5	991	991;1013	100
AT1G03860.1;AT1G03860.3;AT1G03860.2	AT1G03860.1;AT1G03860.3;AT1G03860.2	14;14;11	14;14;11	9;9;6	prohibitin 2 ; prohibitin 2 ; prohibitin 2	3	14	14	9	10	11	8	8	7	12	9	6	8	11	10	11	8	8	7	12	9	6	8	11	6	7	4	4	5	8	6	4	4	6	62.9	62.9	47.6	31.81	286	286;286;221	98.4
AT1G03870.1	AT1G03870.1	5	4	4	FASCICLIN-like arabinoogalactan 9	1	5	4	4	3	4	5	5	1	4	4	2	4	5	2	3	4	4	1	3	3	2	3	4	2	3	4	4	1	3	3	2	3	4	24.7	21.1	21.1	26.115	247	247	90.5
AT1G03880.1	AT1G03880.1	13	12	12	cruciferin 2	1	13	12	12	4	4	5	3	4	6	4	4	2	5	4	3	4	3	3	5	3	3	1	4	4	3	4	3	3	5	3	3	1	4	42.6	40	40	50.558	455	455	88.6
AT1G03890.1	AT1G03890.1	6	6	6	RmlC-like cupins superfamily protein	1	6	6	6	3	0	2	2	0	2	1	0	1	0	3	0	2	2	0	2	1	0	1	0	3	0	2	2	0	2	1	0	1	0	19.1	19.1	19.1	49.674	451	451	67.1
AT1G03900.1	AT1G03900.1	6	6	6	non-intrinsic ABC protein 4	1	6	6	6	1	1	4	3	1	0	1	1	1	3	1	1	4	3	1	0	1	1	1	3	1	1	4	3	1	0	1	1	1	3	29	29	29	29.795	272	272	82.4
AT1G04040.1	AT1G04040.1	16	16	13	HAD superfamily, subfamily IIIB acid phosphatase	1	16	16	13	8	7	7	6	1	7	6	4	7	7	8	7	7	6	1	7	6	4	7	7	5	4	4	3	1	6	3	2	5	4	48.3	48.3	41.3	31.096	271	271	90		1
AT1G04080.3;AT1G04080.1;AT1G04080.2	AT1G04080.3;AT1G04080.1;AT1G04080.2	22;22;20	22;22;20	22;22;20	Tetratricopeptide repeat (TPR)-like superfamily protein ; Tetratricopeptide repeat (TPR)-like superfamily protein ; Tetratricopeptide repeat (TPR)-like superfamily protein	3	22	22	22	12	17	15	16	9	16	14	12	17	15	12	17	15	16	9	16	14	12	17	15	12	17	15	16	9	16	14	12	17	15	34.3	34.3	34.3	91.151	823	823;768;582	96			2
AT1G04110.1	AT1G04110.1	3	3	3	Subtilase family protein	1	3	3	3	2	2	1	2	0	3	1	0	2	2	2	2	1	2	0	3	1	0	2	2	2	2	1	2	0	3	1	0	2	2	4.1	4.1	4.1	83.775	775	775	86.1
AT1G04120.1;AT1G04120.2;AT3G60970.1	AT1G04120.1;AT1G04120.2	9;9;1	8;8;1	6;6;0	multidrug resistance-associated protein 5 ; multidrug resistance-associated protein 5	3	9	8	6	1	2	4	3	1	4	1	1	2	2	1	2	4	2	1	3	1	0	1	1	1	1	4	2	0	2	1	0	1	1	6.9	6.3	4.4	168.57	1514	1514;1509;1053	72
AT1G04130.1	AT1G04130.1	9	9	9	Tetratricopeptide repeat (TPR)-like superfamily protein	1	9	9	9	2	3	5	3	1	3	4	2	3	3	2	3	5	3	1	3	4	2	3	3	2	3	5	3	1	3	4	2	3	3	30.8	30.8	30.8	40.51	360	360	95.2
AT1G04140.1;AT1G04140.2	AT1G04140.1;AT1G04140.2	5;5	5;5	5;5	Transducin family protein / WD-40 repeat family protein ; Transducin family protein / WD-40 repeat family protein	2	5	5	5	2	3	1	1	1	1	1	0	0	0	2	3	1	1	1	1	1	0	0	0	2	3	1	1	1	1	1	0	0	0	9.2	9.2	9.2	85.674	790	790;793	50.6
AT1G04160.1	AT1G04160.1	15	4	4	myosin XI B	1	15	4	4	4	6	4	4	1	5	5	5	2	8	1	1	0	0	0	0	0	1	0	2	1	1	0	0	0	0	0	1	0	2	11.7	3.6	3.6	169.49	1500	1500	89.5
AT1G04170.1;AT4G18330.2;AT4G18330.1;AT2G18720.1	AT1G04170.1	27;7;5;2	27;7;5;2	27;7;5;2	eukaryotic translation initiation factor 2 gamma subunit	4	27	27	27	14	19	20	18	13	20	18	15	20	20	14	19	20	18	13	20	18	15	20	20	14	19	20	18	13	20	18	15	20	20	56.6	56.6	56.6	50.853	465	465;471;284;470	99			1
AT1G04190.1	AT1G04190.1	17	17	17	Tetratricopeptide repeat (TPR)-like superfamily protein	1	17	17	17	10	9	12	8	7	12	10	6	12	7	10	9	12	8	7	12	10	6	12	7	10	9	12	8	7	12	10	6	12	7	47	47	47	37.18	328	328	91.6
AT1G04200.1	AT1G04200.1	3	3	3	FUNCTIONS IN: molecular_function unknown; INVOLVED IN: N-terminal protein myristoylation; LOCATED IN: cellular_component unknown; EXPRESSED IN: 22 plant structures; EXPRESSED DURING: 13 growth stages; CONTAINS InterPro DOMAIN/s: Dymeclin (InterPro:IPR0191	1	3	3	3	1	2	2	1	1	2	1	0	3	3	1	2	2	1	1	2	1	0	3	3	1	2	2	1	1	2	1	0	3	3	4.9	4.9	4.9	82.642	732	732	103
AT1G04220.1	AT1G04220.1	7	2	2	3-ketoacyl-CoA synthase 2	1	7	2	2	1	3	1	2	1	3	0	2	0	2	0	1	0	1	0	0	0	0	0	0	0	1	0	1	0	0	0	0	0	0	18.6	4.9	4.9	59.527	528	528	47
AT1G04260.1	AT1G04260.1	4	4	4	CAMV movement protein interacting protein 7	1	4	4	4	3	3	4	2	1	2	3	1	3	2	3	3	4	2	1	2	3	1	3	2	3	3	4	2	1	2	3	1	3	2	31.9	31.9	31.9	19.325	182	182	83.5		1	1
AT1G04270.1;AT1G04270.2;AT5G43640.1	AT1G04270.1;AT1G04270.2	8;8;2	8;8;2	2;2;0	cytosolic ribosomal protein S15 ; cytosolic ribosomal protein S15	3	8	8	2	6	5	6	6	3	5	5	3	6	7	6	5	6	6	3	5	5	3	6	7	1	1	2	2	0	2	1	0	2	2	55.3	55.3	8.6	17.129	152	152;151;149	92		2	1
AT1G04280.1;AT1G06750.1;AT1G06750.2;AT2G30630.1	AT1G04280.1	15;2;2;1	15;2;2;1	14;1;1;0	P-loop containing nucleoside triphosphate hydrolases superfamily protein	4	15	15	14	8	6	5	5	5	7	5	5	6	4	8	6	5	5	5	7	5	5	6	4	7	5	5	5	5	6	5	5	5	4	33	33	30.1	59.977	534	534;519;526;531	88.5			1
AT1G04290.1	AT1G04290.1	2	2	2	Thioesterase superfamily protein	1	2	2	2	0	1	0	1	0	0	0	0	1	2	0	1	0	1	0	0	0	0	1	2	0	1	0	1	0	0	0	0	1	2	11	11	11	16.886	155	155	120
AT1G04300.4;AT1G04300.1;AT1G04300.3;AT1G04300.2	AT1G04300.4;AT1G04300.1;AT1G04300.3;AT1G04300.2	5;5;5;4	5;5;5;4	5;5;5;4	TRAF-like superfamily protein ; TRAF-like superfamily protein ; TRAF-like superfamily protein ; TRAF-like superfamily protein	4	5	5	5	1	1	1	0	0	2	4	3	2	1	1	1	1	0	0	2	4	3	2	1	1	1	1	0	0	2	4	3	2	1	8.8	8.8	8.8	117.43	1055	1055;1074;1082;997	107
AT1G04350.1	AT1G04350.1	10	10	10	2-oxoglutarate (2OG) and Fe(II)-dependent oxygenase superfamily protein	1	10	10	10	2	3	5	4	3	7	2	2	3	6	2	3	5	4	3	7	2	2	3	6	2	3	5	4	3	7	2	2	3	6	31.7	31.7	31.7	40.796	360	360	106
AT1G04400.2;AT1G04400.1	AT1G04400.2;AT1G04400.1	14;14	13;13	13;13	cryptochrome 2 ; cryptochrome 2	2	14	13	13	5	6	6	6	3	6	6	4	1	3	5	6	5	6	3	6	6	4	1	3	5	6	5	6	3	6	6	4	1	3	27	25.2	25.2	69.456	612	612;612	80.3
AT1G04410.1	AT1G04410.1	24	24	12	Lactate/malate dehydrogenase family protein	1	24	24	12	19	21	21	20	19	21	21	22	20	22	19	21	21	20	19	21	21	22	20	22	9	10	10	9	8	10	10	11	9	11	67.5	67.5	42.5	35.571	332	332	93.3		1
AT1G04420.1	AT1G04420.1	19	19	19	NAD(P)-linked oxidoreductase superfamily protein	1	19	19	19	15	17	15	13	10	18	16	12	15	17	15	17	15	13	10	18	16	12	15	17	15	17	15	13	10	18	16	12	15	17	49.5	49.5	49.5	46.427	412	412	95
AT1G04430.2;AT1G04430.1	AT1G04430.2;AT1G04430.1	35;35	35;35	24;24	S-adenosyl-L-methionine-dependent methyltransferases superfamily protein ; S-adenosyl-L-methionine-dependent methyltransferases superfamily protein	2	35	35	24	21	23	19	17	13	21	18	14	14	20	21	23	19	17	13	21	18	14	14	20	17	16	13	13	11	14	13	12	10	14	57.9	57.9	44.5	70.507	623	623;623	94.1			3
AT1G04440.1	AT1G04440.1	9	8	2	casein kinase like 13	1	9	8	2	4	4	3	4	1	5	2	3	3	4	3	3	2	4	1	4	2	2	2	3	1	0	1	1	0	0	0	0	1	1	20.1	17.5	5.1	53.204	468	468	96.6
AT3G04400.1;AT2G33370.1;AT1G04480.1;AT3G04400.2	AT3G04400.1;AT2G33370.1;AT1G04480.1;AT3G04400.2	14;14;14;13	14;14;14;13	14;14;14;13	Ribosomal protein L14p/L23e family protein ; Ribosomal protein L14p/L23e family protein ; Ribosomal protein L14p/L23e family protein ; Ribosomal protein L14p/L23e family protein	4	14	14	14	12	10	11	11	8	12	12	10	14	13	12	10	11	11	8	12	12	10	14	13	12	10	11	11	8	12	12	10	14	13	79.3	79.3	79.3	15.027	140	140;140;140;125	97.1		1	1
AT1G04510.2;AT1G04510.1	AT1G04510.2;AT1G04510.1	20;20	18;18	18;18	MOS4-associated complex 3A ; MOS4-associated complex 3A	2	20	18	18	10	11	13	10	7	13	10	9	15	18	8	10	11	8	7	11	9	8	13	16	8	10	11	8	7	11	9	8	13	16	45.3	41.3	41.3	56.881	523	523;523	101		2
AT1G04520.1	AT1G04520.1	1	1	1	plasmodesmata-located protein 2	1	1	1	1	0	0	1	1	0	0	0	0	0	1	0	0	1	1	0	0	0	0	0	1	0	0	1	1	0	0	0	0	0	1	9.4	9.4	9.4	32.764	307	307	98.6
AT1G04530.1	AT1G04530.1	16	16	16	Tetratricopeptide repeat (TPR)-like superfamily protein	1	16	16	16	8	7	11	9	7	8	9	5	10	9	8	7	11	9	7	8	9	5	10	9	8	7	11	9	7	8	9	5	10	9	57.7	57.7	57.7	34.553	310	310	96.6		1
AT1G04555.1	AT1G04555.1	1	1	1	unknown protein; FUNCTIONS IN: molecular_function unknown; INVOLVED IN: biological_process unknown; LOCATED IN: cellular_component unknown; BEST Arabidopsis thaliana protein match is: unknown protein (TAIR:AT4G33380.1); Has 84 Blast hits to 83 proteins in	1	1	1	1	0	1	0	0	0	1	0	0	0	0	0	1	0	0	0	1	0	0	0	0	0	1	0	0	0	1	0	0	0	0	10.5	10.5	10.5	17.529	152	152	61
AT1G04560.1	AT1G04560.1	3	3	3	AWPM-19-like family protein	1	3	3	3	1	1	2	1	0	0	1	0	0	2	1	1	2	1	0	0	1	0	0	2	1	1	2	1	0	0	1	0	0	2	13.4	13.4	13.4	19.846	186	186	76.4		1
AT1G04580.1	AT1G04580.1	8	5	5	aldehyde oxidase 4	1	8	5	5	3	0	2	1	1	4	3	0	1	1	2	0	0	0	1	3	1	0	0	0	2	0	0	0	1	3	1	0	0	0	6.2	4.6	4.6	147.3	1337	1337	75.7
AT1G04590.1;AT1G04590.2	AT1G04590.1;AT1G04590.2	2;2	2;2	2;2	BEST Arabidopsis thaliana protein match is: Pentatricopeptide repeat (PPR) superfamily protein (TAIR:AT4G21190.1); Has 111 Blast hits to 111 proteins in 15 species: Archae - 0; Bacteria - 0; Metazoa - 0; Fungi - 0; Plants - 109; Viruses - 0; Other Eukaryo	2	2	2	2	1	1	1	0	1	2	1	0	1	0	1	1	1	0	1	2	1	0	1	0	1	1	1	0	1	2	1	0	1	0	6.8	6.8	6.8	43.042	381	381;384	82.3
AT1G04620.1	AT1G04620.1	16	16	16	coenzyme F420 hydrogenase family / dehydrogenase, beta subunit family	1	16	16	16	4	5	8	6	1	6	3	4	4	7	4	5	8	6	1	6	3	4	4	7	4	5	8	6	1	6	3	4	4	7	39	39	39	51.661	462	462	104
AT1G04630.1	AT1G04630.1	7	2	2	GRIM-19 protein	1	7	2	2	4	4	5	4	4	5	4	3	3	5	1	1	1	1	2	1	1	0	0	1	1	1	1	1	2	1	1	0	0	1	53.8	13.3	13.3	16.125	143	143	71.1
AT1G04640.2;AT1G04640.1	AT1G04640.2;AT1G04640.1	13;13	13;13	13;13	lipoyltransferase 2 ; lipoyltransferase 2	2	13	13	13	7	7	8	9	5	8	8	5	6	8	7	7	8	9	5	8	8	5	6	8	7	7	8	9	5	8	8	5	6	8	62.1	62.1	62.1	26.421	235	235;235	98.6
AT1G04680.1;AT5G55720.1	AT1G04680.1	6;1	6;1	5;1	Pectin lyase-like superfamily protein	2	6	6	5	2	2	4	4	0	3	2	1	3	4	2	2	4	4	0	3	2	1	3	4	1	2	3	3	0	2	2	1	3	3	16.9	16.9	13.7	47.77	431	431;392	104
AT1G04690.1	AT1G04690.1	19	19	19	potassium channel beta subunit 1	1	19	19	19	14	15	16	10	10	15	14	12	15	13	14	15	16	10	10	15	14	12	15	13	14	15	16	10	10	15	14	12	15	13	57.6	57.6	57.6	36.538	328	328	91.9
AT1G04710.1	AT1G04710.1	14	11	11	peroxisomal 3-ketoacyl-CoA thiolase 4	1	14	11	11	6	11	8	9	5	8	5	4	9	9	5	9	6	7	4	6	3	3	6	6	5	9	6	7	4	6	3	3	6	6	46.3	38.1	38.1	46.611	443	443	85.5			4
AT1G04750.1;AT1G04750.2;AT2G33120.3;AT3G24890.1;AT3G24890.2	AT1G04750.1;AT1G04750.2	15;14;5;1;1	15;14;5;1;1	1;1;0;0;0	vesicle-associated membrane protein 721 ; vesicle-associated membrane protein 721	5	15	15	1	7	7	9	10	7	10	8	7	10	12	7	7	9	10	7	10	8	7	10	12	1	1	1	0	1	1	1	1	1	1	58	58	4.1	24.765	219	219;181;139;74;124	100		1
AT1G04780.1;AT3G24210.1	AT1G04780.1	11;2	10;1	10;1	Ankyrin repeat family protein	2	11	10	10	5	6	7	5	3	4	2	2	4	6	5	6	6	5	2	4	1	2	4	5	5	6	6	5	2	4	1	2	4	5	18.2	16.9	16.9	74.359	664	664;607	82
AT1G04800.1	AT1G04800.1	5	5	5	glycine-rich protein	1	5	5	5	1	1	3	3	0	2	0	0	1	1	1	1	3	3	0	2	0	0	1	1	1	1	3	3	0	2	0	0	1	1	45	45	45	18.045	200	200	74.7
AT1G04810.1	AT1G04810.1	33	14	13	26S proteasome regulatory complex, non-ATPase subcomplex, Rpn2/Psmd1 subunit	1	33	14	13	18	21	27	24	16	24	20	19	21	22	5	9	12	9	3	8	6	4	8	6	5	9	12	9	3	8	6	4	8	6	40.4	18.9	16.6	108.86	1001	1001	92.9
AT1G50010.1;AT1G04820.1	AT1G50010.1;AT1G04820.1	32;32	32;32	2;2	tubulin alpha-2 chain ; tubulin alpha-4 chain	2	32	32	2	27	26	29	24	22	26	30	23	28	27	27	26	29	24	22	26	30	23	28	27	2	1	2	1	1	1	2	1	2	2	74.7	74.7	3.3	49.54	450	450;450	93.6		1	2
AT1G04830.1;AT1G04830.2	AT1G04830.1;AT1G04830.2	4;3	4;3	4;3	Ypt/Rab-GAP domain of gyp1p superfamily protein ; Ypt/Rab-GAP domain of gyp1p superfamily protein	2	4	4	4	2	2	1	1	1	2	2	1	3	2	2	2	1	1	1	2	2	1	3	2	2	2	1	1	1	2	2	1	3	2	10.5	10.5	10.5	51.095	448	448;459	100
AT1G04850.1	AT1G04850.1	18	18	18	ubiquitin-associated (UBA)/TS-N domain-containing protein	1	18	18	18	7	8	10	8	4	5	6	4	8	14	7	8	10	8	4	5	6	4	8	14	7	8	10	8	4	5	6	4	8	14	40.4	40.4	40.4	46.603	413	413	101
AT1G04860.1	AT1G04860.1	8	8	8	ubiquitin-specific protease 2	1	8	8	8	2	3	1	2	3	3	2	1	3	2	2	3	1	2	3	3	2	1	3	2	2	3	1	2	3	3	2	1	3	2	9.7	9.7	9.7	105.15	961	961	101
AT1G04870.2;AT1G04870.1	AT1G04870.2;AT1G04870.1	10;7	10;7	10;7	protein arginine methyltransferase 10 ; protein arginine methyltransferase 10	2	10	10	10	8	5	7	7	3	6	6	4	5	4	8	5	7	7	3	6	6	4	5	4	8	5	7	7	3	6	6	4	5	4	30	30	30	43.129	383	383;280	92
AT1G04900.1	AT1G04900.1	12	12	12	Protein of unknown function (DUF185)	1	12	12	12	2	1	7	0	2	1	0	0	1	3	2	1	7	0	2	1	0	0	1	3	2	1	7	0	2	1	0	0	1	3	29.9	29.9	29.9	50.604	442	442	80.9
AT1G04910.1	AT1G04910.1	7	7	7	O-fucosyltransferase family protein	1	7	7	7	2	3	5	3	1	2	2	1	2	3	2	3	5	3	1	2	2	1	2	3	2	3	5	3	1	2	2	1	2	3	14.6	14.6	14.6	59.042	519	519	89.4
AT1G04940.1;AT1G04945.3	AT1G04940.1;AT1G04945.3	3;3	3;3	3;3	translocon at the inner envelope membrane of chloroplasts 20 ; HIT-type Zinc finger family protein	2	3	3	3	1	1	2	0	0	1	0	1	0	2	1	1	2	0	0	1	0	1	0	2	1	1	2	0	0	1	0	1	0	2	8.8	8.8	8.8	31.203	274	274;644	101
AT1G04950.3;AT1G04950.2;AT1G04950.1	AT1G04950.3;AT1G04950.2;AT1G04950.1	4;4;4	4;4;4	4;4;4	TATA BOX ASSOCIATED FACTOR II 59 ; TATA BOX ASSOCIATED FACTOR II 59 ; TATA BOX ASSOCIATED FACTOR II 59	3	4	4	4	1	2	2	0	1	2	2	0	0	2	1	2	2	0	1	2	2	0	0	2	1	2	2	0	1	2	2	0	0	2	9.3	9.3	9.3	61.364	549	549;549;549	87.8
AT1G04970.1;AT1G04970.2	AT1G04970.1;AT1G04970.2	4;3	4;3	4;3	lipid-binding serum glycoprotein family protein ; lipid-binding serum glycoprotein family protein	2	4	4	4	1	2	1	0	0	3	0	0	1	2	1	2	1	0	0	3	0	0	1	2	1	2	1	0	0	3	0	0	1	2	10.5	10.5	10.5	53.493	488	488;349	114
AT1G04980.1	AT1G04980.1	14	13	13	PDI-like 2-2	1	14	13	13	5	7	6	5	3	8	4	3	6	9	5	7	5	4	3	8	4	3	6	9	5	7	5	4	3	8	4	3	6	9	41.4	39.8	39.8	48.403	447	447	100
AT1G04990.2;AT1G04990.1	AT1G04990.2;AT1G04990.1	2;2	2;2	2;2	Zinc finger C-x8-C-x5-C-x3-H type family protein ; Zinc finger C-x8-C-x5-C-x3-H type family protein	2	2	2	2	0	1	1	1	0	0	0	0	0	1	0	1	1	1	0	0	0	0	0	1	0	1	1	1	0	0	0	0	0	1	7.7	7.7	7.7	44.704	404	404;404	79.5
AT1G05010.1	AT1G05010.1	14	13	13	ethylene-forming enzyme	1	14	13	13	9	11	12	11	9	13	10	9	11	11	8	10	11	10	8	12	9	9	10	10	8	10	11	10	8	12	9	9	10	10	57	54.5	54.5	36.676	323	323	91.3		7
AT1G05030.1	AT1G05030.1	2	2	2	Major facilitator superfamily protein	1	2	2	2	2	0	1	0	0	0	1	0	0	1	2	0	1	0	0	0	1	0	0	1	2	0	1	0	0	0	1	0	0	1	4	4	4	57.202	524	524	76.4
AT1G05055.1	AT1G05055.1	2	2	2	general transcription factor II H2	1	2	2	2	2	0	1	0	0	1	0	0	0	0	2	0	1	0	0	1	0	0	0	0	2	0	1	0	0	1	0	0	0	0	9	9	9	46.978	421	421	44
AT1G05090.1;AT4G20720.1	AT1G05090.1;AT4G20720.1	11;11	11;11	11;11	dentin sialophosphoprotein-related ; dentin sialophosphoprotein-related	2	11	11	11	3	5	3	1	5	6	3	2	2	4	3	5	3	1	5	6	3	2	2	4	3	5	3	1	5	6	3	2	2	4	25.1	25.1	25.1	77.262	706	706;729	93.3
AT1G05140.1	AT1G05140.1	9	7	7	Peptidase M50 family protein	1	9	7	7	5	6	7	5	4	7	4	4	5	4	3	4	5	5	4	5	3	4	3	3	3	4	5	5	4	5	3	4	3	3	29.5	24.7	24.7	47.774	441	441	85.6			2
AT1G05150.1	AT1G05150.1	21	21	13	Calcium-binding tetratricopeptide family protein	1	21	21	13	6	10	9	6	4	11	7	6	11	14	6	10	9	6	4	11	7	6	11	14	3	6	5	3	4	6	5	3	7	10	30.1	30.1	17.8	90.168	808	808	105
AT1G05180.1;AT1G05180.2;AT1G05180.3	AT1G05180.1;AT1G05180.2;AT1G05180.3	20;17;16	20;17;16	19;16;15	NAD(P)-binding Rossmann-fold superfamily protein ; NAD(P)-binding Rossmann-fold superfamily protein ; NAD(P)-binding Rossmann-fold superfamily protein	3	20	20	19	8	10	9	6	4	13	9	7	9	9	8	10	9	6	4	13	9	7	9	9	8	10	8	5	4	12	8	7	8	9	42.4	42.4	40.6	60.034	540	540;436;422	94.9
AT1G05190.1	AT1G05190.1	21	21	21	Ribosomal protein L6 family	1	21	21	21	15	17	18	18	11	19	19	14	19	18	15	17	18	18	11	19	19	14	19	18	15	17	18	18	11	19	19	14	19	18	65.9	65.9	65.9	24.705	223	223	95.7
AT1G05230.3;AT1G05230.4;AT1G05230.2;AT1G05230.1	AT1G05230.3;AT1G05230.4;AT1G05230.2;AT1G05230.1	4;4;4;4	3;3;3;3	3;3;3;3	homeodomain GLABROUS 2 ; homeodomain GLABROUS 2 ; homeodomain GLABROUS 2 ; homeodomain GLABROUS 2	4	4	3	3	0	3	1	0	0	1	0	1	0	0	0	2	0	0	0	1	0	1	0	0	0	2	0	0	0	1	0	1	0	0	4.9	3.9	3.9	79.209	719	719;721;721;721	73.8
AT1G05250.1;AT1G05240.1	AT1G05250.1;AT1G05240.1	9;9	9;9	9;9	Peroxidase superfamily protein ; Peroxidase superfamily protein	2	9	9	9	5	5	5	3	2	6	5	2	5	4	5	5	5	3	2	6	5	2	5	4	5	5	5	3	2	6	5	2	5	4	33.8	33.8	33.8	35.624	325	325;325	89
AT1G05260.1	AT1G05260.1	11	11	11	Peroxidase superfamily protein	1	11	11	11	5	6	8	6	4	9	6	5	7	7	5	6	8	6	4	9	6	5	7	7	5	6	8	6	4	9	6	5	7	7	47.2	47.2	47.2	34.905	326	326	95.8
AT1G05270.1	AT1G05270.1	8	8	8	TraB family protein	1	8	8	8	2	4	0	0	0	3	2	2	1	4	2	4	0	0	0	3	2	2	1	4	2	4	0	0	0	3	2	2	1	4	26.1	26.1	26.1	40.741	371	371	98.1
AT1G05320.3;AT1G05320.2;AT1G05320.1	AT1G05320.3;AT1G05320.2;AT1G05320.1	45;45;45	43;43;43	43;43;43	FUNCTIONS IN: molecular_function unknown; INVOLVED IN: biological_process unknown; LOCATED IN: cellular_component unknown; EXPRESSED IN: fruit, egg cell; CONTAINS InterPro DOMAIN/s: Prefoldin (InterPro:IPR009053); BEST Arabidopsis thaliana protein match i	3	45	43	43	16	19	24	15	7	22	12	8	16	23	14	18	22	13	7	21	11	8	15	21	14	18	22	13	7	21	11	8	15	21	59	57	57	89.45	790	790;790;790	96.7
AT1G05350.1	AT1G05350.1	15	15	15	NAD(P)-binding Rossmann-fold superfamily protein	1	15	15	15	7	8	9	8	4	8	7	7	8	8	7	8	9	8	4	8	7	7	8	8	7	8	9	8	4	8	7	7	8	8	43.4	43.4	43.4	47.02	431	431	91.9
AT1G05385.1	AT1G05385.1	2	2	2	photosystem II 11 kDa protein-related	1	2	2	2	1	1	2	1	0	0	1	0	1	1	1	1	2	1	0	0	1	0	1	1	1	1	2	1	0	0	1	0	1	1	9.5	9.5	9.5	22.267	199	199	79.2
AT1G05430.1	AT1G05430.1	2	2	2	unknown protein; Has 31 Blast hits to 31 proteins in 9 species: Archae - 0; Bacteria - 0; Metazoa - 0; Fungi - 0; Plants - 31; Viruses - 0; Other Eukaryotes - 0 (source: NCBI BLink).	1	2	2	2	0	0	0	0	0	1	1	0	1	1	0	0	0	0	0	1	1	0	1	1	0	0	0	0	0	1	1	0	1	1	7.4	7.4	7.4	29.861	269	269	136
AT1G05460.1	AT1G05460.1	3	3	3	P-loop containing nucleoside triphosphate hydrolases superfamily protein	1	3	3	3	0	0	1	1	0	1	0	0	1	1	0	0	1	1	0	1	0	0	1	1	0	0	1	1	0	1	0	0	1	1	3.2	3.2	3.2	113.36	1002	1002	111
AT1G05490.1	AT1G05490.1	6	6	6	chromatin remodeling 31	1	6	6	6	2	1	1	2	1	2	0	0	1	2	2	1	1	2	1	2	0	0	1	2	2	1	1	2	1	2	0	0	1	2	5	5	5	158.72	1410	1410	96.1
AT1G05500.1	AT1G05500.1	20	20	19	Calcium-dependent lipid-binding (CaLB domain) family protein	1	20	20	19	13	10	13	13	4	9	12	6	12	12	13	10	13	13	4	9	12	6	12	12	12	10	12	13	4	9	11	6	12	11	42.1	42.1	40.5	62.928	560	560	90.9
AT1G05510.1	AT1G05510.1	14	14	13	Protein of unknown function (DUF1264)	1	14	14	13	9	9	9	7	7	11	9	8	6	10	9	9	9	7	7	11	9	8	6	10	9	9	9	7	7	10	8	8	6	9	51.9	51.9	46.5	27.293	241	241	98.2
AT1G05520.1	AT1G05520.1	17	16	15	Sec23/Sec24 protein transport family protein	1	17	16	15	6	7	8	5	4	14	8	6	11	8	5	6	7	4	3	13	7	6	10	8	4	6	7	4	3	13	7	6	10	8	27.1	25.7	23.5	86.356	783	783	103
AT1G05560.1	AT1G05560.1	13	12	11	UDP-glucosyltransferase 75B1	1	13	12	11	11	11	11	10	7	10	9	8	10	9	10	10	10	9	6	9	8	7	9	8	9	10	9	9	6	9	8	7	8	7	30.1	27.9	26.2	52.813	469	469	87.6
AT1G05570.2;AT1G05570.1	AT1G05570.2;AT1G05570.1	27;27	1;1	0;0	callose synthase 1 ; callose synthase 1	2	27	1	0	11	10	13	4	3	12	9	4	7	10	0	0	0	0	0	1	0	0	0	0	0	0	0	0	0	0	0	0	0	0	14.1	0.6	0	221.02	1909	1909;1950	113
AT1G05590.1	AT1G05590.1	1	1	1	beta-hexosaminidase 2	1	1	1	1	0	0	0	0	0	1	0	0	0	0	0	0	0	0	0	1	0	0	0	0	0	0	0	0	0	1	0	0	0	0	3.6	3.6	3.6	64.99	580	580	99
AT1G05620.2;AT1G05620.1	AT1G05620.2;AT1G05620.1	9;9	9;9	9;9	uridine-ribohydrolase 2 ; uridine-ribohydrolase 2	2	9	9	9	4	6	4	5	3	3	4	3	5	3	4	6	4	5	3	3	4	3	5	3	4	6	4	5	3	3	4	3	5	3	28.5	28.5	28.5	32.528	302	302;322	88.7
AT1G05640.1;AT5G02620.1;AT3G12360.1;AT2G31820.1	AT1G05640.1;AT5G02620.1;AT3G12360.1;AT2G31820.1	2;1;1;1	1;0;0;0	1;0;0;0	Ankyrin repeat family protein ; ankyrin-like1 ; Ankyrin repeat family protein ; Ankyrin repeat family protein	4	2	1	1	0	1	0	1	0	0	0	0	1	0	0	1	0	0	0	0	0	0	0	0	0	1	0	0	0	0	0	0	0	0	4	2.4	2.4	68.697	627	627;524;590;662	32
AT1G05680.1;AT1G05675.1	AT1G05680.1	5;1	5;1	5;1	Uridine diphosphate glycosyltransferase 74E2	2	5	5	5	1	4	3	1	0	2	0	0	1	2	1	4	3	1	0	2	0	0	1	2	1	4	3	1	0	2	0	0	1	2	11.9	11.9	11.9	51.05	453	453;453	72.5
AT1G05720.1	AT1G05720.1	4	4	4	selenoprotein family protein	1	4	4	4	0	2	1	0	0	1	1	0	0	3	0	2	1	0	0	1	1	0	0	3	0	2	1	0	0	1	1	0	0	3	28.8	28.8	28.8	18.573	163	163	110
AT1G05805.1	AT1G05805.1	4	4	4	basic helix-loop-helix (bHLH) DNA-binding superfamily protein	1	4	4	4	0	1	1	0	0	1	1	0	0	1	0	1	1	0	0	1	1	0	0	1	0	1	1	0	0	1	1	0	0	1	16.3	16.3	16.3	38.951	362	362	98.4
AT1G05810.1	AT1G05810.1	7	5	4	RAB GTPase homolog A5E	1	7	5	4	2	3	2	3	0	3	1	0	0	5	1	2	1	2	0	1	0	0	0	4	1	2	0	1	0	1	0	0	0	3	34.5	26.4	26.4	28.812	261	261	104
AT1G05830.2;AT1G05830.1	AT1G05830.2;AT1G05830.1	1;1	1;1	1;1	trithorax-like protein 2 ; trithorax-like protein 2	2	1	1	1	0	1	0	0	0	0	0	0	0	0	0	1	0	0	0	0	0	0	0	0	0	1	0	0	0	0	0	0	0	0	1	1	1	123.29	1083	1083;1083	24
AT1G05850.1	AT1G05850.1	5	5	5	Chitinase family protein	1	5	5	5	1	2	4	3	1	3	4	2	2	1	1	2	4	3	1	3	4	2	2	1	1	2	4	3	1	3	4	2	2	1	22.1	22.1	22.1	35.579	321	321	90.5
AT1G05890.1;AT1G05890.2	AT1G05890.1;AT1G05890.2	3;3	3;3	3;3	RING/U-box superfamily protein ; RING/U-box superfamily protein	2	3	3	3	0	0	1	0	0	0	1	0	1	2	0	0	1	0	0	0	1	0	1	2	0	0	1	0	0	0	1	0	1	2	5.3	5.3	5.3	62.459	552	552;594	137
AT1G05940.1	AT1G05940.1	5	5	5	cationic amino acid transporter 9	1	5	5	5	1	2	3	4	1	2	3	1	3	4	1	2	3	4	1	2	3	1	3	4	1	2	3	4	1	2	3	1	3	4	8.8	8.8	8.8	60.176	569	569	105
AT1G05960.1;AT1G05960.2	AT1G05960.1;AT1G05960.2	6;6	6;6	6;6	ARM repeat superfamily protein ; ARM repeat superfamily protein	2	6	6	6	3	2	3	1	1	5	1	0	2	2	3	2	3	1	1	5	1	0	2	2	3	2	3	1	1	5	1	0	2	2	6.6	6.6	6.6	108.94	982	982;1003	89.1
AT1G06000.1	AT1G06000.1	20	20	20	UDP-Glycosyltransferase superfamily protein	1	20	20	20	15	14	16	13	8	16	16	5	15	15	15	14	16	13	8	16	16	5	15	15	15	14	16	13	8	16	16	5	15	15	48.7	48.7	48.7	48.122	435	435	90		1
AT1G06010.1	AT1G06010.1	1	1	1	unknown protein; Has 25 Blast hits to 25 proteins in 9 species: Archae - 0; Bacteria - 0; Metazoa - 0; Fungi - 0; Plants - 25; Viruses - 0; Other Eukaryotes - 0 (source: NCBI BLink).	1	1	1	1	0	0	1	0	0	0	0	0	0	0	0	0	1	0	0	0	0	0	0	0	0	0	1	0	0	0	0	0	0	0	21.8	21.8	21.8	8.6918	78	78	43
AT1G06030.1	AT1G06030.1	6	1	1	pfkB-like carbohydrate kinase family protein	1	6	1	1	4	5	5	4	4	5	5	5	5	5	0	1	0	0	0	0	0	0	0	0	0	1	0	0	0	0	0	0	0	0	28.3	8.8	8.8	35.892	329	329	37
AT1G06060.1	AT1G06060.1	3	3	3	LisH and RanBPM domains containing protein	1	3	3	3	1	1	1	1	1	2	2	2	1	0	1	1	1	1	1	2	2	2	1	0	1	1	1	1	1	2	2	2	1	0	15.5	15.5	15.5	24.556	213	213	93.2
AT1G06070.1	AT1G06070.1	5	5	5	Basic-leucine zipper (bZIP) transcription factor family protein	1	5	5	5	1	2	4	1	1	1	3	0	1	1	1	2	4	1	1	1	3	0	1	1	1	2	4	1	1	1	3	0	1	1	17.5	17.5	17.5	47.13	423	423	78.2
AT1G06110.1	AT1G06110.1	11	11	11	SKP1/ASK-interacting protein 16	1	11	11	11	4	6	5	5	1	6	3	1	2	5	4	6	5	5	1	6	3	1	2	5	4	6	5	5	1	6	3	1	2	5	26.8	26.8	26.8	48.975	436	436	79.8		1
AT1G06130.2;AT1G06130.1	AT1G06130.2;AT1G06130.1	9;9	9;9	8;8	glyoxalase 2-4 ; glyoxalase 2-4	2	9	9	8	5	6	5	4	3	6	6	4	5	8	5	6	5	4	3	6	6	4	5	8	5	5	4	4	3	5	6	3	5	7	37.9	37.9	31.2	36.496	330	330;331	100
AT1G06190.1;AT1G06190.2;AT2G31150.1	AT1G06190.1;AT1G06190.2	16;14;1	16;14;1	16;14;1	Rho termination factor ; Rho termination factor	3	16	16	16	6	6	9	6	6	10	11	6	6	11	6	6	9	6	6	10	11	6	6	11	6	6	9	6	6	10	11	6	6	11	30.4	30.4	30.4	44.529	401	401;292;309	100
AT1G06200.1	AT1G06200.1	3	3	3	Peptidase S24/S26A/S26B/S26C family protein	1	3	3	3	1	0	1	0	0	2	1	0	0	0	1	0	1	0	0	2	1	0	0	0	1	0	1	0	0	2	1	0	0	0	14.1	14.1	14.1	23.249	206	206	74
AT1G06210.1;AT1G06210.2	AT1G06210.1;AT1G06210.2	8;4	8;4	8;4	ENTH/VHS/GAT family protein ; ENTH/VHS/GAT family protein	2	8	8	8	4	3	4	3	0	2	4	1	3	5	4	3	4	3	0	2	4	1	3	5	4	3	4	3	0	2	4	1	3	5	20.4	20.4	20.4	42.797	383	383;279	101
AT1G06220.2;AT1G06220.1	AT1G06220.2;AT1G06220.1	37;37	37;37	11;11	Ribosomal protein S5/Elongation factor G/III/V family protein ; Ribosomal protein S5/Elongation factor G/III/V family protein	2	37	37	11	17	24	29	19	14	26	20	24	23	26	17	24	29	19	14	26	20	24	23	26	6	8	8	5	6	7	5	9	6	8	43	43	13	110.44	987	987;987	97.9			1
AT1G06290.1;AT3G06690.1	AT1G06290.1	34;6	34;6	24;3	acyl-CoA oxidase 3	2	34	34	24	25	20	22	19	16	24	21	21	23	26	25	20	22	19	16	24	21	21	23	26	17	15	16	13	11	17	15	14	15	17	52.4	52.4	38.8	75.675	675	675;187	96.2
AT1G06310.1	AT1G06310.1	12	2	2	acyl-CoA oxidase 6	1	12	2	2	9	5	6	7	6	8	6	7	9	10	1	0	0	1	1	1	0	0	1	1	1	0	0	1	1	1	0	0	1	1	16.7	3.1	3.1	75.899	675	675	92
AT1G06400.1	AT1G06400.1	14	11	10	Ras-related small GTP-binding family protein	1	14	11	10	8	7	8	5	6	8	6	6	8	8	6	6	6	3	5	7	4	4	5	5	6	6	6	3	5	7	4	4	5	5	60.6	51.9	50	23.927	216	216	93.7
AT1G06410.1	AT1G06410.1	41	41	36	trehalose-phosphatase/synthase 7	1	41	41	36	19	21	20	18	14	23	20	17	23	28	19	21	20	18	14	23	20	17	23	28	17	18	18	15	11	18	16	15	20	24	55.5	55.5	50.2	96.687	851	851	98.1			1
AT1G06430.1	AT1G06430.1	41	12	11	FTSH protease 8	1	41	12	11	30	31	28	29	22	35	30	23	31	35	9	10	7	10	4	11	8	6	10	10	8	9	6	9	4	10	7	6	9	9	63.9	22	20.3	73.198	685	685	94.9		2
AT1G06460.1	AT1G06460.1	6	6	6	alpha-crystallin domain 32.1	1	6	6	6	1	1	5	3	2	2	2	1	2	4	1	1	5	3	2	2	2	1	2	4	1	1	5	3	2	2	2	1	2	4	23.5	23.5	23.5	31.222	285	285	98.3
AT1G06470.2;AT1G06470.1	AT1G06470.2;AT1G06470.1	2;2	2;2	2;2	Nucleotide/sugar transporter family protein ; Nucleotide/sugar transporter family protein	2	2	2	2	0	1	0	1	0	0	0	1	0	1	0	1	0	1	0	0	0	1	0	1	0	1	0	1	0	0	0	1	0	1	7.5	7.5	7.5	46.452	414	414;414	97.2
AT1G06510.1	AT1G06510.1	9	9	9	unknown protein; FUNCTIONS IN: molecular_function unknown; INVOLVED IN: biological_process unknown; LOCATED IN: chloroplast; EXPRESSED IN: 21 plant structures; EXPRESSED DURING: 13 growth stages; Has 376 Blast hits to 369 proteins in 152 species: Archae -	1	9	9	9	3	4	5	2	0	6	2	3	2	3	3	4	5	2	0	6	2	3	2	3	3	4	5	2	0	6	2	3	2	3	28.5	28.5	28.5	30.807	277	277	86
AT1G06530.1	AT1G06530.1	22	22	22	Tropomyosin-related	1	22	22	22	17	13	16	17	10	16	14	10	17	18	17	13	16	17	10	16	14	10	17	18	17	13	16	17	10	16	14	10	17	18	58.5	58.5	58.5	36.119	323	323	95.2			1
AT1G06550.1	AT1G06550.1	22	22	22	ATP-dependent caseinolytic (Clp) protease/crotonase family protein	1	22	22	22	15	14	16	14	10	14	15	8	14	15	15	14	16	14	10	14	15	8	14	15	15	14	16	14	10	14	15	8	14	15	64.1	64.1	64.1	43.257	387	387	92.5		2	2
AT1G06560.1	AT1G06560.1	7	7	7	NOL1/NOP2/sun family protein	1	7	7	7	2	2	4	3	2	3	1	2	3	4	2	2	4	3	2	3	1	2	3	4	2	2	4	3	2	3	1	2	3	4	13	13	13	65.512	599	599	93
AT1G06570.1;AT1G06570.2	AT1G06570.1;AT1G06570.2	11;8	11;8	11;8	phytoene desaturation 1 ; phytoene desaturation 1	2	11	11	11	6	5	7	4	4	8	6	7	6	6	6	5	7	4	4	8	6	7	6	6	6	5	7	4	4	8	6	7	6	6	32.1	32.1	32.1	51.92	473	473;418	101
AT1G06590.1	AT1G06590.1	2	2	2	unknown protein; Has 380 Blast hits to 268 proteins in 109 species: Archae - 0; Bacteria - 0; Metazoa - 245; Fungi - 73; Plants - 49; Viruses - 0; Other Eukaryotes - 13 (source: NCBI BLink).	1	2	2	2	0	0	0	0	0	1	1	0	0	0	0	0	0	0	0	1	1	0	0	0	0	0	0	0	0	1	1	0	0	0	2.6	2.6	2.6	101.04	916	916	110
AT1G06620.1	AT1G06620.1	6	6	6	2-oxoglutarate (2OG) and Fe(II)-dependent oxygenase superfamily protein	1	6	6	6	2	2	3	1	0	3	1	1	2	1	2	2	3	1	0	3	1	1	2	1	2	2	3	1	0	3	1	1	2	1	23.3	23.3	23.3	40.351	365	365	83.9
AT1G06640.1;AT1G06640.3;AT1G06640.2	AT1G06640.1;AT1G06640.3;AT1G06640.2	6;3;3	1;0;0	1;0;0	2-oxoglutarate (2OG) and Fe(II)-dependent oxygenase superfamily protein ; 2-oxoglutarate (2OG) and Fe(II)-dependent oxygenase superfamily protein ; 2-oxoglutarate (2OG) and Fe(II)-dependent oxygenase superfamily protein	3	6	1	1	3	3	1	2	0	3	1	2	3	3	0	1	0	0	0	1	0	0	0	0	0	1	0	0	0	1	0	0	0	0	14.1	3.5	3.5	41.745	369	369;286;322	75.7
AT1G06650.2;AT1G06650.1;AT1G06645.1	AT1G06650.2;AT1G06650.1	15;9;3	15;9;3	10;6;2	2-oxoglutarate (2OG) and Fe(II)-dependent oxygenase superfamily protein ; 2-oxoglutarate (2OG) and Fe(II)-dependent oxygenase superfamily protein	3	15	15	10	7	8	7	4	4	9	6	6	9	8	7	8	7	4	4	9	6	6	9	8	4	6	6	2	4	7	5	4	6	5	31.4	31.4	23.6	42.02	369	369;314;366	100
AT1G06670.1	AT1G06670.1	11	11	11	nuclear DEIH-boxhelicase	1	11	11	11	2	3	1	2	1	6	1	2	2	3	2	3	1	2	1	6	1	2	2	3	2	3	1	2	1	6	1	2	2	3	12.5	12.5	12.5	174.51	1576	1576	96.6			1
AT1G06680.1;AT1G06680.2	AT1G06680.1;AT1G06680.2	19;17	19;17	15;13	photosystem II subunit P-1 ; photosystem II subunit P-1	2	19	19	15	12	15	14	12	12	16	14	14	14	17	12	15	14	12	12	16	14	14	14	17	11	12	12	9	10	13	11	12	12	14	74.1	74.1	63.5	28.095	263	263;219	94.4		10
AT1G06690.1	AT1G06690.1	14	14	14	NAD(P)-linked oxidoreductase superfamily protein	1	14	14	14	8	11	11	8	2	11	9	5	8	9	8	11	11	8	2	11	9	5	8	9	8	11	11	8	2	11	9	5	8	9	42.2	42.2	42.2	41.497	377	377	88.1
AT1G06700.2;AT1G06700.1	AT1G06700.2;AT1G06700.1	14;14	8;8	7;7	Protein kinase superfamily protein ; Protein kinase superfamily protein	2	14	8	7	8	10	8	8	5	12	8	8	8	10	6	7	6	5	4	8	6	6	4	6	5	6	5	4	4	7	5	5	4	5	44.3	26.6	23.8	39.819	361	361;361	90
AT1G06730.1	AT1G06730.1	4	4	4	pfkB-like carbohydrate kinase family protein	1	4	4	4	0	1	2	0	0	2	0	0	0	0	0	1	2	0	0	2	0	0	0	0	0	1	2	0	0	2	0	0	0	0	11.1	11.1	11.1	52.762	488	488	68.4
AT1G06780.1;AT1G06780.2;AT2G30575.1	AT1G06780.1;AT1G06780.2	3;3;1	3;3;1	3;3;1	galacturonosyltransferase 6 ; galacturonosyltransferase 6	3	3	3	3	1	0	1	0	1	0	0	1	0	0	1	0	1	0	1	0	0	1	0	0	1	0	1	0	1	0	0	1	0	0	7.1	7.1	7.1	67.536	589	589;602;610	71.5
AT1G06790.2;AT1G06790.1	AT1G06790.2;AT1G06790.1	4;4	4;4	4;4	RNA polymerase Rpb7 N-terminal domain-containing protein ; RNA polymerase Rpb7 N-terminal domain-containing protein	2	4	4	4	0	0	1	0	1	1	0	1	0	1	0	0	1	0	1	1	0	1	0	1	0	0	1	0	1	1	0	1	0	1	29.1	29.1	29.1	21.284	189	189;204	113
AT1G06820.1	AT1G06820.1	18	18	18	carotenoid isomerase	1	18	18	18	7	12	11	9	6	12	9	6	12	12	7	12	11	9	6	12	9	6	12	12	7	12	11	9	6	12	9	6	12	12	35.6	35.6	35.6	65.428	595	595	92.3
AT1G06840.1	AT1G06840.1	9	7	7	Leucine-rich repeat protein kinase family protein	1	9	7	7	3	2	4	4	3	4	4	2	3	2	1	1	3	2	2	2	2	1	1	0	1	1	3	2	2	2	2	1	1	0	11.3	9.8	9.8	105.62	953	953	80.6
AT1G06890.1;AT1G06890.2;AT1G06890.3	AT1G06890.1;AT1G06890.2;AT1G06890.3	3;3;2	3;3;2	3;3;2	nodulin MtN21 /EamA-like transporter family protein ; nodulin MtN21 /EamA-like transporter family protein ; nodulin MtN21 /EamA-like transporter family protein	3	3	3	3	2	2	3	3	1	1	3	1	2	1	2	2	3	3	1	1	3	1	2	1	2	2	3	3	1	1	3	1	2	1	13.7	13.7	13.7	39.038	357	357;357;353	81.9
AT1G06900.1	AT1G06900.1	2	2	2	Insulinase (Peptidase family M16) family protein	1	2	2	2	1	0	1	0	0	1	0	0	0	1	1	0	1	0	0	1	0	0	0	1	1	0	1	0	0	1	0	0	0	1	1.8	1.8	1.8	117.17	1024	1024	83.8
AT1G06950.1	AT1G06950.1	69	69	69	translocon at the inner envelope membrane of chloroplasts 110	1	69	69	69	48	51	52	47	42	52	47	45	51	58	48	51	52	47	42	52	47	45	51	58	48	51	52	47	42	52	47	45	51	58	64.5	64.5	64.5	112.12	1016	1016	93.5		4	1
AT1G06960.1;AT1G06960.2;AT1G06960.3	AT1G06960.1;AT1G06960.2;AT1G06960.3	3;3;2	2;2;2	2;2;2	RNA-binding (RRM/RBD/RNP motifs) family protein ; RNA-binding (RRM/RBD/RNP motifs) family protein ; RNA-binding (RRM/RBD/RNP motifs) family protein	3	3	2	2	1	1	1	2	0	2	1	0	1	1	1	1	1	2	0	1	1	0	1	1	1	1	1	2	0	1	1	0	1	1	11.8	7	7	26.223	229	229;228;200	92.9
AT1G07010.2;AT1G07010.1;AT1G07010.3	AT1G07010.2;AT1G07010.1;AT1G07010.3	9;9;8	9;9;8	9;9;8	Calcineurin-like metallo-phosphoesterase superfamily protein ; Calcineurin-like metallo-phosphoesterase superfamily protein ; Calcineurin-like metallo-phosphoesterase superfamily protein	3	9	9	9	5	3	4	3	3	4	1	3	2	3	5	3	4	3	3	4	1	3	2	3	5	3	4	3	3	4	1	3	2	3	29.4	29.4	29.4	43.292	385	385;389;400	84.2
AT1G07040.1	AT1G07040.1	13	13	13	unknown protein; INVOLVED IN: biological_process unknown; LOCATED IN: chloroplast; EXPRESSED IN: 24 plant structures; EXPRESSED DURING: 14 growth stages; BEST Arabidopsis thaliana protein match is: unknown protein (TAIR:AT1G27030.1); Has 540 Blast hits to	1	13	13	13	9	3	4	5	4	7	7	5	9	6	9	3	4	5	4	7	7	5	9	6	9	3	4	5	4	7	7	5	9	6	45.6	45.6	45.6	40.637	371	371	102
AT1G07070.1	AT1G07070.1	8	1	1	Ribosomal protein L35Ae family protein	1	8	1	1	5	4	4	5	0	3	4	2	5	6	0	1	0	0	0	0	0	0	0	0	0	1	0	0	0	0	0	0	0	0	62.5	22.3	22.3	12.848	112	112	36
AT1G07080.1	AT1G07080.1	3	3	3	Thioredoxin superfamily protein	1	3	3	3	0	0	0	0	0	2	0	0	0	2	0	0	0	0	0	2	0	0	0	2	0	0	0	0	0	2	0	0	0	2	14	14	14	29.698	265	265	146
AT1G07090.1;AT5G58500.1;AT3G23290.2;AT3G04510.1;AT2G31160.1;AT1G16910.1;AT1G78815.1	AT1G07090.1	5;2;2;2;2;1;1	5;2;2;2;2;1;1	3;0;0;0;0;0;0	Protein of unknown function (DUF640)	7	5	5	3	3	2	3	1	1	3	1	1	1	2	3	2	3	1	1	3	1	1	1	2	2	1	2	1	0	1	1	1	0	2	30.6	30.6	20.9	21.531	196	196;182;195;201;219;164;195	86.2		1
AT1G07110.1	AT1G07110.1	27	27	24	fructose-2,6-bisphosphatase	1	27	27	24	12	17	18	15	9	16	14	10	14	16	12	17	18	15	9	16	14	10	14	16	11	15	16	13	8	14	11	9	12	14	45.6	45.6	40.6	82.558	744	744	89.6
AT1G07140.1	AT1G07140.1	18	18	13	Pleckstrin homology (PH) domain superfamily protein	1	18	18	13	10	13	15	12	9	14	14	10	14	16	10	13	15	12	9	14	14	10	14	16	6	9	11	8	6	10	10	7	10	11	71.1	71.1	54.8	25.601	228	228	95.5			10
AT2G30000.1;AT1G07170.3;AT1G07170.2;AT1G07170.1	AT2G30000.1;AT1G07170.3;AT1G07170.2;AT1G07170.1	3;3;3;3	3;3;3;3	3;3;3;3	PHF5-like protein ; PHF5-like protein ; PHF5-like protein ; PHF5-like protein	4	3	3	3	0	1	2	1	0	1	1	0	0	0	0	1	2	1	0	1	1	0	0	0	0	1	2	1	0	1	1	0	0	0	26.4	26.4	26.4	12.428	110	110;110;110;110	69.9
AT1G07210.1	AT1G07210.1	3	3	3	Ribosomal protein S18	1	3	3	3	1	1	1	0	1	1	1	1	1	1	1	1	1	0	1	1	1	1	1	1	1	1	1	0	1	1	1	1	1	1	17.2	17.2	17.2	29.619	261	261	93.7
AT1G07230.1	AT1G07230.1	7	7	7	non-specific phospholipase C1	1	7	7	7	2	1	4	1	1	2	1	0	4	5	2	1	4	1	1	2	1	0	4	5	2	1	4	1	1	2	1	0	4	5	17.3	17.3	17.3	60.047	533	533	106
AT1G07240.1	AT1G07240.1	9	9	9	UDP-glucosyl transferase 71C5	1	9	9	9	6	4	4	4	4	8	6	4	5	4	6	4	4	4	4	8	6	4	5	4	6	4	4	4	4	8	6	4	5	4	29.8	29.8	29.8	52.646	480	480	103
AT1G07250.1	AT1G07250.1	20	20	20	UDP-glucosyl transferase 71C4	1	20	20	20	9	4	10	7	4	11	8	3	9	7	9	4	10	7	4	11	8	3	9	7	9	4	10	7	4	11	8	3	9	7	50.9	50.9	50.9	52.843	479	479	89.5			2
AT1G07260.1	AT1G07260.1	7	7	7	UDP-glucosyl transferase 71C3	1	7	7	7	2	1	2	1	1	3	2	3	2	2	2	1	2	1	1	3	2	3	2	2	2	1	2	1	1	3	2	3	2	2	20.6	20.6	20.6	52.901	476	476	98.5
AT1G07310.1	AT1G07310.1	4	4	4	Calcium-dependent lipid-binding (CaLB domain) family protein	1	4	4	4	1	2	1	2	1	2	2	1	1	2	1	2	1	2	1	2	2	1	1	2	1	2	1	2	1	2	2	1	1	2	21	21	21	39.013	352	352	92.9		1
AT1G07320.1;AT1G07320.2	AT1G07320.1;AT1G07320.2	17;16	17;16	1;0	ribosomal protein L4 ; ribosomal protein L4	2	17	17	1	13	14	15	15	10	13	17	11	14	14	13	14	15	15	10	13	17	11	14	14	1	1	1	1	1	1	1	0	1	1	58.2	58.2	7.8	30.558	282	282;280	91.8		2
AT1G07320.4;AT1G07320.3	AT1G07320.4;AT1G07320.3	17;17	1;1	1;1	ribosomal protein L4 ; ribosomal protein L4	2	17	1	1	12	13	14	14	10	12	16	11	13	13	0	0	0	0	1	0	0	0	0	0	0	0	0	0	1	0	0	0	0	0	57.6	6.5	6.5	30.142	278	278;278	78
AT1G07330.1	AT1G07330.1	2	2	2	unknown protein; BEST Arabidopsis thaliana protein match is: unknown protein (TAIR:AT2G29620.1); Has 597 Blast hits to 536 proteins in 121 species: Archae - 2; Bacteria - 47; Metazoa - 170; Fungi - 43; Plants - 98; Viruses - 0; Other Eukaryotes - 237 (sou	1	2	2	2	0	0	2	0	0	0	0	0	0	0	0	0	2	0	0	0	0	0	0	0	0	0	2	0	0	0	0	0	0	0	4.8	4.8	4.8	76.943	685	685	51.5
AT1G07360.1;AT5G07060.2;AT5G07060.1	AT1G07360.1	12;2;2	12;2;2	7;0;0	CCCH-type zinc fingerfamily protein with RNA-binding domain	3	12	12	7	4	3	4	4	4	5	7	4	4	3	4	3	4	4	4	5	7	4	4	3	3	2	3	3	2	2	4	2	2	2	24.5	24.5	12.5	53.587	481	481;355;363	88.2
AT1G07370.1	AT1G07370.1	15	4	4	proliferating cellular nuclear antigen 1	1	15	4	4	10	12	11	13	6	12	11	6	12	13	3	3	4	4	2	4	4	2	4	4	3	3	4	4	2	4	4	2	4	4	63.5	20.2	20.2	29.122	263	263	89.8		1
AT1G07410.1	AT1G07410.1	9	2	2	RAB GTPase homolog A2B	1	9	2	2	5	5	5	5	2	8	5	6	4	4	1	1	1	2	1	2	1	1	1	1	1	1	1	2	1	2	1	1	1	1	48.6	16.8	16.8	23.688	214	214	101
AT1G07420.2;AT1G07420.1	AT1G07420.2;AT1G07420.1	1;1	1;1	1;1	sterol 4-alpha-methyl-oxidase 2-1 ; sterol 4-alpha-methyl-oxidase 2-1	2	1	1	1	1	1	1	1	0	1	1	0	1	1	1	1	1	1	0	1	1	0	1	1	1	1	1	1	0	1	1	0	1	1	3.9	3.9	3.9	26.594	228	228;266	89
AT1G07440.1;AT1G07440.2;AT1G07450.1	AT1G07440.1;AT1G07440.2	8;6;1	8;6;1	7;5;0	NAD(P)-binding Rossmann-fold superfamily protein ; NAD(P)-binding Rossmann-fold superfamily protein	3	8	8	7	4	5	6	3	3	4	2	3	3	4	4	5	6	3	3	4	2	3	3	4	4	4	5	3	3	4	2	3	3	4	32.7	32.7	29.7	28.332	266	266;207;260	87.3		1	1
AT1G07510.1	AT1G07510.1	19	10	10	FTSH protease 10	1	19	10	10	7	8	12	6	3	10	5	3	9	8	4	4	4	3	1	6	2	1	2	2	4	4	4	3	1	6	2	1	2	2	26.3	15.5	15.5	89.554	813	813	73.8			2
AT1G07530.1	AT1G07530.1	3	3	3	SCARECROW-like 14	1	3	3	3	0	0	0	0	2	2	0	2	0	0	0	0	0	0	2	2	0	2	0	0	0	0	0	0	2	2	0	2	0	0	5.9	5.9	5.9	85.928	769	769	107
AT1G07615.1	AT1G07615.1	4	4	4	GTP-binding protein Obg/CgtA	1	4	4	4	0	2	1	2	0	0	1	1	1	0	0	2	1	2	0	0	1	1	1	0	0	2	1	2	0	0	1	1	1	0	9.7	9.7	9.7	54.299	493	493	79.2
AT1G07645.1	AT1G07645.1	2	2	2	dessication-induced 1VOC superfamily protein	1	2	2	2	0	0	2	1	0	0	0	0	0	0	0	0	2	1	0	0	0	0	0	0	0	0	2	1	0	0	0	0	0	0	16.1	16.1	16.1	15.388	137	137	55.7
AT1G07650.1;AT1G07650.2	AT1G07650.1;AT1G07650.2	9;9	8;8	7;7	Leucine-rich repeat transmembrane protein kinase ; Leucine-rich repeat transmembrane protein kinase	2	9	8	7	3	3	1	0	2	2	2	1	1	3	2	3	0	0	1	2	1	0	1	3	1	3	0	0	1	2	1	0	1	3	10.2	8.7	7.6	112.9	1014	1014;1020	93.8
AT5G59970.1;AT5G59690.1;AT3G53730.1;AT3G46320.1;AT3G45930.1;AT2G28740.1;AT1G07820.2;AT1G07820.1;AT1G07660.1;AT1G07660.2	AT5G59970.1;AT5G59690.1;AT3G53730.1;AT3G46320.1;AT3G45930.1;AT2G28740.1;AT1G07820.2;AT1G07820.1;AT1G07660.1;AT1G07660.2	14;14;14;14;14;14;14;14;14;11	14;14;14;14;14;14;14;14;14;11	14;14;14;14;14;14;14;14;14;11	Histone superfamily protein ; Histone superfamily protein ; Histone superfamily protein ; Histone superfamily protein ; Histone superfamily protein ; histone H4 ; Histone superfamily protein ; Histone superfamily protein ; Histone superfamily protein ; Hi	10	14	14	14	10	11	11	10	9	10	11	8	9	12	10	11	11	10	9	10	11	8	9	12	10	11	11	10	9	10	11	8	9	12	67	67	67	11.409	103	103;103;103;103;103;103;103;103;103;86	96.5		1	1
AT1G07670.1	AT1G07670.1	36	36	10	endomembrane-type CA-ATPase 4	1	36	36	10	11	20	20	13	14	18	20	12	13	20	11	20	20	13	14	18	20	12	13	20	3	4	6	3	2	3	4	1	1	3	36.8	36.8	10	116.18	1061	1061	92.8
AT1G07700.3;AT1G07700.1;AT1G07700.2	AT1G07700.3;AT1G07700.1;AT1G07700.2	6;6;5	6;6;5	6;6;5	Thioredoxin superfamily protein ; Thioredoxin superfamily protein ; Thioredoxin superfamily protein	3	6	6	6	2	3	2	2	2	4	2	2	2	3	2	3	2	2	2	4	2	2	2	3	2	3	2	2	2	4	2	2	2	3	32.7	32.7	32.7	24.677	217	217;204;171	94.3
AT1G07705.1;AT1G07705.2	AT1G07705.1;AT1G07705.2	2;2	2;2	2;2	NOT2 / NOT3 / NOT5 family ; NOT2 / NOT3 / NOT5 family	2	2	2	2	1	0	2	1	0	1	1	0	1	1	1	0	2	1	0	1	1	0	1	1	1	0	2	1	0	1	1	0	1	1	4.2	4.2	4.2	57.405	546	546;614	93
AT1G07710.1	AT1G07710.1	3	3	2	Ankyrin repeat family protein	1	3	3	2	0	1	0	1	0	0	0	0	2	0	0	1	0	1	0	0	0	0	2	0	0	1	0	0	0	0	0	0	1	0	6.6	6.6	4.8	58.911	543	543	111
AT1G07720.1	AT1G07720.1	5	5	4	3-ketoacyl-CoA synthase 3	1	5	5	4	1	1	2	0	1	1	2	1	2	1	1	1	2	0	1	1	2	1	2	1	1	1	2	0	0	1	2	0	2	1	13.6	13.6	10.5	54.335	478	478	96.2
AT1G07750.1;AT2G28680.1	AT1G07750.1	14;3	14;3	14;3	RmlC-like cupins superfamily protein	2	14	14	14	8	7	9	7	4	9	4	4	7	6	8	7	9	7	4	9	4	4	7	6	8	7	9	7	4	9	4	4	7	6	37.1	37.1	37.1	38.31	356	356;356	83.5		2
AT5G59850.1;AT1G07770.2;AT1G07770.1	AT5G59850.1;AT1G07770.2;AT1G07770.1	10;10;10	10;10;10	1;1;1	Ribosomal protein S8 family protein ; ribosomal protein S15A ; ribosomal protein S15A	3	10	10	1	7	8	8	8	5	8	9	6	7	8	7	8	8	8	5	8	9	6	7	8	1	1	1	1	1	1	1	1	1	1	70.8	70.8	6.9	14.804	130	130;130;130	88.9
AT1G07780.5;AT1G07780.3;AT1G07780.2;AT1G07780.1;AT1G07780.4;AT1G29410.1;AT1G29410.2	AT1G07780.5;AT1G07780.3;AT1G07780.2;AT1G07780.1;AT1G07780.4;AT1G29410.1;AT1G29410.2	6;6;6;6;5;3;3	6;6;6;6;5;3;3	1;1;1;1;1;1;1	phosphoribosylanthranilate isomerase 1 ; phosphoribosylanthranilate isomerase 1 ; phosphoribosylanthranilate isomerase 1 ; phosphoribosylanthranilate isomerase 1 ; phosphoribosylanthranilate isomerase 1 ; phosphoribosylanthranilate isomerase 3 ; phosphori	7	6	6	1	4	4	5	2	2	4	3	2	3	2	4	4	5	2	2	4	3	2	3	2	1	1	1	1	1	1	0	1	1	0	24.7	24.7	7.3	29.633	275	275;275;275;275;213;213;244	79.1
AT1G07790.1	AT1G07790.1	10	3	3	Histone superfamily protein	1	10	3	3	4	5	8	6	3	7	6	4	8	8	0	1	2	1	0	1	1	0	2	3	0	1	2	1	0	1	1	0	2	3	48	10.8	10.8	16.402	148	148	136
AT1G07810.1	AT1G07810.1	34	8	8	ER-type Ca2+-ATPase 1	1	34	8	8	11	20	17	15	12	18	18	14	14	21	3	4	3	5	0	3	2	3	2	4	3	4	3	5	0	3	2	3	2	4	34.8	8	8	116.36	1061	1061	91.7
AT1G07830.1	AT1G07830.1	5	5	5	ribosomal protein L29 family protein	1	5	5	5	2	2	2	1	1	2	2	1	1	2	2	2	2	1	1	2	2	1	1	2	2	2	2	1	1	2	2	1	1	2	38.2	38.2	38.2	16.886	144	144	95.9
AT1G07840.3;AT1G07840.2;AT1G07840.1	AT1G07840.3;AT1G07840.2;AT1G07840.1	6;6;6	6;6;6	6;6;6	Sas10/Utp3/C1D family ; Sas10/Utp3/C1D family ; Sas10/Utp3/C1D family	3	6	6	6	3	3	2	2	0	1	1	0	3	4	3	3	2	2	0	1	1	0	3	4	3	3	2	2	0	1	1	0	3	4	22.9	22.9	22.9	31.995	279	279;312;312	89.4
AT1G07870.1;AT1G07870.2	AT1G07870.1;AT1G07870.2	3;3	2;2	2;2	Protein kinase superfamily protein ; Protein kinase superfamily protein	2	3	2	2	2	1	3	2	1	2	1	1	1	2	1	0	2	1	0	1	0	0	0	1	1	0	2	1	0	1	0	0	0	1	9.2	7.3	7.3	46.763	423	423;538	69.2
AT1G07890.8;AT1G07890.7;AT1G07890.5;AT1G07890.4;AT1G07890.3;AT1G07890.2;AT1G07890.1;AT1G07890.6	AT1G07890.8;AT1G07890.7;AT1G07890.5;AT1G07890.4;AT1G07890.3;AT1G07890.2;AT1G07890.1;AT1G07890.6	24;24;24;24;24;24;24;23	24;24;24;24;24;24;24;23	23;23;23;23;23;23;23;22	ascorbate peroxidase 1 ; ascorbate peroxidase 1 ; ascorbate peroxidase 1 ; ascorbate peroxidase 1 ; ascorbate peroxidase 1 ; ascorbate peroxidase 1 ; ascorbate peroxidase 1 ; ascorbate peroxidase 1	8	24	24	23	18	23	20	21	13	19	20	17	16	18	18	23	20	21	13	19	20	17	16	18	17	22	19	20	13	18	19	16	15	17	82.8	82.8	82.8	27.561	250	250;250;250;250;250;250;250;249	99.5		1	1
AT1G07910.2;AT1G07910.1	AT1G07910.2;AT1G07910.1	17;17	17;17	17;17	RNAligase ; RNAligase	2	17	17	17	4	5	6	4	3	7	6	4	2	7	4	5	6	4	3	7	6	4	2	7	4	5	6	4	3	7	6	4	2	7	19	19	19	123.2	1104	1104;1104	91.9
AT5G60390.3;AT5G60390.1;AT1G07940.2;AT1G07940.1;AT1G07930.1;AT1G07920.1;AT5G60390.2;AT1G07930.2;AT1G35550.1	AT5G60390.3;AT5G60390.1;AT1G07940.2;AT1G07940.1;AT1G07930.1;AT1G07920.1;AT5G60390.2;AT1G07930.2	39;39;39;39;39;39;33;30;1	39;39;39;39;39;39;33;30;1	39;39;39;39;39;39;33;30;1	GTP binding Elongation factor Tu family protein ; GTP binding Elongation factor Tu family protein ; GTP binding Elongation factor Tu family protein ; GTP binding Elongation factor Tu family protein ; GTP binding Elongation factor Tu family protein ; GTP b	9	39	39	39	28	30	29	26	23	32	28	25	28	32	28	30	29	26	23	32	28	25	28	32	28	30	29	26	23	32	28	25	28	32	72.2	72.2	72.2	49.502	449	449;449;449;449;449;449;400;372;104	91.1
AT1G07950.1	AT1G07950.1	2	2	2	Surfeit locus protein 5 subunit 22 of Mediator complex	1	2	2	2	0	0	1	0	1	1	1	0	1	0	0	0	1	0	1	1	1	0	1	0	0	0	1	0	1	1	1	0	1	0	25.3	25.3	25.3	16.563	154	154	99.4
AT1G07960.3;AT1G07960.2;AT1G07960.1	AT1G07960.3;AT1G07960.2;AT1G07960.1	5;5;5	5;5;5	5;5;5	PDI-like 5-1 ; PDI-like 5-1 ; PDI-like 5-1	3	5	5	5	2	1	3	2	2	2	3	1	2	4	2	1	3	2	2	2	3	1	2	4	2	1	3	2	2	2	3	1	2	4	19.9	19.9	19.9	16.565	146	146;146;146	93.5
AT1G07970.1	AT1G07970.1	7	7	7	CONTAINS InterPro DOMAIN/s: Cytochrome B561-related, N-terminal (InterPro:IPR019176); Has 215 Blast hits to 213 proteins in 79 species: Archae - 0; Bacteria - 6; Metazoa - 131; Fungi - 22; Plants - 42; Viruses - 0; Other Eukaryotes - 14 (source: NCBI BLin	1	7	7	7	1	2	3	2	1	3	2	2	0	2	1	2	3	2	1	3	2	2	0	2	1	2	3	2	1	3	2	2	0	2	15.3	15.3	15.3	75.717	693	693	88
AT1G07980.1	AT1G07980.1	1	1	1	nuclear factor Y, subunit C10	1	1	1	1	0	0	1	0	0	0	0	0	0	0	0	0	1	0	0	0	0	0	0	0	0	0	1	0	0	0	0	0	0	0	6.3	6.3	6.3	23.027	206	206	54
AT1G07990.1	AT1G07990.1	21	21	19	SIT4 phosphatase-associated family protein	1	21	21	19	3	7	8	5	2	9	6	6	8	8	3	7	8	5	2	9	6	6	8	8	3	7	7	4	2	7	6	5	6	7	36.8	36.8	35.7	89.588	802	802	101
AT1G08040.2;AT1G08040.1	AT1G08040.2;AT1G08040.1	5;5	4;4	4;4	Protein of unknown function (DUF707) ; Protein of unknown function (DUF707)	2	5	4	4	1	1	2	2	1	2	1	1	2	2	0	0	1	1	0	1	0	0	1	1	0	0	1	1	0	1	0	0	1	1	9.7	6.8	6.8	43.869	382	382;382	116
AT1G08050.1	AT1G08050.1	2	2	2	Zinc finger (C3HC4-type RING finger) family protein	1	2	2	2	2	0	1	1	0	1	2	0	1	1	2	0	1	1	0	1	2	0	1	1	2	0	1	1	0	1	2	0	1	1	3.6	3.6	3.6	70.117	641	641	78.7
AT1G08110.3;AT1G08110.2;AT1G08110.1;AT1G08110.4	AT1G08110.3;AT1G08110.2;AT1G08110.1;AT1G08110.4	13;13;13;13	13;13;13;13	13;13;13;13	lactoylglutathione lyase family protein / glyoxalase I family protein ; lactoylglutathione lyase family protein / glyoxalase I family protein ; lactoylglutathione lyase family protein / glyoxalase I family protein ; lactoylglutathione lyase family protein	4	13	13	13	7	8	10	8	6	10	8	8	11	7	7	8	10	8	6	10	8	8	11	7	7	8	10	8	6	10	8	8	11	7	70.8	70.8	70.8	20.848	185	185;185;185;235	95.9		1
AT1G08125.1;AT1G08125.2	AT1G08125.1;AT1G08125.2	2;2	1;1	0;0	S-adenosyl-L-methionine-dependent methyltransferases superfamily protein ; S-adenosyl-L-methionine-dependent methyltransferases superfamily protein	2	2	1	0	0	1	1	2	0	0	1	0	0	1	0	0	0	1	0	0	1	0	0	1	0	0	0	0	0	0	0	0	0	0	5.7	3.5	0	35.173	315	315;322	134
AT1G08130.1;AT1G49250.1	AT1G08130.1	25;1	25;1	25;1	DNA ligase 1	2	25	25	25	10	10	10	6	6	8	8	2	8	6	10	10	10	6	6	8	8	2	8	6	10	10	10	6	6	8	8	2	8	6	35.3	35.3	35.3	87.739	790	790;657	87.4
AT1G08160.1	AT1G08160.1	5	5	5	Late embryogenesis abundant (LEA) hydroxyproline-rich glycoprotein family	1	5	5	5	2	2	4	2	1	2	3	1	2	3	2	2	4	2	1	2	3	1	2	3	2	2	4	2	1	2	3	1	2	3	20.8	20.8	20.8	25.158	221	221	93.5
AT1G08190.1	AT1G08190.1	6	6	6	vacuolar protein sorting 41	1	6	6	6	3	2	1	1	1	3	2	0	3	4	3	2	1	1	1	3	2	0	3	4	3	2	1	1	1	3	2	0	3	4	7.6	7.6	7.6	110.28	980	980	100
AT1G08200.1	AT1G08200.1	27	7	7	UDP-D-apiose/UDP-D-xylose synthase 2	1	27	7	7	18	21	22	23	16	22	22	17	24	21	4	5	5	5	4	6	4	4	6	5	4	5	5	5	4	6	4	4	6	5	73	23.4	23.4	43.79	389	389	101
AT1G08220.2;AT1G08220.1	AT1G08220.2;AT1G08220.1	5;5	5;5	5;5	FUNCTIONS IN: molecular_function unknown; INVOLVED IN: mitochondrial proton-transporting ATP synthase complex assembly; LOCATED IN: mitochondrial inner membrane; EXPRESSED IN: 18 plant structures; EXPRESSED DURING: 7 growth stages; CONTAINS InterPro DOMAI	2	5	5	5	2	4	2	0	0	3	2	1	4	3	2	4	2	0	0	3	2	1	4	3	2	4	2	0	0	3	2	1	4	3	26.2	26.2	26.2	22.671	202	202;274	94.3
AT1G08250.1	AT1G08250.1	12	6	6	arogenate dehydratase 6	1	12	6	6	9	8	7	5	5	9	7	6	8	6	4	2	3	2	2	4	2	2	3	2	4	2	3	2	2	4	2	2	3	2	42.6	24.9	24.9	44.801	413	413	86.6			1
AT1G08260.1;AT2G27120.1	AT1G08260.1	9;1	8;1	8;1	DNA polymerase epsilon catalytic subunit	2	9	8	8	1	4	3	1	3	1	2	1	0	1	1	3	3	1	3	1	2	1	0	1	1	3	3	1	3	1	2	1	0	1	4.6	4.3	4.3	248.89	2161	2161;2138	76.6		1
AT1G08350.1;AT1G08350.2	AT1G08350.1;AT1G08350.2	3;3	3;3	3;3	Endomembrane protein 70 protein family ; Endomembrane protein 70 protein family	2	3	3	3	0	1	3	2	0	2	2	0	1	1	0	1	3	2	0	2	2	0	1	1	0	1	3	2	0	2	2	0	1	1	6.1	6.1	6.1	58.635	508	508;589	90.8
AT1G08360.1	AT1G08360.1	14	14	5	Ribosomal protein L1p/L10e family	1	14	14	5	10	14	13	12	8	14	13	10	11	13	10	14	13	12	8	14	13	10	11	13	3	5	4	3	4	5	4	4	4	4	62	62	22.2	24.469	216	216	95.8
AT1G08370.1	AT1G08370.1	9	9	9	decapping 1	1	9	9	9	4	5	6	4	2	3	7	1	2	2	4	5	6	4	2	3	7	1	2	2	4	5	6	4	2	3	7	1	2	2	30	30	30	40.61	367	367	77.8			1
AT1G08380.1	AT1G08380.1	1	1	1	photosystem I subunit O	1	1	1	1	1	1	1	0	0	1	0	0	0	0	1	1	1	0	0	1	0	0	0	0	1	1	1	0	0	1	0	0	0	0	17.1	17.1	17.1	15.143	140	140	51.4
AT1G08410.1	AT1G08410.1	16	16	11	P-loop containing nucleoside triphosphate hydrolases superfamily protein	1	16	16	11	8	9	5	5	2	7	5	3	3	8	8	9	5	5	2	7	5	3	3	8	5	5	2	4	1	4	3	2	1	5	29.7	29.7	20.9	66.742	589	589	88.3
AT1G08420.2;AT1G08420.1	AT1G08420.2;AT1G08420.1	33;33	30;30	10;10	BRI1 suppressor 1 (BSU1)-like 2 ; BRI1 suppressor 1 (BSU1)-like 2	2	33	30	10	14	18	22	12	10	21	14	9	16	19	12	17	20	11	9	19	12	9	16	18	5	7	4	2	2	6	4	3	7	5	45.3	41.8	17.4	108.08	1013	1013;1018	96.3
AT1G08450.2;AT1G08450.1;AT1G08450.3	AT1G08450.2;AT1G08450.1;AT1G08450.3	22;22;20	22;22;20	22;22;20	calreticulin 3 ; calreticulin 3 ; calreticulin 3	3	22	22	22	11	10	11	8	7	13	13	10	10	12	11	10	11	8	7	13	13	10	10	12	11	10	11	8	7	13	13	10	10	12	55.9	55.9	55.9	43.594	370	370;424;399	99.8
AT1G08470.1	AT1G08470.1	9	7	7	strictosidine synthase-like 3	1	9	7	7	4	4	5	4	2	5	3	3	5	5	3	3	4	3	2	4	2	3	5	4	3	3	4	3	2	4	2	3	5	4	29.5	25.1	25.1	44.036	390	390	101
AT1G08480.1	AT1G08480.1	6	6	6	unknown protein; FUNCTIONS IN: molecular_function unknown; INVOLVED IN: biological_process unknown; LOCATED IN: mitochondrion, plasma membrane, plastid, vacuole; EXPRESSED IN: 27 plant structures; EXPRESSED DURING: 15 growth stages; Has 39 Blast hits to 3	1	6	6	6	3	5	3	3	2	4	4	4	4	4	3	5	3	3	2	4	4	4	4	4	3	5	3	3	2	4	4	4	4	4	43.7	43.7	43.7	15.812	142	142	87.9
AT1G08490.1	AT1G08490.1	15	15	15	chloroplastic NIFS-like cysteine desulfurase	1	15	15	15	4	9	7	5	3	12	8	2	8	6	4	9	7	5	3	12	8	2	8	6	4	9	7	5	3	12	8	2	8	6	51.2	51.2	51.2	50.485	463	463	95.9
AT1G08520.1	AT1G08520.1	44	44	44	ALBINA 1	1	44	44	44	34	34	35	34	22	32	32	21	34	37	34	34	35	34	22	32	32	21	34	37	34	34	35	34	22	32	32	21	34	37	52.4	52.4	52.4	83.283	760	760	93.5			2
AT1G08530.1	AT1G08530.1	4	4	4	unknown protein; FUNCTIONS IN: molecular_function unknown; INVOLVED IN: biological_process unknown; LOCATED IN: chloroplast; BEST Arabidopsis thaliana protein match is: unknown protein (TAIR:AT5G09995.2); Has 140 Blast hits to 140 proteins in 53 species:	1	4	4	4	2	2	3	1	3	0	2	1	1	1	2	2	3	1	3	0	2	1	1	1	2	2	3	1	3	0	2	1	1	1	22.6	22.6	22.6	27.015	257	257	79.5
AT1G08540.1	AT1G08540.1	2	2	2	RNApolymerase sigma subunit 2	1	2	2	2	0	1	0	0	1	1	0	0	1	0	0	1	0	0	1	1	0	0	1	0	0	1	0	0	1	1	0	0	1	0	5.4	5.4	5.4	64.053	572	572	97.2
AT1G08550.2;AT1G08550.1	AT1G08550.2;AT1G08550.1	22;22	22;22	22;22	non-photochemical quenching 1 ; non-photochemical quenching 1	2	22	22	22	16	13	15	10	10	15	11	12	12	13	16	13	15	10	10	15	11	12	12	13	16	13	15	10	10	15	11	12	12	13	51.5	51.5	51.5	52.017	462	462;462	91.7			1
AT1G08570.4;AT1G08570.3;AT1G08570.2;AT1G08570.1	AT1G08570.4;AT1G08570.3;AT1G08570.2;AT1G08570.1	2;2;2;2	2;2;2;2	2;2;2;2	atypical CYS HIS rich thioredoxin 4 ; atypical CYS HIS rich thioredoxin 4 ; atypical CYS HIS rich thioredoxin 4 ; atypical CYS HIS rich thioredoxin 4	4	2	2	2	2	1	0	1	0	1	0	0	1	1	2	1	0	1	0	1	0	0	1	1	2	1	0	1	0	1	0	0	1	1	22	22	22	19.372	177	177;177;244;275	78.7			1
AT1G08580.1	AT1G08580.1	2	2	2	unknown protein; Has 39 Blast hits to 39 proteins in 15 species: Archae - 0; Bacteria - 0; Metazoa - 0; Fungi - 0; Plants - 35; Viruses - 0; Other Eukaryotes - 4 (source: NCBI BLink).	1	2	2	2	1	0	0	0	0	0	0	0	1	1	1	0	0	0	0	0	0	0	1	1	1	0	0	0	0	0	0	0	1	1	23.6	23.6	23.6	14.053	123	123	120
AT1G08600.1;AT1G08600.4;AT1G08600.3;AT1G08600.2	AT1G08600.1;AT1G08600.4;AT1G08600.3;AT1G08600.2	3;3;3;3	3;3;3;3	3;3;3;3	P-loop containing nucleoside triphosphate hydrolases superfamily protein ; P-loop containing nucleoside triphosphate hydrolases superfamily protein ; P-loop containing nucleoside triphosphate hydrolases superfamily protein ; P-loop containing nucleoside t	4	3	3	3	2	2	0	1	1	3	1	1	1	1	2	2	0	1	1	3	1	1	1	1	2	2	0	1	1	3	1	1	1	1	1.9	1.9	1.9	165.91	1458	1458;1479;1479;1479	78.2
AT1G08630.4;AT1G08630.3;AT1G08630.2;AT1G08630.1;AT1G08630.5	AT1G08630.4;AT1G08630.3;AT1G08630.2;AT1G08630.1;AT1G08630.5	4;4;4;4;3	4;4;4;4;3	4;4;4;4;3	threonine aldolase 1 ; threonine aldolase 1 ; threonine aldolase 1 ; threonine aldolase 1 ; threonine aldolase 1	5	4	4	4	0	0	1	0	0	0	0	1	2	2	0	0	1	0	0	0	0	1	2	2	0	0	1	0	0	0	0	1	2	2	14	14	14	38.942	358	358;358;358;358;344	155
AT1G08640.1	AT1G08640.1	8	8	8	Chloroplast J-like domain 1	1	8	8	8	6	6	7	7	3	4	7	5	6	7	6	6	7	7	3	4	7	5	6	7	6	6	7	7	3	4	7	5	6	7	32	32	32	32.902	294	294	95.4			1
AT1G08660.1;AT1G08660.2	AT1G08660.1;AT1G08660.2	8;4	8;4	8;4	MALE GAMETOPHYTE DEFECTIVE 2 ; MALE GAMETOPHYTE DEFECTIVE 2	2	8	8	8	0	1	3	0	3	4	1	4	0	4	0	1	3	0	3	4	1	4	0	4	0	1	3	0	3	4	1	4	0	4	20.3	20.3	20.3	54.216	474	474;347	117
AT1G08680.1;AT1G08680.4;AT1G08680.3;AT1G08680.2	AT1G08680.1;AT1G08680.4;AT1G08680.3;AT1G08680.2	13;13;12;12	13;13;12;12	13;13;12;12	ARF GAP-like zinc finger-containing protein ZIGA4 ; ARF GAP-like zinc finger-containing protein ZIGA4 ; ARF GAP-like zinc finger-containing protein ZIGA4 ; ARF GAP-like zinc finger-containing protein ZIGA4	4	13	13	13	9	6	10	10	5	8	4	5	10	9	9	6	10	10	5	8	4	5	10	9	9	6	10	10	5	8	4	5	10	9	33.6	33.6	33.6	71.344	649	649;651;607;648	90.7			4
AT1G08720.1	AT1G08720.1	11	11	10	Protein kinase superfamily protein	1	11	11	10	2	3	0	5	1	4	2	1	2	4	2	3	0	5	1	4	2	1	2	4	2	3	0	5	1	3	2	1	2	4	16.2	16.2	14.6	103.59	933	933	102
AT1G08750.3;AT1G08750.2;AT1G08750.1	AT1G08750.3;AT1G08750.2;AT1G08750.1	5;5;5	5;5;5	5;5;5	Peptidase C13 family ; Peptidase C13 family ; Peptidase C13 family	3	5	5	5	2	2	1	2	2	3	2	1	2	2	2	2	1	2	2	3	2	1	2	2	2	2	1	2	2	3	2	1	2	2	18.3	18.3	18.3	44.542	388	388;388;388	93.5
AT1G08760.1	AT1G08760.1	5	5	5	Plant protein of unknown function (DUF936)	1	5	5	5	0	1	1	2	1	0	1	0	1	2	0	1	1	2	1	0	1	0	1	2	0	1	1	2	1	0	1	0	1	2	8.4	8.4	8.4	80.748	748	748	98.6
AT1G08770.1	AT1G08770.1	2	2	2	prenylated RAB acceptor 1.E	1	2	2	2	1	2	0	0	0	1	0	1	1	1	1	2	0	0	0	1	0	1	1	1	1	2	0	0	0	1	0	1	1	1	15.3	15.3	15.3	22.415	209	209	90.7
AT1G08780.1	AT1G08780.1	8	8	8	ABI3-interacting protein 3	1	8	8	8	3	2	1	3	2	6	3	0	1	4	3	2	1	3	2	6	3	0	1	4	3	2	1	3	2	6	3	0	1	4	60.5	60.5	60.5	14.88	129	129	99		1
AT1G08820.2;AT1G08820.1	AT1G08820.2;AT1G08820.1	10;10	10;10	9;9	vamp/synaptobrevin-associated protein 27-2 ; vamp/synaptobrevin-associated protein 27-2	2	10	10	9	4	1	4	2	3	4	5	4	4	4	4	1	4	2	3	4	5	4	4	4	4	1	4	2	3	4	5	4	4	4	26.9	26.9	24.1	43.269	386	386;386	105			1
AT1G08830.2;AT1G08830.1	AT1G08830.2;AT1G08830.1	4;4	4;4	3;3	copper/zinc superoxide dismutase 1 ; copper/zinc superoxide dismutase 1	2	4	4	3	2	3	4	4	1	3	3	1	3	4	2	3	4	4	1	3	3	1	3	4	1	2	3	3	0	2	2	0	2	3	31.6	31.6	23	15.098	152	152;152	95.7		1
AT1G08880.1;AT1G54690.1	AT1G08880.1;AT1G54690.1	7;6	4;3	4;3	Histone superfamily protein ; gamma histone variant H2AX	2	7	4	4	4	4	5	4	2	6	4	2	6	6	2	1	2	2	1	3	1	1	3	3	2	1	2	2	1	3	1	1	3	3	48.6	32.4	32.4	14.813	142	142;142	84.3		1
AT1G08890.1	AT1G08890.1	2	2	2	Major facilitator superfamily protein	1	2	2	2	1	1	1	1	1	1	0	1	1	1	1	1	1	1	1	1	0	1	1	1	1	1	1	1	1	1	0	1	1	1	4.3	4.3	4.3	50.965	464	464	89.3		1
AT1G08930.2;AT1G08930.1	AT1G08930.2;AT1G08930.1	8;8	8;8	8;8	Major facilitator superfamily protein ; Major facilitator superfamily protein	2	8	8	8	2	5	5	5	2	4	4	3	4	5	2	5	5	5	2	4	4	3	4	5	2	5	5	5	2	4	4	3	4	5	15.3	15.3	15.3	54.354	496	496;496	89.1		2
AT1G08970.4;AT1G08970.3;AT1G08970.2;AT1G08970.1;AT1G54830.3;AT1G54830.2;AT1G54830.1	AT1G08970.4;AT1G08970.3;AT1G08970.2;AT1G08970.1;AT1G54830.3;AT1G54830.2;AT1G54830.1	4;4;4;4;3;3;3	3;3;3;3;2;2;2	3;3;3;3;2;2;2	nuclear factor Y, subunit C9 ; nuclear factor Y, subunit C9 ; nuclear factor Y, subunit C9 ; nuclear factor Y, subunit C9 ; nuclear factor Y, subunit C3 ; nuclear factor Y, subunit C3 ; nuclear factor Y, subunit C3	7	4	3	3	2	1	4	2	1	2	3	1	1	1	2	1	3	1	1	1	2	1	1	1	2	1	3	1	1	1	2	1	1	1	20.3	14.7	14.7	25.639	231	231;231;231;231;217;217;217	91.8
AT1G08980.1	AT1G08980.1	14	14	14	amidase 1	1	14	14	14	10	10	12	10	6	12	10	10	11	10	10	10	12	10	6	12	10	10	11	10	10	10	12	10	6	12	10	10	11	10	44.2	44.2	44.2	45.056	425	425	96.4		1	2
AT1G09010.1	AT1G09010.1	31	31	31	glycoside hydrolase family 2 protein	1	31	31	31	16	21	24	16	14	22	17	14	16	20	16	21	24	16	14	22	17	14	16	20	16	21	24	16	14	22	17	14	16	20	39.1	39.1	39.1	107.66	944	944	94.5			1
AT1G09020.1	AT1G09020.1	19	19	19	homolog of yeast sucrose nonfermenting 4	1	19	19	19	12	14	14	10	3	14	12	4	10	11	12	14	14	10	3	14	12	4	10	11	12	14	14	10	3	14	12	4	10	11	38.2	38.2	38.2	53.466	487	487	87.4		2
AT1G09060.1;AT1G09060.2;AT1G09060.3	AT1G09060.1;AT1G09060.2;AT1G09060.3	10;10;10	10;10;10	10;10;10	Zinc finger, RING-type;Transcription factor jumonji/aspartyl beta-hydroxylase ; Zinc finger, RING-type;Transcription factor jumonji/aspartyl beta-hydroxylase ; Zinc finger, RING-type;Transcription factor jumonji/aspartyl beta-hydroxylase	3	10	10	10	0	1	2	0	2	3	1	0	2	2	0	1	2	0	2	3	1	0	2	2	0	1	2	0	2	3	1	0	2	2	11.9	11.9	11.9	105.59	930	930;930;944	101
AT1G09070.1	AT1G09070.1	6	6	6	soybean gene regulated by cold-2	1	6	6	6	1	3	3	2	1	1	1	0	1	4	1	3	3	2	1	1	1	0	1	4	1	3	3	2	1	1	1	0	1	4	21	21	21	34.189	324	324	88.6
AT1G09130.1;AT1G09130.2;AT1G09130.3	AT1G09130.1;AT1G09130.2;AT1G09130.3	15;15;15	15;15;15	15;15;15	ATP-dependent caseinolytic (Clp) protease/crotonase family protein ; ATP-dependent caseinolytic (Clp) protease/crotonase family protein ; ATP-dependent caseinolytic (Clp) protease/crotonase family protein	3	15	15	15	8	9	14	9	6	13	10	6	12	13	8	9	14	9	6	13	10	6	12	13	8	9	14	9	6	13	10	6	12	13	50.3	50.3	50.3	36.307	330	330;330;370	94.1
AT1G09150.1	AT1G09150.1	8	7	7	pseudouridine synthase and archaeosine transglycosylase (PUA) domain-containing protein	1	8	7	7	3	6	3	4	3	3	3	1	3	2	2	6	3	4	3	3	3	1	2	2	2	6	3	4	3	3	3	1	2	2	47.5	47.5	47.5	20.457	181	181	83.1
AT1G09160.2;AT1G09160.1	AT1G09160.2;AT1G09160.1	8;8	8;8	8;8	Protein phosphatase 2C family protein ; Protein phosphatase 2C family protein	2	8	8	8	1	1	3	0	3	2	3	2	1	1	1	1	3	0	3	2	3	2	1	1	1	1	3	0	3	2	3	2	1	1	23.8	23.8	23.8	45.78	428	428;428	93.8
AT1G09180.1	AT1G09180.1	8	1	1	secretion-associated RAS super family 1	1	8	1	1	6	5	7	7	3	6	6	5	8	7	0	0	0	0	0	0	0	0	1	0	0	0	0	0	0	0	0	0	1	0	40.4	8.8	8.8	21.966	193	193	164
AT5G65360.1;AT5G10400.1;AT5G10390.1;AT3G27360.1;AT1G09200.1;AT5G65350.1	AT5G65360.1;AT5G10400.1;AT5G10390.1;AT3G27360.1;AT1G09200.1;AT5G65350.1	7;7;7;7;7;5	3;3;3;3;3;2	2;2;2;2;2;1	Histone superfamily protein ; Histone superfamily protein ; Histone superfamily protein ; Histone superfamily protein ; Histone superfamily protein ; histone 3 11	6	7	3	2	3	6	5	4	1	4	6	4	5	5	0	2	2	1	0	1	2	1	1	1	0	1	1	0	0	0	1	0	0	0	55.1	36.8	30.1	15.268	136	136;136;136;136;136;139	96.4
AT1G09210.1	AT1G09210.1	20	14	14	calreticulin 1b	1	20	14	14	18	10	8	5	4	8	11	5	5	8	13	7	2	1	3	5	7	3	2	5	13	7	2	1	3	5	7	3	2	5	55.2	38.7	38.7	48.156	424	424	73.4
AT1G09270.2;AT1G09270.1	AT1G09270.2;AT1G09270.1	20;20	17;17	4;4	importin alpha isoform 4 ; importin alpha isoform 4	2	20	17	4	8	9	10	9	7	10	11	7	9	14	7	8	8	7	6	9	10	5	8	12	1	2	1	2	1	2	2	1	2	3	50.2	44.2	8	59.445	538	538;538	96.4			5
AT1G09270.3	AT1G09270.3	14	1	1	importin alpha isoform 4	1	14	1	1	6	8	8	6	7	6	8	6	6	9	0	1	0	0	1	0	0	0	0	0	0	1	0	0	1	0	0	0	0	0	52.2	4.6	4.6	50.078	456	456	52
AT1G09280.1	AT1G09280.1	3	3	3	CONTAINS InterPro DOMAIN/s: Rhodanese-like (InterPro:IPR001763), Serine hydrolase (InterPro:IPR005645); BEST Arabidopsis thaliana protein match is: Rhodanese/Cell cycle control phosphatase superfamily protein (TAIR:AT2G40760.1); Has 5925 Blast hits to 591	1	3	3	3	1	0	0	0	1	3	1	1	0	0	1	0	0	0	1	3	1	1	0	0	1	0	0	0	1	3	1	1	0	0	6	6	6	64.733	581	581	95.8
AT1G09290.1	AT1G09290.1	8	8	8	unknown protein; Has 73 Blast hits to 71 proteins in 26 species: Archae - 0; Bacteria - 0; Metazoa - 5; Fungi - 11; Plants - 54; Viruses - 0; Other Eukaryotes - 3 (source: NCBI BLink).	1	8	8	8	2	2	3	1	1	5	3	2	3	1	2	2	3	1	1	5	3	2	3	1	2	2	3	1	1	5	3	2	3	1	32.8	32.8	32.8	38.497	348	348	90.2			2
AT1G09300.2;AT1G09300.1	AT1G09300.2;AT1G09300.1	8;8	8;8	8;8	Metallopeptidase M24 family protein ; Metallopeptidase M24 family protein	2	8	8	8	2	2	2	2	0	2	0	1	2	0	2	2	2	2	0	2	0	1	2	0	2	2	2	2	0	2	0	1	2	0	19.3	19.3	19.3	51.604	462	462;493	73.7
AT1G09310.1	AT1G09310.1	16	16	15	Protein of unknown function, DUF538	1	16	16	15	12	12	13	13	7	14	11	8	13	15	12	12	13	13	7	14	11	8	13	15	11	11	12	12	6	13	10	7	12	14	59.2	59.2	59.2	19.947	179	179	94.7		1
AT1G09330.1	AT1G09330.1	6	6	6	unknown protein; FUNCTIONS IN: molecular_function unknown; INVOLVED IN: biological_process unknown; LOCATED IN: integral to membrane; EXPRESSED IN: 24 plant structures; EXPRESSED DURING: 15 growth stages; CONTAINS InterPro DOMAIN/s: Protein of unknown fun	1	6	6	6	4	6	6	6	4	6	5	3	5	5	4	6	6	6	4	6	5	3	5	5	4	6	6	6	4	6	5	3	5	5	37.1	37.1	37.1	21.238	186	186	86.2		4
AT1G09340.1	AT1G09340.1	33	33	33	chloroplast RNA binding	1	33	33	33	25	27	28	26	19	29	28	26	28	27	25	27	28	26	19	29	28	26	28	27	25	27	28	26	19	29	28	26	28	27	80.2	80.2	80.2	42.619	378	378	90.9
AT1G09390.1	AT1G09390.1	2	2	2	GDSL-like Lipase/Acylhydrolase superfamily protein	1	2	2	2	1	1	1	0	0	1	1	0	2	2	1	1	1	0	0	1	1	0	2	2	1	1	1	0	0	1	1	0	2	2	5.9	5.9	5.9	40.476	370	370	96.5
AT1G09415.1	AT1G09415.1	1	1	1	NIM1-interacting 3	1	1	1	1	0	0	0	0	0	1	0	0	0	0	0	0	0	0	0	1	0	0	0	0	0	0	0	0	0	1	0	0	0	0	14.3	14.3	14.3	13.294	112	112	100
AT1G09420.1;AT1G09420.2	AT1G09420.1;AT1G09420.2	3;3	3;3	3;3	glucose-6-phosphate dehydrogenase 4 ; glucose-6-phosphate dehydrogenase 4	2	3	3	3	1	0	3	0	0	1	1	0	1	1	1	0	3	0	0	1	1	0	1	1	1	0	3	0	0	1	1	0	1	1	4.5	4.5	4.5	70.202	625	625;635	84.3
AT1G09430.1	AT1G09430.1	20	14	14	ATP-citrate lyase A-3	1	20	14	14	12	13	15	16	11	18	16	9	13	15	7	10	11	13	9	14	11	7	8	9	7	10	11	13	9	14	11	7	8	9	54.5	43.2	43.2	46.945	424	424	97.2
AT1G09440.1	AT1G09440.1	3	1	1	Protein kinase superfamily protein	1	3	1	1	1	2	0	0	1	1	1	0	0	0	1	1	0	0	0	0	1	0	0	0	1	1	0	0	0	0	1	0	0	0	9	1.9	1.9	52.588	466	466	52.3
AT1G09490.2;AT1G09490.1;AT1G09480.1;AT1G09510.1	AT1G09490.2;AT1G09490.1	11;11;4;1	11;11;4;1	10;10;3;1	NAD(P)-binding Rossmann-fold superfamily protein ; NAD(P)-binding Rossmann-fold superfamily protein	4	11	11	10	3	4	5	2	3	4	5	4	3	6	3	4	5	2	3	4	5	4	3	6	3	4	5	2	3	4	4	4	3	6	37.8	37.8	34.4	32.397	291	291;322;369;322	105
AT1G09500.3;AT1G09500.2;AT1G09500.1	AT1G09500.3;AT1G09500.2;AT1G09500.1	4;4;4	3;3;3	3;3;3	NAD(P)-binding Rossmann-fold superfamily protein ; NAD(P)-binding Rossmann-fold superfamily protein ; NAD(P)-binding Rossmann-fold superfamily protein	3	4	3	3	0	2	0	1	0	1	2	0	1	1	0	2	0	1	0	1	1	0	1	1	0	2	0	1	0	1	1	0	1	1	16.9	13.3	13.3	30.534	278	278;291;325	105
AT1G09520.1	AT1G09520.1	2	2	2	LOCATED IN: chloroplast; EXPRESSED IN: 21 plant structures; EXPRESSED DURING: 12 growth stages; CONTAINS InterPro DOMAIN/s: Zinc finger, PHD-type, conserved site (InterPro:IPR019786); BEST Arabidopsis thaliana protein match is: PHD finger family protein (	1	2	2	2	1	1	1	1	0	1	1	0	1	1	1	1	1	1	0	1	1	0	1	1	1	1	1	1	0	1	1	0	1	1	10	10	10	28.024	260	260	95.1
AT1G09560.1	AT1G09560.1	5	5	3	germin-like protein 5	1	5	5	3	2	4	5	5	2	4	5	3	4	5	2	4	5	5	2	4	5	3	4	5	2	3	3	3	2	2	3	2	2	3	22.4	22.4	11.9	22.868	219	219	106
AT1G09570.1;AT1G09570.2	AT1G09570.1;AT1G09570.2	3;2	2;1	2;1	phytochrome A ; phytochrome A	2	3	2	2	0	0	1	2	0	1	0	0	1	1	0	0	1	2	0	0	0	0	1	1	0	0	1	2	0	0	0	0	1	1	2.7	2	2	124.5	1122	1122;1014	101
AT1G09575.1	AT1G09575.1	5	5	4	Protein of unknown function (DUF607)	1	5	5	4	0	0	2	0	0	2	1	1	0	0	0	0	2	0	0	2	1	1	0	0	0	0	2	0	0	2	1	0	0	0	17.5	17.5	14.7	33.803	292	292	92.3
AT1G09690.1;AT1G09590.1;AT1G57860.1;AT1G57660.1	AT1G09690.1;AT1G09590.1;AT1G57860.1;AT1G57660.1	14;14;13;13	14;14;13;13	14;14;13;13	Translation protein SH3-like family protein ; Translation protein SH3-like family protein ; Translation protein SH3-like family protein ; Translation protein SH3-like family protein	4	14	14	14	10	8	10	9	7	9	11	8	11	12	10	8	10	9	7	9	11	8	11	12	10	8	10	9	7	9	11	8	11	12	59.8	59.8	59.8	18.653	164	164;164;164;164	94.2
AT1G09620.1	AT1G09620.1	58	58	58	ATP binding;leucine-tRNA ligases;aminoacyl-tRNA ligases;nucleotide binding;ATP binding;aminoacyl-tRNA ligases	1	58	58	58	40	41	43	40	31	41	42	37	45	46	40	41	43	40	31	41	42	37	45	46	40	41	43	40	31	41	42	37	45	46	65.5	65.5	65.5	123.45	1091	1091	93.9			11
AT1G09630.1	AT1G09630.1	14	10	10	RAB GTPase 11C	1	14	10	10	11	10	11	9	9	11	12	11	10	11	7	7	7	6	7	8	8	7	7	8	7	7	7	6	7	8	8	7	7	8	72.8	55.8	55.8	24.108	217	217	94.5
AT1G09640.1;AT1G09640.2	AT1G09640.1	26;12	13;7	13;7	Translation elongation factor EF1B, gamma chain	2	26	13	13	21	22	24	23	16	21	21	19	25	24	10	10	12	11	9	10	11	10	13	13	10	10	12	11	9	10	11	10	13	13	58.7	28.3	28.3	46.66	414	414;265	99.7
AT1G09700.1	AT1G09700.1	7	7	7	dsRNA-binding domain-like superfamily protein	1	7	7	7	2	0	4	2	1	4	0	0	2	0	2	0	4	2	1	4	0	0	2	0	2	0	4	2	1	4	0	0	2	0	27.4	27.4	27.4	45.546	419	419	72.9
AT1G09740.1	AT1G09740.1	4	4	4	Adenine nucleotide alpha hydrolases-like superfamily protein	1	4	4	4	2	1	2	2	1	2	2	3	2	3	2	1	2	2	1	2	2	3	2	3	2	1	2	2	1	2	2	3	2	3	29.2	29.2	29.2	18.15	171	171	99.7
AT1G09750.1	AT1G09750.1	11	11	11	Eukaryotic aspartyl protease family protein	1	11	11	11	11	10	9	10	8	10	10	9	10	11	11	10	9	10	8	10	10	9	10	11	11	10	9	10	8	10	10	9	10	11	22.7	22.7	22.7	47.661	449	449	98.9		1
AT1G09760.1	AT1G09760.1	18	18	18	U2 small nuclear ribonucleoprotein A	1	18	18	18	13	8	15	13	5	12	13	9	12	11	13	8	15	13	5	12	13	9	12	11	13	8	15	13	5	12	13	9	12	11	79.1	79.1	79.1	28.041	249	249	90.9		1
AT1G09770.1	AT1G09770.1	39	39	39	cell division cycle 5	1	39	39	39	16	12	25	11	18	16	17	12	18	20	16	12	25	11	18	16	17	12	18	20	16	12	25	11	18	16	17	12	18	20	51.9	51.9	51.9	95.766	844	844	95.9
AT1G09780.1	AT1G09780.1	48	48	32	Phosphoglycerate mutase, 2,3-bisphosphoglycerate-independent	1	48	48	32	34	34	36	39	28	35	34	34	36	35	34	34	36	39	28	35	34	34	36	35	25	24	24	26	19	23	23	23	25	23	93.2	93.2	68.2	60.579	557	557	96.9			2
AT1G09795.1	AT1G09795.1	14	14	12	ATP phosphoribosyl transferase 2	1	14	14	12	9	10	9	8	7	9	11	8	7	10	9	10	9	8	7	9	11	8	7	10	7	9	8	6	6	8	9	6	5	8	45.8	45.8	39.2	44.756	413	413	96.4		1
AT1G09800.1	AT1G09800.1	4	4	4	Pseudouridine synthase family protein	1	4	4	4	2	1	3	0	0	2	0	0	0	1	2	1	3	0	0	2	0	0	0	1	2	1	3	0	0	2	0	0	0	1	14.2	14.2	14.2	41.545	372	372	62.5
AT1G09815.1	AT1G09815.1	1	1	1	polymerase delta 4	1	1	1	1	1	1	0	0	0	1	1	0	0	1	1	1	0	0	0	1	1	0	0	1	1	1	0	0	0	1	1	0	0	1	8.9	8.9	8.9	13.824	124	124	95.2
AT1G09830.1	AT1G09830.1	19	19	19	Glycinamide ribonucleotide (GAR) synthetase	1	19	19	19	10	10	9	13	9	11	9	10	14	15	10	10	9	13	9	11	9	10	14	15	10	10	9	13	9	11	9	10	14	15	40.8	40.8	40.8	56.473	532	532	97.3
AT1G57870.2;AT1G57870.1;AT1G09840.6;AT1G09840.5;AT1G09840.4;AT1G09840.3;AT1G09840.2;AT1G09840.1;AT1G57870.3	AT1G57870.2;AT1G57870.1;AT1G09840.6;AT1G09840.5;AT1G09840.4;AT1G09840.3;AT1G09840.2;AT1G09840.1;AT1G57870.3	4;4;4;4;4;4;4;4;4	3;3;3;3;3;3;3;3;3	2;2;2;2;2;2;2;2;2	shaggy-like kinase 42 ; shaggy-like kinase 42 ; shaggy-like protein kinase 41 ; shaggy-like protein kinase 41 ; shaggy-like protein kinase 41 ; shaggy-like protein kinase 41 ; shaggy-like protein kinase 41 ; shaggy-like protein kinase 41 ; shaggy-like kin	9	4	3	2	0	1	0	0	0	2	1	1	1	2	0	1	0	0	0	2	1	1	1	1	0	1	0	0	0	1	1	1	1	1	9.8	8.1	6.2	47.834	420	420;420;421;421;421;421;421;421;443	111
AT1G09850.1	AT1G09850.1	3	3	3	xylem bark cysteine peptidase 3	1	3	3	3	2	0	2	0	1	2	1	0	1	1	2	0	2	0	1	2	1	0	1	1	2	0	2	0	1	2	1	0	1	1	5.9	5.9	5.9	48.073	437	437	85.8
AT1G09860.1	AT1G09860.1	1	1	1	purine permease 16	1	1	1	1	0	1	0	0	1	0	0	0	0	1	0	1	0	0	1	0	0	0	0	1	0	1	0	0	1	0	0	0	0	1	5.2	5.2	5.2	43.224	383	383	107
AT1G09870.1	AT1G09870.1	21	21	21	histidine acid phosphatase family protein	1	21	21	21	8	9	10	9	6	11	10	7	14	15	8	9	10	9	6	11	10	7	14	15	8	9	10	9	6	11	10	7	14	15	39.2	39.2	39.2	54.854	487	487	101
AT1G09900.1	AT1G09900.1	7	7	7	Pentatricopeptide repeat (PPR-like) superfamily protein	1	7	7	7	2	3	1	1	1	4	3	3	3	4	2	3	1	1	1	4	3	3	3	4	2	3	1	1	1	4	3	3	3	4	12.9	12.9	12.9	66.255	598	598	105
AT1G09910.1	AT1G09910.1	2	2	2	Rhamnogalacturonate lyase family protein	1	2	2	2	0	0	1	0	0	2	0	0	0	0	0	0	1	0	0	2	0	0	0	0	0	0	1	0	0	2	0	0	0	0	4.6	4.6	4.6	77.089	675	675	88.3
AT1G09920.1	AT1G09920.1	2	2	2	TRAF-type zinc finger-related	1	2	2	2	1	0	0	0	1	1	0	0	0	2	1	0	0	0	1	1	0	0	0	2	1	0	0	0	1	1	0	0	0	2	9.4	9.4	9.4	21.848	192	192	126
AT1G09970.1;AT1G09970.2	AT1G09970.1;AT1G09970.2	2;2	2;2	2;2	Leucine-rich receptor-like protein kinase family protein ; Leucine-rich receptor-like protein kinase family protein	2	2	2	2	0	1	2	1	0	0	0	0	0	0	0	1	2	1	0	0	0	0	0	0	0	1	2	1	0	0	0	0	0	0	2.9	2.9	2.9	107.38	976	976;977	44.8
AT1G10060.1;AT1G10060.3;AT1G10060.2	AT1G10060.1;AT1G10060.3;AT1G10060.2	4;4;4	3;3;3	3;3;3	branched-chain amino acid transaminase 1 ; branched-chain amino acid transaminase 1 ; branched-chain amino acid transaminase 1	3	4	3	3	1	0	1	1	1	0	1	0	2	3	0	0	0	0	1	0	0	0	1	2	0	0	0	0	1	0	0	0	1	2	13.6	11.3	11.3	33.785	309	309;318;384	150
AT1G10070.1;AT1G10070.2;AT1G10070.3	AT1G10070.1;AT1G10070.2;AT1G10070.3	4;4;3	4;4;3	4;4;3	branched-chain amino acid transaminase 2 ; branched-chain amino acid transaminase 2 ; branched-chain amino acid transaminase 2	3	4	4	4	0	1	0	0	0	1	1	1	3	4	0	1	0	0	0	1	1	1	3	4	0	1	0	0	0	1	1	1	3	4	12.9	12.9	12.9	42.59	388	388;388;318	155
AT1G10130.1	AT1G10130.1	13	13	13	endoplasmic reticulum-type calcium-transporting ATPase 3	1	13	13	13	4	5	5	2	4	4	1	3	2	2	4	5	5	2	4	4	1	3	2	2	4	5	5	2	4	4	1	3	2	2	14.3	14.3	14.3	109.06	998	998	77.8
AT1G10140.1	AT1G10140.1	1	1	1	Uncharacterised conserved protein UCP031279	1	1	1	1	0	0	1	1	1	1	1	0	1	1	0	0	1	1	1	1	1	0	1	1	0	0	1	1	1	1	1	0	1	1	9	9	9	18.373	167	167	105
AT1G10150.1	AT1G10150.1	1	1	1	Carbohydrate-binding protein	1	1	1	1	0	1	0	0	0	0	1	0	1	0	0	1	0	0	0	0	1	0	1	0	0	1	0	0	0	0	1	0	1	0	2.9	2.9	2.9	45.517	414	414	110
AT1G10170.1	AT1G10170.1	9	9	9	NF-X-like 1	1	9	9	9	3	1	3	0	4	2	2	3	3	1	3	1	3	0	4	2	2	3	3	1	3	1	3	0	4	2	2	3	3	1	12.1	12.1	12.1	130.72	1188	1188	86.5			3
AT1G10200.1	AT1G10200.1	6	6	6	GATA type zinc finger transcription factor family protein	1	6	6	6	4	5	5	4	2	3	4	4	3	4	4	5	5	4	2	3	4	4	3	4	4	5	5	4	2	3	4	4	3	4	25.3	25.3	25.3	21.04	190	190	86.8
AT1G10210.2;AT1G10210.1	AT1G10210.2;AT1G10210.1	5;5	1;1	1;1	mitogen-activated protein kinase 1 ; mitogen-activated protein kinase 1	2	5	1	1	1	2	1	1	2	1	0	1	1	0	0	0	0	0	0	0	0	0	1	0	0	0	0	0	0	0	0	0	1	0	15.1	2.2	2.2	42.644	370	370;370	166
AT1G10230.1;AT3G25650.1	AT1G10230.1	3;1	3;1	3;1	SKP1-like 18	2	3	3	3	1	1	2	0	0	1	1	0	0	0	1	1	2	0	0	1	1	0	0	0	1	1	2	0	0	1	1	0	0	0	18	18	18	20.659	183	183;177	62.7
AT1G10270.1	AT1G10270.1	14	14	14	glutamine-rich protein 23	1	14	14	14	5	4	4	2	2	5	3	3	3	6	5	4	4	2	2	5	3	3	3	6	5	4	4	2	2	5	3	3	3	6	15.4	15.4	15.4	102.09	913	913	100
AT1G10290.1	AT1G10290.1	59	59	27	dynamin-like protein 6	1	59	59	27	36	37	43	43	24	41	37	27	40	45	36	37	43	43	24	41	37	27	40	45	14	18	20	18	10	16	14	11	17	21	70.2	70.2	39.7	99.165	914	914	95.2
AT1G10310.1	AT1G10310.1	9	9	9	NAD(P)-binding Rossmann-fold superfamily protein	1	9	9	9	3	6	3	3	5	7	4	2	3	8	3	6	3	3	5	7	4	2	3	8	3	6	3	3	5	7	4	2	3	8	41.3	41.3	41.3	25.318	242	242	100
AT1G10350.1	AT1G10350.1	3	3	3	DNAJ heat shock family protein	1	3	3	3	1	0	2	0	0	0	1	1	0	0	1	0	2	0	0	0	1	1	0	0	1	0	2	0	0	0	1	1	0	0	10.3	10.3	10.3	38.756	349	349	76.8
AT1G10360.1	AT1G10360.1	7	7	7	glutathione S-transferase TAU 18	1	7	7	7	5	2	6	5	0	5	4	2	4	5	5	2	6	5	0	5	4	2	4	5	5	2	6	5	0	5	4	2	4	5	26.4	26.4	26.4	25.911	227	227	108
AT1G10370.1	AT1G10370.1	7	7	7	Glutathione S-transferase family protein	1	7	7	7	7	6	7	6	5	6	5	4	6	6	7	6	7	6	5	6	5	4	6	6	7	6	7	6	5	6	5	4	6	6	27.3	27.3	27.3	25.307	227	227	94.8
AT1G10390.2;AT1G10390.1	AT1G10390.2;AT1G10390.1	15;15	15;15	15;15	Nucleoporin autopeptidase ; Nucleoporin autopeptidase	2	15	15	15	4	6	9	7	4	6	6	3	8	7	4	6	9	7	4	6	6	3	8	7	4	6	9	7	4	6	6	3	8	7	17.7	17.7	17.7	106.31	1041	1041;1041	100			2
AT1G10430.1	AT1G10430.1	8	1	1	protein phosphatase 2A-2	1	8	1	1	5	5	7	6	3	6	6	5	6	7	0	0	0	0	0	1	0	0	0	1	0	0	0	0	0	1	0	0	0	1	33	5.6	5.6	34.934	306	306	146
AT1G10450.1	AT1G10450.1	1	1	1	SIN3-like 6	1	1	1	1	0	0	0	0	0	0	0	0	1	0	0	0	0	0	0	0	0	0	1	0	0	0	0	0	0	0	0	0	1	0	1.1	1.1	1.1	128.54	1122	1122	157
AT1G10490.1	AT1G10490.1	16	16	11	Domain of unknown function (DUF1726) ;Putative ATPase (DUF699)	1	16	16	11	6	5	6	3	4	5	9	3	6	5	6	5	6	3	4	5	9	3	6	5	4	4	5	2	4	4	7	3	3	4	16.1	16.1	11.5	115.62	1028	1028	101
AT1G10510.1	AT1G10510.1	23	23	23	RNI-like superfamily protein	1	23	23	23	14	11	14	12	9	17	13	11	16	17	14	11	14	12	9	17	13	11	16	17	14	11	14	12	9	17	13	11	16	17	52.4	52.4	52.4	64.722	605	605	99.4
AT1G10522.2;AT1G10522.1	AT1G10522.2;AT1G10522.1	5;5	5;5	5;5	unknown protein; FUNCTIONS IN: molecular_function unknown; INVOLVED IN: biological_process unknown; LOCATED IN: chloroplast; EXPRESSED IN: 23 plant structures; EXPRESSED DURING: 13 growth stages; Has 24 Blast hits to 24 proteins in 8 species: Archae - 0;	2	5	5	5	1	1	2	1	1	3	0	1	1	1	1	1	2	1	1	3	0	1	1	1	1	1	2	1	1	3	0	1	1	1	31.3	31.3	31.3	20.252	179	179;179	94.7
AT1G10580.1	AT1G10580.1	18	18	18	Transducin/WD40 repeat-like superfamily protein	1	18	18	18	9	9	9	5	4	12	5	5	9	9	9	9	9	5	4	12	5	5	9	9	9	9	9	5	4	12	5	5	9	9	35.6	35.6	35.6	65.127	573	573	87.7			3
AT1G10590.1;AT1G10590.2;AT1G10590.3	AT1G10590.1;AT1G10590.2;AT1G10590.3	6;6;5	6;6;5	6;6;5	Nucleic acid-binding, OB-fold-like protein ; Nucleic acid-binding, OB-fold-like protein ; Nucleic acid-binding, OB-fold-like protein	3	6	6	6	3	3	5	4	1	3	4	1	4	4	3	3	5	4	1	3	4	1	4	4	3	3	5	4	1	3	4	1	4	4	46	46	46	15.455	139	139;139;153	87.1		1
AT2G47170.1;AT1G10630.1;AT3G62290.3;AT3G62290.2;AT3G62290.1;AT5G14670.1	AT2G47170.1;AT1G10630.1;AT3G62290.3;AT3G62290.2;AT3G62290.1;AT5G14670.1	13;13;12;12;12;12	13;13;12;12;12;12	1;1;0;0;0;0	Ras-related small GTP-binding family protein ; ADP-ribosylation factor A1F ; ADP-ribosylation factor A1E ; ADP-ribosylation factor A1E ; ADP-ribosylation factor A1E ; ADP-ribosylation factor A1B	6	13	13	1	9	12	12	12	10	13	13	12	12	12	9	12	12	12	10	13	13	12	12	12	0	0	1	0	0	1	1	1	1	0	75.7	75.7	16	20.608	181	181;181;181;181;181;188	95
AT1G10670.4;AT1G10670.2;AT1G10670.1;AT1G10670.3	AT1G10670.4;AT1G10670.2;AT1G10670.1;AT1G10670.3	22;22;22;20	22;22;22;20	9;9;9;7	ATP-citrate lyase A-1 ; ATP-citrate lyase A-1 ; ATP-citrate lyase A-1 ; ATP-citrate lyase A-1	4	22	22	9	17	15	17	13	10	17	15	11	15	16	17	15	17	13	10	17	15	11	15	16	7	9	8	7	7	9	7	6	7	5	54.8	54.8	35	46.678	423	423;423;423;443	92		1	4
AT1G10700.1	AT1G10700.1	10	10	10	phosphoribosyl pyrophosphate (PRPP) synthase 3	1	10	10	10	5	8	4	4	4	6	4	2	4	4	5	8	4	4	4	6	4	2	4	4	5	8	4	4	4	6	4	2	4	4	36.5	36.5	36.5	44.696	411	411	87
AT1G10730.1	AT1G10730.1	11	4	4	Clathrin adaptor complexes medium subunit family protein	1	11	4	4	5	5	7	2	3	4	2	3	4	4	2	1	1	0	1	1	0	0	1	0	2	1	1	0	1	1	0	0	1	0	28.7	11.7	11.7	49.224	428	428	62.9
AT1G10760.1	AT1G10760.1	59	59	56	Pyruvate phosphate dikinase, PEP/pyruvate binding domain	1	59	59	56	32	37	40	37	26	39	36	28	36	41	32	37	40	37	26	39	36	28	36	41	31	35	37	35	24	37	34	26	34	39	46.3	46.3	44.2	156.58	1399	1399	93.1			4
AT1G10830.1;AT1G10830.2	AT1G10830.1	6;2	6;2	6;2	15-cis-zeta-carotene isomerase	2	6	6	6	4	6	5	5	4	4	4	3	2	2	4	6	5	5	4	4	4	3	2	2	4	6	5	5	4	4	4	3	2	2	19.1	19.1	19.1	40.85	367	367;285	77.8			1
AT1G10840.1;AT1G10840.2	AT1G10840.1;AT1G10840.2	17;12	17;12	17;12	translation initiation factor 3 subunit H1 ; translation initiation factor 3 subunit H1	2	17	17	17	11	12	13	12	8	15	11	9	12	11	11	12	13	12	8	15	11	9	12	11	11	12	13	12	8	15	11	9	12	11	54.3	54.3	54.3	38.372	337	337;250	87.1
AT1G10850.1	AT1G10850.1	10	10	9	Leucine-rich repeat protein kinase family protein	1	10	10	9	2	5	7	1	2	4	2	0	4	4	2	5	7	1	2	4	2	0	4	4	2	5	6	1	2	4	2	0	4	4	18.4	18.4	17	72.737	663	663	78.8
AT1G10870.1;AT1G60860.1	AT1G10870.1	12;2	12;2	11;2	ARF-GAP domain 4	2	12	12	11	2	4	4	1	1	4	2	3	0	2	2	4	4	1	1	4	2	3	0	2	2	4	4	1	1	4	2	3	0	2	19.5	19.5	17.7	86.977	775	775;776	81.9
AT1G10900.1	AT1G10900.1	2	2	2	Phosphatidylinositol-4-phosphate 5-kinase family protein	1	2	2	2	0	1	2	0	1	2	1	1	1	0	0	1	2	0	1	2	1	1	1	0	0	1	2	0	1	2	1	1	1	0	3.7	3.7	3.7	85.954	754	754	112
AT1G10940.1;AT1G10940.2	AT1G10940.1;AT1G10940.2	16;15	16;15	8;8	Protein kinase superfamily protein ; Protein kinase superfamily protein	2	16	16	8	9	4	9	4	5	8	8	5	6	11	9	4	9	4	5	8	8	5	6	11	3	0	4	1	0	2	2	1	0	4	39.1	39.1	20.1	41.168	363	363;371	96.1
AT1G10950.1	AT1G10950.1	14	13	13	transmembrane nine 1	1	14	13	13	5	6	10	8	5	11	5	5	8	9	5	6	9	8	5	10	5	5	7	8	5	6	9	8	5	10	5	5	7	8	20.2	18.8	18.8	66.892	589	589	89.7
AT1G10960.1	AT1G10960.1	1	1	1	ferredoxin 1	1	1	1	1	0	1	1	0	1	0	0	1	1	0	0	1	1	0	1	0	0	1	1	0	0	1	1	0	1	0	0	1	1	0	23	23	23	15.897	148	148	111
AT1G11050.1;AT4G11890.1;AT4G11890.2;AT4G11890.3	AT1G11050.1	3;1;1;1	2;1;1;1	2;1;1;1	Protein kinase superfamily protein	4	3	2	2	1	1	3	2	0	1	1	1	1	1	0	0	2	1	0	0	0	0	0	0	0	0	2	1	0	0	0	0	0	0	4.2	2.9	2.9	68.52	625	625;351;352;354	54
AT1G11060.1	AT1G11060.1	1	1	1	WAPL (Wings apart-like protein regulation of heterochromatin) protein	1	1	1	1	0	1	0	0	0	0	0	0	0	0	0	1	0	0	0	0	0	0	0	0	0	1	0	0	0	0	0	0	0	0	1.3	1.3	1.3	103.63	930	930	25
AT1G11070.1	AT1G11070.1	3	3	3	BEST Arabidopsis thaliana protein match is: Hydroxyproline-rich glycoprotein family protein (TAIR:AT1G61080.1); Has 579 Blast hits to 567 proteins in 152 species: Archae - 0; Bacteria - 68; Metazoa - 159; Fungi - 113; Plants - 172; Viruses - 0; Other Euka	1	3	3	3	2	1	0	1	0	0	0	1	0	0	2	1	0	1	0	0	0	1	0	0	2	1	0	1	0	0	0	1	0	0	4.1	4.1	4.1	84.81	763	763	48.4
AT1G11090.1	AT1G11090.1	7	7	7	alpha/beta-Hydrolases superfamily protein	1	7	7	7	4	4	4	2	1	2	3	1	1	3	4	4	4	2	1	2	3	1	1	3	4	4	4	2	1	2	3	1	1	3	16.7	16.7	16.7	36.561	324	324	72.9
AT1G11130.1	AT1G11130.1	1	1	1	Leucine-rich repeat protein kinase family protein	1	1	1	1	1	0	1	0	0	0	1	0	1	1	1	0	1	0	0	0	1	0	1	1	1	0	1	0	0	0	1	0	1	1	1.8	1.8	1.8	84.459	768	768	108
AT1G11180.1	AT1G11180.1	2	1	1	Secretory carrier membrane protein (SCAMP) family protein	1	2	1	1	0	0	1	1	0	1	0	0	2	2	0	0	0	0	0	0	0	0	1	1	0	0	0	0	0	0	0	0	1	1	5.8	5.8	5.8	32.628	291	291	174
AT1G11190.1	AT1G11190.1	2	2	2	bifunctional nuclease i	1	2	2	2	0	0	1	0	1	0	0	0	0	0	0	0	1	0	1	0	0	0	0	0	0	0	1	0	1	0	0	0	0	0	6.9	6.9	6.9	34.884	305	305	71
AT1G11240.1	AT1G11240.1	4	4	4	CONTAINS InterPro DOMAIN/s: Nucleolar protein 12 (InterPro:IPR019186); Has 2484 Blast hits to 1934 proteins in 262 species: Archae - 0; Bacteria - 90; Metazoa - 921; Fungi - 378; Plants - 144; Viruses - 18; Other Eukaryotes - 933 (source: NCBI BLink).	1	4	4	4	1	1	0	0	1	1	1	1	0	0	1	1	0	0	1	1	1	1	0	0	1	1	0	0	1	1	1	1	0	0	25.5	25.5	25.5	22.696	200	200	83.5
AT1G11260.1	AT1G11260.1	8	8	8	sugar transporter 1	1	8	8	8	5	4	5	3	3	4	5	5	6	7	5	4	5	3	3	4	5	5	6	7	5	4	5	3	3	4	5	5	6	7	15.7	15.7	15.7	57.61	522	522	107
AT1G11310.2;AT1G11310.1	AT1G11310.2;AT1G11310.1	5;5	5;5	5;5	Seven transmembrane MLO family protein ; Seven transmembrane MLO family protein	2	5	5	5	2	1	2	1	2	5	2	2	3	2	2	1	2	1	2	5	2	2	3	2	2	1	2	1	2	5	2	2	3	2	12	12	12	48.139	418	418;573	95.8
AT1G11320.1	AT1G11320.1	4	4	4	unknown protein; FUNCTIONS IN: molecular_function unknown; INVOLVED IN: biological_process unknown; LOCATED IN: mitochondrion, plastid; EXPRESSED IN: 7 plant structures; EXPRESSED DURING: C globular stage, F mature embryo stage, petal differentiation and	1	4	4	4	0	1	1	1	0	0	3	0	0	1	0	1	1	1	0	0	3	0	0	1	0	1	1	1	0	0	3	0	0	1	11.8	11.8	11.8	46.891	424	424	98.6
AT1G11330.1;AT1G11330.2	AT1G11330.1;AT1G11330.2	8;8	8;8	6;6	S-locus lectin protein kinase family protein ; S-locus lectin protein kinase family protein	2	8	8	6	2	1	4	1	0	3	2	1	2	3	2	1	4	1	0	3	2	1	2	3	1	0	2	0	0	2	1	1	1	2	10.8	10.8	8	94.149	840	840;842	98.3
AT1G11350.1	AT1G11350.1	3	2	2	S-domain-1 13	1	3	2	2	1	0	3	1	0	1	0	0	0	0	1	0	2	0	0	1	0	0	0	0	1	0	2	0	0	1	0	0	0	0	4.6	3	3	93.233	830	830	48.6
AT1G11360.4;AT1G11360.3;AT1G11360.2;AT1G11360.1	AT1G11360.4;AT1G11360.3;AT1G11360.2;AT1G11360.1	11;11;11;11	11;11;11;11	11;11;11;11	Adenine nucleotide alpha hydrolases-like superfamily protein ; Adenine nucleotide alpha hydrolases-like superfamily protein ; Adenine nucleotide alpha hydrolases-like superfamily protein ; Adenine nucleotide alpha hydrolases-like superfamily protein	4	11	11	11	4	8	8	3	5	7	5	5	6	6	4	8	8	3	5	7	5	5	6	6	4	8	8	3	5	7	5	5	6	6	47.5	47.5	47.5	26.508	242	242;242;242;242	97.8
AT1G11380.1	AT1G11380.1	3	3	3	PLAC8 family protein	1	3	3	3	0	1	2	1	1	1	2	0	1	3	0	1	2	1	1	1	2	0	1	3	0	1	2	1	1	1	2	0	1	3	21.7	21.7	21.7	27.943	254	254	111
AT1G11390.1	AT1G11390.1	5	5	5	Protein kinase superfamily protein	1	5	5	5	3	0	2	0	1	0	0	0	2	2	3	0	2	0	1	0	0	0	2	2	3	0	2	0	1	0	0	0	2	2	11.9	11.9	11.9	70.592	624	624	108
AT1G11400.3;AT1G11400.2;AT1G11400.1	AT1G11400.3;AT1G11400.2;AT1G11400.1	2;2;2	2;2;2	2;2;2	partner of Y14-MAGO ; partner of Y14-MAGO ; partner of Y14-MAGO	3	2	2	2	1	1	0	0	0	0	0	0	0	0	1	1	0	0	0	0	0	0	0	0	1	1	0	0	0	0	0	0	0	0	15.7	15.7	15.7	22.588	204	204;204;204	23
AT1G11430.1	AT1G11430.1	7	7	7	plastid developmental protein DAG, putative	1	7	7	7	5	5	5	5	2	6	6	3	6	2	5	5	5	5	2	6	6	3	6	2	5	5	5	5	2	6	6	3	6	2	36.6	36.6	36.6	26.2	232	232	83.8
AT1G11475.1;AT1G61700.1	AT1G11475.1;AT1G61700.1	2;1	2;1	2;1	RNA polymerases N / 8 kDa subunit ; RNA polymerases N / 8 kDa subunit	2	2	2	2	1	1	1	1	0	2	1	0	1	2	1	1	1	1	0	2	1	0	1	2	1	1	1	1	0	2	1	0	1	2	28.2	28.2	28.2	8.3146	71	71;71	99.9
AT1G11480.1;AT1G11480.2	AT1G11480.1;AT1G11480.2	14;13	14;13	14;13	eukaryotic translation initiation factor-related ; eukaryotic translation initiation factor-related	2	14	14	14	2	4	8	5	2	4	2	1	4	7	2	4	8	5	2	4	2	1	4	7	2	4	8	5	2	4	2	1	4	7	30.1	30.1	30.1	64.055	578	578;565	98.9
AT1G11530.1	AT1G11530.1	4	4	4	C-terminal cysteine residue is changed to a serine 1	1	4	4	4	2	3	3	2	1	3	1	1	1	1	2	3	3	2	1	3	1	1	1	1	2	3	3	2	1	3	1	1	1	1	37.3	37.3	37.3	13.334	118	118	77
AT1G11580.1	AT1G11580.1	16	15	15	methylesterase PCR A	1	16	15	15	11	8	13	13	8	13	12	3	12	10	11	8	12	12	8	12	11	3	11	9	11	8	12	12	8	12	11	3	11	9	26.6	25.3	25.3	61.687	557	557	91
AT1G11600.1	AT1G11600.1	1	1	1	cytochrome P450, family 77, subfamily B, polypeptide 1	1	1	1	1	0	0	0	0	0	1	0	1	0	0	0	0	0	0	0	1	0	1	0	0	0	0	0	0	0	1	0	1	0	0	4.1	4.1	4.1	58.041	510	510	120
AT1G11610.1;AT1G11610.2	AT1G11610.1;AT1G11610.2	4;4	3;3	2;2	cytochrome P450, family 71, subfamily A, polypeptide 18 ; cytochrome P450, family 71, subfamily A, polypeptide 18	2	4	3	2	1	1	2	1	0	1	0	0	1	2	0	1	1	0	0	0	0	0	1	1	0	1	1	0	0	0	0	0	1	0	10.1	7.8	5.6	56.276	497	497;504	108
AT1G11630.1	AT1G11630.1	2	1	1	Tetratricopeptide repeat (TPR)-like superfamily protein	1	2	1	1	2	1	2	1	1	2	1	1	1	1	1	0	1	0	0	1	0	0	0	0	1	0	1	0	0	1	0	0	0	0	4.9	1.7	1.7	46.388	405	405	51.7
AT1G11650.2;AT1G11650.1	AT1G11650.2;AT1G11650.1	10;8	10;8	10;8	RNA-binding (RRM/RBD/RNP motifs) family protein ; RNA-binding (RRM/RBD/RNP motifs) family protein	2	10	10	10	6	9	9	6	5	6	8	5	6	6	6	9	9	6	5	6	8	5	6	6	6	9	9	6	5	6	8	5	6	6	34.1	34.1	34.1	44.114	405	405;306	96
AT1G11660.1	AT1G11660.1	32	32	32	heat shock protein 70 (Hsp 70) family protein	1	32	32	32	19	20	16	12	12	15	16	10	16	21	19	20	16	12	12	15	16	10	16	21	19	20	16	12	12	15	16	10	16	21	46.8	46.8	46.8	85.219	763	763	90.8
AT1G11680.1	AT1G11680.1	26	26	26	CYTOCHROME P450 51G1	1	26	26	26	12	15	20	14	5	19	13	7	12	16	12	15	20	14	5	19	13	7	12	16	12	15	20	14	5	19	13	7	12	16	46.5	46.5	46.5	55.494	488	488	97
AT1G11710.1	AT1G11710.1	3	3	3	Pentatricopeptide repeat (PPR) superfamily protein	1	3	3	3	0	0	1	1	1	1	1	0	1	1	0	0	1	1	1	1	1	0	1	1	0	0	1	1	1	1	1	0	1	1	5.9	5.9	5.9	73.983	657	657	110
AT1G11720.1;AT1G11720.2	AT1G11720.1;AT1G11720.2	35;35	35;35	35;35	starch synthase 3 ; starch synthase 3	2	35	35	35	16	22	19	12	11	19	16	11	22	25	16	22	19	12	11	19	16	11	22	25	16	22	19	12	11	19	16	11	22	25	35.7	35.7	35.7	118.51	1042	1042;1094	97.4
AT1G11750.1;AT1G11750.2	AT1G11750.1;AT1G11750.2	12;12	12;12	12;12	CLP protease proteolytic subunit 6 ; CLP protease proteolytic subunit 6	2	12	12	12	6	9	9	6	3	7	8	5	6	11	6	9	9	6	3	7	8	5	6	11	6	9	9	6	3	7	8	5	6	11	48	48	48	29.382	271	271;289	96.3
AT1G11780.1	AT1G11780.1	3	3	3	oxidoreductase, 2OG-Fe(II) oxygenase family protein	1	3	3	3	2	1	1	0	0	1	1	0	1	1	2	1	1	0	0	1	1	0	1	1	2	1	1	0	0	1	1	0	1	1	9.9	9.9	9.9	39.02	345	345	82.1
AT1G11790.1;AT1G11790.2	AT1G11790.1;AT1G11790.2	8;7	6;5	6;5	arogenate dehydratase 1 ; arogenate dehydratase 1	2	8	6	6	4	5	4	3	1	7	3	2	4	3	2	3	2	1	0	5	2	1	2	1	2	3	2	1	0	5	2	1	2	1	30.1	26.3	26.3	43.604	392	392;341	87.4
AT1G11820.2;AT1G11820.1	AT1G11820.2;AT1G11820.1	6;4	5;4	5;4	O-Glycosyl hydrolases family 17 protein ; O-Glycosyl hydrolases family 17 protein	2	6	5	5	2	4	4	2	2	0	1	2	2	3	2	4	3	1	2	0	1	2	2	3	2	4	3	1	2	0	1	2	2	3	14.1	12.5	12.5	55.63	511	511;384	89.4
AT1G11840.4;AT1G11840.3;AT1G11840.2;AT1G11840.1;AT1G11840.6;AT1G11840.5	AT1G11840.4;AT1G11840.3;AT1G11840.2;AT1G11840.1;AT1G11840.6;AT1G11840.5	19;19;19;19;17;12	19;19;19;19;17;12	17;17;17;17;15;11	glyoxalase I homolog ; glyoxalase I homolog ; glyoxalase I homolog ; glyoxalase I homolog ; glyoxalase I homolog ; glyoxalase I homolog	6	19	19	17	13	12	15	14	10	12	13	11	16	14	13	12	15	14	10	12	13	11	16	14	12	11	14	13	9	11	12	10	15	12	50.9	50.9	42.4	31.928	283	283;283;283;283;322;232	90.5		1
AT1G11860.3;AT1G11860.2;AT1G11860.1	AT1G11860.3;AT1G11860.2;AT1G11860.1	31;31;31	31;31;31	31;31;31	Glycine cleavage T-protein family ; Glycine cleavage T-protein family ; Glycine cleavage T-protein family	3	31	31	31	23	24	23	22	18	26	25	21	25	27	23	24	23	22	18	26	25	21	25	27	23	24	23	22	18	26	25	21	25	27	73.3	73.3	73.3	44.444	408	408;408;408	96.9
AT1G11870.2;AT1G11870.1;AT1G11870.3	AT1G11870.2;AT1G11870.1;AT1G11870.3	18;18;12	18;18;12	18;18;12	Seryl-tRNA synthetase ; Seryl-tRNA synthetase ; Seryl-tRNA synthetase	3	18	18	18	9	11	10	11	11	15	10	10	12	10	9	11	10	11	11	15	10	10	12	10	9	11	10	11	11	15	10	10	12	10	39.3	39.3	39.3	57.351	514	514;512;402	98.1
AT1G11890.1	AT1G11890.1	12	12	12	Synaptobrevin family protein	1	12	12	12	7	8	7	9	5	8	7	7	8	7	7	8	7	9	5	8	7	7	8	7	7	8	7	9	5	8	7	7	8	7	50	50	50	25.332	218	218	91.9
AT1G11905.2;AT1G11905.1	AT1G11905.2;AT1G11905.1	5;5	5;5	5;5	B-cell receptor-associated protein 31-like ; B-cell receptor-associated protein 31-like	2	5	5	5	2	1	1	1	1	1	3	1	1	2	2	1	1	1	1	1	3	1	1	2	2	1	1	1	1	1	3	1	1	2	25.5	25.5	25.5	25.382	220	220;221	92.1
AT1G11910.1	AT1G11910.1	22	22	19	aspartic proteinase A1	1	22	22	19	17	19	17	19	13	18	15	13	16	18	17	19	17	19	13	18	15	13	16	18	14	16	15	16	11	16	12	11	14	15	59.5	59.5	50.8	54.613	506	506	94.9			1
AT1G11930.2;AT1G11930.1	AT1G11930.2;AT1G11930.1	10;10	10;10	9;9	Predicted pyridoxal phosphate-dependent enzyme, YBL036C type ; Predicted pyridoxal phosphate-dependent enzyme, YBL036C type	2	10	10	9	3	4	5	5	3	5	5	4	1	5	3	4	5	5	3	5	5	4	1	5	3	4	4	5	3	5	5	4	1	4	46.3	46.3	43.1	27.766	255	255;257	98.4
AT1G11990.1	AT1G11990.1	3	3	3	O-fucosyltransferase family protein	1	3	3	3	1	1	2	1	1	1	2	1	1	1	1	1	2	1	1	1	2	1	1	1	1	1	2	1	1	1	2	1	1	1	5.1	5.1	5.1	67.313	590	590	86.2
AT1G12000.1	AT1G12000.1	32	32	21	Phosphofructokinase family protein	1	32	32	21	22	20	26	27	17	22	24	18	24	20	22	20	26	27	17	22	24	18	24	20	14	14	19	19	11	16	17	12	17	13	61	61	49.1	61.459	566	566	93			3
AT1G12010.1	AT1G12010.1	4	3	3	2-oxoglutarate (2OG) and Fe(II)-dependent oxygenase superfamily protein	1	4	3	3	3	3	3	3	3	3	4	2	3	3	2	2	2	2	2	2	3	2	2	2	2	2	2	2	2	2	3	2	2	2	10	10	10	36.531	320	320	109
AT1G12050.1	AT1G12050.1	10	10	10	fumarylacetoacetase, putative	1	10	10	10	5	5	6	5	5	6	5	6	8	6	5	5	6	5	5	6	5	6	8	6	5	5	6	5	5	6	5	6	8	6	29.5	29.5	29.5	46.095	421	421	101
AT1G12080.2;AT1G12080.1	AT1G12080.2;AT1G12080.1	13;10	13;10	13;10	Vacuolar calcium-binding protein-related ; Vacuolar calcium-binding protein-related	2	13	13	13	8	8	9	7	8	12	9	9	9	10	8	8	9	7	8	12	9	9	9	10	8	8	9	7	8	12	9	9	9	10	95.7	95.7	95.7	15.382	138	138;104	95.9			3
AT1G12110.1	AT1G12110.1	3	3	3	nitrate transporter 1.1	1	3	3	3	0	0	0	0	0	2	1	0	0	0	0	0	0	0	0	2	1	0	0	0	0	0	0	0	0	2	1	0	0	0	6.6	6.6	6.6	64.921	590	590	112
AT1G12140.1;AT1G12140.2	AT1G12140.1;AT1G12140.2	17;16	17;16	16;15	flavin-monooxygenase glucosinolate S-oxygenase 5 ; flavin-monooxygenase glucosinolate S-oxygenase 5	2	17	17	16	5	10	10	6	3	11	7	4	6	4	5	10	10	6	3	11	7	4	6	4	5	10	10	6	3	10	7	4	6	4	46.2	46.2	44.7	52.103	459	459;457	86.9		1
AT1G12160.1	AT1G12160.1	4	4	4	Flavin-binding monooxygenase family protein	1	4	4	4	0	3	0	0	0	1	2	0	0	0	0	3	0	0	0	1	2	0	0	0	0	3	0	0	0	1	2	0	0	0	8.3	8.3	8.3	53.271	468	468	71.2
AT1G12200.1	AT1G12200.1	9	9	8	Flavin-binding monooxygenase family protein	1	9	9	8	0	3	3	1	2	3	3	3	2	4	0	3	3	1	2	3	3	3	2	4	0	3	3	1	2	2	3	3	2	4	21.3	21.3	19.4	52.982	465	465	104
AT1G12230.2;AT1G12230.1	AT1G12230.2;AT1G12230.1	25;24	25;24	25;24	Aldolase superfamily protein ; Aldolase superfamily protein	2	25	25	25	15	17	18	17	10	21	20	11	16	16	15	17	18	17	10	21	20	11	16	16	15	17	18	17	10	21	20	11	16	16	54.8	54.8	54.8	46.527	427	427;405	97.4
AT1G12240.1	AT1G12240.1	19	15	15	Glycosyl hydrolases family 32 protein	1	19	15	15	12	13	15	11	5	14	13	6	15	14	9	10	11	8	3	11	10	4	11	12	9	10	11	8	3	11	10	4	11	12	32.8	28.6	28.6	73.843	664	664	99.4			1
AT1G12250.2;AT1G12250.1	AT1G12250.2;AT1G12250.1	7;7	7;7	7;7	Pentapeptide repeat-containing protein ; Pentapeptide repeat-containing protein	2	7	7	7	2	4	3	2	2	5	2	3	3	4	2	4	3	2	2	5	2	3	3	4	2	4	3	2	2	5	2	3	3	4	47.6	47.6	47.6	21.768	206	206;280	98.3
AT1G12270.1	AT1G12270.1	45	45	32	stress-inducible protein, putative	1	45	45	32	27	32	29	27	14	30	30	18	26	28	27	32	29	27	14	30	30	18	26	28	19	26	22	18	10	22	23	11	18	20	79.5	79.5	64	64.584	572	572	92.8
AT1G12310.1	AT1G12310.1	16	16	7	Calcium-binding EF-hand family protein	1	16	16	7	11	12	11	10	8	14	13	12	11	11	11	12	11	10	8	14	13	12	11	11	5	5	5	5	2	7	6	4	5	5	85.8	85.8	48	16.517	148	148	94.5
AT1G12330.1	AT1G12330.1	3	3	3	unknown protein; INVOLVED IN: biological_process unknown; LOCATED IN: chloroplast; EXPRESSED IN: 21 plant structures; EXPRESSED DURING: 12 growth stages; BEST Arabidopsis thaliana protein match is: unknown protein (TAIR:AT5G12900.1); Has 249 Blast hits to	1	3	3	3	0	0	2	0	1	0	0	1	1	2	0	0	2	0	1	0	0	1	1	2	0	0	2	0	1	0	0	1	1	2	6.5	6.5	6.5	56.818	505	505	121
AT1G12350.1;AT5G02080.1	AT1G12350.1	9;2	9;2	9;2	4-phospho-panto-thenoylcysteine synthetase	2	9	9	9	3	4	5	2	2	3	4	3	2	2	3	4	5	2	2	3	4	3	2	2	3	4	5	2	2	3	4	3	2	2	35	35	35	35.368	317	317;270	88
AT1G12360.1	AT1G12360.1	25	25	25	Sec1/munc18-like (SM) proteins superfamily	1	25	25	25	9	13	15	15	7	12	12	5	13	16	9	13	15	15	7	12	12	5	13	16	9	13	15	15	7	12	12	5	13	16	44.9	44.9	44.9	75.082	666	666	96.5		1	2
AT1G12370.2;AT1G12370.1	AT1G12370.2;AT1G12370.1	4;3	4;3	4;3	photolyase 1 ; photolyase 1	2	4	4	4	0	0	1	1	0	1	0	0	1	0	0	0	1	1	0	1	0	0	1	0	0	0	1	1	0	1	0	0	1	0	9.7	9.7	9.7	57.054	496	496;490	89.6
AT1G12380.1	AT1G12380.1	2	2	2	unknown protein; BEST Arabidopsis thaliana protein match is: unknown protein (TAIR:AT1G62870.1); Has 173 Blast hits to 170 proteins in 34 species: Archae - 0; Bacteria - 4; Metazoa - 25; Fungi - 8; Plants - 123; Viruses - 7; Other Eukaryotes - 6 (source:	1	2	2	2	1	0	0	0	0	1	0	0	0	0	1	0	0	0	0	1	0	0	0	0	1	0	0	0	0	1	0	0	0	0	6.6	6.6	6.6	88.371	793	793	58.5
AT1G12410.1	AT1G12410.1	13	13	13	CLP protease proteolytic subunit 2	1	13	13	13	9	8	9	7	5	5	9	6	9	10	9	8	9	7	5	5	9	6	9	10	9	8	9	7	5	5	9	6	9	10	42.7	42.7	42.7	31.208	279	279	92.8
AT1G12430.1;AT1G12430.2	AT1G12430.1;AT1G12430.2	13;13	13;13	11;11	armadillo repeat kinesin 3 ; armadillo repeat kinesin 3	2	13	13	11	4	4	4	2	1	7	2	3	1	4	4	4	4	2	1	7	2	3	1	4	3	4	4	2	1	6	2	3	0	4	18.4	18.4	16.3	100.89	919	919;920	88
AT1G12440.2;AT1G12440.1	AT1G12440.2;AT1G12440.1	2;2	2;2	2;2	A20/AN1-like zinc finger family protein ; A20/AN1-like zinc finger family protein	2	2	2	2	1	1	1	0	1	1	1	0	1	0	1	1	1	0	1	1	1	0	1	0	1	1	1	0	1	1	1	0	1	0	22	22	22	17.82	168	168;168	74.9
AT1G12460.1	AT1G12460.1	3	3	3	Leucine-rich repeat protein kinase family protein	1	3	3	3	1	0	0	0	0	2	0	0	0	2	1	0	0	0	0	2	0	0	0	2	1	0	0	0	0	2	0	0	0	2	4.2	4.2	4.2	97.021	882	882	116
AT1G12470.1	AT1G12470.1	20	20	20	zinc ion binding	1	20	20	20	6	4	8	6	6	8	5	6	8	7	6	4	8	6	6	8	5	6	8	7	6	4	8	6	6	8	5	6	8	7	22.5	22.5	22.5	112.32	988	988	95.7
AT1G12500.1	AT1G12500.1	1	1	1	Nucleotide-sugar transporter family protein	1	1	1	1	0	0	1	0	0	0	0	0	1	0	0	0	1	0	0	0	0	0	1	0	0	0	1	0	0	0	0	0	1	0	2.5	2.5	2.5	38.925	361	361	103
AT1G12520.1;AT1G12520.2;AT1G12520.3	AT1G12520.1;AT1G12520.2;AT1G12520.3	2;2;1	2;2;1	2;2;1	copper chaperone for SOD1 ; copper chaperone for SOD1 ; copper chaperone for SOD1	3	2	2	2	0	1	1	0	0	0	1	0	0	1	0	1	1	0	0	0	1	0	0	1	0	1	1	0	0	0	1	0	0	1	6.2	6.2	6.2	33.851	320	320;229;184	91.8
AT1G12640.1	AT1G12640.1	7	7	5	MBOAT (membrane bound O-acyl transferase) family protein	1	7	7	5	3	5	3	3	3	3	3	5	5	5	3	5	3	3	3	3	3	5	5	5	2	3	2	2	2	1	2	4	4	4	11.7	11.7	8.9	52.152	462	462	95.5
AT1G12650.4;AT1G12650.3;AT1G12650.2;AT1G12650.1	AT1G12650.4;AT1G12650.3;AT1G12650.2;AT1G12650.1	1;1;1;1	1;1;1;1	1;1;1;1	unknown protein; FUNCTIONS IN: molecular_function unknown; INVOLVED IN: biological_process unknown; LOCATED IN: cellular_component unknown; EXPRESSED IN: 23 plant structures; EXPRESSED DURING: 13 growth stages; CONTAINS InterPro DOMAIN/s: Protein of unkno	4	1	1	1	0	0	0	0	0	0	0	0	1	1	0	0	0	0	0	0	0	0	1	1	0	0	0	0	0	0	0	0	1	1	3.6	3.6	3.6	29.099	248	248;248;248;248	179
AT1G12770.1	AT1G12770.1	13	13	13	P-loop containing nucleoside triphosphate hydrolases superfamily protein	1	13	13	13	4	6	5	5	3	7	3	2	7	8	4	6	5	5	3	7	3	2	7	8	4	6	5	5	3	7	3	2	7	8	27	27	27	60.718	551	551	97.7
AT1G12780.1	AT1G12780.1	22	22	16	UDP-D-glucose/UDP-D-galactose 4-epimerase 1	1	22	22	16	15	15	18	17	10	17	16	10	14	20	15	15	18	17	10	17	16	10	14	20	12	11	13	13	7	13	13	7	11	15	56.1	56.1	41.3	39.157	351	351	97.8
AT1G12800.1	AT1G12800.1	43	43	43	Nucleic acid-binding, OB-fold-like protein	1	43	43	43	19	26	21	24	17	23	22	17	20	23	19	26	21	24	17	23	22	17	20	23	19	26	21	24	17	23	22	17	20	23	58	58	58	85.667	767	767	90.2			3
AT1G12820.1	AT1G12820.1	5	2	2	auxin signaling F-box 3	1	5	2	2	3	3	3	2	2	3	3	2	3	2	1	2	1	1	1	2	1	1	2	1	1	2	1	1	1	2	1	1	2	1	9.4	4.9	4.9	64.905	577	577	98.3
AT1G12840.1	AT1G12840.1	30	30	30	vacuolar ATP synthase subunit C (VATC) / V-ATPase C subunit / vacuolar proton pump C subunit (DET3)	1	30	30	30	24	25	27	25	14	24	23	19	26	26	24	25	27	25	14	24	23	19	26	26	24	25	27	25	14	24	23	19	26	26	73.3	73.3	73.3	42.619	375	375	92.4
AT1G12850.1	AT1G12850.1	6	6	6	Phosphoglycerate mutase family protein	1	6	6	6	1	1	3	0	2	3	1	1	0	2	1	1	3	0	2	3	1	1	0	2	1	1	3	0	2	3	1	1	0	2	18	18	18	44.86	405	405	93
AT1G12900.4;AT1G12900.3;AT1G12900.1	AT1G12900.4;AT1G12900.3;AT1G12900.1	30;30;30	11;11;11	5;5;5	glyceraldehyde 3-phosphate dehydrogenase A subunit 2 ; glyceraldehyde 3-phosphate dehydrogenase A subunit 2 ; glyceraldehyde 3-phosphate dehydrogenase A subunit 2	3	30	11	5	21	23	22	22	17	22	22	20	22	26	5	7	6	6	4	6	6	7	6	8	3	4	3	3	3	3	3	4	3	3	78.6	38.3	22	37.667	350	350;350;399	90.9
AT1G12900.2	AT1G12900.2	23	1	1	glyceraldehyde 3-phosphate dehydrogenase A subunit 2	1	23	1	1	15	17	16	16	12	16	16	14	16	20	0	1	0	0	0	0	0	0	0	0	0	1	0	0	0	0	0	0	0	0	63.1	5.4	5.4	34.332	317	317	37
AT1G12910.1;AT3G26640.1	AT1G12910.1	5;1	5;1	5;1	Transducin/WD40 repeat-like superfamily protein	2	5	5	5	1	1	2	1	2	2	1	1	3	4	1	1	2	1	2	2	1	1	3	4	1	1	2	1	2	2	1	1	3	4	19.7	19.7	19.7	39.088	346	346;346	109
AT1G12920.1	AT1G12920.1	18	18	7	eukaryotic release factor 1-2	1	18	18	7	10	13	12	12	6	13	11	8	11	14	10	13	12	12	6	13	11	8	11	14	2	4	4	3	2	4	3	1	3	4	41.5	41.5	18.4	48.941	434	434	89.8		2
AT1G12930.1	AT1G12930.1	10	10	10	ARM repeat superfamily protein	1	10	10	10	1	4	2	1	1	6	3	0	3	2	1	4	2	1	1	6	3	0	3	2	1	4	2	1	1	6	3	0	3	2	13.6	13.6	13.6	110.53	1005	1005	86.4
AT1G12970.1	AT1G12970.1	7	7	7	plant intracellular ras group-related LRR 3	1	7	7	7	1	2	2	2	1	1	1	1	1	0	1	2	2	2	1	1	1	1	1	0	1	2	2	2	1	1	1	1	1	0	18.1	18.1	18.1	51.647	464	464	73.8
AT1G13000.2;AT1G13000.1;AT1G67850.2;AT1G67850.1	AT1G13000.2;AT1G13000.1	5;5;1;1	5;5;1;1	3;3;0;0	Protein of unknown function (DUF707) ; Protein of unknown function (DUF707)	4	5	5	3	0	0	2	1	0	1	0	0	0	2	0	0	2	1	0	1	0	0	0	2	0	0	1	0	0	1	0	0	0	1	12.2	12.2	8.2	45.85	401	401;401;404;404	107
AT1G13020.1	AT1G13020.1	37	37	29	eukaryotic initiation factor 4B2	1	37	37	29	19	14	19	17	8	21	19	9	20	25	19	14	19	17	8	21	19	9	20	25	17	12	18	16	6	20	16	8	19	22	73	73	62.8	59.324	549	549	102			2
AT1G13030.1	AT1G13030.1	6	6	6	sphere organelles protein-related	1	6	6	6	2	0	4	0	0	2	3	0	1	1	2	0	4	0	0	2	3	0	1	1	2	0	4	0	0	2	3	0	1	1	15.3	15.3	15.3	68.666	608	608	83.8
AT1G13060.1;AT1G13060.2	AT1G13060.1;AT1G13060.2	12;10	12;10	5;5	20S proteasome beta subunit E1 ; 20S proteasome beta subunit E1	2	12	12	5	10	10	8	7	6	11	9	8	9	10	10	10	8	7	6	11	9	8	9	10	5	5	3	3	4	5	5	5	5	5	51.1	51.1	33.9	29.667	274	274;298	93.6
AT1G13080.1;AT1G13080.2	AT1G13080.1;AT1G13080.2	19;15	19;15	18;14	cytochrome P450, family 71, subfamily B, polypeptide 2 ; cytochrome P450, family 71, subfamily B, polypeptide 2	2	19	19	18	10	11	13	9	9	14	11	7	11	8	10	11	13	9	9	14	11	7	11	8	9	11	12	9	9	14	10	7	10	8	42.8	42.8	41.2	57.14	502	502;384	96.1
AT1G13090.1	AT1G13090.1	12	6	5	cytochrome P450, family 71, subfamily B, polypeptide 28	1	12	6	5	7	8	8	8	5	5	8	7	8	6	4	3	3	4	1	2	3	3	4	2	4	3	3	3	1	2	3	2	3	1	24.9	14.3	12	56.536	490	490	95.3
AT1G13110.1	AT1G13110.1	24	24	16	cytochrome P450, family 71 subfamily B, polypeptide 7	1	24	24	16	9	12	14	11	8	12	11	8	10	16	9	12	14	11	8	12	11	8	10	16	5	6	7	5	3	7	5	3	4	11	49.2	49.2	35.1	57.208	504	504	98.3
AT1G13120.1	AT1G13120.1	3	3	3	embryo defective 1745	1	3	3	3	0	1	0	1	0	1	0	0	0	0	0	1	0	1	0	1	0	0	0	0	0	1	0	1	0	1	0	0	0	0	5.2	5.2	5.2	69.639	611	611	66.3
AT1G13170.1;AT1G13170.2	AT1G13170.1;AT1G13170.2	5;5	5;5	5;5	OSBP(oxysterol binding protein)-related protein 1D ; OSBP(oxysterol binding protein)-related protein 1D	2	5	5	5	0	0	2	0	1	3	0	0	2	0	0	0	2	0	1	3	0	0	2	0	0	0	2	0	1	3	0	0	2	0	7.5	7.5	7.5	92.331	816	816;837	97.9
AT1G13180.1	AT1G13180.1	3	3	3	Actin-like ATPase superfamily protein	1	3	3	3	1	1	2	1	0	1	2	1	2	1	1	1	2	1	0	1	2	1	2	1	1	1	2	1	0	1	2	1	2	1	9.6	9.6	9.6	47.659	427	427	99.3
AT1G13190.1	AT1G13190.1	6	6	6	RNA-binding (RRM/RBD/RNP motifs) family protein	1	6	6	6	1	1	2	2	0	1	2	2	1	4	1	1	2	2	0	1	2	2	1	4	1	1	2	2	0	1	2	2	1	4	12.4	12.4	12.4	61.399	573	573	105
AT1G13210.1	AT1G13210.1	7	7	5	autoinhibited Ca2+/ATPase II	1	7	7	5	1	1	1	0	3	1	0	2	2	2	1	1	1	0	3	1	0	2	2	2	0	1	1	0	2	1	0	2	2	1	5.8	5.8	4	136.58	1203	1203	108
AT1G13220.2;AT1G13220.1	AT1G13220.2	5;1	4;1	4;1	nuclear matrix constituent protein-related	2	5	4	4	1	0	1	0	0	3	2	0	1	1	0	0	1	0	0	2	1	0	0	0	0	0	1	0	0	2	1	0	0	0	4.3	3.7	3.7	129.92	1128	1128;391	96.2
AT3G25730.1;AT1G13260.1	AT3G25730.1;AT1G13260.1	2;2	1;1	1;1	ethylene response DNA binding factor 3 ; related to ABI3/VP1 1	2	2	1	1	0	1	1	0	0	1	1	1	0	1	0	0	0	0	0	0	1	0	0	0	0	0	0	0	0	0	1	0	0	0	6.6	4.2	4.2	37.755	333	333;344	122
AT1G13270.1;AT1G13270.2	AT1G13270.1;AT1G13270.2	12;9	12;9	12;9	methionine aminopeptidase 1B ; methionine aminopeptidase 1B	2	12	12	12	7	9	8	6	6	10	7	7	9	8	7	9	8	6	6	10	7	7	9	8	7	9	8	6	6	10	7	7	9	8	46.1	46.1	46.1	40.424	369	369;283	99.7
AT1G13280.1	AT1G13280.1	8	6	6	allene oxide cyclase 4	1	8	6	6	7	5	5	5	4	7	5	4	5	7	6	4	3	4	4	5	4	4	5	6	6	4	3	4	4	5	4	4	5	6	34.6	31.5	31.5	27.809	254	254	90.8
AT1G13320.1;AT1G13320.3;AT1G13320.2	AT1G13320.1;AT1G13320.3;AT1G13320.2	24;24;22	12;12;11	11;11;10	protein phosphatase 2A subunit A3 ; protein phosphatase 2A subunit A3 ; protein phosphatase 2A subunit A3	3	24	12	11	12	14	18	14	7	19	14	8	13	17	7	8	9	7	5	10	8	7	8	9	7	8	9	7	5	10	8	7	8	9	53	27.3	26.2	65.516	587	587;587;537	92.4		8
AT1G13420.1	AT1G13420.1	6	5	4	sulfotransferase 4B	1	6	5	4	1	3	3	1	1	3	2	0	1	2	1	3	2	0	1	3	2	0	0	2	1	2	1	0	1	2	2	0	0	2	15.1	13	13	37.709	331	331	86.7
AT1G13430.1	AT1G13430.1	5	3	3	sulfotransferase 4C	1	5	3	3	2	2	2	1	0	1	1	0	1	0	2	1	0	0	0	0	1	0	0	0	2	1	0	0	0	0	1	0	0	0	12.3	10.3	10.3	40.667	351	351	44.5
AT1G13440.1;AT1G13440.2	AT1G13440.1;AT1G13440.2	41;35	41;35	6;6	glyceraldehyde-3-phosphate dehydrogenase C2 ; glyceraldehyde-3-phosphate dehydrogenase C2	2	41	41	6	37	32	33	32	28	34	36	32	38	37	37	32	33	32	28	34	36	32	38	37	5	5	4	4	4	4	5	5	5	6	93.5	93.5	22.2	36.913	338	338;310	93.7			1
AT1G13450.3;AT1G13450.2;AT1G13450.1	AT1G13450.3;AT1G13450.2;AT1G13450.1	1;1;1	1;1;1	1;1;1	Homeodomain-like superfamily protein ; Homeodomain-like superfamily protein ; Homeodomain-like superfamily protein	3	1	1	1	0	1	0	0	0	0	0	0	0	0	0	1	0	0	0	0	0	0	0	0	0	1	0	0	0	0	0	0	0	0	3.6	3.6	3.6	31.81	278	278;361;406	26
AT1G13560.1	AT1G13560.1	2	2	2	aminoalcoholphosphotransferase 1	1	2	2	2	0	2	0	0	1	1	0	0	0	0	0	2	0	0	1	1	0	0	0	0	0	2	0	0	1	1	0	0	0	0	6.7	6.7	6.7	43.542	389	389	79.2
AT1G13690.1	AT1G13690.1	9	9	9	ATPase E1	1	9	9	9	1	3	5	3	0	4	2	0	4	4	1	3	5	3	0	4	2	0	4	4	1	3	5	3	0	4	2	0	4	4	63.8	63.8	63.8	19.809	177	177	100
AT1G13700.1	AT1G13700.1	3	3	3	6-phosphogluconolactonase 1	1	3	3	3	2	1	3	1	0	2	1	1	1	1	2	1	3	1	0	2	1	1	1	1	2	1	3	1	0	2	1	1	1	1	16	16	16	29.887	268	268	91
AT1G13730.1	AT1G13730.1	12	12	12	Nuclear transport factor 2 (NTF2) family protein with RNA binding (RRM-RBD-RNP motifs) domain	1	12	12	12	3	4	6	8	3	7	4	5	8	9	3	4	6	8	3	7	4	5	8	9	3	4	6	8	3	7	4	5	8	9	41.6	41.6	41.6	46.803	428	428	100
AT1G13750.1	AT1G13750.1	8	8	8	Purple acid phosphatases superfamily protein	1	8	8	8	2	3	6	2	2	3	2	2	2	5	2	3	6	2	2	3	2	2	2	5	2	3	6	2	2	3	2	2	2	5	14.5	14.5	14.5	68.241	613	613	89.4
AT1G13770.2;AT1G13770.1	AT1G13770.2;AT1G13770.1	2;2	2;2	2;2	Protein of unknown function, DUF647 ; Protein of unknown function, DUF647	2	2	2	2	0	0	0	1	0	1	0	0	0	1	0	0	0	1	0	1	0	0	0	1	0	0	0	1	0	1	0	0	0	1	4.5	4.5	4.5	38.882	353	353;440	124
AT1G13820.1	AT1G13820.1	6	6	5	alpha/beta-Hydrolases superfamily protein	1	6	6	5	1	2	3	2	1	2	2	1	2	2	1	2	3	2	1	2	2	1	2	2	1	2	3	2	1	2	2	1	2	2	15.6	15.6	12.1	37.959	339	339	108
AT1G13870.1	AT1G13870.1	12	12	12	calmodulin binding;purine nucleotide binding	1	12	12	12	6	4	6	6	5	3	5	7	4	5	6	4	6	6	5	3	5	7	4	5	6	4	6	6	5	3	5	7	4	5	48.7	48.7	48.7	34.063	302	302	90.3
AT1G13900.1	AT1G13900.1	18	18	18	Purple acid phosphatases superfamily protein	1	18	18	18	9	9	11	10	4	9	6	5	9	11	9	9	11	10	4	9	6	5	9	11	9	9	11	10	4	9	6	5	9	11	28.7	28.7	28.7	73.716	656	656	89.7
AT1G13930.3;AT1G13930.2;AT1G13930.1	AT1G13930.3;AT1G13930.2;AT1G13930.1	19;19;19	19;19;19	18;18;18	Involved in response to salt stress. Knockout mutants are hypersensitive to salt stress. ; Involved in response to salt stress. Knockout mutants are hypersensitive to salt stress. ; Involved in response to salt stress. Knockout mutants are hypersensiti	3	19	19	18	14	12	11	12	9	13	13	9	16	14	14	12	11	12	9	13	13	9	16	14	14	12	10	12	9	12	13	9	15	14	100	100	100	16.163	155	155;155;155	93		4	1
AT1G13950.1	AT1G13950.1	4	2	2	eukaryotic elongation factor 5A-1	1	4	2	2	2	4	3	1	2	4	1	2	2	2	1	2	2	0	0	2	0	0	0	0	1	2	2	0	0	2	0	0	0	0	43.7	26.6	26.6	17.36	158	158	57
AT1G13960.2;AT1G13960.1	AT1G13960.2;AT1G13960.1	4;4	4;4	2;2	WRKY DNA-binding protein 4 ; WRKY DNA-binding protein 4	2	4	4	2	2	2	2	2	0	1	0	0	1	1	2	2	2	2	0	1	0	0	1	1	2	2	1	1	0	1	0	0	1	1	10.7	10.7	6.6	53.05	487	487;514	67.1
AT1G13980.2;AT1G13980.1	AT1G13980.2;AT1G13980.1	23;23	23;23	19;19	sec7 domain-containing protein ; sec7 domain-containing protein	2	23	23	19	9	14	13	6	7	11	8	8	7	11	9	14	13	6	7	11	8	8	7	11	7	13	10	5	6	9	7	7	7	10	19.1	19.1	16.5	162.62	1451	1451;1451	88.7
AT1G14000.1	AT1G14000.1	23	23	22	VH1-interacting kinase	1	23	23	22	8	14	16	9	4	14	11	9	15	16	8	14	16	9	4	14	11	9	15	16	7	13	15	8	4	13	10	9	14	15	56.6	56.6	54.8	49.335	438	438	103
AT1G14010.1	AT1G14010.1	5	5	5	emp24/gp25L/p24 family/GOLD family protein	1	5	5	5	2	3	1	0	0	0	3	1	1	1	2	3	1	0	0	0	3	1	1	1	2	3	1	0	0	0	3	1	1	1	24.1	24.1	24.1	24.155	212	212	87.1
AT1G14030.1	AT1G14030.1	31	31	31	Rubisco methyltransferase family protein	1	31	31	31	18	17	19	14	13	19	17	11	14	17	18	17	19	14	13	19	17	11	14	17	18	17	19	14	13	19	17	11	14	17	57.9	57.9	57.9	54.611	482	482	88.1
AT1G14060.1	AT1G14060.1	6	6	6	GCK domain-containing protein	1	6	6	6	3	1	4	3	0	3	3	1	4	5	3	1	4	3	0	3	3	1	4	5	3	1	4	3	0	3	3	1	4	5	22.9	22.9	22.9	19.427	179	179	109
AT1G14080.1	AT1G14080.1	4	3	3	fucosyltransferase 6	1	4	3	3	1	1	3	0	0	2	0	0	0	2	1	0	2	0	0	1	0	0	0	2	1	0	2	0	0	1	0	0	0	2	8.3	6.9	6.9	59.035	519	519	98.2
AT1G14120.1	AT1G14120.1	6	6	6	2-oxoglutarate (2OG) and Fe(II)-dependent oxygenase superfamily protein	1	6	6	6	2	0	1	1	1	4	1	1	1	1	2	0	1	1	1	4	1	1	1	1	2	0	1	1	1	4	1	1	1	1	21.5	21.5	21.5	35.119	312	312	103
AT1G14130.1	AT1G14130.1	5	5	5	2-oxoglutarate (2OG) and Fe(II)-dependent oxygenase superfamily protein	1	5	5	5	0	0	1	1	0	1	1	0	3	3	0	0	1	1	0	1	1	0	3	3	0	0	1	1	0	1	1	0	3	3	17.5	17.5	17.5	34.634	308	308	148
AT1G14140.1	AT1G14140.1	7	7	7	Mitochondrial substrate carrier family protein	1	7	7	7	1	1	4	1	0	1	0	1	2	3	1	1	4	1	0	1	0	1	2	3	1	1	4	1	0	1	0	1	2	3	22.3	22.3	22.3	33.441	305	305	107
AT1G14150.1;AT1G14150.2	AT1G14150.1	5;2	5;2	5;2	PsbQ-like 2	2	5	5	5	4	4	5	3	5	4	5	3	4	3	4	4	5	3	5	4	5	3	4	3	4	4	5	3	5	4	5	3	4	3	40	40	40	22.157	190	190;162	96.9		1
AT1G14170.3;AT1G14170.2;AT1G14170.1	AT1G14170.3;AT1G14170.2;AT1G14170.1	5;4;4	5;4;4	5;4;4	RNA-binding KH domain-containing protein ; RNA-binding KH domain-containing protein ; RNA-binding KH domain-containing protein	3	5	5	5	1	2	1	0	1	1	0	0	0	1	1	2	1	0	1	1	0	0	0	1	1	2	1	0	1	1	0	0	0	1	13.6	13.6	13.6	52.54	479	479;446;454	67.4
AT1G14210.1	AT1G14210.1	6	6	6	Ribonuclease T2 family protein	1	6	6	6	1	3	3	3	1	3	3	3	2	2	1	3	3	3	1	3	3	3	2	2	1	3	3	3	1	3	3	3	2	2	24.7	24.7	24.7	28.186	247	247	108
AT1G14220.1	AT1G14220.1	1	1	1	Ribonuclease T2 family protein	1	1	1	1	0	0	1	1	0	0	1	0	1	1	0	0	1	1	0	0	1	0	1	1	0	0	1	1	0	0	1	0	1	1	3.5	3.5	3.5	25.689	228	228	113
AT1G14240.3;AT1G14240.4;AT1G14240.2;AT1G14240.1	AT1G14240.3;AT1G14240.4;AT1G14240.2;AT1G14240.1	4;4;4;4	4;4;4;4	4;4;4;4	GDA1/CD39 nucleoside phosphatase family protein ; GDA1/CD39 nucleoside phosphatase family protein ; GDA1/CD39 nucleoside phosphatase family protein ; GDA1/CD39 nucleoside phosphatase family protein	4	4	4	4	2	2	3	2	2	2	1	1	2	3	2	2	3	2	2	2	1	1	2	3	2	2	3	2	2	2	1	1	2	3	11.5	11.5	11.5	53.037	479	479;483;483;483	86.1
AT1G14270.1;AT1G14270.4;AT1G14270.3;AT1G14270.2	AT1G14270.1;AT1G14270.4;AT1G14270.3;AT1G14270.2	4;3;3;3	4;3;3;3	4;3;3;3	CAAX amino terminal protease family protein ; CAAX amino terminal protease family protein ; CAAX amino terminal protease family protein ; CAAX amino terminal protease family protein	4	4	4	4	2	2	3	2	2	1	2	2	0	4	2	2	3	2	2	1	2	2	0	4	2	2	3	2	2	1	2	2	0	4	10.8	10.8	10.8	38.552	353	353;227;227;247	96.6
AT1G14290.1	AT1G14290.1	2	1	1	sphingoid base hydroxylase 2	1	2	1	1	0	1	1	0	0	2	0	0	0	0	0	0	1	0	0	1	0	0	0	0	0	0	1	0	0	1	0	0	0	0	9.7	4.6	4.6	29.83	259	259	74
AT1G14300.1;AT1G14300.2	AT1G14300.1;AT1G14300.2	10;10	10;10	10;10	ARM repeat superfamily protein ; ARM repeat superfamily protein	2	10	10	10	3	4	5	2	2	5	2	3	3	1	3	4	5	2	2	5	2	3	3	1	3	4	5	2	2	5	2	3	3	1	47.5	47.5	47.5	37.685	339	339;377	82.6			1
AT1G14310.1	AT1G14310.1	7	7	7	Haloacid dehalogenase-like hydrolase (HAD) superfamily protein	1	7	7	7	0	2	3	1	0	2	2	1	2	2	0	2	3	1	0	2	2	1	2	2	0	2	3	1	0	2	2	1	2	2	31.5	31.5	31.5	28.18	254	254	109
AT1G14320.1;AT1G14320.2	AT1G14320.1;AT1G14320.2	17;13	17;13	3;3	Ribosomal protein L16p/L10e family protein ; Ribosomal protein L16p/L10e family protein	2	17	17	3	9	11	11	13	6	11	11	8	15	16	9	11	11	13	6	11	11	8	15	16	3	3	3	3	2	3	3	2	3	3	55.5	55.5	9.5	24.917	220	220;163	87.5
AT1G14345.1	AT1G14345.1	6	6	6	NAD(P)-linked oxidoreductase superfamily protein	1	6	6	6	5	3	4	4	3	5	5	4	3	4	5	3	4	4	3	5	5	4	3	4	5	3	4	4	3	5	5	4	3	4	27.6	27.6	27.6	21.223	196	196	95.1
AT1G14360.1;AT2G02810.1	AT1G14360.1;AT2G02810.1	2;1	2;1	2;1	UDP-galactose transporter 3 ; UDP-galactose transporter 1	2	2	2	2	1	2	1	1	0	0	1	0	0	0	1	2	1	1	0	0	1	0	0	0	1	2	1	1	0	0	1	0	0	0	9.1	9.1	9.1	36.717	331	331;332	48.5
AT1G14380.1;AT1G14380.3;AT1G14380.2	AT1G14380.1;AT1G14380.3;AT1G14380.2	21;21;14	21;21;14	20;20;13	IQ-domain 28 ; IQ-domain 28 ; IQ-domain 28	3	21	21	20	13	15	15	10	7	19	12	8	8	12	13	15	15	10	7	19	12	8	8	12	12	14	14	9	7	18	11	7	7	11	34.6	34.6	32.7	72.848	664	664;664;602	89.5
AT1G14400.2;AT1G14400.1	AT1G14400.2;AT1G14400.1	3;3	3;3	2;2	ubiquitin carrier protein 1 ; ubiquitin carrier protein 1	2	3	3	2	3	2	3	1	1	2	3	1	1	0	3	2	3	1	1	2	3	1	1	0	2	1	2	1	0	1	2	1	0	0	19.1	19.1	7.9	17.281	152	152;152	72.6		1
AT1G14410.1	AT1G14410.1	10	8	8	ssDNA-binding transcriptional regulator	1	10	8	8	7	7	7	9	5	8	6	6	9	8	6	6	6	7	4	6	4	5	8	7	6	6	6	7	4	6	4	5	8	7	49	41.4	41.4	29.058	263	263	93.8
AT1G14440.2;AT1G14440.1;AT1G69600.1;AT3G50890.1;AT2G18350.1;AT2G02540.1	AT1G14440.2;AT1G14440.1	3;3;1;1;1;1	2;2;0;0;0;0	2;2;0;0;0;0	homeobox protein 31 ; homeobox protein 31	6	3	2	2	1	1	2	1	1	0	0	0	0	0	1	1	1	1	1	0	0	0	0	0	1	1	1	1	1	0	0	0	0	0	10.9	8.7	8.7	35.481	312	312;312;242;249;262;310	41
AT2G02510.1;AT1G14450.1	AT2G02510.1;AT1G14450.1	2;2	2;2	2;2	NADH dehydrogenase (ubiquinone)s ; NADH dehydrogenase (ubiquinone)s	2	2	2	2	0	1	1	1	0	0	1	1	1	1	0	1	1	1	0	0	1	1	1	1	0	1	1	1	0	0	1	1	1	1	30.6	30.6	30.6	8.0512	72	72;73	108
AT1G14510.1	AT1G14510.1	4	4	3	alfin-like 7	1	4	4	3	2	1	3	1	1	2	2	2	2	3	2	1	3	1	1	2	2	2	2	3	1	0	2	0	0	1	1	1	1	2	19	19	15.1	28.285	252	252	108
AT1G14570.2;AT1G14570.1;AT1G14570.4;AT1G14570.3	AT1G14570.2;AT1G14570.1;AT1G14570.4;AT1G14570.3	12;12;10;10	12;12;10;10	12;12;10;10	UBX domain-containing protein ; UBX domain-containing protein ; UBX domain-containing protein ; UBX domain-containing protein	4	12	12	12	6	7	6	4	4	5	5	3	7	7	6	7	6	4	4	5	5	3	7	7	6	7	6	4	4	5	5	3	7	7	32.7	32.7	32.7	51.807	468	468;468;447;447	84.8
AT1G14610.1	AT1G14610.1	54	54	53	valyl-tRNA synthetase / valine--tRNA ligase (VALRS)	1	54	54	53	34	32	36	31	21	41	34	26	36	41	34	32	36	31	21	41	34	26	36	41	33	32	35	30	21	40	34	26	36	40	46	46	45.4	125.92	1108	1108	100		2
AT1G14620.1;AT1G14620.2	AT1G14620.1;AT1G14620.2	9;8	9;8	9;8	decoy ; decoy	2	9	9	9	3	4	6	2	1	4	5	3	2	3	3	4	6	2	1	4	5	3	2	3	3	4	6	2	1	4	5	3	2	3	36.5	36.5	36.5	27.14	233	233;220	90.7
AT1G14650.1;AT1G14650.2;AT1G14640.1	AT1G14650.1;AT1G14650.2	28;28;6	28;28;6	28;28;6	SWAP (Suppressor-of-White-APricot)/surp domain-containing protein / ubiquitin family protein ; SWAP (Suppressor-of-White-APricot)/surp domain-containing protein / ubiquitin family protein	3	28	28	28	15	14	18	13	11	15	17	12	19	17	15	14	18	13	11	15	17	12	19	17	15	14	18	13	11	15	17	12	19	17	41.5	41.5	41.5	87.593	785	785;785;735	102
AT1G14670.1	AT1G14670.1	23	7	7	Endomembrane protein 70 protein family	1	23	7	7	14	12	18	15	8	11	15	8	15	15	4	3	6	4	3	4	6	3	5	5	4	3	6	4	3	4	6	3	5	5	32.4	7.8	7.8	68.083	592	592	102
AT1G14685.3;AT1G14685.2;AT1G14685.1	AT1G14685.3;AT1G14685.2;AT1G14685.1	1;1;1	1;1;1	1;1;1	basic pentacysteine 2 ; basic pentacysteine 2 ; basic pentacysteine 2	3	1	1	1	1	1	0	0	0	0	1	0	0	1	1	1	0	0	0	0	1	0	0	1	1	1	0	0	0	0	1	0	0	1	5.4	5.4	5.4	31.168	279	279;279;279	81.5
AT1G14700.2;AT1G14700.1	AT1G14700.2;AT1G14700.1	4;4	3;3	3;3	purple acid phosphatase 3 ; purple acid phosphatase 3	2	4	3	3	1	0	3	0	0	1	0	0	1	1	1	0	2	0	0	0	0	0	1	0	1	0	2	0	0	0	0	0	1	0	10.2	6.6	6.6	41.839	364	364;366	68
AT1G14710.2;AT1G14710.1	AT1G14710.2;AT1G14710.1	17;17	17;17	17;17	hydroxyproline-rich glycoprotein family protein ; hydroxyproline-rich glycoprotein family protein	2	17	17	17	11	12	8	10	5	16	9	8	7	10	11	12	8	10	5	16	9	8	7	10	11	12	8	10	5	16	9	8	7	10	30.1	30.1	30.1	66.203	601	601;601	88.1		2
AT1G14730.1	AT1G14730.1	2	2	2	Cytochrome b561/ferric reductase transmembrane protein family	1	2	2	2	0	1	1	0	0	0	0	0	0	1	0	1	1	0	0	0	0	0	0	1	0	1	1	0	0	0	0	0	0	1	10.3	10.3	10.3	24.781	224	224	89.3
AT1G14740.1	AT1G14740.1	4	4	4	Protein of unknown function (DUF1423)	1	4	4	4	0	0	1	0	2	0	1	0	1	1	0	0	1	0	2	0	1	0	1	1	0	0	1	0	2	0	1	0	1	1	5	5	5	82.388	733	733	123
AT1G14810.1	AT1G14810.1	16	16	16	semialdehyde dehydrogenase family protein	1	16	16	16	13	15	14	13	11	14	12	12	11	14	13	15	14	13	11	14	12	12	11	14	13	15	14	13	11	14	12	12	11	14	41.6	41.6	41.6	40.745	375	375	94.5		3	9
AT1G14820.3;AT1G14820.2;AT1G14820.1	AT1G14820.3;AT1G14820.2;AT1G14820.1	8;6;6	8;6;6	8;6;6	Sec14p-like phosphatidylinositol transfer family protein ; Sec14p-like phosphatidylinositol transfer family protein ; Sec14p-like phosphatidylinositol transfer family protein	3	8	8	8	2	6	3	1	2	6	2	2	2	4	2	6	3	1	2	6	2	2	2	4	2	6	3	1	2	6	2	2	2	4	46.8	46.8	46.8	28.298	252	252;239;239	91.5		1
AT1G14830.1	AT1G14830.1	40	39	28	DYNAMIN-like 1C	1	40	39	28	19	27	29	22	16	29	19	16	21	27	19	27	28	22	16	29	19	16	21	27	13	18	20	16	12	22	14	12	14	19	57.5	56.4	44.5	68.722	614	614	99.7
AT1G14840.1;AT1G14840.2	AT1G14840.1;AT1G14840.2	17;15	9;9	4;4	microtubule-associated proteins 70-4 ; microtubule-associated proteins 70-4	2	17	9	4	5	7	8	4	7	10	4	4	6	12	3	4	3	0	3	5	1	1	1	5	2	2	3	0	1	2	1	0	0	2	28.6	16.1	8.8	67.487	604	604;589	97.7
AT1G14850.1	AT1G14850.1	43	43	43	nucleoporin 155	1	43	43	43	20	22	27	18	9	27	21	14	24	24	20	22	27	18	9	27	21	14	24	24	20	22	27	18	9	27	21	14	24	24	34.8	34.8	34.8	160.01	1464	1464	93.1			1
AT1G14870.1	AT1G14870.1	1	1	1	PLANT CADMIUM RESISTANCE 2	1	1	1	1	0	0	1	0	0	0	1	0	0	0	0	0	1	0	0	0	1	0	0	0	0	0	1	0	0	0	1	0	0	0	9.2	9.2	9.2	16.742	152	152	84.5
AT1G14900.1	AT1G14900.1	4	4	4	high mobility group A	1	4	4	4	2	3	3	4	0	2	2	0	3	3	2	3	3	4	0	2	2	0	3	3	2	3	3	4	0	2	2	0	3	3	30.9	30.9	30.9	22.011	204	204	87.5
AT1G14910.1;AT5G57200.1;AT4G25940.1;AT2G01920.1	AT1G14910.1	12;2;2;1	8;1;1;0	8;1;1;0	ENTH/ANTH/VHS superfamily protein	4	12	8	8	3	5	7	6	1	6	3	3	4	5	1	3	3	3	0	4	0	2	2	2	1	3	3	3	0	4	0	2	2	2	20.7	16.2	16.2	75.515	692	692;591;601;312	85.4
AT1G14930.1	AT1G14930.1	5	5	5	Polyketide cyclase/dehydrase and lipid transport superfamily protein	1	5	5	5	2	2	1	0	1	4	1	0	1	2	2	2	1	0	1	4	1	0	1	2	2	2	1	0	1	4	1	0	1	2	30.3	30.3	30.3	17.892	155	155	95.9
AT1G14940.2;AT1G14940.1	AT1G14940.2;AT1G14940.1	6;6	5;5	4;4	Polyketide cyclase/dehydrase and lipid transport superfamily protein ; Polyketide cyclase/dehydrase and lipid transport superfamily protein	2	6	5	4	3	3	2	3	0	3	1	1	2	3	2	2	1	2	0	2	0	0	1	2	2	2	1	2	0	2	0	0	1	2	41	36	32.4	16.063	139	139;155	72.1		1
AT1G14950.1	AT1G14950.1	9	8	8	Polyketide cyclase/dehydrase and lipid transport superfamily protein	1	9	8	8	8	5	6	7	3	6	7	4	6	8	7	4	5	6	2	5	6	3	5	7	7	4	5	6	2	5	6	3	5	7	51.6	51.6	51.6	17.892	155	155	92.2
AT1G14960.1	AT1G14960.1	8	8	8	Polyketide cyclase/dehydrase and lipid transport superfamily protein	1	8	8	8	3	2	4	4	5	6	2	4	7	5	3	2	4	4	5	6	2	4	7	5	3	2	4	4	5	6	2	4	7	5	50.3	50.3	50.3	17.682	153	153	112		1
AT1G14980.1	AT1G14980.1	10	10	10	chaperonin 10	1	10	10	10	6	5	9	6	7	8	7	6	6	7	6	5	9	6	7	8	7	6	6	7	6	5	9	6	7	8	7	6	6	7	78.6	78.6	78.6	10.812	98	98	99.5
AT1G14990.1;AT1G14990.2	AT1G14990.1;AT1G14990.2	1;1	1;1	1;1	unknown protein; FUNCTIONS IN: molecular_function unknown; INVOLVED IN: biological_process unknown; LOCATED IN: endomembrane system; EXPRESSED IN: 22 plant structures; EXPRESSED DURING: 13 growth stages; Has 34 Blast hits to 34 proteins in 12 species: Arc	2	1	1	1	1	1	0	0	1	0	0	0	0	0	1	1	0	0	1	0	0	0	0	0	1	1	0	0	1	0	0	0	0	0	16.4	16.4	16.4	13.762	122	122;132	36.3
AT1G15000.1	AT1G15000.1	8	8	8	serine carboxypeptidase-like 50	1	8	8	8	6	6	6	3	3	5	6	2	3	3	6	6	6	3	3	5	6	2	3	3	6	6	6	3	3	5	6	2	3	3	18.2	18.2	18.2	49.222	444	444	84.9
AT1G15020.2;AT1G15020.1	AT1G15020.2;AT1G15020.1	6;5	4;3	4;3	quiescin-sulfhydryl oxidase 1 ; quiescin-sulfhydryl oxidase 1	2	6	4	4	3	2	3	2	0	4	2	0	0	1	2	1	2	2	0	2	1	0	0	1	2	1	2	2	0	2	1	0	0	1	12.1	8	8	60.086	528	528;502	58.4
AT1G15040.2;AT1G15040.1	AT1G15040.2;AT1G15040.1	2;2	2;2	2;2	Class I glutamine amidotransferase-like superfamily protein ; Class I glutamine amidotransferase-like superfamily protein	2	2	2	2	0	0	1	0	0	1	1	0	0	2	0	0	1	0	0	1	1	0	0	2	0	0	1	0	0	1	1	0	0	2	4.8	4.8	4.8	38.006	333	333;395	129
AT1G15060.1	AT1G15060.1	11	11	10	Uncharacterised conserved protein UCP031088, alpha/beta hydrolase	1	11	11	10	6	6	5	5	3	7	3	1	4	3	6	6	5	5	3	7	3	1	4	3	6	6	5	5	3	7	3	1	4	3	22.5	22.5	20.4	63.674	578	578	84.4
AT1G15110.1;AT1G15110.2	AT1G15110.1;AT1G15110.2	2;2	2;2	2;2	phosphatidyl serine synthase family protein ; phosphatidyl serine synthase family protein	2	2	2	2	1	1	1	1	0	1	1	1	1	1	1	1	1	1	0	1	1	1	1	1	1	1	1	1	0	1	1	1	1	1	5.2	5.2	5.2	49.518	425	425;453	108
AT1G15120.1;AT1G15120.2	AT1G15120.1;AT1G15120.2	2;1	2;1	2;1	Ubiquinol-cytochrome C reductase hinge protein ; Ubiquinol-cytochrome C reductase hinge protein	2	2	2	2	1	0	0	1	0	1	1	0	2	0	1	0	0	1	0	1	1	0	2	0	1	0	0	1	0	1	1	0	2	0	27.5	27.5	27.5	7.9832	69	69;166	86.4
AT1G15130.1	AT1G15130.1	34	34	34	Endosomal targeting BRO1-like domain-containing protein	1	34	34	34	14	19	21	18	11	25	15	12	17	23	14	19	21	18	11	25	15	12	17	23	14	19	21	18	11	25	15	12	17	23	46.9	46.9	46.9	95.208	846	846	95			3
AT1G15140.1;AT1G15140.3;AT1G15140.2	AT1G15140.1;AT1G15140.3;AT1G15140.2	13;9;9	13;9;9	13;9;9	FAD/NAD(P)-binding oxidoreductase ; FAD/NAD(P)-binding oxidoreductase ; FAD/NAD(P)-binding oxidoreductase	3	13	13	13	8	8	11	10	5	8	8	7	10	10	8	8	11	10	5	8	8	7	10	10	8	8	11	10	5	8	8	7	10	10	47.1	47.1	47.1	31.923	295	295;271;271	96.6
AT1G15200.1;AT1G15200.2;AT1G15200.4;AT1G15200.3	AT1G15200.1;AT1G15200.2;AT1G15200.4;AT1G15200.3	10;10;10;10	10;10;10;10	10;10;10;10	protein-protein interaction regulator family protein ; protein-protein interaction regulator family protein ; protein-protein interaction regulator family protein ; protein-protein interaction regulator family protein	4	10	10	10	1	3	6	4	3	6	4	2	5	4	1	3	6	4	3	6	4	2	5	4	1	3	6	4	3	6	4	2	5	4	26.7	26.7	26.7	48.905	423	423;428;442;470	101
AT1G15210.1	AT1G15210.1	50	22	22	pleiotropic drug resistance 7	1	50	22	22	30	34	32	34	19	30	27	15	29	29	10	11	11	10	6	7	6	5	8	8	10	11	11	10	6	7	6	5	8	8	34.8	17.5	17.5	162.57	1442	1442	83.1
AT1G15215.1;AT1G15215.3;AT1G15215.2	AT1G15215.1;AT1G15215.3;AT1G15215.2	1;1;1	1;1;1	1;1;1	BEST Arabidopsis thaliana protein match is: sequence-specific DNA binding transcription factors;sequence-specific DNA binding (TAIR:AT3G18380.1); Has 89 Blast hits to 86 proteins in 16 species: Archae - 0; Bacteria - 0; Metazoa - 0; Fungi - 0; Plants - 89	3	1	1	1	0	0	0	0	0	0	0	1	0	0	0	0	0	0	0	0	0	1	0	0	0	0	0	0	0	0	0	1	0	0	5.2	5.2	5.2	26.599	231	231;252;258	138
AT1G15240.2;AT1G15240.3;AT1G15240.1	AT1G15240.2;AT1G15240.3;AT1G15240.1	5;5;4	5;5;4	5;5;4	Phox-associated domain;Phox-like;Sorting nexin, C-terminal ; Phox-associated domain;Phox-like;Sorting nexin, C-terminal ; Phox-associated domain;Phox-like;Sorting nexin, C-terminal	3	5	5	5	0	0	2	0	0	2	0	0	1	0	0	0	2	0	0	2	0	0	1	0	0	0	2	0	0	2	0	0	1	0	7.5	7.5	7.5	115.39	1020	1020;1012;706	92.6
AT1G15270.1;AT3G16040.1	AT1G15270.1	3;1	3;1	3;1	Translation machinery associated TMA7	2	3	3	3	1	1	1	1	1	2	1	1	2	2	1	1	1	1	1	2	1	1	2	2	1	1	1	1	1	2	1	1	2	2	34.4	34.4	34.4	6.978	64	64;64	94.2
AT1G15280.1;AT1G15280.2	AT1G15280.1;AT1G15280.2	5;5	5;5	5;5	CASC3/Barentsz eIF4AIII binding ; CASC3/Barentsz eIF4AIII binding	2	5	5	5	1	1	4	2	0	0	3	0	2	3	1	1	4	2	0	0	3	0	2	3	1	1	4	2	0	0	3	0	2	3	9.6	9.6	9.6	63.307	584	584;585	108
AT1G15290.1	AT1G15290.1	44	39	39	Tetratricopeptide repeat (TPR)-like superfamily protein	1	44	39	39	20	22	23	17	11	26	15	10	12	14	18	20	19	14	9	23	13	7	8	9	18	20	19	14	9	23	13	7	8	9	33.1	30.1	30.1	177.63	1608	1608	81.3
AT1G15310.1	AT1G15310.1	11	1	1	signal recognition particle 54 kDa subunit	1	11	1	1	6	8	5	3	3	5	6	5	8	5	0	1	0	0	0	0	0	0	0	0	0	1	0	0	0	0	0	0	0	0	26.5	4.2	4.2	53.006	479	479	32
AT1G15340.1;AT1G15340.2	AT1G15340.1;AT1G15340.2	42;39	42;39	40;37	methyl-CPG-binding domain 10 ; methyl-CPG-binding domain 10	2	42	42	40	24	27	27	25	21	27	28	22	27	28	24	27	27	25	21	27	28	22	27	28	23	25	26	23	19	25	27	20	25	27	83.1	83.1	81	42.357	384	384;332	98.2		2	1
AT1G15350.3;AT1G15350.2;AT1G15350.1	AT1G15350.3;AT1G15350.2;AT1G15350.1	1;1;1	1;1;1	1;1;1	unknown protein; FUNCTIONS IN: molecular_function unknown; INVOLVED IN: biological_process unknown; LOCATED IN: chloroplast; EXPRESSED IN: 22 plant structures; EXPRESSED DURING: 12 growth stages; BEST Arabidopsis thaliana protein match is: unknown protein	3	1	1	1	0	1	0	0	0	0	0	1	0	1	0	1	0	0	0	0	0	1	0	1	0	1	0	0	0	0	0	1	0	1	14.8	14.8	14.8	12.214	108	108;154;154	115
AT1G15390.1	AT1G15390.1	11	11	11	peptide deformylase 1A	1	11	11	11	5	3	5	4	3	5	5	2	6	6	5	3	5	4	3	5	5	2	6	6	5	3	5	4	3	5	5	2	6	6	47.6	47.6	47.6	29.995	269	269	98.1
AT1G15410.1	AT1G15410.1	3	3	3	aspartate-glutamate racemase family	1	3	3	3	1	0	3	1	0	1	1	0	1	1	1	0	3	1	0	1	1	0	1	1	1	0	3	1	0	1	1	0	1	1	5.8	5.8	5.8	36.705	330	330	97.5
AT1G15420.1	AT1G15420.1	2	2	2	CONTAINS InterPro DOMAIN/s: Small-subunit processome, Utp12 (InterPro:IPR007148); Has 764 Blast hits to 656 proteins in 193 species: Archae - 0; Bacteria - 42; Metazoa - 237; Fungi - 154; Plants - 85; Viruses - 23; Other Eukaryotes - 223 (source: NCBI BLi	1	2	2	2	0	0	2	0	0	1	0	0	0	0	0	0	2	0	0	1	0	0	0	0	0	0	2	0	0	1	0	0	0	0	14	14	14	30.333	278	278	69
AT1G15440.2;AT1G15440.1	AT1G15440.2;AT1G15440.1	10;10	10;10	10;10	periodic tryptophan protein 2 ; periodic tryptophan protein 2	2	10	10	10	0	3	2	2	2	2	2	2	3	1	0	3	2	2	2	2	2	2	3	1	0	3	2	2	2	2	2	2	3	1	12.4	12.4	12.4	95.903	860	860;900	97.6
AT1G15470.1	AT1G15470.1	6	5	5	Transducin/WD40 repeat-like superfamily protein	1	6	5	5	4	2	1	1	2	3	4	2	3	3	3	1	0	0	2	2	3	1	2	2	3	1	0	0	2	2	3	1	2	2	21.9	18	18	36.344	333	333	82.5
AT1G15480.1	AT1G15480.1	7	7	7	Tetratricopeptide repeat (TPR)-like superfamily protein	1	7	7	7	2	2	4	3	1	1	2	1	1	1	2	2	4	3	1	1	2	1	1	1	2	2	4	3	1	1	2	1	1	1	11.8	11.8	11.8	67.531	594	594	79
AT1G15500.1	AT1G15500.1	21	21	11	TLC ATP/ADP transporter	1	21	21	11	15	15	16	12	6	15	15	6	14	16	15	15	16	12	6	15	15	6	14	16	7	7	8	4	3	6	7	3	6	6	33.2	33.2	19.6	67.529	618	618	90.2			7
AT1G15690.1;AT1G15690.2	AT1G15690.1;AT1G15690.2	25;17	25;17	25;17	Inorganic H pyrophosphatase family protein ; Inorganic H pyrophosphatase family protein	2	25	25	25	22	22	21	19	14	23	25	17	20	23	22	22	21	19	14	23	25	17	20	23	22	22	21	19	14	23	25	17	20	23	28.7	28.7	28.7	80.819	770	770;642	87.3			2
AT1G15710.1	AT1G15710.1	10	10	9	prephenate dehydrogenase family protein	1	10	10	9	2	6	4	5	1	6	3	2	5	8	2	6	4	5	1	6	3	2	5	8	2	5	4	5	1	5	3	2	5	7	26.3	26.3	23.2	40.633	358	358	101
AT1G15730.1	AT1G15730.1	12	10	10	Cobalamin biosynthesis CobW-like protein	1	12	10	10	7	9	9	10	7	10	9	5	8	8	5	7	7	8	6	8	7	4	6	6	5	7	7	8	6	8	7	4	6	6	34.8	29.2	29.2	50.258	448	448	93.1
AT1G15750.4;AT1G15750.3;AT1G15750.2;AT1G15750.1	AT1G15750.4;AT1G15750.3;AT1G15750.2;AT1G15750.1	44;44;44;44	44;44;44;44	11;11;11;11	Transducin family protein / WD-40 repeat family protein ; Transducin family protein / WD-40 repeat family protein ; Transducin family protein / WD-40 repeat family protein ; Transducin family protein / WD-40 repeat family protein	4	44	44	11	22	25	29	27	18	28	23	16	24	26	22	25	29	27	18	28	23	16	24	26	5	5	6	7	4	5	6	4	4	8	41.2	41.2	12.1	124.3	1131	1131;1131;1131;1131	93.6
AT1G15780.1	AT1G15780.1	10	10	10	unknown protein; BEST Arabidopsis thaliana protein match is: unknown protein (TAIR:AT2G10440.1); Has 103701 Blast hits to 43153 proteins in 1828 species: Archae - 30; Bacteria - 7385; Metazoa - 38639; Fungi - 11531; Plants - 7727; Viruses - 307; Other Euk	1	10	10	10	0	2	4	4	1	2	1	3	3	1	0	2	4	4	1	2	1	3	3	1	0	2	4	4	1	2	1	3	3	1	12	12	12	146.34	1335	1335	92.1
AT1G15810.1	AT1G15810.1	12	12	10	S15/NS1, RNA-binding protein	1	12	12	10	5	5	5	4	3	2	4	1	5	5	5	5	5	4	3	2	4	1	5	5	5	5	4	3	3	2	4	1	5	4	31.3	31.3	26.7	47.329	419	419	88.5
AT1G15820.1	AT1G15820.1	16	16	16	light harvesting complex photosystem II subunit 6	1	16	16	16	14	15	15	15	11	14	14	11	14	16	14	15	15	15	11	14	14	11	14	16	14	15	15	15	11	14	14	11	14	16	51.9	51.9	51.9	27.522	258	258	84		1	1
AT1G15860.1;AT1G15860.2;AT1G15860.3	AT1G15860.1;AT1G15860.2;AT1G15860.3	9;9;9	9;9;9	9;9;9	Domain of unknown function (DUF298) ; Domain of unknown function (DUF298) ; Domain of unknown function (DUF298)	3	9	9	9	1	3	3	1	1	4	2	4	3	5	1	3	3	1	1	4	2	4	3	5	1	3	3	1	1	4	2	4	3	5	43.2	43.2	43.2	26.64	227	227;227;236	98.8
AT1G15880.1	AT1G15880.1	2	2	2	golgi snare 11	1	2	2	2	0	1	0	1	1	1	1	1	0	0	0	1	0	1	1	1	1	1	0	0	0	1	0	1	1	1	1	1	0	0	13	13	13	25.213	223	223	90.7
AT1G15910.1;AT4G00380.1	AT1G15910.1	6;2	6;2	6;2	XH/XS domain-containing protein	2	6	6	6	3	2	5	1	3	3	2	2	3	2	3	2	5	1	3	3	2	2	3	2	3	2	5	1	3	3	2	2	3	2	10.6	10.6	10.6	72.634	634	634;635	91.8
AT1G15930.2;AT1G15930.1	AT1G15930.2;AT1G15930.1	9;9	9;9	5;5	Ribosomal protein L7Ae/L30e/S12e/Gadd45 family protein ; Ribosomal protein L7Ae/L30e/S12e/Gadd45 family protein	2	9	9	5	6	5	6	8	3	6	7	3	6	6	6	5	6	8	3	6	7	3	6	6	3	2	2	5	2	3	4	2	3	3	83.3	83.3	60.4	15.377	144	144;144	84.2		1
AT1G15940.1	AT1G15940.1	6	6	6	Tudor/PWWP/MBT superfamily protein	1	6	6	6	2	2	1	0	1	0	2	0	2	4	2	2	1	0	1	0	2	0	2	4	2	2	1	0	1	0	2	0	2	4	8.2	8.2	8.2	109.59	990	990	108
AT1G15950.1;AT1G15950.2;AT1G80820.1	AT1G15950.1;AT1G15950.2	14;12;2	14;12;2	14;12;2	cinnamoyl coa reductase 1 ; cinnamoyl coa reductase 1	3	14	14	14	9	8	11	8	6	8	8	7	10	9	9	8	11	8	6	8	8	7	10	9	9	8	11	8	6	8	8	7	10	9	41	41	41	37.488	344	344;337;332	96.5
AT1G15980.1	AT1G15980.1	14	14	14	NDH-dependent cyclic electron flow 1	1	14	14	14	12	10	12	12	9	12	11	12	13	13	12	10	12	12	9	12	11	12	13	13	12	10	12	12	9	12	11	12	13	13	36.2	36.2	36.2	51.022	461	461	100		1
AT1G16020.2;AT1G16020.1	AT1G16020.2;AT1G16020.1	12;11	8;7	8;7	Protein of unknown function (DUF1712) ; Protein of unknown function (DUF1712)	2	12	8	8	4	3	7	2	1	3	2	0	2	4	3	2	6	2	0	3	1	0	2	3	3	2	6	2	0	3	1	0	2	3	25.5	17.3	17.3	56.322	502	502;515	81.5
AT1G16030.1	AT1G16030.1	12	3	3	heat shock protein 70B	1	12	3	3	9	8	8	9	6	8	7	9	8	9	3	2	1	1	1	1	1	1	1	1	3	2	1	1	1	1	1	1	1	1	23.5	9.8	9.8	70.914	646	646	79.8
AT1G16080.1	AT1G16080.1	22	22	22	unknown protein; LOCATED IN: apoplast, chloroplast stroma, chloroplast, chloroplast envelope; EXPRESSED IN: 23 plant structures; EXPRESSED DURING: 14 growth stages; Has 81 Blast hits to 81 proteins in 28 species: Archae - 0; Bacteria - 2; Metazoa - 0; Fun	1	22	22	22	14	13	18	15	13	19	17	15	19	21	14	13	18	15	13	19	17	15	19	21	14	13	18	15	13	19	17	15	19	21	71.6	71.6	71.6	34.13	313	313	98.5
AT1G16150.1	AT1G16150.1	2	1	1	wall associated kinase-like 4	1	2	1	1	2	0	1	1	0	1	0	0	0	0	1	0	1	1	0	0	0	0	0	0	1	0	1	1	0	0	0	0	0	0	2.1	0.9	0.9	86.792	779	779	44.7
AT1G16190.1	AT1G16190.1	8	8	5	Rad23 UV excision repair protein family	1	8	8	5	3	4	6	4	3	6	4	4	3	6	3	4	6	4	3	6	4	4	3	6	2	2	4	2	3	4	3	3	3	4	34.5	34.5	26.6	39.842	368	368	100
AT1G16210.1	AT1G16210.1	15	15	15	unknown protein; CONTAINS InterPro DOMAIN/s: Protein of unknown function DUF1014 (InterPro:IPR010422); Has 16107 Blast hits to 8386 proteins in 1107 species: Archae - 26; Bacteria - 3370; Metazoa - 4013; Fungi - 1516; Plants - 526; Viruses - 120; Other Eu	1	15	15	15	8	4	9	5	4	7	6	3	6	9	8	4	9	5	4	7	6	3	6	9	8	4	9	5	4	7	6	3	6	9	52.6	52.6	52.6	26.826	234	234	96.5		1
AT1G16240.3;AT1G16240.2;AT1G16240.1	AT1G16240.3;AT1G16240.2;AT1G16240.1	12;12;12	12;12;12	11;11;11	syntaxin of plants 51 ; syntaxin of plants 51 ; syntaxin of plants 51	3	12	12	11	7	8	6	8	4	7	6	3	6	6	7	8	6	8	4	7	6	3	6	6	7	8	6	8	4	7	6	3	6	5	58.3	58.3	55.3	25.523	228	228;232;232	86.9		1
AT1G16270.2;AT1G16270.1	AT1G16270.2;AT1G16270.1	11;11	5;5	5;5	Protein kinase superfamily protein with octicosapeptide/Phox/Bem1p domain ; Protein kinase superfamily protein with octicosapeptide/Phox/Bem1p domain	2	11	5	5	2	2	5	4	1	5	3	1	5	6	0	0	3	1	0	1	0	0	1	2	0	0	3	1	0	1	0	0	1	2	10.7	5.1	5.1	126.78	1147	1147;1147	108
AT1G16280.1	AT1G16280.1	5	5	5	RNA helicase 36	1	5	5	5	1	4	1	0	0	2	0	3	1	2	1	4	1	0	0	2	0	3	1	2	1	4	1	0	0	2	0	3	1	2	12.2	12.2	12.2	54.835	491	491	96.7
AT1G16300.1	AT1G16300.1	15	6	6	glyceraldehyde-3-phosphate dehydrogenase of plastid 2	1	15	6	6	8	9	12	8	6	8	8	6	9	12	1	3	4	2	2	3	1	0	2	5	1	3	4	2	2	3	1	0	2	5	44	21.9	21.9	44.845	420	420	92.8
AT1G16340.3;AT1G16340.2;AT1G16340.1;AT1G16340.4	AT1G16340.3;AT1G16340.2;AT1G16340.1;AT1G16340.4	13;13;13;12	6;6;6;5	6;6;6;5	Aldolase superfamily protein ; Aldolase superfamily protein ; Aldolase superfamily protein ; Aldolase superfamily protein	4	13	6	6	8	7	6	5	5	9	6	6	9	8	3	3	4	2	3	5	3	4	4	4	3	3	4	2	3	5	3	4	4	4	53.6	29.9	29.9	31.675	291	291;291;291;293	97.4		1
AT1G16350.1	AT1G16350.1	22	22	18	Aldolase-type TIM barrel family protein	1	22	22	18	12	16	16	16	10	17	15	9	14	14	12	16	16	16	10	17	15	9	14	14	11	14	13	14	8	13	14	8	12	13	49	49	42	54.051	502	502	92.3		1
AT1G16400.1	AT1G16400.1	13	13	8	cytochrome P450, family 79, subfamily F, polypeptide 2	1	13	13	8	4	6	8	3	1	4	2	2	2	2	4	6	8	3	1	4	2	2	2	2	3	2	6	1	1	1	1	2	1	1	25.7	25.7	16.6	61.431	537	537	79.3
AT1G16410.1;AT1G16410.2	AT1G16410.1;AT1G16410.2	9;6	4;3	4;3	cytochrome p450 79f1 ; cytochrome p450 79f1	2	9	4	4	2	6	4	2	1	4	1	0	1	2	1	2	2	0	1	1	0	0	0	1	1	2	2	0	1	1	0	0	0	1	17.7	8.6	8.6	61.695	538	538;423	62.8
AT1G16445.1	AT1G16445.1	2	2	2	S-adenosyl-L-methionine-dependent methyltransferases superfamily protein	1	2	2	2	1	1	1	0	1	1	2	2	0	1	1	1	1	0	1	1	2	2	0	1	1	1	1	0	1	1	2	2	0	1	11.3	11.3	11.3	30.155	274	274	92.7
AT1G16460.4;AT1G16460.3;AT1G16460.1;AT1G16460.2	AT1G16460.4;AT1G16460.3;AT1G16460.1;AT1G16460.2	13;13;13;13	13;13;13;13	13;13;13;13	rhodanese homologue 2 ; rhodanese homologue 2 ; rhodanese homologue 2 ; rhodanese homologue 2	4	13	13	13	6	7	8	6	4	5	5	4	6	7	6	7	8	6	4	5	5	4	6	7	6	7	8	6	4	5	5	4	6	7	52.8	52.8	52.8	34.717	318	318;318;318;342	90
AT1G16470.2;AT1G16470.1	AT1G16470.2;AT1G16470.1	15;15	1;1	1;1	proteasome subunit PAB1 ; proteasome subunit PAB1	2	15	1	1	10	7	12	10	8	13	9	11	11	13	1	0	0	0	0	0	0	0	1	1	1	0	0	0	0	0	0	0	1	1	70.6	8.5	8.5	25.701	235	235;235	123
AT1G16520.1;AT1G56080.1	AT1G16520.1	9;1	9;1	9;1	unknown protein; FUNCTIONS IN: molecular_function unknown; INVOLVED IN: biological_process unknown; LOCATED IN: plasma membrane; EXPRESSED IN: 22 plant structures; EXPRESSED DURING: 13 growth stages; BEST Arabidopsis thaliana protein match is: unknown pro	2	9	9	9	1	3	4	3	1	4	1	1	4	3	1	3	4	3	1	4	1	1	4	3	1	3	4	3	1	4	1	1	4	3	32.6	32.6	32.6	36.426	325	325;310	91.9
AT1G16560.3;AT1G16560.2;AT1G16560.1	AT1G16560.3;AT1G16560.2;AT1G16560.1	1;1;1	1;1;1	1;1;1	Per1-like family protein ; Per1-like family protein ; Per1-like family protein	3	1	1	1	1	0	1	1	0	1	1	0	1	1	1	0	1	1	0	1	1	0	1	1	1	0	1	1	0	1	1	0	1	1	3.8	3.8	3.8	39.374	342	342;342;342	89.1
AT1G16570.1;AT1G16570.2	AT1G16570.1;AT1G16570.2	2;2	2;2	2;2	UDP-Glycosyltransferase superfamily protein ; UDP-Glycosyltransferase superfamily protein	2	2	2	2	0	0	1	1	0	1	1	1	1	2	0	0	1	1	0	1	1	1	1	2	0	0	1	1	0	1	1	1	1	2	5.6	5.6	5.6	52.32	465	465;496	124
AT1G16610.2;AT1G16610.1;AT1G16610.3	AT1G16610.2;AT1G16610.1;AT1G16610.3	4;4;4	4;4;4	4;4;4	arginine/serine-rich 45 ; arginine/serine-rich 45 ; arginine/serine-rich 45	3	4	4	4	0	2	3	1	1	2	1	0	2	1	0	2	3	1	1	2	1	0	2	1	0	2	3	1	1	2	1	0	2	1	10.8	10.8	10.8	44.648	407	407;414;425	97.4
AT1G16700.1	AT1G16700.1	10	3	3	Alpha-helical ferredoxin	1	10	3	3	4	6	4	5	3	7	5	3	4	6	1	2	0	2	1	0	1	1	1	1	1	2	0	2	1	0	1	1	1	1	46.8	13.5	13.5	25.377	222	222	85.3
AT1G16710.2;AT1G16710.1	AT1G16710.2;AT1G16710.1	5;5	2;2	2;2	histone acetyltransferase of the CBP family 12 ; histone acetyltransferase of the CBP family 12	2	5	2	2	0	0	0	1	1	2	0	1	1	0	0	0	0	1	0	1	0	0	0	0	0	0	0	1	0	1	0	0	0	0	2.7	1.4	1.4	187.09	1677	1677;1706	82
AT1G16720.1	AT1G16720.1	37	37	37	high chlorophyll fluorescence phenotype 173	1	37	37	37	24	23	26	24	15	21	22	13	24	28	24	23	26	24	15	21	22	13	24	28	24	23	26	24	15	21	22	13	24	28	54.7	54.7	54.7	65.708	598	598	93.8
AT1G16740.1	AT1G16740.1	4	4	4	Ribosomal protein L20	1	4	4	4	1	2	3	1	1	2	2	2	2	3	1	2	3	1	1	2	2	2	2	3	1	2	3	1	1	2	2	2	2	3	30.2	30.2	30.2	14.722	126	126	109
AT1G16780.1	AT1G16780.1	9	2	2	Inorganic H pyrophosphatase family protein	1	9	2	2	3	3	3	3	5	3	6	2	3	5	1	0	1	1	1	1	2	1	1	1	1	0	1	1	1	1	2	1	1	1	10.5	2.6	2.6	90.995	851	851	105
AT1G16790.1	AT1G16790.1	8	8	8	ribosomal protein-related	1	8	8	8	4	1	4	3	3	3	4	4	7	6	4	1	4	3	3	3	4	4	7	6	4	1	4	3	3	3	4	4	7	6	43.8	43.8	43.8	15.454	144	144	115
AT1G16810.2;AT1G16810.1	AT1G16810.2;AT1G16810.1	6;6	6;6	6;6	unknown protein; CONTAINS InterPro DOMAIN/s: Protein of unknown function DUF1754, eukaryotic (InterPro:IPR013865); Has 35333 Blast hits to 34131 proteins in 2444 species: Archae - 798; Bacteria - 22429; Metazoa - 974; Fungi - 991; Plants - 531; Viruses -	2	6	6	6	0	2	2	0	2	4	1	1	3	2	0	2	2	0	2	4	1	1	3	2	0	2	2	0	2	4	1	1	3	2	58.3	58.3	58.3	16.382	144	144;144	101
AT1G16820.2;AT1G16820.1	AT1G16820.2;AT1G16820.1	1;1	1;1	1;1	vacuolar ATP synthase catalytic subunit-related / V-ATPase-related / vacuolar proton pump-related ; vacuolar ATP synthase catalytic subunit-related / V-ATPase-related / vacuolar proton pump-related	2	1	1	1	1	1	1	1	1	1	1	1	1	1	1	1	1	1	1	1	1	1	1	1	1	1	1	1	1	1	1	1	1	1	22.7	22.7	22.7	7.3872	66	66;93	110
AT1G16860.1	AT1G16860.1	8	2	2	Ubiquitin-specific protease family C19-related protein	1	8	2	2	1	3	1	3	2	2	2	1	2	3	1	1	0	0	0	1	0	0	0	0	1	1	0	0	0	1	0	0	0	0	18.1	5.9	5.9	50.582	474	474	48
AT1G16870.1	AT1G16870.1	15	15	15	mitochondrial 28S ribosomal protein S29-related	1	15	15	15	5	8	9	6	6	7	6	4	5	6	5	8	9	6	6	7	6	4	5	6	5	8	9	6	6	7	6	4	5	6	42.5	42.5	42.5	53.783	480	480	83.6
AT1G16880.1;AT1G16880.2	AT1G16880.1;AT1G16880.2	13;8	13;8	13;8	uridylyltransferase-related ; uridylyltransferase-related	2	13	13	13	11	10	11	10	8	13	10	8	11	13	11	10	11	10	8	13	10	8	11	13	11	10	11	10	8	13	10	8	11	13	56.9	56.9	56.9	31.294	290	290;213	94.7
AT1G16890.2;AT1G16890.3;AT1G16890.1	AT1G16890.2;AT1G16890.3;AT1G16890.1	9;8;7	9;8;7	2;1;1	ubiquitin-conjugating enzyme 36 ; ubiquitin-conjugating enzyme 36 ; ubiquitin-conjugating enzyme 36	3	9	9	2	5	6	7	6	3	7	5	3	7	8	5	6	7	6	3	7	5	3	7	8	2	2	2	2	1	2	2	2	2	2	65.4	65.4	19.6	17.22	153	153;162;120	94.9		1
AT1G16900.1	AT1G16900.1	6	6	6	Alg9-like mannosyltransferase family	1	6	6	6	1	2	3	3	1	4	1	0	0	2	1	2	3	3	1	4	1	0	0	2	1	2	3	3	1	4	1	0	0	2	10.5	10.5	10.5	65.083	570	570	85.5
AT1G16920.1	AT1G16920.1	17	17	10	RAB GTPase homolog A1B	1	17	17	10	13	11	14	11	7	13	13	8	12	14	13	11	14	11	7	13	13	8	12	14	7	6	8	6	2	8	7	2	6	7	59.3	59.3	27.8	24.02	216	216	94.7
AT1G16970.1	AT1G16970.1	5	5	4	KU70 homolog	1	5	5	4	1	1	1	2	1	2	1	1	2	2	1	1	1	2	1	2	1	1	2	2	1	1	1	2	1	2	1	1	2	2	11.8	11.8	7.9	70.29	621	621	104
AT1G17020.1;AT4G25310.1;AT1G17010.1	AT1G17020.1	11;1;1	11;1;1	10;0;1	senescence-related gene 1	3	11	11	10	2	5	5	3	2	3	4	2	5	3	2	5	5	3	2	3	4	2	5	3	2	5	4	2	2	3	4	2	4	2	34.6	34.6	32.7	41.039	358	358;353;361	94.9
AT1G17050.1	AT1G17050.1	17	17	12	solanesyl diphosphate synthase 2	1	17	17	12	5	8	10	6	3	10	9	6	10	9	5	8	10	6	3	10	9	6	10	9	4	6	6	3	3	8	6	5	5	5	50.1	50.1	44.1	46.044	417	417	98.8
AT1G17070.1	AT1G17070.1	13	13	12	GC-rich sequence DNA-binding factor-like protein with Tuftelin interacting domain	1	13	13	12	4	7	6	5	3	5	3	1	4	2	4	7	6	5	3	5	3	1	4	2	4	7	6	5	3	5	3	1	3	2	19.6	19.6	18.4	96.883	849	849	79.6
AT1G17100.1	AT1G17100.1	8	8	8	SOUL heme-binding family protein	1	8	8	8	5	6	4	5	3	4	5	4	5	6	5	6	4	5	3	4	5	4	5	6	5	6	4	5	3	4	5	4	5	6	45.7	45.7	45.7	25.388	232	232	96.4		1
AT1G17120.1	AT1G17120.1	4	4	4	cationic amino acid transporter 8	1	4	4	4	1	1	1	0	0	2	1	0	0	2	1	1	1	0	0	2	1	0	0	2	1	1	1	0	0	2	1	0	0	2	6.9	6.9	6.9	64.861	590	590	94.3
AT1G17130.1;AT1G17130.2	AT1G17130.1;AT1G17130.2	5;5	5;5	5;5	Family of unknown function (DUF572) ; Family of unknown function (DUF572)	2	5	5	5	1	3	1	1	1	3	2	1	2	0	1	3	1	1	1	3	2	1	2	0	1	3	1	1	1	3	2	1	2	0	25.4	25.4	25.4	37.638	331	331;338	81.8			2
AT1G17140.2;AT1G17140.1	AT1G17140.2;AT1G17140.1	3;3	3;3	2;2	interactor of constitutive active rops 1 ; interactor of constitutive active rops 1	2	3	3	2	0	0	3	0	0	0	0	0	0	0	0	0	3	0	0	0	0	0	0	0	0	0	2	0	0	0	0	0	0	0	8.7	8.7	6.7	38.357	344	344;344	49
AT1G17160.2;AT1G17160.1	AT1G17160.2;AT1G17160.1	9;9	9;9	9;9	pfkB-like carbohydrate kinase family protein ; pfkB-like carbohydrate kinase family protein	2	9	9	9	5	6	4	3	5	5	5	4	4	5	5	6	4	3	5	5	5	4	4	5	5	6	4	3	5	5	5	4	4	5	38.6	38.6	38.6	37.676	355	355;379	88.5		1
AT1G17170.1	AT1G17170.1	10	5	5	glutathione S-transferase TAU 24	1	10	5	5	6	5	7	6	5	6	4	3	6	5	3	3	3	2	3	3	2	1	3	3	3	3	3	2	3	3	2	1	3	3	28.9	20.2	20.2	25.306	218	218	103
AT1G17180.1	AT1G17180.1	8	6	5	glutathione S-transferase TAU 25	1	8	6	5	5	5	6	4	0	8	4	1	5	4	4	4	4	2	0	6	3	0	3	3	3	3	3	1	0	5	2	0	2	2	28.1	20.8	17.6	25.59	221	221	91.6
AT1G17190.1	AT1G17190.1	14	12	11	glutathione S-transferase tau 26	1	14	12	11	6	7	9	8	3	7	4	4	5	8	5	7	8	7	3	7	4	4	5	8	5	7	8	7	3	7	4	4	5	8	45.5	40.9	32.7	25.779	220	220	97.1
AT1G17200.1;AT1G17200.2	AT1G17200.1;AT1G17200.2	2;1	2;1	2;1	Uncharacterised protein family (UPF0497) ; Uncharacterised protein family (UPF0497)	2	2	2	2	1	1	1	0	1	1	1	2	0	1	1	1	1	0	1	1	1	2	0	1	1	1	1	0	1	1	1	2	0	1	9.8	9.8	9.8	21.878	204	204;135	95
AT1G17210.1	AT1G17210.1	18	18	18	IAP-like protein 1	1	18	18	18	4	7	8	7	3	10	8	2	4	5	4	7	8	7	3	10	8	2	4	5	4	7	8	7	3	10	8	2	4	5	23.3	23.3	23.3	103.09	958	958	92.2
AT1G17220.1	AT1G17220.1	59	59	59	Translation initiation factor 2, small GTP-binding protein	1	59	59	59	31	36	33	33	19	35	32	24	38	39	31	36	33	33	19	35	32	24	38	39	31	36	33	33	19	35	32	24	38	39	61.6	61.6	61.6	109.75	1026	1026	95.4
AT1G17290.1	AT1G17290.1	27	27	18	alanine aminotransferas	1	27	27	18	20	21	24	16	16	23	21	18	23	23	20	21	24	16	16	23	21	18	23	23	15	14	17	10	11	16	15	13	16	15	55.2	55.2	39.8	59.82	543	543	95.8
AT1G17330.1	AT1G17330.1	7	7	7	Metal-dependent phosphohydrolase	1	7	7	7	0	2	2	0	0	3	0	1	1	1	0	2	2	0	0	3	0	1	1	1	0	2	2	0	0	3	0	1	1	1	40.5	40.5	40.5	25.503	222	222	97.1
AT1G17340.1	AT1G17340.1	7	7	7	Phosphoinositide phosphatase family protein	1	7	7	7	3	4	4	1	0	4	3	2	1	0	3	4	4	1	0	4	3	2	1	0	3	4	4	1	0	4	3	2	1	0	13.5	13.5	13.5	89.836	785	785	74.5
AT1G17360.1	AT1G17360.1	9	8	8	BEST Arabidopsis thaliana protein match is: COP1-interacting protein-related (TAIR:AT1G72410.1); Has 9949 Blast hits to 7480 proteins in 576 species: Archae - 12; Bacteria - 1007; Metazoa - 3636; Fungi - 982; Plants - 444; Viruses - 50; Other Eukaryotes -	1	9	8	8	6	4	4	2	0	2	2	0	2	3	5	4	4	1	0	2	2	0	2	3	5	4	4	1	0	2	2	0	2	3	11.4	10.6	10.6	119.23	1061	1061	74.9
AT1G17370.1;AT1G17370.2	AT1G17370.1;AT1G17370.2	9;8	5;4	5;4	oligouridylate binding protein 1B ; oligouridylate binding protein 1B	2	9	5	5	2	3	6	3	4	7	5	6	6	6	1	0	2	1	1	3	2	3	2	2	1	0	2	1	1	3	2	3	2	2	26	19.3	19.3	46.048	419	419;416	111
AT1G17440.2;AT1G17440.1	AT1G17440.2;AT1G17440.1	2;2	2;2	2;2	Transcription initiation factor TFIID subunit A ; Transcription initiation factor TFIID subunit A	2	2	2	2	0	1	1	1	1	0	0	0	1	1	0	1	1	1	1	0	0	0	1	1	0	1	1	1	1	0	0	0	1	1	6.4	6.4	6.4	74.805	683	683;683	92
AT1G17470.2;AT1G17470.1;AT1G72660.3;AT1G72660.2;AT1G72660.1	AT1G17470.2;AT1G17470.1;AT1G72660.3;AT1G72660.2;AT1G72660.1	20;20;12;12;12	20;20;12;12;12	20;20;12;12;12	developmentally regulated G-protein 1 ; developmentally regulated G-protein 1 ; P-loop containing nucleoside triphosphate hydrolases superfamily protein ; P-loop containing nucleoside triphosphate hydrolases superfamily protein ; P-loop containing nucleos	5	20	20	20	13	15	17	14	10	15	14	12	15	14	13	15	17	14	10	15	14	12	15	14	13	15	17	14	10	15	14	12	15	14	50.4	50.4	50.4	44.639	399	399;399;399;399;399	87.5
AT1G17500.1	AT1G17500.1	6	6	4	ATPase E1-E2 type family protein / haloacid dehalogenase-like hydrolase family protein	1	6	6	4	0	1	2	1	1	3	1	1	1	3	0	1	2	1	1	3	1	1	1	3	0	1	0	0	1	3	1	1	0	2	5.5	5.5	3.3	138.19	1216	1216	110
AT1G17530.1	AT1G17530.1	1	1	1	translocase of inner mitochondrial membrane 23	1	1	1	1	0	1	0	1	0	0	0	0	0	0	0	1	0	1	0	0	0	0	0	0	0	1	0	1	0	0	0	0	0	0	7	7	7	19.974	187	187	55
AT1G17550.1;AT1G72770.2	AT1G17550.1	3;1	3;1	2;0	homology to ABI2	2	3	3	2	1	0	0	1	1	0	1	0	0	0	1	0	0	1	1	0	1	0	0	0	1	0	0	0	1	0	1	0	0	0	7.2	7.2	5.7	56.061	511	511;406	67.2
AT1G17580.1	AT1G17580.1	28	17	17	myosin 1	1	28	17	17	8	8	17	10	3	10	8	5	8	13	3	3	9	5	1	4	3	2	4	6	3	3	9	5	1	4	3	2	4	6	19.6	12.3	12.3	172.91	1520	1520	85.9
AT1G17620.1	AT1G17620.1	5	5	5	Late embryogenesis abundant (LEA) hydroxyproline-rich glycoprotein family	1	5	5	5	3	3	3	3	3	2	2	1	2	3	3	3	3	3	3	2	2	1	2	3	3	3	3	3	3	2	2	1	2	3	27.3	27.3	27.3	28.288	264	264	81
AT1G17650.1	AT1G17650.1	13	13	13	glyoxylate reductase 2	1	13	13	13	10	10	11	8	4	9	9	5	11	9	10	10	11	8	4	9	9	5	11	9	10	10	11	8	4	9	9	5	11	9	55.9	55.9	55.9	37.781	358	358	92.7
AT1G17700.1	AT1G17700.1	2	2	2	prenylated RAB acceptor 1.F1	1	2	2	2	0	1	1	0	0	1	0	0	0	0	0	1	1	0	0	1	0	0	0	0	0	1	1	0	0	1	0	0	0	0	11.1	11.1	11.1	20.445	180	180	54.3
AT1G17720.1	AT1G17720.1	18	1	1	Protein phosphatase 2A, regulatory subunit PR55	1	18	1	1	3	9	10	6	6	9	7	6	6	8	1	1	1	1	1	0	1	1	0	0	1	1	1	1	1	0	1	1	0	0	43.1	3	3	56.274	501	501	63.7
AT1G17720.2	AT1G17720.2	18	18	1	Protein phosphatase 2A, regulatory subunit PR55	1	18	18	1	3	9	10	5	6	10	7	5	7	9	3	9	10	5	6	10	7	5	7	9	1	1	1	0	1	1	1	0	1	1	43	43	2.8	56.175	500	500	101
AT1G17730.1	AT1G17730.1	7	3	3	vacuolar protein sorting 46.1	1	7	3	3	1	4	4	2	1	5	2	0	2	3	0	2	1	0	1	2	1	0	0	0	0	2	1	0	1	2	1	0	0	0	33	16.7	16.7	22.763	203	203	83.4
AT1G17745.1;AT1G17745.2	AT1G17745.1;AT1G17745.2	13;13	10;10	10;10	D-3-phosphoglycerate dehydrogenase ; D-3-phosphoglycerate dehydrogenase	2	13	10	10	5	7	6	7	4	8	6	5	4	5	3	4	3	4	3	5	3	3	1	2	3	4	3	4	3	5	3	3	1	2	26.6	23.7	23.7	66.453	624	624;651	84.6			2
AT1G17760.1	AT1G17760.1	8	8	8	Tetratricopeptide repeat (TPR)-like superfamily protein	1	8	8	8	1	2	4	2	0	5	2	0	2	3	1	2	4	2	0	5	2	0	2	3	1	2	4	2	0	5	2	0	2	3	12.8	12.8	12.8	82.649	734	734	93.4
AT1G17810.1;AT1G73190.1	AT1G17810.1;AT1G73190.1	2;2	2;2	2;2	beta-tonoplast intrinsic protein ; Aquaporin-like superfamily protein	2	2	2	2	2	2	2	1	0	2	2	0	2	2	2	2	2	1	0	2	2	0	2	2	2	2	2	1	0	2	2	0	2	2	7.9	7.9	7.9	28.182	267	267;268	97.2
AT1G17840.1	AT1G17840.1	13	13	13	white-brown complex homolog protein 11	1	13	13	13	7	8	8	6	5	9	8	6	8	10	7	8	8	6	5	9	8	6	8	10	7	8	8	6	5	9	8	6	8	10	20.6	20.6	20.6	78.412	703	703	97.4		2
AT1G17850.1;AT1G17850.2	AT1G17850.1;AT1G17850.2	6;6	6;6	6;6	Rhodanese/Cell cycle control phosphatase superfamily protein ; Rhodanese/Cell cycle control phosphatase superfamily protein	2	6	6	6	3	2	3	0	1	2	2	0	0	1	3	2	3	0	1	2	2	0	0	1	3	2	3	0	1	2	2	0	0	1	13.9	13.9	13.9	50.622	446	446;448	61.7		1
AT1G17860.1	AT1G17860.1	11	11	11	Kunitz family trypsin and protease inhibitor protein	1	11	11	11	7	7	7	7	6	10	6	4	7	7	7	7	7	7	6	10	6	4	7	7	7	7	7	7	6	10	6	4	7	7	55.1	55.1	55.1	22.081	196	196	86.2
AT1G17880.1	AT1G17880.1	10	10	7	basic transcription factor 3	1	10	10	7	9	9	10	9	7	10	9	9	8	9	9	9	10	9	7	10	9	9	8	9	6	7	7	6	5	7	6	6	5	7	56.4	56.4	52.1	17.946	165	165	88.9			3
AT1G17890.1;AT1G17890.3;AT1G17890.2	AT1G17890.1;AT1G17890.3;AT1G17890.2	13;12;12	8;7;7	8;7;7	NAD(P)-binding Rossmann-fold superfamily protein ; NAD(P)-binding Rossmann-fold superfamily protein ; NAD(P)-binding Rossmann-fold superfamily protein	3	13	8	8	10	10	10	8	7	12	11	7	9	10	7	7	7	6	6	8	7	6	6	7	7	7	7	6	6	8	7	6	6	7	45.1	31.7	31.7	36.227	328	328;320;320	97.8		1
AT1G17940.1	AT1G17940.1	4	3	3	Endosomal targeting BRO1-like domain-containing protein	1	4	3	3	1	2	2	2	1	2	1	1	1	1	0	1	1	1	1	1	0	1	0	0	0	1	1	1	1	1	0	1	0	0	15.1	13.3	13.3	45.08	405	405	74.7
AT1G17960.1	AT1G17960.1	2	1	1	Threonyl-tRNA synthetase	1	2	1	1	2	2	0	1	0	1	1	1	1	1	1	1	0	0	0	0	1	0	0	0	1	1	0	0	0	0	1	0	0	0	6.6	4.4	4.4	52.436	458	458	55.3
AT1G17980.1;AT1G17980.2	AT1G17980.1;AT1G17980.2	9;5	9;5	9;5	poly(A) polymerase 1 ; poly(A) polymerase 1	2	9	9	9	3	4	6	5	2	4	3	1	3	4	3	4	6	5	2	4	3	1	3	4	3	4	6	5	2	4	3	1	3	4	17	17	17	80.183	713	713;586	88
AT1G18060.1	AT1G18060.1	11	11	11	unknown protein; INVOLVED IN: biological_process unknown; LOCATED IN: chloroplast; EXPRESSED IN: 22 plant structures; EXPRESSED DURING: 13 growth stages; Has 74 Blast hits to 74 proteins in 29 species: Archae - 0; Bacteria - 19; Metazoa - 0; Fungi - 0; Pl	1	11	11	11	8	8	8	6	6	6	6	5	6	7	8	8	8	6	6	6	6	5	6	7	8	8	8	6	6	6	6	5	6	7	45.1	45.1	45.1	25.198	226	226	93.6
AT1G18070.1;AT1G18070.2;AT1G18070.3	AT1G18070.1;AT1G18070.2;AT1G18070.3	31;31;31	31;31;31	31;31;31	Translation elongation factor EF1A/initiation factor IF2gamma family protein ; Translation elongation factor EF1A/initiation factor IF2gamma family protein ; Translation elongation factor EF1A/initiation factor IF2gamma family protein	3	31	31	31	21	22	21	19	10	25	24	16	22	26	21	22	21	19	10	25	24	16	22	26	21	22	21	19	10	25	24	16	22	26	44.5	44.5	44.5	59.242	532	532;532;543	94.7		3
AT1G18080.1	AT1G18080.1	32	32	24	Transducin/WD40 repeat-like superfamily protein	1	32	32	24	24	23	25	23	16	27	24	16	27	28	24	23	25	23	16	27	24	16	27	28	17	16	20	17	12	20	18	13	21	23	77.7	77.7	61.8	35.747	327	327	99.1		1
AT1G18150.3;AT1G18150.2;AT1G18150.1	AT1G18150.3;AT1G18150.2;AT1G18150.1	22;22;22	22;22;22	12;12;12	Protein kinase superfamily protein ; Protein kinase superfamily protein ; Protein kinase superfamily protein	3	22	22	12	5	11	10	6	7	6	7	6	5	12	5	11	10	6	7	6	7	6	5	12	4	6	4	3	2	3	4	3	2	7	41.8	41.8	23.1	66.231	589	589;589;589	96
AT1G18170.1	AT1G18170.1	9	9	9	FKBP-like peptidyl-prolyl cis-trans isomerase family protein	1	9	9	9	5	5	5	7	5	7	6	6	3	4	5	5	5	7	5	7	6	6	3	4	5	5	5	7	5	7	6	6	3	4	40.9	40.9	40.9	26.529	247	247	92.5
AT1G18190.1	AT1G18190.1	8	8	8	golgin candidate 2	1	8	8	8	2	2	2	0	2	7	3	2	2	4	2	2	2	0	2	7	3	2	2	4	2	2	2	0	2	7	3	2	2	4	13	13	13	74.786	668	668	102
AT1G18210.2;AT1G18210.1	AT1G18210.2;AT1G18210.1	16;16	16;16	15;15	Calcium-binding EF-hand family protein ; Calcium-binding EF-hand family protein	2	16	16	15	7	12	9	8	6	8	9	7	12	10	7	12	9	8	6	8	9	7	12	10	7	12	9	8	6	8	9	7	12	10	99.4	99.4	99.4	18.35	170	170;170	86.4		1
AT1G18250.1;AT1G18250.2	AT1G18250.1;AT1G18250.2	1;1	1;1	1;1	Pathogenesis-related thaumatin superfamily protein ; Pathogenesis-related thaumatin superfamily protein	2	1	1	1	0	0	1	1	1	0	0	0	0	0	0	0	1	1	1	0	0	0	0	0	0	0	1	1	1	0	0	0	0	0	5.3	5.3	5.3	25.906	243	243;244	69.5
AT1G18260.1	AT1G18260.1	22	22	16	HCP-like superfamily protein	1	22	22	16	10	9	14	9	6	8	10	4	6	12	10	9	14	9	6	8	10	4	6	12	7	6	9	5	4	7	8	4	6	10	38.8	38.8	31	75.941	678	678	89.3
AT1G18270.1;AT1G18270.2;AT1G18270.3	AT1G18270.1;AT1G18270.2;AT1G18270.3	54;53;53	54;53;53	54;53;53	ketose-bisphosphate aldolase class-II family protein ; ketose-bisphosphate aldolase class-II family protein ; ketose-bisphosphate aldolase class-II family protein	3	54	54	54	31	35	37	32	21	38	30	23	31	33	31	35	37	32	21	38	30	23	31	33	31	35	37	32	21	38	30	23	31	33	49.2	49.2	49.2	147.04	1373	1373;1374;1393	95.8
AT1G18320.1;AT3G10110.1	AT1G18320.1;AT3G10110.1	2;2	2;2	2;2	Mitochondrial import inner membrane translocase subunit Tim17/Tim22/Tim23 family protein ; Mitochondrial import inner membrane translocase subunit Tim17/Tim22/Tim23 family protein	2	2	2	2	0	1	2	0	0	0	1	0	1	1	0	1	2	0	0	0	1	0	1	1	0	1	2	0	0	0	1	0	1	1	13.4	13.4	13.4	15.096	142	142;173	96.8
AT1G18340.1	AT1G18340.1	2	2	2	basal transcription factor complex subunit-related	1	2	2	2	1	0	1	1	0	1	1	0	0	0	1	0	1	1	0	1	1	0	0	0	1	0	1	1	0	1	1	0	0	0	8	8	8	33.067	301	301	68.2
AT1G18360.1;AT1G73480.1	AT1G18360.1	3;1	3;1	3;1	alpha/beta-Hydrolases superfamily protein	2	3	3	3	1	1	0	0	0	0	0	0	0	2	1	1	0	0	0	0	0	0	0	2	1	1	0	0	0	0	0	0	0	2	9.7	9.7	9.7	41.959	382	382;463	107
AT1G18440.1	AT1G18440.1	4	4	4	Peptidyl-tRNA hydrolase family protein	1	4	4	4	2	1	3	2	0	3	2	0	1	3	2	1	3	2	0	3	2	0	1	3	2	1	3	2	0	3	2	0	1	3	16.7	16.7	16.7	31.561	288	288	91.8
AT1G18450.1;AT1G73910.1	AT1G18450.1	23;1	23;1	23;1	actin-related protein 4	2	23	23	23	10	15	13	9	9	16	13	8	11	14	10	15	13	9	9	16	13	8	11	14	10	15	13	9	9	16	13	8	11	14	69.6	69.6	69.6	48.936	441	441;145	94.4
AT1G18460.1	AT1G18460.1	1	1	1	alpha/beta-Hydrolases superfamily protein	1	1	1	1	0	0	0	0	0	0	0	1	0	0	0	0	0	0	0	0	0	1	0	0	0	0	0	0	0	0	0	1	0	0	2.4	2.4	2.4	79.428	701	701	150
AT1G18480.1	AT1G18480.1	11	11	11	Calcineurin-like metallo-phosphoesterase superfamily protein	1	11	11	11	5	2	5	3	1	4	3	3	5	3	5	2	5	3	1	4	3	3	5	3	5	2	5	3	1	4	3	3	5	3	26.9	26.9	26.9	43.281	391	391	100
AT1G18485.1	AT1G18485.1	2	2	2	Pentatricopeptide repeat (PPR) superfamily protein	1	2	2	2	0	2	0	0	0	1	1	0	0	1	0	2	0	0	0	1	1	0	0	1	0	2	0	0	0	1	1	0	0	1	2.2	2.2	2.2	108.81	970	970	92.2
AT1G18490.1	AT1G18490.1	6	6	6	Protein of unknown function (DUF1637)	1	6	6	6	1	3	1	1	0	2	1	0	2	3	1	3	1	1	0	2	1	0	2	3	1	3	1	1	0	2	1	0	2	3	21.6	21.6	21.6	31.291	282	282	97.6
AT1G18500.1	AT1G18500.1	32	13	12	methylthioalkylmalate synthase-like 4	1	32	13	12	20	24	26	21	18	24	24	24	24	27	8	10	11	9	8	8	8	9	7	11	8	9	10	9	7	8	7	8	7	10	61.6	26.5	26.5	68.675	631	631	89.1			2
AT1G18540.1	AT1G18540.1	31	31	12	Ribosomal protein L6 family protein	1	31	31	12	20	25	26	23	17	25	23	18	24	27	20	25	26	23	17	25	23	18	24	27	9	10	9	9	6	9	9	8	9	11	74.2	74.2	42.1	26.152	233	233	90.3
AT1G18580.1	AT1G18580.1	10	10	10	galacturonosyltransferase 11	1	10	10	10	3	3	5	2	1	6	2	0	3	5	3	3	5	2	1	6	2	0	3	5	3	3	5	2	1	6	2	0	3	5	19.4	19.4	19.4	61.878	537	537	92.5
AT1G18590.1	AT1G18590.1	16	11	11	sulfotransferase 17	1	16	11	11	11	12	12	7	4	10	9	5	9	11	8	8	7	4	2	6	5	3	4	7	8	8	7	4	2	6	5	3	4	7	44.5	35.5	35.5	39.912	346	346	86.1
AT1G18610.1	AT1G18610.1	1	1	1	Galactose oxidase/kelch repeat superfamily protein	1	1	1	1	0	1	1	0	0	0	0	0	0	0	0	1	1	0	0	0	0	0	0	0	0	1	1	0	0	0	0	0	0	0	3.2	3.2	3.2	60.857	556	556	33
AT1G18640.2	AT1G18640.2	13	13	13	3-phosphoserine phosphatase	1	13	13	13	9	10	10	11	6	12	6	8	7	8	9	10	10	11	6	12	6	8	7	8	9	10	10	11	6	12	6	8	7	8	51.9	51.9	51.9	32.318	295	295	87.9		1
AT1G18650.1	AT1G18650.1	1	1	1	plasmodesmata callose-binding protein 3	1	1	1	1	1	1	1	1	1	0	0	1	0	0	1	1	1	1	1	0	0	1	0	0	1	1	1	1	1	0	0	1	0	0	5.4	5.4	5.4	19.336	184	184	71.6
AT1G18660.3;AT1G18660.2;AT1G18660.1;AT1G18660.4	AT1G18660.3;AT1G18660.2;AT1G18660.1;AT1G18660.4	10;10;10;10	10;10;10;10	10;10;10;10	zinc finger (C3HC4-type RING finger) family protein ; zinc finger (C3HC4-type RING finger) family protein ; zinc finger (C3HC4-type RING finger) family protein ; zinc finger (C3HC4-type RING finger) family protein	4	10	10	10	4	6	4	2	3	2	5	2	1	3	4	6	4	2	3	2	5	2	1	3	4	6	4	2	3	2	5	2	1	3	21.6	21.6	21.6	55.407	486	486;486;486;491	82.8
AT1G18680.1	AT1G18680.1	1	1	1	HNH endonuclease domain-containing protein	1	1	1	1	1	0	0	0	0	1	1	0	0	0	1	0	0	0	0	1	1	0	0	0	1	0	0	0	0	1	1	0	0	0	6.5	6.5	6.5	20.291	186	186	74.7
AT1G18700.3;AT1G18700.1;AT1G18700.2;AT1G18700.4	AT1G18700.3;AT1G18700.1;AT1G18700.2;AT1G18700.4	17;17;17;17	17;17;17;17	17;17;17;17	DNAJ heat shock N-terminal domain-containing protein ; DNAJ heat shock N-terminal domain-containing protein ; DNAJ heat shock N-terminal domain-containing protein ; DNAJ heat shock N-terminal domain-containing protein	4	17	17	17	6	9	10	5	3	8	3	3	3	6	6	9	10	5	3	8	3	3	3	6	6	9	10	5	3	8	3	3	3	6	31.7	31.7	31.7	78.586	695	695;700;705;715	76.4
AT1G18720.1	AT1G18720.1	2	2	2	Protein of unknown function (DUF962)	1	2	2	2	1	2	1	1	1	1	0	0	0	1	1	2	1	1	1	1	0	0	0	1	1	2	1	1	1	1	0	0	0	1	8.7	8.7	8.7	23.134	206	206	91.4
AT1G18730.3;AT1G18730.1;AT1G18730.2;AT1G18730.4	AT1G18730.3;AT1G18730.1	6;6;2;2	6;6;2;2	6;6;2;2	NDH dependent flow 6 ; NDH dependent flow 6	4	6	6	6	2	5	2	3	3	4	2	3	3	2	2	5	2	3	3	4	2	3	3	2	2	5	2	3	3	4	2	3	3	2	35.6	35.6	35.6	20.268	174	174;175;138;161	89.3
AT1G18740.1	AT1G18740.1	4	4	4	Protein of unknown function (DUF793)	1	4	4	4	2	2	1	0	0	3	0	2	0	2	2	2	1	0	0	3	0	2	0	2	2	2	1	0	0	3	0	2	0	2	13.9	13.9	13.9	43.54	382	382	92.9
AT1G18840.2;AT1G18840.1	AT1G18840.2;AT1G18840.1	8;8	8;8	8;8	IQ-domain 30 ; IQ-domain 30	2	8	8	8	3	1	5	1	2	3	3	1	3	3	3	1	5	1	2	3	3	1	3	3	3	1	5	1	2	3	3	1	3	3	18.9	18.9	18.9	62.732	572	572;572	95.7			1
AT1G18850.1	AT1G18850.1	2	2	2	unknown protein; FUNCTIONS IN: molecular_function unknown; INVOLVED IN: biological_process unknown; LOCATED IN: nucleolus; EXPRESSED IN: 22 plant structures; EXPRESSED DURING: 13 growth stages; Has 40 Blast hits to 40 proteins in 13 species: Archae - 0; B	1	2	2	2	0	1	1	0	1	2	0	0	0	0	0	1	1	0	1	2	0	0	0	0	0	1	1	0	1	2	0	0	0	0	7.5	7.5	7.5	43.948	399	399	69.2
AT1G18880.1	AT1G18880.1	7	6	6	Major facilitator superfamily protein	1	7	6	6	2	4	1	3	0	5	2	0	4	4	2	3	1	2	0	4	2	0	3	3	2	3	1	2	0	4	2	0	3	3	12.4	10.2	10.2	65.174	587	587	95
AT1G18890.1	AT1G18890.1	11	8	5	calcium-dependent protein kinase 1	1	11	8	5	3	5	3	3	2	5	4	3	6	4	3	3	1	1	0	3	2	1	3	2	1	2	1	1	0	2	1	0	2	1	22.9	18.7	11.4	61.459	545	545	94.2
AT1G18980.1	AT1G18980.1	2	2	2	RmlC-like cupins superfamily protein	1	2	2	2	1	1	1	1	0	2	1	0	1	2	1	1	1	1	0	2	1	0	1	2	1	1	1	1	0	2	1	0	1	2	18.6	18.6	18.6	23.183	220	220	107			1
AT1G19110.1	AT1G19110.1	7	7	7	inter-alpha-trypsin inhibitor heavy chain-related	1	7	7	7	1	3	3	1	2	3	2	4	3	3	1	3	3	1	2	3	2	4	3	3	1	3	3	1	2	3	2	4	3	3	13.1	13.1	13.1	83.017	754	754	106
AT1G19130.1	AT1G19130.1	6	6	6	CONTAINS InterPro DOMAIN/s: Protein of unknown function DUF985 (InterPro:IPR009327), RmlC-like jelly roll fold (InterPro:IPR014710); Has 1465 Blast hits to 1465 proteins in 584 species: Archae - 10; Bacteria - 1038; Metazoa - 19; Fungi - 43; Plants - 51;	1	6	6	6	0	3	2	4	2	5	2	4	3	5	0	3	2	4	2	5	2	4	3	5	0	3	2	4	2	5	2	4	3	5	40.1	40.1	40.1	21.64	192	192	109
AT1G19140.1;AT1G19140.2	AT1G19140.1;AT1G19140.2	9;9	9;9	9;9	FUNCTIONS IN: molecular_function unknown; INVOLVED IN: ubiquinone biosynthetic process; LOCATED IN: mitochondrion; EXPRESSED IN: 24 plant structures; EXPRESSED DURING: 15 growth stages; CONTAINS InterPro DOMAIN/s: COQ9 (InterPro:IPR013718), Ubiquinone bio	2	9	9	9	7	6	7	5	4	7	7	5	4	7	7	6	7	5	4	7	7	5	4	7	7	6	7	5	4	7	7	5	4	7	38.9	38.9	38.9	34.341	311	311;312	91.6
AT1G19150.1	AT1G19150.1	7	7	7	photosystem I light harvesting complex gene 6	1	7	7	7	1	6	4	3	2	3	3	0	0	2	1	6	4	3	2	3	3	0	0	2	1	6	4	3	2	3	3	0	0	2	27.4	27.4	27.4	29.939	270	270	82.8
AT1G19240.1	AT1G19240.1	1	1	1	unknown protein; Has 24 Blast hits to 24 proteins in 11 species: Archae - 0; Bacteria - 0; Metazoa - 0; Fungi - 0; Plants - 24; Viruses - 0; Other Eukaryotes - 0 (source: NCBI BLink).	1	1	1	1	0	1	0	0	0	0	0	0	0	1	0	1	0	0	0	0	0	0	0	1	0	1	0	0	0	0	0	0	0	1	21.2	21.2	21.2	11.379	104	104	107
AT1G19360.1;AT1G75110.1	AT1G19360.1	16;2	16;2	16;2	Nucleotide-diphospho-sugar transferase family protein	2	16	16	16	8	8	8	6	6	8	9	4	9	11	8	8	8	6	6	8	9	4	9	11	8	8	8	6	6	8	9	4	9	11	40.7	40.7	40.7	48.251	428	428;428	96.1		1
AT1G19370.1	AT1G19370.1	11	11	9	unknown protein; LOCATED IN: endoplasmic reticulum; EXPRESSED IN: 22 plant structures; EXPRESSED DURING: 13 growth stages; BEST Arabidopsis thaliana protein match is: unknown protein (TAIR:AT1G75140.1); Has 45 Blast hits to 43 proteins in 15 species: Arch	1	11	11	9	1	5	3	4	1	1	2	1	1	4	1	5	3	4	1	1	2	1	1	4	1	3	2	2	1	1	1	0	1	2	17.4	17.4	14.4	67.527	605	605	93.1
AT1G19430.1	AT1G19430.1	2	2	2	S-adenosyl-L-methionine-dependent methyltransferases superfamily protein	1	2	2	2	1	0	1	1	0	2	2	1	0	0	1	0	1	1	0	2	2	1	0	0	1	0	1	1	0	2	2	1	0	0	3.2	3.2	3.2	82.661	724	724	91.8
AT1G19440.1	AT1G19440.1	2	1	1	3-ketoacyl-CoA synthase 4	1	2	1	1	1	1	1	0	1	0	0	1	0	0	1	0	1	0	1	0	0	0	0	0	1	0	1	0	1	0	0	0	0	0	5.2	2.7	2.7	57.841	516	516	44.3
AT1G19450.1	AT1G19450.1	7	7	5	Major facilitator superfamily protein	1	7	7	5	3	4	4	4	3	4	5	4	3	4	3	4	4	4	3	4	5	4	3	4	2	2	2	2	2	2	3	2	2	2	17.2	17.2	12.3	52.787	488	488	101
AT1G19520.1;AT1G19520.2	AT1G19520.1	21;9	21;9	21;9	pentatricopeptide (PPR) repeat-containing protein	2	21	21	21	6	10	8	8	6	11	5	7	4	10	6	10	8	8	6	11	5	7	4	10	6	10	8	8	6	11	5	7	4	10	30.5	30.5	30.5	82.535	725	725;372	95.8			1
AT1G19530.1	AT1G19530.1	3	3	3	unknown protein; FUNCTIONS IN: molecular_function unknown; INVOLVED IN: N-terminal protein myristoylation, anaerobic respiration; LOCATED IN: cellular_component unknown; EXPRESSED IN: leaf apex, inflorescence meristem, hypocotyl, root, flower; EXPRESSED D	1	3	3	3	0	0	1	1	1	0	0	1	2	0	0	0	1	1	1	0	0	1	2	0	0	0	1	1	1	0	0	1	2	0	20.5	20.5	20.5	13.656	117	117	115
AT1G19570.1;AT1G19570.2;AT1G19550.1	AT1G19570.1;AT1G19570.2	19;18;6	19;18;6	19;18;6	dehydroascorbate reductase ; dehydroascorbate reductase	3	19	19	19	17	16	18	14	13	17	17	13	16	18	17	16	18	14	13	17	17	13	16	18	17	16	18	14	13	17	17	13	16	18	90.1	90.1	90.1	23.641	213	213;212;153	94.6
AT1G19580.1;AT1G19580.2	AT1G19580.1;AT1G19580.2	11;6	9;4	8;3	gamma carbonic anhydrase 1 ; gamma carbonic anhydrase 1	2	11	9	8	5	7	8	6	4	7	6	4	5	6	4	5	6	4	2	6	4	3	3	4	3	4	5	3	2	5	3	3	3	4	45.5	41.5	38.5	29.971	275	275;220	83.9
AT1G75380.3;AT1G75380.2;AT1G75380.1;AT1G19660.2;AT1G19660.1	AT1G75380.3;AT1G75380.2;AT1G75380.1;AT1G19660.2;AT1G19660.1	2;2;2;2;2	2;2;2;2;2	2;2;2;2;2	bifunctional nuclease in basal defense response 1 ; bifunctional nuclease in basal defense response 1 ; bifunctional nuclease in basal defense response 1 ; Wound-responsive family protein ; Wound-responsive family protein	5	2	2	2	0	2	0	0	0	1	2	0	2	0	0	2	0	0	0	1	2	0	2	0	0	2	0	0	0	1	2	0	2	0	5.2	5.2	5.2	36.173	325	325;325;325;329;329	94.6
AT1G19670.1	AT1G19670.1	5	5	5	chlorophyllase 1	1	5	5	5	3	2	4	4	1	3	3	1	1	2	3	2	4	4	1	3	3	1	1	2	3	2	4	4	1	3	3	1	1	2	17.6	17.6	17.6	34.854	324	324	84.7
AT1G19690.1	AT1G19690.1	8	8	8	NAD(P)-binding Rossmann-fold superfamily protein	1	8	8	8	3	3	3	3	2	4	2	4	1	3	3	3	3	3	2	4	2	4	1	3	3	3	3	3	2	4	2	4	1	3	30.4	30.4	30.4	39.752	352	352	89.5
AT1G19720.1	AT1G19720.1	16	16	16	Pentatricopeptide repeat (PPR-like) superfamily protein	1	16	16	16	4	7	8	5	4	7	7	3	9	8	4	7	8	5	4	7	7	3	9	8	4	7	8	5	4	7	7	3	9	8	17.9	17.9	17.9	100.81	894	894	100
AT1G19730.1	AT1G19730.1	5	5	5	Thioredoxin superfamily protein	1	5	5	5	2	3	2	1	1	1	1	0	0	1	2	3	2	1	1	1	1	0	0	1	2	3	2	1	1	1	1	0	0	1	48.7	48.7	48.7	13.063	119	119	60.1
AT1G19740.1	AT1G19740.1	5	5	3	ATP-dependent protease La (LON) domain protein	1	5	5	3	3	3	3	1	1	2	1	0	2	2	3	3	3	1	1	2	1	0	2	2	2	2	2	1	1	1	1	0	1	2	23.7	23.7	14.7	31.371	278	278	83.1		1
AT1G19770.1	AT1G19770.1	3	3	3	purine permease 14	1	3	3	3	1	1	2	1	1	2	1	1	1	2	1	1	2	1	1	2	1	1	1	2	1	1	2	1	1	2	1	1	1	2	10.9	10.9	10.9	44.063	393	393	99.3			1
AT1G19800.3;AT1G19800.2;AT1G19800.1	AT1G19800.3;AT1G19800.2;AT1G19800.1	3;3;3	3;3;3	3;3;3	trigalactosyldiacylglycerol 1 ; trigalactosyldiacylglycerol 1 ; trigalactosyldiacylglycerol 1	3	3	3	3	2	2	2	2	1	2	2	2	2	3	2	2	2	2	1	2	2	2	2	3	2	2	2	2	1	2	2	2	2	3	11.7	11.7	11.7	37.907	350	350;350;350	94.8
AT1G19835.2;AT1G19835.1	AT1G19835.2;AT1G19835.1	10;10	10;10	10;10	Plant protein of unknown function (DUF869) ; Plant protein of unknown function (DUF869)	2	10	10	10	0	2	4	1	2	2	3	2	1	2	0	2	4	1	2	2	3	2	1	2	0	2	4	1	2	2	3	2	1	2	12.2	12.2	12.2	109.81	982	982;982	94.2
AT1G19870.1	AT1G19870.1	34	34	34	IQ-domain 32	1	34	34	34	18	15	22	21	10	17	17	12	17	18	18	15	22	21	10	17	17	12	17	18	18	15	22	21	10	17	17	12	17	18	48.9	48.9	48.9	86.881	794	794	89.8			2
AT1G19880.1	AT1G19880.1	10	10	10	Regulator of chromosome condensation (RCC1) family protein	1	10	10	10	3	3	8	3	2	2	2	2	4	3	3	3	8	3	2	2	2	2	4	3	3	3	8	3	2	2	2	2	4	3	21.4	21.4	21.4	57.841	538	538	87.1
AT1G19900.1	AT1G19900.1	4	4	4	glyoxal oxidase-related protein	1	4	4	4	0	0	0	1	0	1	1	2	1	1	0	0	0	1	0	1	1	2	1	1	0	0	0	1	0	1	1	2	1	1	10.6	10.6	10.6	61.07	548	548	132
AT4G38920.1;AT4G34720.1;AT2G16510.1;AT1G19910.1;AT1G75630.1;AT1G75630.2	AT4G38920.1;AT4G34720.1;AT2G16510.1;AT1G19910.1;AT1G75630.1;AT1G75630.2	1;1;1;1;1;1	1;1;1;1;1;1	1;1;1;1;1;1	vacuolar-type H(+)-ATPase C3 ; ATPase, F0/V0 complex, subunit C protein ; ATPase, F0/V0 complex, subunit C protein ; ATPase, F0/V0 complex, subunit C protein ; vacuolar H+-pumping ATPase 16 kDa proteolipid subunit 4 ; vacuolar H+-pumping ATPase 16 kDa pro	6	1	1	1	1	1	1	1	1	1	1	1	1	1	1	1	1	1	1	1	1	1	1	1	1	1	1	1	1	1	1	1	1	1	11	11	11	16.571	164	164;164;164;165;166;200	85.4
AT1G19920.1	AT1G19920.1	29	24	23	Pseudouridine synthase/archaeosine transglycosylase-like family protein	1	29	24	23	13	16	21	16	10	21	15	7	19	22	9	13	18	11	8	17	11	6	16	17	8	12	17	10	8	16	10	6	15	16	63.9	58	55.7	53.638	476	476	96.4			2
AT1G19950.1;AT1G75700.1	AT1G19950.1	4;1	3;0	3;0	HVA22-like protein H (ATHVA22H)	2	4	3	3	1	3	3	2	0	0	1	0	0	1	0	2	2	1	0	0	0	0	0	1	0	2	2	1	0	0	0	0	0	1	21.6	19	19	35.103	315	315;177	63.2
AT1G19990.1	AT1G19990.1	2	2	2	unknown protein; FUNCTIONS IN: molecular_function unknown; INVOLVED IN: biological_process unknown; LOCATED IN: cellular_component unknown; EXPRESSED IN: cultured cell; BEST Arabidopsis thaliana protein match is: unknown protein (TAIR:AT5G11600.1); Has 11	1	2	2	2	0	1	1	0	0	1	0	0	1	0	0	1	1	0	0	1	0	0	1	0	0	1	1	0	0	1	0	0	1	0	8.8	8.8	8.8	28.236	251	251	86
AT1G20010.1	AT1G20010.1	26	12	7	tubulin beta-5 chain	1	26	12	7	20	20	19	21	13	23	22	17	21	22	10	10	9	9	7	9	10	10	9	8	6	6	6	6	4	6	7	7	6	5	65.3	34.1	21.4	50.342	449	449	92.3
AT1G20020.1;AT1G20020.2;AT1G20020.3	AT1G20020.1;AT1G20020.2;AT1G20020.3	25;24;24	23;22;22	23;22;22	ferredoxin-NADP(+)-oxidoreductase 2 ; ferredoxin-NADP(+)-oxidoreductase 2 ; ferredoxin-NADP(+)-oxidoreductase 2	3	25	23	23	19	21	21	20	12	22	22	18	23	22	18	19	20	18	11	20	20	16	21	20	18	19	20	18	11	20	20	16	21	20	65.6	62.6	62.6	41.168	369	369;350;369	90.1		1
AT4G38670.2;AT4G38670.3;AT4G38670.1;AT1G20030.1;AT1G20030.2	AT4G38670.2;AT4G38670.3;AT4G38670.1;AT1G20030.1;AT1G20030.2	1;1;1;1;1	1;1;1;1;1	1;1;1;1;1	Pathogenesis-related thaumatin superfamily protein ; Pathogenesis-related thaumatin superfamily protein ; Pathogenesis-related thaumatin superfamily protein ; Pathogenesis-related thaumatin superfamily protein ; Pathogenesis-related thaumatin superfamily	5	1	1	1	0	0	1	0	0	1	1	0	1	0	0	0	1	0	0	1	1	0	1	0	0	0	1	0	0	1	1	0	1	0	3.2	3.2	3.2	29.966	280	280;281;281;299;316	108
AT1G20050.1	AT1G20050.1	3	3	3	C-8,7 sterol isomerase	1	3	3	3	3	2	2	2	2	2	3	2	1	1	3	2	2	2	2	2	3	2	1	1	3	2	2	2	2	2	3	2	1	1	17	17	17	25.146	223	223	84.3
AT1G20080.1	AT1G20080.1	2	1	1	Calcium-dependent lipid-binding (CaLB domain) family protein	1	2	1	1	1	1	1	1	1	1	1	1	2	1	0	0	0	0	0	0	0	0	1	0	0	0	0	0	0	0	0	0	1	0	3.5	1.5	1.5	60.836	537	537	167
AT1G20090.1	AT1G20090.1	7	7	1	RHO-related protein from plants 2	1	7	7	1	3	4	5	2	1	4	3	3	6	5	3	4	5	2	1	4	3	3	6	5	0	0	0	1	0	0	0	0	1	0	33.8	33.8	4.1	21.636	195	195	110
AT1G20110.1	AT1G20110.1	15	15	15	RING/FYVE/PHD zinc finger superfamily protein	1	15	15	15	8	9	10	6	3	9	8	3	6	4	8	9	10	6	3	9	8	3	6	4	8	9	10	6	3	9	8	3	6	4	30	30	30	65.395	601	601	79.4
AT1G20140.1;AT2G25700.1	AT1G20140.1;AT2G25700.1	2;1	2;1	2;1	SKP1-like 4 ; SKP1-like 3	2	2	2	2	2	2	1	1	0	2	1	1	1	0	2	2	1	1	0	2	1	1	1	0	2	2	1	1	0	2	1	1	1	0	12.3	12.3	12.3	18.187	163	163;163	80.5
AT1G20160.2;AT1G20160.1	AT1G20160.2;AT1G20160.1	5;5	5;5	5;5	Subtilisin-like serine endopeptidase family protein ; Subtilisin-like serine endopeptidase family protein	2	5	5	5	2	1	1	3	0	1	1	0	1	1	2	1	1	3	0	1	1	0	1	1	2	1	1	3	0	1	1	0	1	1	7.9	7.9	7.9	77.038	730	730;769	69.9
AT1G20190.1	AT1G20190.1	3	3	3	expansin 11	1	3	3	3	1	0	1	0	1	0	1	0	0	2	1	0	1	0	1	0	1	0	0	2	1	0	1	0	1	0	1	0	0	2	14.3	14.3	14.3	26.761	252	252	102
AT1G20200.1	AT1G20200.1	34	34	19	PAM domain (PCI/PINT associated module) protein	1	34	34	19	19	25	27	24	16	26	26	17	28	25	19	25	27	24	16	26	26	17	28	25	8	12	14	12	8	14	12	6	14	12	68.6	68.6	42	55.582	488	488	93.8
AT1G20220.1	AT1G20220.1	8	7	7	Alba DNA/RNA-binding protein	1	8	7	7	5	4	8	6	1	7	7	5	5	6	5	4	7	6	1	7	7	5	5	6	5	4	7	6	1	7	7	5	5	6	37.5	34	34	33.763	315	315	85.9
AT1G20225.1	AT1G20225.1	8	8	8	Thioredoxin superfamily protein	1	8	8	8	2	1	3	1	0	5	3	1	1	2	2	1	3	1	0	5	3	1	1	2	2	1	3	1	0	5	3	1	1	2	45.9	45.9	45.9	26.052	233	233	95.3
AT1G20230.1;AT5G08510.1	AT1G20230.1;AT5G08510.1	2;1	2;1	2;1	Pentatricopeptide repeat (PPR) superfamily protein ; Pentatricopeptide repeat (PPR) superfamily protein	2	2	2	2	1	0	0	1	1	0	0	0	0	0	1	0	0	1	1	0	0	0	0	0	1	0	0	1	1	0	0	0	0	0	2.2	2.2	2.2	84.863	760	760;511	52.3
AT1G20270.1	AT1G20270.1	6	5	5	2-oxoglutarate (2OG) and Fe(II)-dependent oxygenase superfamily protein	1	6	5	5	1	2	3	1	1	3	3	1	1	4	1	2	2	1	1	3	2	1	1	4	1	2	2	1	1	3	2	1	1	4	26.8	24	24	32.866	287	287	113
AT1G20330.1	AT1G20330.1	16	16	14	sterol methyltransferase 2	1	16	16	14	9	14	16	12	10	15	11	11	11	11	9	14	16	12	10	15	11	11	11	11	9	13	14	11	10	13	10	10	9	9	50.7	50.7	46.5	40.45	361	361	93.7
AT1G20340.1	AT1G20340.1	1	1	1	Cupredoxin superfamily protein	1	1	1	1	1	1	1	1	1	1	1	1	1	1	1	1	1	1	1	1	1	1	1	1	1	1	1	1	1	1	1	1	1	1	14.4	14.4	14.4	16.984	167	167	95.1
AT1G20370.1	AT1G20370.1	10	10	10	Pseudouridine synthase family protein	1	10	10	10	6	4	5	3	2	3	6	1	0	3	6	4	5	3	2	3	6	1	0	3	6	4	5	3	2	3	6	1	0	3	26.4	26.4	26.4	61.549	549	549	71.1
AT1G20380.1	AT1G20380.1	5	1	1	Prolyl oligopeptidase family protein	1	5	1	1	0	1	3	1	1	3	0	0	2	4	0	0	1	0	0	0	0	0	0	0	0	0	1	0	0	0	0	0	0	0	6	1.5	1.5	82.486	731	731	52
AT1G20410.1	AT1G20410.1	7	7	7	Pseudouridine synthase family protein	1	7	7	7	2	2	3	1	0	3	2	0	4	3	2	2	3	1	0	3	2	0	4	3	2	2	3	1	0	3	2	0	4	3	13.1	13.1	13.1	56.552	504	504	107
AT1G20440.1	AT1G20440.1	26	26	21	cold-regulated 47	1	26	26	21	14	17	16	14	13	17	16	15	20	20	14	17	16	14	13	17	16	15	20	20	12	13	12	11	12	14	13	12	16	16	87.5	87.5	80.4	29.896	265	265	97
AT1G20450.1;AT1G20450.2	AT1G20450.1;AT1G20450.2	15;14	12;11	12;11	Dehydrin family protein ; Dehydrin family protein	2	15	12	12	8	8	12	12	3	10	10	5	10	13	8	6	10	10	3	8	8	3	8	10	8	6	10	10	3	8	8	3	8	10	65.8	61.5	61.5	29.547	260	260;259	92.2
AT1G20510.1;AT1G20510.2	AT1G20510.1;AT1G20510.2	14;11	14;11	14;11	OPC-8:0 CoA ligase1 ; OPC-8:0 CoA ligase1	2	14	14	14	5	5	4	4	1	6	1	1	6	6	5	5	4	4	1	6	1	1	6	6	5	5	4	4	1	6	1	1	6	6	24	24	24	59.374	546	546;473	94.4
AT1G20540.1	AT1G20540.1	4	4	3	Transducin/WD40 repeat-like superfamily protein	1	4	4	3	2	2	2	2	1	3	1	1	3	3	2	2	2	2	1	3	1	1	3	3	1	1	1	1	0	2	0	0	2	2	12	12	8.3	39.035	351	351	88.4		2
AT1G20560.1;AT1G20560.2	AT1G20560.1;AT1G20560.2	10;8	10;8	10;8	acyl activating enzyme 1 ; acyl activating enzyme 1	2	10	10	10	2	4	6	0	2	6	3	3	3	2	2	4	6	0	2	6	3	3	3	2	2	4	6	0	2	6	3	3	3	2	22.5	22.5	22.5	61.073	556	556;478	87
AT1G20575.1	AT1G20575.1	7	7	7	Nucleotide-diphospho-sugar transferases superfamily protein	1	7	7	7	3	3	4	2	1	2	5	0	2	4	3	3	4	2	1	2	5	0	2	4	3	3	4	2	1	2	5	0	2	4	29.3	29.3	29.3	27.676	246	246	96.3
AT1G20580.1;AT1G20600.1	AT1G20580.1	5;1	5;1	2;0	Small nuclear ribonucleoprotein family protein	2	5	5	2	2	2	3	4	1	4	4	1	3	5	2	2	3	4	1	4	4	1	3	5	1	1	1	1	0	2	2	0	1	2	36.6	36.6	18.3	14.237	131	131;237	94.8
AT1G20620.1;AT1G20620.5;AT1G20620.2;AT1G20620.4	AT1G20620.1;AT1G20620.5;AT1G20620.2;AT1G20620.4	32;31;27;25	32;31;27;25	24;23;20;19	catalase 3 ; catalase 3 ; catalase 3 ; catalase 3	4	32	32	24	29	29	30	26	22	26	29	25	28	28	29	29	30	26	22	26	29	25	28	28	21	22	22	20	17	20	22	18	21	22	71.5	71.5	55.9	56.695	492	492;485;427;377	94.1
AT1G20630.1	AT1G20630.1	20	7	7	catalase 1	1	20	7	7	16	17	19	15	12	16	17	16	17	17	5	5	6	4	4	5	5	5	5	5	5	5	6	4	4	5	5	5	5	5	47.2	23.8	23.8	56.761	492	492	100
AT1G20670.1	AT1G20670.1	5	5	5	DNA-binding bromodomain-containing protein	1	5	5	5	1	0	1	1	0	2	1	0	1	1	1	0	1	1	0	2	1	0	1	1	1	0	1	1	0	2	1	0	1	1	10.3	10.3	10.3	72.955	652	652	100
AT1G20696.3;AT1G20696.1;AT1G20693.2;AT1G20693.3;AT1G20693.1;AT1G20696.2	AT1G20696.3;AT1G20696.1;AT1G20693.2;AT1G20693.3;AT1G20693.1;AT1G20696.2	1;1;1;1;1;1	1;1;1;1;1;1	1;1;1;1;1;1	high mobility group B3 ; high mobility group B3 ; high mobility group B2 ; high mobility group B2 ; high mobility group B2 ; high mobility group B3	6	1	1	1	1	1	0	0	0	0	0	0	0	0	1	1	0	0	0	0	0	0	0	0	1	1	0	0	0	0	0	0	0	0	9.3	9.3	9.3	15.645	140	140;141;142;143;144;147	22.5
AT1G20760.1	AT1G20760.1	27	26	26	Calcium-binding EF hand family protein	1	27	26	26	16	12	18	14	8	11	13	7	15	18	15	11	17	13	8	10	12	7	14	17	15	11	17	13	8	10	12	7	14	17	30.9	30.2	30.2	109.82	1019	1019	90.6			1
AT1G20770.1	AT1G20770.1	2	2	2	unknown protein; Has 59 Blast hits to 59 proteins in 24 species: Archae - 0; Bacteria - 0; Metazoa - 26; Fungi - 4; Plants - 29; Viruses - 0; Other Eukaryotes - 0 (source: NCBI BLink).	1	2	2	2	0	0	1	0	0	1	0	1	1	1	0	0	1	0	0	1	0	1	1	1	0	0	1	0	0	1	0	1	1	1	9.3	9.3	9.3	23.5	215	215	128
AT1G20780.1	AT1G20780.1	9	6	6	senescence-associated E3 ubiquitin ligase 1	1	9	6	6	2	1	3	1	1	4	1	1	4	3	1	0	2	1	1	2	1	1	3	3	1	0	2	1	1	2	1	1	3	3	13	9.7	9.7	88.379	801	801	116
AT1G20810.1	AT1G20810.1	6	6	6	FKBP-like peptidyl-prolyl cis-trans isomerase family protein	1	6	6	6	3	3	3	4	3	3	2	4	2	3	3	3	3	4	3	3	2	4	2	3	3	3	3	4	3	3	2	4	2	3	26.7	26.7	26.7	25.53	232	232	93.2
AT1G20816.1	AT1G20816.1	5	5	5	unknown protein; BEST Arabidopsis thaliana protein match is: unknown protein (TAIR:AT1G76405.2); Has 52 Blast hits to 52 proteins in 19 species: Archae - 0; Bacteria - 0; Metazoa - 0; Fungi - 0; Plants - 50; Viruses - 0; Other Eukaryotes - 2 (source: NCBI	1	5	5	5	3	3	2	3	2	3	0	3	3	3	3	3	2	3	2	3	0	3	3	3	3	3	2	3	2	3	0	3	3	3	32.3	32.3	32.3	19.781	167	167	91.5
AT1G20830.1	AT1G20830.1	7	7	7	multiple chloroplast division site 1	1	7	7	7	2	1	4	0	1	3	2	0	3	5	2	1	4	0	1	3	2	0	3	5	2	1	4	0	1	3	2	0	3	5	21.2	21.2	21.2	39.416	349	349	111
AT1G20840.1	AT1G20840.1	14	14	14	tonoplast monosaccharide transporter1	1	14	14	14	3	3	5	5	2	4	2	4	7	6	3	3	5	5	2	4	2	4	7	6	3	3	5	5	2	4	2	4	7	6	25.6	25.6	25.6	79.484	734	734	100			1
AT1G20850.1	AT1G20850.1	3	2	2	xylem cysteine peptidase 2	1	3	2	2	0	0	1	1	0	3	0	0	1	0	0	0	0	1	0	2	0	0	0	0	0	0	0	1	0	2	0	0	0	0	8.7	6.7	6.7	39.707	356	356	93.7
AT1G20910.1	AT1G20910.1	11	11	11	ARID/BRIGHT DNA-binding domain-containing protein	1	11	11	11	1	2	6	2	2	4	5	2	2	3	1	2	6	2	2	4	5	2	2	3	1	2	6	2	2	4	5	2	2	3	32.9	32.9	32.9	44.265	398	398	92.7
AT1G20920.1;AT1G20920.2	AT1G20920.1;AT1G20920.2	13;8	13;8	9;4	P-loop containing nucleoside triphosphate hydrolases superfamily protein ; P-loop containing nucleoside triphosphate hydrolases superfamily protein	2	13	13	9	2	2	3	2	3	6	0	3	3	1	2	2	3	2	3	6	0	3	3	1	2	1	2	2	1	5	0	1	2	1	11.9	11.9	8.1	133.03	1166	1166;828	94.3
AT1G20950.1	AT1G20950.1	35	35	20	Phosphofructokinase family protein	1	35	35	20	23	24	29	22	19	29	22	22	25	27	23	24	29	22	19	29	22	22	25	27	12	12	15	9	9	16	10	11	13	13	67.9	67.9	46.4	67.118	614	614	94		2
AT1G20960.2;AT1G20960.1	AT1G20960.2;AT1G20960.1	96;96	96;96	81;81	U5 small nuclear ribonucleoprotein helicase, putative ; U5 small nuclear ribonucleoprotein helicase, putative	2	96	96	81	44	50	59	52	28	68	55	40	53	62	44	50	59	52	28	68	55	40	53	62	37	42	50	43	24	57	45	35	43	52	45.3	45.3	39.6	247.1	2171	2171;2171	100
AT1G20970.1	AT1G20970.1	13	13	13	FUNCTIONS IN: molecular_function unknown; INVOLVED IN: biological_process unknown; LOCATED IN: plasma membrane, vacuole; EXPRESSED IN: guard cell, cultured cell; BEST Arabidopsis thaliana protein match is: proton pump interactor 1 (TAIR:AT4G27500.1); Has	1	13	13	13	6	3	4	2	4	6	1	2	7	8	6	3	4	2	4	6	1	2	7	8	6	3	4	2	4	6	1	2	7	8	12.7	12.7	12.7	150.16	1364	1364	94.5			4
AT1G21065.1	AT1G21065.1	4	4	4	unknown protein; INVOLVED IN: biological_process unknown; LOCATED IN: chloroplast; EXPRESSED IN: 22 plant structures; EXPRESSED DURING: 13 growth stages; CONTAINS InterPro DOMAIN/s: Uncharacterised protein family UPF0047 (InterPro:IPR001602); Has 3800 Bla	1	4	4	4	2	0	1	0	0	1	1	1	2	2	2	0	1	0	0	1	1	1	2	2	2	0	1	0	0	1	1	1	2	2	19.4	19.4	19.4	23.707	217	217	123
AT1G21080.1;AT1G21080.3;AT1G21080.2	AT1G21080.1;AT1G21080.3;AT1G21080.2	17;16;13	17;16;13	15;14;11	DNAJ heat shock N-terminal domain-containing protein ; DNAJ heat shock N-terminal domain-containing protein ; DNAJ heat shock N-terminal domain-containing protein	3	17	17	15	8	8	9	8	8	12	9	7	10	7	8	8	9	8	8	12	9	7	10	7	7	7	7	7	8	10	8	6	8	5	38.6	38.6	34.3	43.923	391	391;400;304	87.5
AT1G21100.1	AT1G21100.1	13	6	5	O-methyltransferase family protein	1	13	6	5	9	8	6	7	6	8	8	7	7	8	5	5	2	3	3	3	4	4	3	5	4	4	1	2	2	2	3	4	3	4	39.9	18.8	14.2	40.869	373	373	88.3
AT1G21120.1;AT1G21110.1	AT1G21120.1;AT1G21110.1	9;9	1;1	1;1	O-methyltransferase family protein ; O-methyltransferase family protein	2	9	1	1	5	5	5	5	4	6	5	3	5	4	0	0	0	0	0	0	0	1	0	0	0	0	0	0	0	0	0	1	0	0	24.9	3.5	3.5	40.912	373	373;373	138
AT1G21130.1;AT1G21130.2	AT1G21130.1;AT1G21130.2	13;12	13;12	5;5	O-methyltransferase family protein ; O-methyltransferase family protein	2	13	13	5	6	6	8	8	7	9	8	6	8	7	6	6	8	8	7	9	8	6	8	7	2	3	4	4	4	4	4	3	3	3	39.9	39.9	18.5	40.747	373	373;296	96.2
AT1G21170.1	AT1G21170.1	16	5	5	Exocyst complex component SEC5	1	16	5	5	5	2	7	2	3	8	0	2	3	7	2	1	3	0	1	1	0	1	0	1	2	1	3	0	1	1	0	1	0	1	15.8	6.3	6.3	122.67	1090	1090	71.8
AT1G21350.3;AT1G21350.2;AT1G21350.1	AT1G21350.3;AT1G21350.2;AT1G21350.1	6;6;3	6;6;3	6;6;3	Thioredoxin superfamily protein ; Thioredoxin superfamily protein ; Thioredoxin superfamily protein	3	6	6	6	2	4	4	3	4	5	3	3	4	5	2	4	4	3	4	5	3	3	4	5	2	4	4	3	4	5	3	3	4	5	32.5	32.5	32.5	28.089	252	252;225;151	93.4
AT1G21370.2;AT1G21370.1	AT1G21370.2;AT1G21370.1	4;4	4;4	4;4	unknown protein; CONTAINS InterPro DOMAIN/s: Protein of unknown function DUF218 (InterPro:IPR003848); Has 35333 Blast hits to 34131 proteins in 2444 species: Archae - 798; Bacteria - 22429; Metazoa - 974; Fungi - 991; Plants - 531; Viruses - 0; Other Euka	2	4	4	4	3	3	2	1	0	0	1	0	1	2	3	3	2	1	0	0	1	0	1	2	3	3	2	1	0	0	1	0	1	2	13.5	13.5	13.5	38.194	342	342;342	69
AT1G21380.1	AT1G21380.1	9	9	8	Target of Myb protein 1	1	9	9	8	5	5	7	6	3	6	5	3	5	5	5	5	7	6	3	6	5	3	5	5	5	4	6	5	3	5	4	3	5	5	20.8	20.8	18	55.791	506	506	91.5		1
AT1G21400.1;AT5G34780.1	AT1G21400.1;AT5G34780.1	10;5	10;5	9;5	Thiamin diphosphate-binding fold (THDP-binding) superfamily protein ; Thiamin diphosphate-binding fold (THDP-binding) superfamily protein	2	10	10	9	4	3	4	3	2	6	5	3	4	5	4	3	4	3	2	6	5	3	4	5	3	2	4	2	2	6	4	3	3	4	22	22	20.3	53.488	472	472;365	105
AT1G21440.1	AT1G21440.1	14	14	13	Phosphoenolpyruvate carboxylase family protein	1	14	14	13	10	9	9	7	2	10	7	6	7	10	10	9	9	7	2	10	7	6	7	10	9	8	8	6	2	9	6	6	6	9	46.7	46.7	44.6	36.306	336	336	96.7
AT1G21480.1	AT1G21480.1	11	11	1	Exostosin family protein	1	11	11	1	2	3	4	4	3	4	2	2	3	6	2	3	4	4	3	4	2	2	3	6	1	0	1	1	1	1	0	1	0	0	24.9	24.9	1.7	52.835	462	462	102
AT1G21500.1;AT4G21720.2;AT4G21720.1	AT1G21500.1	5;1;1	5;1;1	5;1;1	unknown protein; Has 29 Blast hits to 29 proteins in 12 species: Archae - 0; Bacteria - 0; Metazoa - 0; Fungi - 2; Plants - 27; Viruses - 0; Other Eukaryotes - 0 (source: NCBI BLink).	3	5	5	5	4	2	5	5	0	5	5	1	4	4	4	2	5	5	0	5	5	1	4	4	4	2	5	5	0	5	5	1	4	4	28.6	28.6	28.6	13.258	126	126;107;139	109
AT1G21540.1;AT1G77240.1;AT1G21530.1;AT1G21530.2	AT1G21540.1;AT1G77240.1;AT1G21530.1;AT1G21530.2	5;3;3;3	5;3;3;3	5;3;3;3	AMP-dependent synthetase and ligase family protein ; AMP-dependent synthetase and ligase family protein ; AMP-dependent synthetase and ligase family protein ; AMP-dependent synthetase and ligase family protein	4	5	5	5	0	1	0	1	0	0	0	0	2	4	0	1	0	1	0	0	0	0	2	4	0	1	0	1	0	0	0	0	2	4	11.6	11.6	11.6	60.634	550	550;545;547;549	154
AT1G21600.2;AT1G21600.1	AT1G21600.2;AT1G21600.1	16;16	16;16	16;16	plastid transcriptionally active 6 ; plastid transcriptionally active 6	2	16	16	16	10	8	10	8	8	5	8	9	9	10	10	8	10	8	8	5	8	9	9	10	10	8	10	8	8	5	8	9	9	10	59.8	59.8	59.8	37.376	328	328;328	90.9		2	1
AT1G21610.2;AT1G21610.1;AT1G21610.3	AT1G21610.2;AT1G21610.1;AT1G21610.3	3;3;3	3;3;3	3;3;3	wound-responsive family protein ; wound-responsive family protein ; wound-responsive family protein	3	3	3	3	2	1	1	1	1	1	1	0	0	1	2	1	1	1	1	1	1	0	0	1	2	1	1	1	1	1	1	0	0	1	8.6	8.6	8.6	76.201	683	683;684;685	72			1
AT1G21630.1;AT1G21630.2	AT1G21630.1;AT1G21630.2	46;45	46;45	45;44	Calcium-binding EF hand family protein ; Calcium-binding EF hand family protein	2	46	46	45	17	25	26	17	15	27	19	17	21	27	17	25	26	17	15	27	19	17	21	27	16	24	25	16	15	26	18	17	20	26	46.4	46.4	45.8	131.85	1218	1218;1247	95.4
AT1G21640.1;AT1G21640.2	AT1G21640.1;AT1G21640.2	23;23	23;23	23;23	NAD kinase 2 ; NAD kinase 2	2	23	23	23	9	14	12	7	9	12	4	4	7	8	9	14	12	7	9	12	4	4	7	8	9	14	12	7	9	12	4	4	7	8	31.4	31.4	31.4	109.19	985	985;999	81.2
AT1G21650.1;AT1G21650.2;AT1G21650.3	AT1G21650.1;AT1G21650.2;AT1G21650.3	16;16;15	16;16;15	16;16;15	Preprotein translocase SecA family protein ; Preprotein translocase SecA family protein ; Preprotein translocase SecA family protein	3	16	16	16	5	3	6	2	2	7	3	4	3	3	5	3	6	2	2	7	3	4	3	3	5	3	6	2	2	7	3	4	3	3	17.4	17.4	17.4	118.93	1051	1051;1058;1805	87			2
AT1G21660.1	AT1G21660.1	15	15	15	Chaperone DnaJ-domain superfamily protein	1	15	15	15	2	4	5	2	2	8	3	4	6	5	2	4	5	2	2	8	3	4	6	5	2	4	5	2	2	8	3	4	6	5	36.5	36.5	36.5	56.91	523	523	104
AT1G21670.1	AT1G21670.1	26	26	24	LOCATED IN: cell wall, plant-type cell wall; EXPRESSED IN: 23 plant structures; EXPRESSED DURING: 14 growth stages; CONTAINS InterPro DOMAIN/s: WD40-like Beta Propeller (InterPro:IPR011659), Six-bladed beta-propeller, TolB-like (InterPro:IPR011042); BEST	1	26	26	24	10	13	17	10	10	18	12	9	15	19	10	13	17	10	10	18	12	9	15	19	10	13	17	10	10	16	12	9	13	18	44.2	44.2	41.8	77.288	703	703	104
AT1G21680.1	AT1G21680.1	21	19	19	DPP6 N-terminal domain-like protein	1	21	19	19	5	6	6	6	4	8	4	7	12	13	5	6	6	6	4	6	4	7	10	12	5	6	6	6	4	6	4	7	10	12	36.3	35	35	78.441	706	706	106
AT1G21690.1;AT1G21690.3;AT1G21690.2;AT1G21690.4	AT1G21690.1;AT1G21690.3;AT1G21690.2;AT1G21690.4	7;7;6;6	7;7;6;6	7;7;6;6	ATPase family associated with various cellular activities (AAA) ; ATPase family associated with various cellular activities (AAA) ; ATPase family associated with various cellular activities (AAA) ; ATPase family associated with various cellular activit	4	7	7	7	1	4	2	3	1	6	1	1	1	1	1	4	2	3	1	6	1	1	1	1	1	4	2	3	1	6	1	1	1	1	27.4	27.4	27.4	37.507	339	339;341;327;332	83.3
AT1G21700.1	AT1G21700.1	10	9	9	SWITCH/sucrose nonfermenting 3C	1	10	9	9	3	3	2	3	2	3	3	3	3	2	3	3	1	2	2	3	3	3	3	2	3	3	1	2	2	3	3	3	3	2	20.1	19.2	19.2	88.249	807	807	88.9			5
AT1G21720.1;AT1G77440.2;AT1G77440.1	AT1G21720.1;AT1G77440.2;AT1G77440.1	8;7;7	8;7;7	8;7;7	proteasome beta subunit C1 ; 20S proteasome beta subunit C2 ; 20S proteasome beta subunit C2	3	8	8	8	3	5	3	3	4	6	4	3	6	5	3	5	3	3	4	6	4	3	6	5	3	5	3	3	4	6	4	3	6	5	41.2	41.2	41.2	22.798	204	204;204;204	98.6
AT1G21730.1	AT1G21730.1	18	15	15	P-loop containing nucleoside triphosphate hydrolases superfamily protein	1	18	15	15	5	4	8	3	0	8	7	1	3	5	2	4	6	2	0	6	5	1	2	3	2	4	6	2	0	6	5	1	2	3	25.8	22.7	22.7	98.455	890	890	87
AT1G21750.1;AT1G21750.2	AT1G21750.1;AT1G21750.2	44;34	44;34	38;29	PDI-like 1-1 ; PDI-like 1-1	2	44	44	38	37	37	36	37	25	36	38	28	40	40	37	37	36	37	25	36	38	28	40	40	31	32	32	32	22	31	32	24	35	35	65.3	65.3	63.1	55.601	501	501;487	92.4
AT1G21770.1	AT1G21770.1	4	4	4	Acyl-CoA N-acyltransferases (NAT) superfamily protein	1	4	4	4	1	1	3	2	0	1	1	0	2	1	1	1	3	2	0	1	1	0	2	1	1	1	3	2	0	1	1	0	2	1	36.9	36.9	36.9	12.561	111	111	86.4
AT1G21780.2;AT1G21780.1	AT1G21780.2;AT1G21780.1	3;3	3;3	3;3	BTB/POZ domain-containing protein ; BTB/POZ domain-containing protein	2	3	3	3	0	0	1	0	0	2	0	1	1	2	0	0	1	0	0	2	0	1	1	2	0	0	1	0	0	2	0	1	1	2	8	8	8	37.678	326	326;326	130
AT1G21850.1	AT1G21850.1	3	1	1	SKU5 similar 8	1	3	1	1	2	2	1	1	2	3	2	1	2	2	1	1	0	0	1	1	1	0	1	1	1	1	0	0	1	1	1	0	1	1	8	3.8	3.8	61.375	551	551	104
AT1G21900.1;AT3G10780.1	AT1G21900.1	7;1	7;1	7;1	emp24/gp25L/p24 family/GOLD family protein	2	7	7	7	4	5	5	3	5	2	5	4	3	4	4	5	5	3	5	2	5	4	3	4	4	5	5	3	5	2	5	4	3	4	20.4	20.4	20.4	24.346	216	216;217	91.2
AT1G22170.1	AT1G22170.1	4	4	3	Phosphoglycerate mutase family protein	1	4	4	3	1	1	3	2	1	0	2	1	0	0	1	1	3	2	1	0	2	1	0	0	1	0	2	2	1	0	2	1	0	0	12.3	12.3	9.3	37.294	334	334	68.5
AT1G22200.2;AT1G22200.1	AT1G22200.2;AT1G22200.1	5;5	5;5	5;5	Endoplasmic reticulum vesicle transporter protein ; Endoplasmic reticulum vesicle transporter protein	2	5	5	5	4	3	3	1	2	2	4	2	4	4	4	3	3	1	2	2	4	2	4	4	4	3	3	1	2	2	4	2	4	4	15.4	15.4	15.4	38.334	338	338;386	91.8
AT1G22270.1	AT1G22270.1	5	5	4	Trm112p-like protein	1	5	5	4	3	4	3	4	3	3	3	3	2	4	3	4	3	4	3	3	3	3	2	4	2	3	2	3	2	2	2	2	2	3	47.6	47.6	37.9	13.961	124	124	86.2
AT1G22280.1;AT1G22280.3;AT1G22280.2	AT1G22280.1;AT1G22280.3;AT1G22280.2	11;10;7	11;10;7	11;10;7	phytochrome-associated protein phosphatase type 2C ; phytochrome-associated protein phosphatase type 2C ; phytochrome-associated protein phosphatase type 2C	3	11	11	11	7	8	5	1	4	4	5	1	5	6	7	8	5	1	4	4	5	1	5	6	7	8	5	1	4	4	5	1	5	6	37	37	37	30.721	281	281;287;199	82.4
AT1G22300.1;AT1G22300.2;AT1G22300.3;AT1G22290.1;AT1G22290.2;AT1G78220.1	AT1G22300.1;AT1G22300.2;AT1G22300.3	30;28;26;2;2;1	30;28;26;2;2;1	25;23;21;2;2;1	general regulatory factor 10 ; general regulatory factor 10 ; general regulatory factor 10	6	30	30	25	21	23	22	25	19	22	21	20	21	25	21	23	22	25	19	22	21	20	21	25	16	18	18	20	15	17	17	15	16	20	80.7	80.7	80.7	28.915	254	254;254;251;196;216;245	91		1
AT1G78260.2;AT1G78260.1;AT1G22330.1	AT1G78260.2;AT1G78260.1;AT1G22330.1	2;2;2	1;1;1	1;1;1	RNA-binding (RRM/RBD/RNP motifs) family protein ; RNA-binding (RRM/RBD/RNP motifs) family protein ; RNA-binding (RRM/RBD/RNP motifs) family protein	3	2	1	1	2	1	1	2	1	0	2	2	2	2	1	0	0	1	0	0	1	1	1	1	1	0	0	1	0	0	1	1	1	1	7.4	4.4	4.4	30.334	271	271;287;291	119
AT1G22360.1;AT1G22360.2	AT1G22360.1;AT1G22360.2	22;19	22;19	17;16	UDP-glucosyl transferase 85A2 ; UDP-glucosyl transferase 85A2	2	22	22	17	12	12	15	9	8	14	15	8	15	10	12	12	15	9	8	14	15	8	15	10	10	9	12	6	4	11	10	7	10	6	48.9	48.9	43	54.364	481	481;469	96			1
AT1G22370.2;AT1G22370.1	AT1G22370.2;AT1G22370.1	5;4	2;1	2;1	UDP-glucosyl transferase 85A5 ; UDP-glucosyl transferase 85A5	2	5	2	2	2	2	2	2	3	2	3	1	3	2	1	1	1	1	1	0	0	0	1	1	1	1	1	1	1	0	0	0	1	1	12.7	6.7	6.7	53.969	479	479;309	86.7
AT1G22400.1;AT1G22380.1	AT1G22400.1	13;3	9;1	7;0	UDP-Glycosyltransferase superfamily protein	2	13	9	7	4	7	6	6	5	7	8	5	8	9	2	4	3	3	2	4	4	4	4	5	2	4	2	2	2	3	3	4	4	4	30.5	26.8	22.9	55.01	489	489;488	104
AT1G22410.1	AT1G22410.1	26	18	18	Class-II DAHP synthetase family protein	1	26	18	18	15	19	20	19	9	18	17	12	19	22	11	13	13	11	7	14	11	8	12	15	11	13	13	11	7	14	11	8	12	15	46.9	34.9	34.9	58.326	527	527	94.3
AT1G22430.2;AT1G22430.1;AT4G22110.2;AT4G22110.1	AT1G22430.2;AT1G22430.1	17;17;2;2	17;17;2;2	17;17;2;2	GroES-like zinc-binding dehydrogenase family protein ; GroES-like zinc-binding dehydrogenase family protein	4	17	17	17	10	12	8	7	9	13	11	9	7	11	10	12	8	7	9	13	11	9	7	11	10	12	8	7	9	13	11	9	7	11	42.5	42.5	42.5	42.529	388	388;388;389;389	95.1
AT1G22440.1	AT1G22440.1	13	13	13	Zinc-binding alcohol dehydrogenase family protein	1	13	13	13	7	6	6	5	4	5	6	6	5	7	7	6	6	5	4	5	6	6	5	7	7	6	6	5	4	5	6	6	5	7	37.3	37.3	37.3	42.383	386	386	91.6
AT1G22450.1	AT1G22450.1	10	10	10	cytochrome C oxidase 6B	1	10	10	10	9	8	10	9	5	7	8	6	9	9	9	8	10	9	5	7	8	6	9	9	9	8	10	9	5	7	8	6	9	9	50.3	50.3	50.3	21.195	191	191	92
AT1G22520.1;AT1G22520.2	AT1G22520.1;AT1G22520.2	2;1	2;1	2;1	Domain of unknown function (DUF543) ; Domain of unknown function (DUF543)	2	2	2	2	1	1	2	1	1	2	1	0	1	2	1	1	2	1	1	2	1	0	1	2	1	1	2	1	1	2	1	0	1	2	23.2	23.2	23.2	10.357	99	99;179	86.1		1
AT1G22530.1	AT1G22530.1	62	62	60	PATELLIN 2	1	62	62	60	49	49	49	47	34	52	48	41	53	49	49	49	49	47	34	52	48	41	53	49	47	47	47	45	33	50	46	39	51	47	72.9	72.9	70	76.007	683	683	95.6			3
AT1G22550.1	AT1G22550.1	2	2	2	Major facilitator superfamily protein	1	2	2	2	1	1	1	0	0	1	0	0	1	2	1	1	1	0	0	1	0	0	1	2	1	1	1	0	0	1	0	0	1	2	2.5	2.5	2.5	62.167	564	564	101
AT1G22610.1	AT1G22610.1	19	18	18	C2 calcium/lipid-binding plant phosphoribosyltransferase family protein	1	19	18	18	6	7	7	4	4	9	4	4	4	5	6	7	6	4	4	8	4	3	3	5	6	7	6	4	4	8	4	3	3	5	24.2	22.9	22.9	118.36	1029	1029	84.8
AT1G22620.1	AT1G22620.1	10	10	10	Phosphoinositide phosphatase family protein	1	10	10	10	4	5	5	3	2	8	2	3	3	1	4	5	5	3	2	8	2	3	3	1	4	5	5	3	2	8	2	3	3	1	16	16	16	102.81	912	912	81.2
AT1G22630.1	AT1G22630.1	2	2	2	unknown protein; LOCATED IN: chloroplast; EXPRESSED IN: 21 plant structures; EXPRESSED DURING: 13 growth stages; Has 87 Blast hits to 86 proteins in 34 species: Archae - 0; Bacteria - 13; Metazoa - 27; Fungi - 0; Plants - 40; Viruses - 0; Other Eukaryotes	1	2	2	2	1	0	1	1	0	1	2	0	0	1	1	0	1	1	0	1	2	0	0	1	1	0	1	1	0	1	2	0	0	1	17.3	17.3	17.3	11.879	110	110	103
AT1G22650.1	AT1G22650.1	8	2	2	Plant neutral invertase family protein	1	8	2	2	1	2	3	3	2	5	1	2	5	4	0	0	0	0	0	2	0	0	0	0	0	0	0	0	0	2	0	0	0	0	16.7	5.6	5.6	60.867	534	534	105
AT1G22660.2;AT1G22660.1	AT1G22660.2;AT1G22660.1	15;15	15;15	15;15	Polynucleotide adenylyltransferase family protein ; Polynucleotide adenylyltransferase family protein	2	15	15	15	6	4	4	2	3	8	8	2	5	7	6	4	4	2	3	8	8	2	5	7	6	4	4	2	3	8	8	2	5	7	22.9	22.9	22.9	68.697	603	603;605	101
AT1G22700.3;AT1G22700.2;AT1G22700.1	AT1G22700.3;AT1G22700.2;AT1G22700.1	11;11;11	11;11;11	11;11;11	Tetratricopeptide repeat (TPR)-like superfamily protein ; Tetratricopeptide repeat (TPR)-like superfamily protein ; Tetratricopeptide repeat (TPR)-like superfamily protein	3	11	11	11	6	9	9	6	5	9	7	7	10	9	6	9	9	6	5	9	7	7	10	9	6	9	9	6	5	9	7	7	10	9	56.9	56.9	56.9	23.811	211	211;296;301	92.8
AT1G22710.1	AT1G22710.1	7	7	7	sucrose-proton symporter 2	1	7	7	7	4	5	5	4	2	3	4	1	4	5	4	5	5	4	2	3	4	1	4	5	4	5	5	4	2	3	4	1	4	5	16.4	16.4	16.4	54.546	512	512	81.6
AT1G22730.1	AT1G22730.1	16	16	16	MA3 domain-containing protein	1	16	16	16	6	7	6	6	3	12	2	5	5	8	6	7	6	6	3	12	2	5	5	8	6	7	6	6	3	12	2	5	5	8	28.6	28.6	28.6	77.243	693	693	92.1			1
AT1G22740.1;AT5G39620.1	AT1G22740.1	8;1	5;1	5;1	RAB GTPase homolog G3B	2	8	5	5	5	6	5	4	5	4	5	2	4	4	3	3	2	2	3	1	3	1	2	2	3	3	2	2	3	1	3	1	2	2	49.8	33	33	22.945	203	203;204	82
AT1G22750.3;AT1G22750.1;AT1G22750.2;AT1G22750.4	AT1G22750.3;AT1G22750.1;AT1G22750.2;AT1G22750.4	2;2;2;2	2;2;2;2	2;2;2;2	unknown protein; FUNCTIONS IN: molecular_function unknown; INVOLVED IN: biological_process unknown; LOCATED IN: vacuole; EXPRESSED IN: 23 plant structures; EXPRESSED DURING: 15 growth stages; CONTAINS InterPro DOMAIN/s: Protein of unknown function DUF1475	4	2	2	2	1	1	1	1	0	1	0	0	0	0	1	1	1	1	0	1	0	0	0	0	1	1	1	1	0	1	0	0	0	0	8.3	8.3	8.3	26.983	241	241;244;247;257	57.8
AT1G22770.1	AT1G22770.1	3	3	3	gigantea protein (GI)	1	3	3	3	0	0	1	1	0	1	1	0	1	0	0	0	1	1	0	1	1	0	1	0	0	0	1	1	0	1	1	0	1	0	4	4	4	127.87	1173	1173	98.4
AT4G09800.1;AT1G34030.1;AT1G22780.1	AT4G09800.1;AT1G34030.1;AT1G22780.1	18;18;18	18;18;18	18;18;18	S18 ribosomal protein ; Ribosomal protein S13/S18 family ; Ribosomal protein S13/S18 family	3	18	18	18	12	9	12	13	6	12	11	8	12	14	12	9	12	13	6	12	11	8	12	14	12	9	12	13	6	12	11	8	12	14	67.8	67.8	67.8	17.545	152	152;152;152	88.8
AT1G22800.1	AT1G22800.1	5	5	5	S-adenosyl-L-methionine-dependent methyltransferases superfamily protein	1	5	5	5	2	1	0	1	1	1	1	2	2	1	2	1	0	1	1	1	1	2	2	1	2	1	0	1	1	1	1	2	2	1	14.6	14.6	14.6	39.365	355	355	98.8
AT1G22840.1;AT1G22840.2	AT1G22840.1;AT1G22840.2	6;5	6;5	4;4	CYTOCHROME C-1 ; CYTOCHROME C-1	2	6	6	4	5	5	4	5	4	5	5	4	6	5	5	5	4	5	4	5	5	4	6	5	3	3	3	3	3	3	3	3	4	3	55.3	55.3	38.6	12.394	114	114;102	97.5		2
AT1G22850.1	AT1G22850.1	8	8	8	SNARE associated Golgi protein family	1	8	8	8	5	3	6	3	1	3	5	1	4	4	5	3	6	3	1	3	5	1	4	4	5	3	6	3	1	3	5	1	4	4	18.6	18.6	18.6	36.904	344	344	87.4
AT1G22860.1	AT1G22860.1	5	5	5	Vacuolar sorting protein 39	1	5	5	5	2	2	2	0	0	1	0	0	0	0	2	2	2	0	0	1	0	0	0	0	2	2	2	0	0	1	0	0	0	0	5.4	5.4	5.4	107.33	961	961	37			1
AT1G22870.1	AT1G22870.1	9	2	2	Protein kinase family protein with ARM repeat domain	1	9	2	2	2	5	6	6	2	6	2	1	4	3	1	1	1	2	0	0	0	0	1	1	1	1	1	2	0	0	0	0	1	1	10.1	3.4	3.4	100.05	913	913	75.6
AT1G22880.2;AT1G22880.1;AT1G71380.1	AT1G22880.2;AT1G22880.1;AT1G71380.1	4;4;2	3;3;1	3;3;1	cellulase 5 ; cellulase 5 ; cellulase 3	3	4	3	3	1	1	1	1	0	1	2	1	0	2	0	1	0	1	0	1	1	1	0	2	0	1	0	1	0	1	1	1	0	2	8.8	6.8	6.8	44.428	400	400;484;484	116
AT1G22882.1	AT1G22882.1	3	3	3	Galactose-binding protein	1	3	3	3	0	0	1	1	2	0	0	1	1	1	0	0	1	1	2	0	0	1	1	1	0	0	1	1	2	0	0	1	1	1	5	5	5	74.184	660	660	110
AT1G22910.3;AT1G22910.2;AT1G22910.1;AT1G33470.2;AT1G33470.1;AT1G20880.2;AT1G20880.1;AT1G76460.1	AT1G22910.3;AT1G22910.2;AT1G22910.1	4;3;3;1;1;1;1;1	4;3;3;1;1;1;1;1	3;2;2;1;1;0;0;0	RNA-binding (RRM/RBD/RNP motifs) family protein ; RNA-binding (RRM/RBD/RNP motifs) family protein ; RNA-binding (RRM/RBD/RNP motifs) family protein	8	4	4	3	1	1	3	1	3	0	1	2	1	1	1	1	3	1	3	0	1	2	1	1	0	0	2	0	2	0	0	1	0	0	14.4	14.4	12.1	37.839	347	347;242;249;244;245;274;274;285	85.6
AT1G22920.1;AT1G22920.2	AT1G22920.1;AT1G22920.2	16;12	16;12	12;9	COP9 signalosome 5A ; COP9 signalosome 5A	2	16	16	12	8	10	10	6	4	13	6	5	11	13	8	10	10	6	4	13	6	5	11	13	5	8	7	4	3	9	5	3	8	11	58.5	58.5	44.5	39.731	357	357;351	99		2
AT1G22940.1	AT1G22940.1	17	17	17	thiamin biosynthesis protein, putative	1	17	17	17	7	8	6	7	3	11	6	7	8	9	7	8	6	7	3	11	6	7	8	9	7	8	6	7	3	11	6	7	8	9	38.3	38.3	38.3	55.812	522	522	94.6
AT1G22950.1	AT1G22950.1	5	5	5	2-oxoglutarate (2OG) and Fe(II)-dependent oxygenase superfamily protein	1	5	5	5	2	1	3	3	1	3	1	0	2	2	2	1	3	3	1	3	1	0	2	2	2	1	3	3	1	3	1	0	2	2	11.8	11.8	11.8	45.751	397	397	85.9
AT1G22960.1	AT1G22960.1	1	1	1	Pentatricopeptide repeat (PPR) superfamily protein	1	1	1	1	1	0	1	0	1	0	0	0	0	1	1	0	1	0	1	0	0	0	0	1	1	0	1	0	1	0	0	0	0	1	1.1	1.1	1.1	82.642	718	718	74.8
AT1G22970.1	AT1G22970.1	5	5	5	unknown protein; BEST Arabidopsis thaliana protein match is: unknown protein (TAIR:AT1G71150.1); Has 134 Blast hits to 132 proteins in 48 species: Archae - 0; Bacteria - 0; Metazoa - 66; Fungi - 10; Plants - 48; Viruses - 0; Other Eukaryotes - 10 (source:	1	5	5	5	2	1	1	0	2	2	2	1	1	1	2	1	1	0	2	2	2	1	1	1	2	1	1	0	2	2	2	1	1	1	13.7	13.7	13.7	39.399	357	357	88.8
AT1G23080.1;AT1G23080.3;AT1G23080.2	AT1G23080.1;AT1G23080.3;AT1G23080.2	7;6;5	6;5;5	6;5;5	Auxin efflux carrier family protein ; Auxin efflux carrier family protein ; Auxin efflux carrier family protein	3	7	6	6	3	5	3	3	2	3	2	1	2	3	3	4	2	2	2	2	2	1	2	3	3	4	2	2	2	2	2	1	2	3	17.3	14.2	14.2	67.587	619	619;615;527	84
AT1G23090.1	AT1G23090.1	4	4	4	sulfate transporter 91	1	4	4	4	2	0	2	2	1	1	0	2	0	0	2	0	2	2	1	1	0	2	0	0	2	0	2	2	1	1	0	2	0	0	9.5	9.5	9.5	69.07	631	631	64.6
AT1G23100.1	AT1G23100.1	5	5	5	GroES-like family protein	1	5	5	5	2	0	3	0	0	1	2	0	2	1	2	0	3	0	0	1	2	0	2	1	2	0	3	0	0	1	2	0	2	1	37.1	37.1	37.1	10.546	97	97	90.3
AT1G23130.1	AT1G23130.1	10	10	10	Polyketide cyclase/dehydrase and lipid transport superfamily protein	1	10	10	10	5	4	6	6	1	4	2	1	4	6	5	4	6	6	1	4	2	1	4	6	5	4	6	6	1	4	2	1	4	6	57.5	57.5	57.5	17.859	160	160	91.1		1
AT1G23140.1;AT5G37740.1;AT5G37740.2	AT1G23140.1	4;1;1	4;1;1	4;1;1	Calcium-dependent lipid-binding (CaLB domain) family protein	3	4	4	4	1	1	1	2	1	2	1	2	2	2	1	1	1	2	1	2	1	2	2	2	1	1	1	2	1	2	1	2	2	2	30.3	30.3	30.3	18.569	165	165;168;178	102		2
AT1G23160.1	AT1G23160.1	3	3	3	Auxin-responsive GH3 family protein	1	3	3	3	1	0	2	0	0	0	0	0	0	1	1	0	2	0	0	0	0	0	0	1	1	0	2	0	0	0	0	0	0	1	8.3	8.3	8.3	65.617	578	578	73.5
AT1G23170.2;AT1G23170.1	AT1G23170.2;AT1G23170.1	13;11	7;6	7;6	Protein of unknown function DUF2359, transmembrane ; Protein of unknown function DUF2359, transmembrane	2	13	7	7	5	4	7	7	2	8	6	2	4	8	1	0	2	1	0	3	2	0	0	2	1	0	2	1	0	3	2	0	0	2	22	13.8	13.8	66.672	615	615;569	99.7
AT1G23180.1	AT1G23180.1	33	33	33	ARM repeat superfamily protein	1	33	33	33	12	13	17	9	10	13	15	11	12	10	12	13	17	9	10	13	15	11	12	10	12	13	17	9	10	13	15	11	12	10	47.1	47.1	47.1	91.693	834	834	89.7			3
AT1G23190.1	AT1G23190.1	37	22	22	Phosphoglucomutase/phosphomannomutase family protein	1	37	22	22	26	30	28	30	23	28	27	28	30	32	15	18	18	19	15	17	16	18	18	19	15	18	18	19	15	17	16	18	18	19	74.8	47	47	63.17	583	583	93.8			2
AT1G23230.2;AT1G23230.1	AT1G23230.2;AT1G23230.1	13;13	13;13	13;13	FUNCTIONS IN: molecular_function unknown; INVOLVED IN: response to salt stress; EXPRESSED IN: 24 plant structures; EXPRESSED DURING: 15 growth stages; CONTAINS InterPro DOMAIN/s: Mediator complex subunit Med23 (InterPro:IPR021629). ; CONTAINS InterPro DOM	2	13	13	13	2	8	5	6	0	7	0	1	3	5	2	8	5	6	0	7	0	1	3	5	2	8	5	6	0	7	0	1	3	5	8.6	8.6	8.6	177.64	1592	1592;1615	84
AT1G23260.1	AT1G23260.1	5	3	3	MMS ZWEI homologue 1	1	5	3	3	2	1	2	2	1	3	2	2	3	2	1	0	1	1	0	1	1	0	1	0	1	0	1	1	0	1	1	0	1	0	27.2	20.9	20.9	17.851	158	158	87
AT1G23280.1	AT1G23280.1	5	5	5	MAK16 protein-related	1	5	5	5	0	3	3	3	1	3	2	0	1	2	0	3	3	3	1	3	2	0	1	2	0	3	3	3	1	3	2	0	1	2	18.8	18.8	18.8	35.759	303	303	91.5
AT1G23290.1	AT1G23290.1	15	15	1	Ribosomal protein L18e/L15 superfamily protein	1	15	15	1	9	9	10	8	8	11	9	11	11	11	9	9	10	8	8	11	9	11	11	11	1	1	1	1	1	1	1	1	1	1	69.2	69.2	12.3	16.292	146	146	105		1
AT1G23310.1;AT1G23310.2	AT1G23310.1;AT1G23310.2	39;34	39;34	18;14	glutamate:glyoxylate aminotransferase ; glutamate:glyoxylate aminotransferase	2	39	39	18	35	34	38	38	29	35	34	30	36	38	35	34	38	38	29	35	34	30	36	38	18	18	18	18	17	18	18	17	17	18	80.5	80.5	42	53.301	481	481;441	95.4			9
AT1G23360.1;AT1G23360.3;AT1G23360.2	AT1G23360.1;AT1G23360.3;AT1G23360.2	2;1;1	2;1;1	2;1;1	S-adenosyl-L-methionine-dependent methyltransferases superfamily protein ; S-adenosyl-L-methionine-dependent methyltransferases superfamily protein ; S-adenosyl-L-methionine-dependent methyltransferases superfamily protein	3	2	2	2	0	0	0	0	0	1	0	0	0	1	0	0	0	0	0	1	0	0	0	1	0	0	0	0	0	1	0	0	0	1	10	10	10	29.051	261	261;160;160	143
AT1G23390.1	AT1G23390.1	3	3	3	Kelch repeat-containing F-box family protein	1	3	3	3	0	0	0	0	0	1	1	0	0	2	0	0	0	0	0	1	1	0	0	2	0	0	0	0	0	1	1	0	0	2	7.9	7.9	7.9	43.878	394	394	144
AT1G23440.1;AT1G23440.2	AT1G23440.1	8;1	8;1	7;1	Peptidase C15, pyroglutamyl peptidase I-like	2	8	8	7	5	5	3	6	3	5	4	3	3	4	5	5	3	6	3	5	4	3	3	4	4	4	2	5	2	4	3	2	2	3	40.1	40.1	34.6	23.618	217	217;94	91.9
AT1G23460.1	AT1G23460.1	2	2	2	Pectin lyase-like superfamily protein	1	2	2	2	1	0	1	1	0	1	1	0	1	0	1	0	1	1	0	1	1	0	1	0	1	0	1	1	0	1	1	0	1	0	4.3	4.3	4.3	49.57	460	460	85.2
AT1G23480.3;AT1G23480.2;AT1G23480.1	AT1G23480.3;AT1G23480.2;AT1G23480.1	2;2;2	1;1;1	1;1;1	cellulose synthase-like A3 ; cellulose synthase-like A3 ; cellulose synthase-like A3	3	2	1	1	0	0	2	1	1	1	2	0	0	0	0	0	1	0	0	0	1	0	0	0	0	0	1	0	0	0	1	0	0	0	4.5	2.3	2.3	56.149	484	484;556;556	84
AT1G70490.3;AT1G70490.2;AT1G70490.1;AT1G23490.1	AT1G70490.3;AT1G70490.2;AT1G70490.1;AT1G23490.1	13;13;13;13	1;1;1;1	1;1;1;1	Ras-related small GTP-binding family protein ; Ras-related small GTP-binding family protein ; Ras-related small GTP-binding family protein ; ADP-ribosylation factor 1	4	13	1	1	9	12	11	12	10	13	13	11	12	12	0	0	0	0	0	1	1	0	1	0	0	0	0	0	0	1	1	0	1	0	75.7	16	16	20.592	181	181;181;181;181	139
AT1G23730.1	AT1G23730.1	5	3	3	beta carbonic anhydrase 3	1	5	3	3	4	3	3	2	2	4	2	2	3	3	2	1	1	0	0	2	0	0	1	1	2	1	1	0	0	2	0	0	1	1	24.8	14	14	28.829	258	258	95.4
AT1G23740.1	AT1G23740.1	28	28	28	Oxidoreductase, zinc-binding dehydrogenase family protein	1	28	28	28	21	21	21	20	14	21	19	16	21	22	21	21	21	20	14	21	19	16	21	22	21	21	21	20	14	21	19	16	21	22	71	71	71	40.986	386	386	93.6		1	4
AT1G23750.1	AT1G23750.1	2	1	1	Nucleic acid-binding, OB-fold-like protein	1	2	1	1	0	0	0	0	0	1	1	0	1	2	0	0	0	0	0	1	1	0	1	1	0	0	0	0	0	1	1	0	1	1	17.5	11.7	11.7	15.127	137	137	150
AT1G23780.1	AT1G23780.1	4	4	4	F-box family protein	1	4	4	4	1	2	1	1	1	1	0	0	1	0	1	2	1	1	1	1	0	0	1	0	1	2	1	1	1	1	0	0	1	0	9.7	9.7	9.7	52.947	475	475	58.2
AT1G23800.1	AT1G23800.1	17	14	14	aldehyde dehydrogenase 2B7	1	17	14	14	13	11	13	8	11	11	12	9	9	10	10	8	10	5	8	8	9	7	6	7	10	8	10	5	8	8	9	7	6	7	32	27.5	27.5	58.152	534	534	85.5
AT1G23820.1;AT1G23820.2	AT1G23820.1;AT1G23820.2	16;14	12;10	12;10	spermidine synthase 1 ; spermidine synthase 1	2	16	12	12	14	12	13	12	6	11	12	10	13	14	10	8	10	9	3	8	8	6	10	10	10	8	10	9	3	8	8	6	10	10	49.5	38.1	38.1	41.679	378	378;327	83.9			2
AT1G23860.3;AT1G23860.4;AT1G23860.2;AT1G23860.1	AT1G23860.3;AT1G23860.4;AT1G23860.2;AT1G23860.1	4;4;4;4	3;3;3;3	3;3;3;3	RS-containing zinc finger protein 21 ; RS-containing zinc finger protein 21 ; RS-containing zinc finger protein 21 ; RS-containing zinc finger protein 21	4	4	3	3	2	3	1	3	0	3	2	2	1	1	1	2	0	2	0	2	1	1	0	0	1	2	0	2	0	2	1	1	0	0	25	19.5	19.5	18.87	164	164;183;187;187	76.9
AT1G23870.1	AT1G23870.1	33	33	20	trehalose-phosphatase/synthase 9	1	33	33	20	8	19	18	11	10	21	13	14	19	18	8	19	18	11	10	21	13	14	19	18	3	12	10	6	7	14	6	7	11	11	38.3	38.3	26.5	98.495	867	867	104
AT1G23900.1;AT1G23900.2;AT1G23940.1	AT1G23900.1;AT1G23900.2	26;26;6	21;21;4	21;21;4	gamma-adaptin 1 ; gamma-adaptin 1	3	26	21	21	12	13	15	11	8	15	15	9	10	10	10	11	12	10	8	13	12	7	7	7	10	11	12	10	8	13	12	7	7	7	35	30.5	30.5	96.468	876	876;876;495	86.1			2
AT1G23950.5;AT1G23950.3;AT1G23950.2;AT1G23950.4;AT1G23950.1	AT1G23950.5;AT1G23950.3;AT1G23950.2	3;3;3;1;1	3;3;3;1;1	2;2;2;1;1	Protein of unknown function (DUF626) ; Protein of unknown function (DUF626) ; Protein of unknown function (DUF626)	5	3	3	2	1	2	0	1	0	2	0	0	0	1	1	2	0	1	0	2	0	0	0	1	0	1	0	0	0	2	0	0	0	0	11.7	11.7	7	38.64	343	343;368;373;252;272	75.4
AT1G23960.2;AT1G23960.1	AT1G23960.2;AT1G23960.1	2;2	2;2	2;2	Protein of unknown function (DUF626) ; Protein of unknown function (DUF626)	2	2	2	2	0	0	1	1	0	0	0	1	0	0	0	0	1	1	0	0	0	1	0	0	0	0	1	1	0	0	0	1	0	0	7.9	7.9	7.9	34.825	302	302;302	79.3
AT1G24020.2;AT1G24020.1	AT1G24020.2;AT1G24020.1	14;14	14;14	14;14	MLP-like protein 423 ; MLP-like protein 423	2	14	14	14	12	8	13	11	9	11	10	8	12	12	12	8	13	11	9	11	10	8	12	12	12	8	13	11	9	11	10	8	12	12	83.2	83.2	83.2	17.054	155	155;155	87.2
AT1G24040.2;AT1G24040.1	AT1G24040.2;AT1G24040.1	8;8	8;8	8;8	Acyl-CoA N-acyltransferases (NAT) superfamily protein ; Acyl-CoA N-acyltransferases (NAT) superfamily protein	2	8	8	8	3	4	3	3	0	4	2	0	3	4	3	4	3	3	0	4	2	0	3	4	3	4	3	3	0	4	2	0	3	4	23.5	23.5	23.5	36.019	319	319;319	87.2
AT1G24050.1	AT1G24050.1	6	6	6	RNA-processing, Lsm domain	1	6	6	6	4	4	3	3	3	2	4	4	5	2	4	4	3	3	3	2	4	4	5	2	4	4	3	3	3	2	4	4	5	2	44.1	44.1	44.1	20.491	188	188	90.4
AT1G24100.1	AT1G24100.1	15	15	15	UDP-glucosyl transferase 74B1	1	15	15	15	9	10	9	10	6	11	10	7	11	9	9	10	9	10	6	11	10	7	11	9	9	10	9	10	6	11	10	7	11	9	38.5	38.5	38.5	51.002	460	460	91.7
AT1G24120.1	AT1G24120.1	6	6	6	ARG1-like 1	1	6	6	6	2	3	3	1	1	3	3	0	2	3	2	3	3	1	1	3	3	0	2	3	2	3	3	1	1	3	3	0	2	3	17.7	17.7	17.7	49.304	436	436	95			1
AT1G24160.2;AT1G24160.1	AT1G24160.2;AT1G24160.1	14;14	14;14	13;13	unknown protein; FUNCTIONS IN: molecular_function unknown; INVOLVED IN: biological_process unknown; LOCATED IN: cellular_component unknown; EXPRESSED IN: guard cell; BEST Arabidopsis thaliana protein match is: unknown protein (TAIR:AT1G70100.3). ; unknown	2	14	14	13	2	6	4	4	2	3	5	2	5	6	2	6	4	4	2	3	5	2	5	6	1	5	4	4	1	3	4	1	5	6	28	28	26.1	59.547	540	540;540	101		1
AT1G24180.1	AT1G24180.1	22	14	14	Thiamin diphosphate-binding fold (THDP-binding) superfamily protein	1	22	14	14	16	14	19	18	11	15	17	12	19	19	12	9	13	11	9	9	13	9	12	12	12	9	13	11	9	9	13	9	12	12	42.5	29.5	29.5	43.358	393	393	95.8
AT1G24190.2;AT1G24190.1	AT1G24190.2;AT1G24190.1	11;11	11;11	9;9	SIN3-like 3 ; SIN3-like 3	2	11	11	9	1	1	2	2	0	6	3	0	0	2	1	1	2	2	0	6	3	0	0	2	1	1	2	2	0	4	3	0	0	2	8.6	8.6	7.2	150.82	1326	1326;1330	87.6		1
AT1G24240.1;AT4G11630.1;AT5G11750.1	AT1G24240.1;AT4G11630.1;AT5G11750.1	2;2;2	2;2;2	2;2;2	Ribosomal protein L19 family protein ; Ribosomal protein L19 family protein ; Ribosomal protein L19 family protein	3	2	2	2	1	1	1	2	1	1	1	1	1	1	1	1	1	2	1	1	1	1	1	1	1	1	1	2	1	1	1	1	1	1	9.5	9.5	9.5	25.068	222	222;225;229	108
AT1G24267.1;AT1G24267.2	AT1G24267.1;AT1G24267.2	8;7	8;7	8;7	Protein of unknown function (DUF1664) ; Protein of unknown function (DUF1664)	2	8	8	8	2	5	1	1	1	1	1	2	0	3	2	5	1	1	1	1	1	2	0	3	2	5	1	1	1	1	1	2	0	3	30.9	30.9	30.9	36.679	343	343;344	79.4
AT1G24280.1	AT1G24280.1	23	6	6	glucose-6-phosphate dehydrogenase 3	1	23	6	6	14	11	18	15	10	15	13	12	14	13	2	1	4	1	2	2	1	2	1	2	2	1	4	1	2	2	1	2	1	2	37.7	10.7	10.7	67.358	599	599	84.6
AT1G24300.2;AT1G24300.1	AT1G24300.2;AT1G24300.1	31;31	23;23	23;23	GYF domain-containing protein ; GYF domain-containing protein	2	31	23	23	11	7	12	7	9	15	10	6	12	16	7	4	8	4	9	10	7	5	8	10	7	4	8	4	9	10	7	5	8	10	31.1	23.6	23.6	165.68	1490	1490;1495	95.8
AT1G24310.1	AT1G24310.1	6	6	6	unknown protein; FUNCTIONS IN: molecular_function unknown; INVOLVED IN: biological_process unknown; LOCATED IN: nucleolus; EXPRESSED IN: 20 plant structures; EXPRESSED DURING: 13 growth stages; Has 2922 Blast hits to 2454 proteins in 263 species: Archae -	1	6	6	6	2	2	4	1	2	2	3	2	1	2	2	2	4	1	2	2	3	2	1	2	2	2	4	1	2	2	3	2	1	2	17.2	17.2	17.2	41.817	377	377	85.8
AT1G24340.1	AT1G24340.1	14	14	14	FAD/NAD(P)-binding oxidoreductase family protein	1	14	14	14	6	5	2	3	2	8	4	2	7	6	6	5	2	3	2	8	4	2	7	6	6	5	2	3	2	8	4	2	7	6	25.7	25.7	25.7	78.32	709	709	98.8
AT1G24360.1;REV__AT4G38710.1;REV__AT4G38710.2	AT1G24360.1	12;1;1	12;1;1	12;1;1	NAD(P)-binding Rossmann-fold superfamily protein	3	12	12	12	11	11	12	10	5	12	12	6	11	11	11	11	12	10	5	12	12	6	11	11	11	11	12	10	5	12	12	6	11	11	43.3	43.3	43.3	33.548	319	319;452;465	86.3
AT1G24490.1;AT1G24490.2	AT1G24490.1;AT1G24490.2	11;10	11;10	11;10	OxaA/YidC-like membrane insertion protein ; OxaA/YidC-like membrane insertion protein	2	11	11	11	3	0	7	4	0	6	6	1	5	7	3	0	7	4	0	6	6	1	5	7	3	0	7	4	0	6	6	1	5	7	24.6	24.6	24.6	55.187	499	499;462	111
AT1G24510.1;AT1G24510.2;AT1G67760.1	AT1G24510.1;AT1G24510.2	39;35;2	39;35;2	39;35;2	TCP-1/cpn60 chaperonin family protein ; TCP-1/cpn60 chaperonin family protein	3	39	39	39	26	25	23	22	25	28	23	22	21	25	26	25	23	22	25	28	23	22	21	25	26	25	23	22	25	28	23	22	21	25	76.1	76.1	76.1	59.384	535	535;459;120	91.5		1	13
AT1G24530.1;AT1G24130.1	AT1G24530.1;AT1G24130.1	2;1	2;1	2;1	Transducin/WD40 repeat-like superfamily protein ; Transducin/WD40 repeat-like superfamily protein	2	2	2	2	1	1	1	1	0	0	2	1	0	0	1	1	1	1	0	0	2	1	0	0	1	1	1	1	0	0	2	1	0	0	4.1	4.1	4.1	45.944	418	418;415	76.7
AT1G24560.1	AT1G24560.1	8	8	8	unknown protein; BEST Arabidopsis thaliana protein match is: unknown protein (TAIR:AT3G49055.1); Has 71940 Blast hits to 38124 proteins in 2481 species: Archae - 1358; Bacteria - 12126; Metazoa - 32861; Fungi - 6786; Plants - 4024; Viruses - 195; Other Eu	1	8	8	8	3	1	0	3	2	2	1	1	4	1	3	1	0	3	2	2	1	1	4	1	3	1	0	3	2	2	1	1	4	1	13.3	13.3	13.3	76.5	678	678	100
AT1G24610.1	AT1G24610.1	9	9	9	Rubisco methyltransferase family protein	1	9	9	9	5	4	6	4	2	5	4	3	3	6	5	4	6	4	2	5	4	3	3	6	5	4	6	4	2	5	4	3	3	6	24.6	24.6	24.6	52.589	476	476	91
AT1G24706.1;AT1G24706.2	AT1G24706.1;AT1G24706.2	33;33	33;33	33;33	THO2 ; THO2	2	33	33	33	8	10	11	7	2	11	13	6	8	14	8	10	11	7	2	11	13	6	8	14	8	10	11	7	2	11	13	6	8	14	19.1	19.1	19.1	205.72	1804	1804;1823	102
AT1G24764.1	AT1G24764.1	13	3	3	microtubule-associated proteins 70-2	1	13	3	3	3	6	7	6	6	7	5	6	6	8	0	2	1	0	1	1	1	2	0	0	0	2	1	0	1	1	1	2	0	0	18.9	3.9	3.9	70.206	634	634	84.3
AT1G24793.2;AT1G25210.2;AT1G25145.1;AT1G25054.2;AT1G24793.1;AT1G25054.1;AT1G24880.1;AT1G25210.1	AT1G24793.2;AT1G25210.2;AT1G25145.1;AT1G25054.2;AT1G24793.1;AT1G25054.1;AT1G24880.1;AT1G25210.1	1;1;1;1;1;1;1;1	1;1;1;1;1;1;1;1	1;1;1;1;1;1;1;1	UDP-3-O-acyl N-acetylglycosamine deacetylase family protein ; UDP-3-O-acyl N-acetylglycosamine deacetylase family protein ; UDP-3-O-acyl N-acetylglycosamine deacetylase family protein ; UDP-3-O-acyl N-acetylglycosamine deacetylase family protein ; UDP-3-O	8	1	1	1	0	0	0	0	0	1	0	0	0	0	0	0	0	0	0	1	0	0	0	0	0	0	0	0	0	1	0	0	0	0	4.5	4.5	4.5	29.154	266	266;311;326;326;326;369;369;371	110
AT1G25211.1;AT1G25150.1;AT1G25055.1;AT1G24881.1;AT1G24800.1	AT1G25211.1;AT1G25150.1;AT1G25055.1;AT1G24881.1;AT1G24800.1	9;9;9;9;9	9;9;9;9;9	9;9;9;9;9	F-box family protein ; F-box family protein ; F-box family protein ; F-box family protein ; F-box family protein	5	9	9	9	3	2	5	3	1	5	0	1	3	3	3	2	5	3	1	5	0	1	3	3	3	2	5	3	1	5	0	1	3	3	28.6	28.6	28.6	49.643	433	433;433;433;433;433	95
AT1G25220.1;AT1G25220.2;AT1G25155.1;AT1G25083.1;AT1G24909.1;AT1G24807.1	AT1G25220.1;AT1G25220.2;AT1G25155.1;AT1G25083.1;AT1G24909.1;AT1G24807.1	5;5;3;3;3;3	5;5;3;3;3;3	2;2;0;0;0;0	anthranilate synthase beta subunit 1 ; anthranilate synthase beta subunit 1 ; Glutamine amidotransferase type 1 family protein ; Glutamine amidotransferase type 1 family protein ; Glutamine amidotransferase type 1 family protein ; Glutamine amidotransfera	6	5	5	2	2	1	3	2	2	3	2	2	5	4	2	1	3	2	2	3	2	2	5	4	1	1	2	1	1	2	1	1	2	2	22.5	22.5	9.8	30.46	276	276;289;222;222;222;235	107
AT1G25230.1	AT1G25230.1	3	3	3	Calcineurin-like metallo-phosphoesterase superfamily protein	1	3	3	3	1	2	2	2	0	2	2	2	2	1	1	2	2	2	0	2	2	2	2	1	1	2	2	2	0	2	2	2	2	1	11.2	11.2	11.2	38.241	339	339	92.6
AT1G25260.1	AT1G25260.1	8	8	8	Ribosomal protein L10 family protein	1	8	8	8	3	3	5	6	2	2	4	1	1	3	3	3	5	6	2	2	4	1	1	3	3	3	5	6	2	2	4	1	1	3	36.2	36.2	36.2	27.242	235	235	84
AT1G25290.2;AT1G25290.1	AT1G25290.2;AT1G25290.1	4;4	4;4	4;4	RHOMBOID-like protein 10 ; RHOMBOID-like protein 10	2	4	4	4	1	0	4	1	0	1	1	0	0	2	1	0	4	1	0	1	1	0	0	2	1	0	4	1	0	1	1	0	0	2	10.1	10.1	10.1	37.432	336	336;343	80.9
AT1G25350.1;AT1G25350.2	AT1G25350.1;AT1G25350.2	41;39	41;39	41;39	glutamine-tRNA ligase, putative / glutaminyl-tRNA synthetase, putative / GlnRS, putative ; glutamine-tRNA ligase, putative / glutaminyl-tRNA synthetase, putative / GlnRS, putative	2	41	41	41	20	26	27	20	14	26	19	17	25	26	20	26	27	20	14	26	19	17	25	26	20	26	27	20	14	26	19	17	25	26	48.6	48.6	48.6	91.246	795	795;800	95.5
AT1G25375.1	AT1G25375.1	5	5	5	Metallo-hydrolase/oxidoreductase superfamily protein	1	5	5	5	1	1	1	1	1	3	1	2	0	0	1	1	1	1	1	3	1	2	0	0	1	1	1	1	1	3	1	2	0	0	12.8	12.8	12.8	58.066	524	524	74.4
AT1G25380.1	AT1G25380.1	7	7	7	NAD+ transporter 2	1	7	7	7	2	4	4	3	2	5	4	2	3	5	2	4	4	3	2	5	4	2	3	5	2	4	4	3	2	5	4	2	3	5	25.3	25.3	25.3	39.496	363	363	103
AT1G25420.1;AT1G25420.3;AT1G25420.2	AT1G25420.1;AT1G25420.3;AT1G25420.2	9;6;6	9;6;6	8;6;6	Regulator of Vps4 activity in the MVB pathway protein ; Regulator of Vps4 activity in the MVB pathway protein ; Regulator of Vps4 activity in the MVB pathway protein	3	9	9	8	4	3	4	4	0	4	2	2	3	3	4	3	4	4	0	4	2	2	3	3	4	3	4	4	0	3	2	2	3	3	37.2	37.2	34.7	35.813	323	323;255;255	84.9
AT1G25450.1	AT1G25450.1	8	2	1	3-ketoacyl-CoA synthase 5	1	8	2	1	4	4	5	1	1	3	1	1	4	2	1	1	1	0	0	1	0	0	1	0	1	1	1	0	0	1	0	0	1	0	13	3.9	2.2	55.652	492	492	59
AT1G25490.1	AT1G25490.1	28	28	19	ARM repeat superfamily protein	1	28	28	19	16	18	21	18	9	21	17	10	20	18	16	18	21	18	9	21	17	10	20	18	12	13	15	13	8	15	12	9	15	12	51.4	51.4	37.4	65.493	588	588	88.6		4
AT1G25520.1	AT1G25520.1	2	1	1	Uncharacterized protein family (UPF0016)	1	2	1	1	1	1	2	1	0	2	1	0	1	2	1	1	1	1	0	1	1	0	1	1	1	1	1	1	0	1	1	0	1	1	7.8	3.9	3.9	24.808	230	230	82.6		1
AT1G25540.2;AT1G25540.1	AT1G25540.2;AT1G25540.1	6;6	6;6	6;6	phytochrome and flowering time regulatory protein (PFT1) ; phytochrome and flowering time regulatory protein (PFT1)	2	6	6	6	4	3	3	1	2	5	1	1	2	2	4	3	3	1	2	5	1	1	2	2	4	3	3	1	2	5	1	1	2	2	12.7	12.7	12.7	77.739	727	727;836	75.3			1
AT1G25550.1	AT1G25550.1	2	2	2	myb-like transcription factor family protein	1	2	2	2	0	0	0	0	0	0	0	0	0	2	0	0	0	0	0	0	0	0	0	2	0	0	0	0	0	0	0	0	0	2	11	11	11	38.849	344	344	182
AT1G25570.1	AT1G25570.1	12	12	12	Di-glucose binding protein with Leucine-rich repeat domain	1	12	12	12	4	9	8	6	3	7	5	6	9	6	4	9	8	6	3	7	5	6	9	6	4	9	8	6	3	7	5	6	9	6	25.6	25.6	25.6	68.971	628	628	94.8		1	2
AT1G25580.1	AT1G25580.1	2	2	2	NAC (No Apical Meristem) domain transcriptional regulator superfamily protein	1	2	2	2	1	0	1	0	0	1	1	0	0	1	1	0	1	0	0	1	1	0	0	1	1	0	1	0	0	1	1	0	0	1	5.8	5.8	5.8	50.288	449	449	99.4
AT1G26090.1	AT1G26090.1	13	13	13	P-loop containing nucleoside triphosphate hydrolases superfamily protein	1	13	13	13	10	8	9	6	3	9	3	2	5	6	10	8	9	6	3	9	3	2	5	6	10	8	9	6	3	9	3	2	5	6	35.2	35.2	35.2	49.908	455	455	85.7
AT1G26110.2;AT1G26110.1	AT1G26110.2;AT1G26110.1	16;16	16;16	16;16	decapping 5 ; decapping 5	2	16	16	16	8	10	8	10	8	10	11	11	12	12	8	10	8	10	8	10	11	11	12	12	8	10	8	10	8	10	11	11	12	12	26.8	26.8	26.8	63.66	605	605;611	101			3
AT1G26120.1	AT1G26120.1	5	5	5	alpha/beta-Hydrolases superfamily protein	1	5	5	5	0	2	1	1	0	1	2	1	1	0	0	2	1	1	0	1	2	1	1	0	0	2	1	1	0	1	2	1	1	0	13.4	13.4	13.4	52.718	476	476	90.6
AT1G26160.1	AT1G26160.1	5	5	5	Metal-dependent phosphohydrolase	1	5	5	5	4	5	5	4	1	3	3	1	4	2	4	5	5	4	1	3	3	1	4	2	4	5	5	4	1	3	3	1	4	2	30.2	30.2	30.2	28.695	258	258	84.2
AT1G26170.1	AT1G26170.1	14	14	14	ARM repeat superfamily protein	1	14	14	14	4	5	4	4	1	6	5	4	5	4	4	5	4	4	1	6	5	4	5	4	4	5	4	4	1	6	5	4	5	4	17.5	17.5	17.5	113.47	1022	1022	98.4
AT1G26190.1	AT1G26190.1	5	4	4	Phosphoribulokinase / Uridine kinase family	1	5	4	4	0	0	2	0	1	0	1	0	1	2	0	0	2	0	1	0	1	0	1	1	0	0	2	0	1	0	1	0	1	1	7.1	6.1	6.1	76.007	674	674	108
AT1G26220.1	AT1G26220.1	4	4	4	Acyl-CoA N-acyltransferases (NAT) superfamily protein	1	4	4	4	3	3	3	1	2	2	2	0	3	2	3	3	3	1	2	2	2	0	3	2	3	3	3	1	2	2	2	0	3	2	26.9	26.9	26.9	21.851	197	197	99.7
AT1G26230.1;AT1G26230.2	AT1G26230.1;AT1G26230.2	19;18	17;16	17;16	TCP-1/cpn60 chaperonin family protein ; TCP-1/cpn60 chaperonin family protein	2	19	17	17	12	11	11	11	6	10	9	6	8	9	10	10	9	9	4	8	7	4	6	7	10	10	9	9	4	8	7	4	6	7	31.6	29	29	66.795	611	611;559	81.3
AT1G26270.1	AT1G26270.1	1	1	1	Phosphatidylinositol 3- and 4-kinase family protein	1	1	1	1	0	0	0	0	1	0	0	0	0	0	0	0	0	0	1	0	0	0	0	0	0	0	0	0	1	0	0	0	0	0	4.4	4.4	4.4	70.258	630	630	92
AT1G26300.1;AT1G26300.2	AT1G26300.1;AT1G26300.2	8;6	8;6	7;5	BSD domain-containing protein ; BSD domain-containing protein	2	8	8	7	2	3	4	4	1	6	3	2	5	3	2	3	4	4	1	6	3	2	5	3	1	3	3	3	1	5	2	1	4	2	25.6	25.6	22.8	34.819	316	316;213	97.1
AT1G26340.1	AT1G26340.1	7	7	7	cytochrome B5 isoform A	1	7	7	7	3	4	3	4	2	5	3	2	6	6	3	4	3	4	2	5	3	2	6	6	3	4	3	4	2	5	3	2	6	6	65.2	65.2	65.2	15.22	135	135	110
AT1G26370.1	AT1G26370.1	4	4	4	RNA helicase family protein	1	4	4	4	1	2	2	1	0	1	0	0	0	0	1	2	2	1	0	1	0	0	0	0	1	2	2	1	0	1	0	0	0	0	6.4	6.4	6.4	80.514	717	717	45.7
AT1G26380.1;AT1G26390.1;AT1G26400.1	AT1G26380.1;AT1G26390.1	4;2;1	3;1;1	2;0;0	FAD-binding Berberine family protein ; FAD-binding Berberine family protein	3	4	3	2	1	2	0	3	0	1	1	0	0	1	1	1	0	2	0	1	0	0	0	1	0	1	0	2	0	0	0	0	0	1	7.5	6.2	4.9	59.817	535	535;530;527	71
AT1G26420.1	AT1G26420.1	4	1	1	FAD-binding Berberine family protein	1	4	1	1	1	1	0	1	1	3	1	0	0	1	0	0	0	0	1	1	0	0	0	0	0	0	0	0	1	1	0	0	0	0	8.3	3.4	3.4	59.217	529	529	89
AT1G26460.1	AT1G26460.1	20	20	20	Tetratricopeptide repeat (TPR)-like superfamily protein	1	20	20	20	10	13	9	9	6	8	7	8	9	11	10	13	9	9	6	8	7	8	9	11	10	13	9	9	6	8	7	8	9	11	37.6	37.6	37.6	70.234	630	630	86.6			1
AT1G26470.1	AT1G26470.1	4	4	4	FUNCTIONS IN: molecular_function unknown; INVOLVED IN: regulation of transcription; LOCATED IN: nucleus, H4/H2A histone acetyltransferase complex; EXPRESSED IN: 23 plant structures; EXPRESSED DURING: 15 growth stages; CONTAINS InterPro DOMAIN/s: CT20 (Int	1	4	4	4	1	0	0	1	1	0	1	1	1	1	1	0	0	1	1	0	1	1	1	1	1	0	0	1	1	0	1	1	1	1	35.3	35.3	35.3	15.209	133	133	111
AT1G26480.1	AT1G26480.1	4	1	1	general regulatory factor 12	1	4	1	1	2	4	3	3	2	3	3	1	2	3	0	1	0	0	1	0	0	0	0	0	0	1	0	0	1	0	0	0	0	0	16.4	10.8	10.8	30.545	268	268	65
AT1G26520.1	AT1G26520.1	2	2	2	Cobalamin biosynthesis CobW-like protein	1	2	2	2	0	0	0	0	0	0	0	1	1	1	0	0	0	0	0	0	0	1	1	1	0	0	0	0	0	0	0	1	1	1	5.3	5.3	5.3	42.012	374	374	168
AT1G26550.1	AT1G26550.1	7	7	7	FKBP-like peptidyl-prolyl cis-trans isomerase family protein	1	7	7	7	4	7	4	3	2	5	5	2	4	5	4	7	4	3	2	5	5	2	4	5	4	7	4	3	2	5	5	2	4	5	56.3	56.3	56.3	14.857	142	142	96.2
AT1G26560.1;AT2G32860.1;AT2G32860.2	AT1G26560.1	7;1;1	7;1;1	7;1;1	beta glucosidase 40	3	7	7	7	2	4	2	4	1	4	2	0	3	4	2	4	2	4	1	4	2	0	3	4	2	4	2	4	1	4	2	0	3	4	14.5	14.5	14.5	58.125	510	510;613;614	87.1
AT1G26570.1	AT1G26570.1	14	6	6	UDP-glucose dehydrogenase 1	1	14	6	6	6	7	10	5	3	7	7	6	6	8	1	1	3	1	1	3	1	0	1	2	1	1	3	1	1	3	1	0	1	2	23.1	11.4	11.4	52.971	481	481	96.6
AT1G26630.1;AT1G26630.2	AT1G26630.1;AT1G26630.2	14;9	14;9	11;6	Eukaryotic translation initiation factor 5A-1 (eIF-5A 1) protein ; Eukaryotic translation initiation factor 5A-1 (eIF-5A 1) protein	2	14	14	11	10	9	12	9	8	10	9	10	13	11	10	9	12	9	8	10	9	10	13	11	8	7	10	8	6	7	8	8	10	8	87.4	87.4	66	17.14	159	159;138	99.4
AT1G26640.1	AT1G26640.1	12	12	12	Amino acid kinase family protein	1	12	12	12	5	3	5	6	2	6	7	4	4	4	5	3	5	6	2	6	7	4	4	4	5	3	5	6	2	6	7	4	4	4	41.6	41.6	41.6	35.675	332	332	98.4
AT1G26670.1	AT1G26670.1	9	9	9	Vesicle transport v-SNARE family protein	1	9	9	9	1	3	2	2	2	3	1	2	0	5	1	3	2	2	2	3	1	2	0	5	1	3	2	2	2	3	1	2	0	5	39.2	39.2	39.2	25.057	222	222	95.1
AT1G26690.1	AT1G26690.1	4	3	3	emp24/gp25L/p24 family/GOLD family protein	1	4	3	3	0	0	3	0	0	1	0	0	2	2	0	0	2	0	0	1	0	0	2	2	0	0	2	0	0	1	0	0	2	2	20.1	16.4	16.4	24.397	214	214	132
AT1G26740.1	AT1G26740.1	1	1	1	Ribosomal L32p protein family	1	1	1	1	1	0	0	1	0	0	0	0	1	1	1	0	0	1	0	0	0	0	1	1	1	0	0	1	0	0	0	0	1	1	7.5	7.5	7.5	14.799	134	134	104
AT1G26750.1	AT1G26750.1	2	2	2	unknown protein; Has 44 Blast hits to 44 proteins in 16 species: Archae - 0; Bacteria - 0; Metazoa - 0; Fungi - 0; Plants - 44; Viruses - 0; Other Eukaryotes - 0 (source: NCBI BLink).	1	2	2	2	1	1	1	1	1	0	0	1	1	0	1	1	1	1	1	0	0	1	1	0	1	1	1	1	1	0	0	1	1	0	11.8	11.8	11.8	22.046	195	195	72.5		1
AT1G26761.1	AT1G26761.1	6	6	6	Arabinanase/levansucrase/invertase	1	6	6	6	0	2	2	1	0	3	3	0	1	0	0	2	2	1	0	3	3	0	1	0	0	2	2	1	0	3	3	0	1	0	12.4	12.4	12.4	49.74	444	444	84.1
AT1G26770.1;AT1G26770.2	AT1G26770.1;AT1G26770.2	3;3	2;2	2;2	expansin A10 ; expansin A10	2	3	2	2	1	0	2	2	1	2	1	1	1	2	0	0	1	1	0	1	0	0	0	1	0	0	1	1	0	1	0	0	0	1	16.5	12.9	12.9	26.427	249	249;259	99.2
AT1G26830.1	AT1G26830.1	29	29	12	cullin 3	1	29	29	12	13	12	13	8	10	14	6	10	10	13	13	12	13	8	10	14	6	10	10	13	5	6	6	2	5	3	0	4	1	3	34.8	34.8	16.7	85.312	732	732	92.6
AT1G26850.1;AT1G26850.2;AT1G26850.3	AT1G26850.1;AT1G26850.2;AT1G26850.3	32;32;24	32;32;24	30;30;23	S-adenosyl-L-methionine-dependent methyltransferases superfamily protein ; S-adenosyl-L-methionine-dependent methyltransferases superfamily protein ; S-adenosyl-L-methionine-dependent methyltransferases superfamily protein	3	32	32	30	20	19	26	21	15	22	20	14	23	21	20	19	26	21	15	22	20	14	23	21	19	17	24	20	15	20	18	13	21	19	55.4	55.4	52.4	69.622	616	616;616;506	95.6			2
AT1G26880.1;AT1G26880.2	AT1G26880.1;AT1G26880.2	8;6	4;4	4;4	Ribosomal protein L34e superfamily protein ; Ribosomal protein L34e superfamily protein	2	8	4	4	6	5	7	7	4	4	6	5	7	7	4	3	4	4	2	2	4	3	4	4	4	3	4	4	2	2	4	3	4	4	38.3	18.3	18.3	13.705	120	120;96	101
AT1G26910.1	AT1G26910.1	13	1	1	Ribosomal protein L16p/L10e family protein	1	13	1	1	7	9	9	10	4	7	8	4	11	12	1	1	1	1	0	0	1	0	0	0	1	1	1	1	0	0	1	0	0	0	47.5	5.4	5.4	24.909	221	221	47.4		1
AT1G26940.1	AT1G26940.1	5	5	5	Cyclophilin-like peptidyl-prolyl cis-trans isomerase family protein	1	5	5	5	2	0	1	2	1	3	2	2	2	2	2	0	1	2	1	3	2	2	2	2	2	0	1	2	1	3	2	2	2	2	22.6	22.6	22.6	25.515	226	226	108
AT1G27020.1	AT1G27020.1	16	16	16	unknown protein; BEST Arabidopsis thaliana protein match is: unknown protein (TAIR:AT1G27030.1); Has 514 Blast hits to 514 proteins in 175 species: Archae - 0; Bacteria - 311; Metazoa - 0; Fungi - 0; Plants - 65; Viruses - 0; Other Eukaryotes - 138 (sourc	1	16	16	16	10	10	9	8	6	13	10	7	13	9	10	10	9	8	6	13	10	7	13	9	10	10	9	8	6	13	10	7	13	9	75.3	75.3	75.3	35.079	308	308	97.9		1
AT1G27030.1	AT1G27030.1	10	10	10	unknown protein; BEST Arabidopsis thaliana protein match is: unknown protein (TAIR:AT1G27020.1); Has 504 Blast hits to 502 proteins in 169 species: Archae - 0; Bacteria - 299; Metazoa - 0; Fungi - 0; Plants - 67; Viruses - 0; Other Eukaryotes - 138 (sourc	1	10	10	10	5	5	4	5	4	4	2	2	3	3	5	5	4	5	4	4	2	2	3	3	5	5	4	5	4	4	2	2	3	3	45.8	45.8	45.8	35.52	310	310	83.5
AT1G27050.1	AT1G27050.1	1	1	1	homeobox protein 54	1	1	1	1	0	0	0	0	0	1	0	0	0	0	0	0	0	0	0	1	0	0	0	0	0	0	0	0	0	1	0	0	0	0	8.8	8.8	8.8	22.453	205	205	99
AT1G27090.1	AT1G27090.1	21	21	21	glycine-rich protein	1	21	21	21	13	12	12	10	8	16	14	10	11	13	13	12	12	10	8	16	14	10	11	13	13	12	12	10	8	16	14	10	11	13	67.6	67.6	67.6	46.018	420	420	92.8
AT1G27130.1	AT1G27130.1	11	11	9	glutathione S-transferase tau 13	1	11	11	9	6	6	6	7	5	8	8	7	8	10	6	6	6	7	5	8	8	7	8	10	5	5	5	5	4	6	6	6	7	8	41	41	33.9	25.131	227	227	106
AT1G27140.1	AT1G27140.1	3	1	1	glutathione S-transferase tau 14	1	3	1	1	1	1	2	2	1	2	2	1	1	2	0	0	1	0	0	0	0	0	0	0	0	0	1	0	0	0	0	0	0	0	11.9	5.3	5.3	27.229	243	243	46
AT1G27150.1	AT1G27150.1	10	10	10	Tetratricopeptide repeat (TPR)-like superfamily protein	1	10	10	10	1	3	2	1	3	4	2	2	1	4	1	3	2	1	3	4	2	2	1	4	1	3	2	1	3	4	2	2	1	4	27.6	27.6	27.6	53.589	468	468	102
AT1G27170.1;AT1G27170.2	AT1G27170.1;AT1G27170.2	3;2	2;2	2;2	transmembrane receptors;ATP binding ; transmembrane receptors;ATP binding	2	3	2	2	0	1	1	0	0	2	0	0	0	0	0	1	0	0	0	1	0	0	0	0	0	1	0	0	0	1	0	0	0	0	2.2	1.6	1.6	156.37	1384	1384;1384	61.5
AT1G27190.1	AT1G27190.1	4	4	4	Leucine-rich repeat protein kinase family protein	1	4	4	4	1	2	2	2	1	3	1	1	2	3	1	2	2	2	1	3	1	1	2	3	1	2	2	2	1	3	1	1	2	3	8.2	8.2	8.2	65.423	601	601	95.1
AT1G27300.1	AT1G27300.1	4	4	4	unknown protein; Has 54 Blast hits to 54 proteins in 19 species: Archae - 0; Bacteria - 0; Metazoa - 11; Fungi - 6; Plants - 34; Viruses - 0; Other Eukaryotes - 3 (source: NCBI BLink).	1	4	4	4	2	3	2	2	3	2	3	1	2	2	2	3	2	2	3	2	3	1	2	2	2	3	2	2	3	2	3	1	2	2	27.5	27.5	27.5	22.42	200	200	88.9		2
AT1G27310.1	AT1G27310.1	3	3	3	nuclear transport factor 2A	1	3	3	3	2	2	3	2	0	2	1	1	2	2	2	2	3	2	0	2	1	1	2	2	2	2	3	2	0	2	1	1	2	2	23	23	23	13.527	122	122	85.4		1
AT1G27320.1	AT1G27320.1	6	6	4	histidine kinase 3	1	6	6	4	0	2	0	1	0	0	1	0	1	2	0	2	0	1	0	0	1	0	1	2	0	2	0	1	0	0	1	0	1	1	6.3	6.3	4.3	116.37	1036	1036	106
AT1G27350.1;AT1G27330.1	AT1G27350.1;AT1G27330.1	3;3	3;3	3;3	Ribosome associated membrane protein RAMP4 ; Ribosome associated membrane protein RAMP4	2	3	3	3	1	1	2	3	0	1	2	1	3	3	1	1	2	3	0	1	2	1	3	3	1	1	2	3	0	1	2	1	3	3	16.2	16.2	16.2	7.5228	68	68;68	114
AT1G27385.2;AT1G27385.1;AT1G27385.3;AT1G27385.4	AT1G27385.2;AT1G27385.1;AT1G27385.3;AT1G27385.4	2;2;2;2	2;2;2;2	2;2;2;2	unknown protein; FUNCTIONS IN: molecular_function unknown; INVOLVED IN: biological_process unknown; EXPRESSED IN: 24 plant structures; EXPRESSED DURING: 13 growth stages; CONTAINS InterPro DOMAIN/s: Protein of unknown function DUF493 (InterPro:IPR007454);	4	2	2	2	1	0	2	0	0	0	1	0	0	0	1	0	2	0	0	0	1	0	0	0	1	0	2	0	0	0	1	0	0	0	11.9	11.9	11.9	21.928	201	201;202;230;254	53.5
AT1G27390.1;AT5G05810.1	AT1G27390.1	13;1	13;1	13;1	translocase outer membrane 20-2	2	13	13	13	4	5	9	8	5	7	6	5	8	9	4	5	9	8	5	7	6	5	8	9	4	5	9	8	5	7	6	5	8	9	52.4	52.4	52.4	23.17	210	210;353	98.8		2
AT1G27400.1	AT1G27400.1	15	2	2	Ribosomal protein L22p/L17e family protein	1	15	2	2	11	11	11	12	8	11	14	13	14	14	2	2	1	2	1	2	2	2	2	2	2	2	1	2	1	2	2	2	2	2	60.8	6.8	6.8	19.897	176	176	93.1
AT1G27430.1	AT1G27430.1	38	38	29	GYF domain-containing protein	1	38	38	29	11	13	16	7	5	17	14	6	9	10	11	13	16	7	5	17	14	6	9	10	7	10	12	4	5	12	11	5	5	4	37.7	37.7	32.2	165.43	1492	1492	96.3
AT1G27435.1	AT1G27435.1	2	2	2	unknown protein; Has 16 Blast hits to 16 proteins in 8 species: Archae - 0; Bacteria - 0; Metazoa - 0; Fungi - 0; Plants - 16; Viruses - 0; Other Eukaryotes - 0 (source: NCBI BLink).	1	2	2	2	0	0	1	0	0	0	1	0	0	1	0	0	1	0	0	0	1	0	0	1	0	0	1	0	0	0	1	0	0	1	32.1	32.1	32.1	8.764	81	81	114
AT1G27450.1;AT1G27450.3	AT1G27450.1;AT1G27450.3	10;10	10;10	1;1	adenine phosphoribosyl transferase 1 ; adenine phosphoribosyl transferase 1	2	10	10	1	8	7	7	7	5	8	7	6	8	7	8	7	7	7	5	8	7	6	8	7	1	1	1	1	0	1	1	0	1	1	54.3	54.3	5.3	26.396	243	243;284	98.8
AT1G27450.2	AT1G27450.2	10	1	1	adenine phosphoribosyl transferase 1	1	10	1	1	7	7	7	7	5	8	7	6	7	6	0	1	1	1	0	1	1	0	0	0	0	1	1	1	0	1	1	0	0	0	69.9	4.9	4.9	19.739	183	183	66.4
AT1G27480.1	AT1G27480.1	11	11	11	alpha/beta-Hydrolases superfamily protein	1	11	11	11	5	5	5	2	3	6	4	5	3	3	5	5	5	2	3	6	4	5	3	3	5	5	5	2	3	6	4	5	3	3	36.3	36.3	36.3	48.307	432	432	91.9
AT1G27500.1	AT1G27500.1	2	1	1	Tetratricopeptide repeat (TPR)-like superfamily protein	1	2	1	1	1	1	1	0	1	0	1	1	1	1	1	1	0	0	1	0	1	1	1	1	1	1	0	0	1	0	1	1	1	1	3.8	2.6	2.6	71.184	650	650	108
AT1G27510.1	AT1G27510.1	12	12	12	Protein of unknown function (DUF3506)	1	12	12	12	2	4	5	3	5	6	2	3	4	4	2	4	5	3	5	6	2	3	4	4	2	4	5	3	5	6	2	3	4	4	23.7	23.7	23.7	72.13	651	651	95.3
AT1G27530.1	AT1G27530.1	6	6	6	CONTAINS InterPro DOMAIN/s: Ubiquitin-conjugating enzyme/RWD-like (InterPro:IPR016135), Ubiquitin-fold modifier-conjugating enzyme 1 (InterPro:IPR014806); Has 269 Blast hits to 269 proteins in 110 species: Archae - 0; Bacteria - 0; Metazoa - 175; Fungi -	1	6	6	6	5	4	6	5	1	5	4	1	5	4	5	4	6	5	1	5	4	1	5	4	5	4	6	5	1	5	4	1	5	4	29.9	29.9	29.9	19.611	174	174	90.8		2
AT1G27540.1;AT1G27540.2;AT1G27580.1	AT1G27540.1;AT1G27540.2;AT1G27580.1	10;9;6	10;9;6	8;7;5	Protein of unknown function (DUF295) ; Protein of unknown function (DUF295) ; Protein of unknown function (DUF295)	3	10	10	8	1	2	4	0	0	5	3	0	1	3	1	2	4	0	0	5	3	0	1	3	1	2	3	0	0	4	3	0	1	1	24.9	24.9	21.3	47.815	413	413;383;364	99
AT1G27595.1	AT1G27595.1	9	9	9	CONTAINS InterPro DOMAIN/s: Symplekin tight junction protein C-terminal (InterPro:IPR022075); BEST Arabidopsis thaliana protein match is: HEAT repeat-containing protein (TAIR:AT5G01400.1); Has 593 Blast hits to 297 proteins in 111 species: Archae - 0; Bac	1	9	9	9	2	6	5	3	3	3	2	3	1	5	2	6	5	3	3	3	2	3	1	5	2	6	5	3	3	3	2	3	1	5	13.5	13.5	13.5	104.98	961	961	93.9			1
AT1G27600.2;AT1G27600.1	AT1G27600.2;AT1G27600.1	2;2	2;2	2;2	Nucleotide-diphospho-sugar transferases superfamily protein ; Nucleotide-diphospho-sugar transferases superfamily protein	2	2	2	2	0	1	2	1	0	0	1	0	0	2	0	1	2	1	0	0	1	0	0	2	0	1	2	1	0	0	1	0	0	2	5.6	5.6	5.6	45.186	394	394;394	95.1
AT1G27650.1;AT1G27650.2;AT3G44785.1	AT1G27650.1;AT1G27650.2	6;4;1	1;1;0	1;1;0	U2 snRNP auxiliary factor small subunit, putative ; U2 snRNP auxiliary factor small subunit, putative	3	6	1	1	5	4	5	4	1	4	4	3	3	3	1	1	1	1	1	0	0	0	0	0	1	1	1	1	1	0	0	0	0	0	21.3	5.1	5.1	34.572	296	296;246;75	49.7
AT1G27660.1	AT1G27660.1	1	1	1	basic helix-loop-helix (bHLH) DNA-binding superfamily protein	1	1	1	1	0	1	0	0	0	1	0	0	0	0	0	1	0	0	0	1	0	0	0	0	0	1	0	0	0	1	0	0	0	0	3.8	3.8	3.8	49.556	453	453	61
AT1G27680.1	AT1G27680.1	14	13	13	ADPGLC-PPase large subunit	1	14	13	13	4	5	4	4	5	7	6	4	6	5	3	4	3	3	4	6	5	3	5	4	3	4	3	3	4	6	5	3	5	4	29	27	27	57.469	518	518	97.2
AT1G27695.2;AT1G27695.1	AT1G27695.2;AT1G27695.1	2;2	2;2	2;2	glycine-rich protein ; glycine-rich protein	2	2	2	2	0	2	0	0	0	1	0	1	0	1	0	2	0	0	0	1	0	1	0	1	0	2	0	0	0	1	0	1	0	1	25.3	25.3	25.3	9.1743	91	91;91	98.4
AT1G27750.1	AT1G27750.1	3	3	3	nucleic acid binding	1	3	3	3	2	0	2	1	0	0	0	0	2	0	2	0	2	1	0	0	0	0	2	0	2	0	2	1	0	0	0	0	2	0	4.2	4.2	4.2	117.45	1075	1075	70.1			1
AT1G27752.1;AT1G27752.2	AT1G27752.1;AT1G27752.2	16;11	16;11	16;11	Ubiquitin system component Cue protein ; Ubiquitin system component Cue protein	2	16	16	16	6	3	10	6	3	7	4	2	5	8	6	3	10	6	3	7	4	2	5	8	6	3	10	6	3	7	4	2	5	8	17.2	17.2	17.2	96.421	873	873;656	91.1
AT1G27760.2;AT1G27760.1;AT1G27760.3	AT1G27760.2;AT1G27760.1;AT1G27760.3	4;4;4	4;4;4	4;4;4	interferon-related developmental regulator family protein / IFRD protein family ; interferon-related developmental regulator family protein / IFRD protein family ; interferon-related developmental regulator family protein / IFRD protein family	3	4	4	4	1	2	2	0	0	1	0	0	1	0	1	2	2	0	0	1	0	0	1	0	1	2	2	0	0	1	0	0	1	0	10.8	10.8	10.8	46.86	426	426;437;441	63.1
AT1G27770.1;AT1G27770.2	AT1G27770.1;AT1G27770.2	18;16	15;13	14;12	autoinhibited Ca2+-ATPase 1 ; autoinhibited Ca2+-ATPase 1	2	18	15	14	7	11	8	6	2	5	6	2	8	7	5	9	6	4	2	3	6	2	5	6	5	8	6	4	2	3	6	2	5	6	20.2	17.5	15.8	111.26	1020	1020;946	94.4
AT1G27850.1	AT1G27850.1	3	3	3	unknown protein; FUNCTIONS IN: molecular_function unknown; INVOLVED IN: biological_process unknown; LOCATED IN: plasma membrane; EXPRESSED IN: 22 plant structures; EXPRESSED DURING: 13 growth stages; BEST Arabidopsis thaliana protein match is: unknown pro	1	3	3	3	1	0	0	0	0	1	0	0	2	0	1	0	0	0	0	1	0	0	2	0	1	0	0	0	0	1	0	0	2	0	4.1	4.1	4.1	124.85	1148	1148	110
AT1G27900.1	AT1G27900.1	9	9	9	RNA helicase family protein	1	9	9	9	2	2	2	3	2	5	2	1	1	3	2	2	2	3	2	5	2	1	1	3	2	2	2	3	2	5	2	1	1	3	13.6	13.6	13.6	78.369	700	700	88.8		1
AT1G27930.1	AT1G27930.1	8	8	8	Protein of unknown function (DUF579)	1	8	8	8	2	4	6	2	1	5	4	4	5	6	2	4	6	2	1	5	4	4	5	6	2	4	6	2	1	5	4	4	5	6	28.4	28.4	28.4	32.356	289	289	107
AT1G27950.1	AT1G27950.1	8	8	8	glycosylphosphatidylinositol-anchored lipid protein transfer 1	1	8	8	8	5	3	6	4	3	4	5	2	5	5	5	3	6	4	3	4	5	2	5	5	5	3	6	4	3	4	5	2	5	5	31.6	31.6	31.6	19.759	193	193	89.3
AT1G27970.1;AT1G27970.2	AT1G27970.1;AT1G27970.2	3;3	3;3	3;3	nuclear transport factor 2B ; nuclear transport factor 2B	2	3	3	3	2	3	2	2	2	3	3	3	1	3	2	3	2	2	2	3	3	3	1	3	2	3	2	2	2	3	3	3	1	3	27	27	27	14.002	126	126;134	90.7		1
AT1G27980.1	AT1G27980.1	13	13	13	dihydrosphingosine phosphate lyase	1	13	13	13	5	6	4	5	3	7	5	3	3	7	5	6	4	5	3	7	5	3	3	7	5	6	4	5	3	7	5	3	3	7	27.8	27.8	27.8	59.477	544	544	90.9		2
AT1G28010.1	AT1G28010.1	3	2	1	P-glycoprotein 14	1	3	2	1	1	1	2	1	0	3	0	0	1	1	0	0	1	0	0	2	0	0	0	0	0	0	1	0	0	1	0	0	0	0	2.3	1.6	0.8	136.17	1247	1247	82.7
AT1G28060.1	AT1G28060.1	14	14	14	Pre-mRNA-splicing factor 3	1	14	14	14	7	5	5	4	2	7	6	5	4	4	7	5	5	4	2	7	6	5	4	4	7	5	5	4	2	7	6	5	4	4	23	23	23	88.637	786	786	93.4
AT1G28110.2;AT1G28110.1	AT1G28110.2;AT1G28110.1	3;3	3;3	3;3	serine carboxypeptidase-like 45 ; serine carboxypeptidase-like 45	2	3	3	3	0	0	2	0	0	0	0	0	0	2	0	0	2	0	0	0	0	0	0	2	0	0	2	0	0	0	0	0	0	2	5.6	5.6	5.6	51.802	461	461;461	112
AT1G28120.1	AT1G28120.1	6	6	6	CONTAINS InterPro DOMAIN/s: Ovarian tumour, otubain (InterPro:IPR003323), Ubiquitin thioesterase Otubain (InterPro:IPR016615), Peptidase C65, otubain (InterPro:IPR019400); Has 413 Blast hits to 411 proteins in 139 species: Archae - 0; Bacteria - 0; Metazo	1	6	6	6	2	5	5	3	2	5	2	5	4	3	2	5	5	3	2	5	2	5	4	3	2	5	5	3	2	5	2	5	4	3	31	31	31	34.434	306	306	95.9
AT1G28130.1;AT1G28130.2;AT1G59500.1	AT1G28130.1	17;8;1	17;8;1	15;6;0	Auxin-responsive GH3 family protein	3	17	17	15	6	10	8	4	3	12	9	8	7	8	6	10	8	4	3	12	9	8	7	8	5	8	7	3	3	11	8	7	6	6	35.8	35.8	33.2	68.863	609	609;466;597	104
AT1G28140.1	AT1G28140.1	4	4	4	unknown protein; FUNCTIONS IN: molecular_function unknown; INVOLVED IN: biological_process unknown; LOCATED IN: chloroplast; EXPRESSED IN: 22 plant structures; EXPRESSED DURING: 13 growth stages; CONTAINS InterPro DOMAIN/s: Protein of unknown function DUF	1	4	4	4	3	3	1	1	2	2	1	1	1	1	3	3	1	1	2	2	1	1	1	1	3	3	1	1	2	2	1	1	1	1	20	20	20	30.279	280	280	82.2
AT1G28150.1	AT1G28150.1	1	1	1	unknown protein; FUNCTIONS IN: molecular_function unknown; INVOLVED IN: biological_process unknown; LOCATED IN: plastoglobule; EXPRESSED IN: 22 plant structures; EXPRESSED DURING: 13 growth stages; Has 96 Blast hits to 96 proteins in 44 species: Archae -	1	1	1	1	0	1	1	0	1	1	1	1	1	1	0	1	1	0	1	1	1	1	1	1	0	1	1	0	1	1	1	1	1	1	11.4	11.4	11.4	13.582	123	123	115
AT1G28200.1	AT1G28200.1	9	9	9	FH interacting protein 1	1	9	9	9	6	7	7	6	2	6	4	3	9	8	6	7	7	6	2	6	4	3	9	8	6	7	7	6	2	6	4	3	9	8	50.2	50.2	50.2	27.958	259	259	93.7
AT1G28280.2;AT1G28280.1	AT1G28280.2;AT1G28280.1	1;1	1;1	1;1	VQ motif-containing protein ; VQ motif-containing protein	2	1	1	1	1	0	0	0	0	0	1	0	0	0	1	0	0	0	0	0	1	0	0	0	1	0	0	0	0	0	1	0	0	0	6.6	6.6	6.6	26.696	243	243;247	62
AT1G28290.2;AT1G28290.1	AT1G28290.2;AT1G28290.1	9;9	9;9	9;9	arabinogalactan protein 31 ; arabinogalactan protein 31	2	9	9	9	5	7	8	6	3	6	7	4	6	8	5	7	8	6	3	6	7	4	6	8	5	7	8	6	3	6	7	4	6	8	22.2	22.2	22.2	33.932	315	315;359	99.7
AT1G28320.1	AT1G28320.1	3	3	3	protease-related	1	3	3	3	1	1	1	1	1	0	1	1	1	0	1	1	1	1	1	0	1	1	1	0	1	1	1	1	1	0	1	1	1	0	5.4	5.4	5.4	76.125	709	709	78.4
AT1G28330.1;AT1G28330.4;AT1G28330.3;AT1G28330.2;AT1G28330.5	AT1G28330.1;AT1G28330.4;AT1G28330.3;AT1G28330.2;AT1G28330.5	2;2;1;1;1	2;2;1;1;1	2;2;1;1;1	dormancy-associated protein-like 1 ; dormancy-associated protein-like 1 ; dormancy-associated protein-like 1 ; dormancy-associated protein-like 1 ; dormancy-associated protein-like 1	5	2	2	2	0	0	0	0	0	0	1	1	0	2	0	0	0	0	0	0	1	1	0	2	0	0	0	0	0	0	1	1	0	2	33.6	33.6	33.6	13.406	122	122;125;132;132;159	156
AT1G28340.1	AT1G28340.1	9	9	9	receptor like protein 4	1	9	9	9	3	4	5	5	2	5	3	1	4	6	3	4	5	5	2	5	3	1	4	6	3	4	5	5	2	5	3	1	4	6	15.5	15.5	15.5	68.418	626	626	99.6
AT1G28350.1	AT1G28350.1	25	25	20	Nucleotidylyl transferase superfamily protein	1	25	25	20	10	14	14	13	10	11	15	9	15	18	10	14	14	13	10	11	15	9	15	18	8	10	11	10	8	8	12	8	13	14	42.9	42.9	34.6	84.717	748	748	101		2
AT1G28380.1	AT1G28380.1	6	5	5	MAC/Perforin domain-containing protein	1	6	5	5	2	2	4	1	0	0	3	3	2	3	2	1	4	1	0	0	3	2	2	3	2	1	4	1	0	0	3	2	2	3	13.9	10.9	10.9	67.979	612	612	98.7
AT1G28440.1	AT1G28440.1	13	13	12	HAESA-like 1	1	13	13	12	5	3	5	3	1	3	2	1	1	3	5	3	5	3	1	3	2	1	1	3	4	3	5	2	1	3	1	1	1	3	13.5	13.5	12.7	108.93	996	996	73.4		1
AT1G28490.1;AT1G28490.2	AT1G28490.1;AT1G28490.2	10;7	10;7	10;7	syntaxin of plants 61 ; syntaxin of plants 61	2	10	10	10	6	6	5	5	2	7	7	3	5	7	6	6	5	5	2	7	7	3	5	7	6	6	5	5	2	7	7	3	5	7	40.8	40.8	40.8	27.721	245	245;206	91.7
AT1G28510.1	AT1G28510.1	7	7	7	Optic atrophy 3 protein (OPA3)	1	7	7	7	1	0	4	2	1	1	2	0	5	5	1	0	4	2	1	1	2	0	5	5	1	0	4	2	1	1	2	0	5	5	44.4	44.4	44.4	19.179	171	171	120
AT1G28530.2;AT1G28530.1	AT1G28530.2;AT1G28530.1	11;11	11;11	11;11	unknown protein; INVOLVED IN: biological_process unknown; LOCATED IN: chloroplast; EXPRESSED IN: 19 plant structures; EXPRESSED DURING: 10 growth stages; Has 20 Blast hits to 20 proteins in 6 species: Archae - 0; Bacteria - 0; Metazoa - 0; Fungi - 0; Plan	2	11	11	11	6	6	6	2	1	4	4	4	4	7	6	6	6	2	1	4	4	4	4	7	6	6	6	2	1	4	4	4	4	7	19.6	19.6	19.6	68.328	613	613;614	87.7
AT1G28540.1	AT1G28540.1	3	3	3	unknown protein; Has 25 Blast hits to 25 proteins in 10 species: Archae - 0; Bacteria - 0; Metazoa - 0; Fungi - 0; Plants - 25; Viruses - 0; Other Eukaryotes - 0 (source: NCBI BLink).	1	3	3	3	0	0	1	2	0	1	1	0	2	2	0	0	1	2	0	1	1	0	2	2	0	0	1	2	0	1	1	0	2	2	27.2	27.2	27.2	11.463	103	103	115
AT1G28570.1;AT1G28570.2	AT1G28570.1;AT1G28570.2	3;2	2;2	2;2	SGNH hydrolase-type esterase superfamily protein ; SGNH hydrolase-type esterase superfamily protein	2	3	2	2	2	1	1	0	1	2	1	1	2	1	1	0	0	0	0	1	0	0	1	1	1	0	0	0	0	1	0	0	1	1	9.8	6.2	6.2	43.3	389	389;317	118
AT1G28580.1;AT1G28580.2	AT1G28580.1;AT1G28580.2	4;2	4;2	3;1	GDSL-like Lipase/Acylhydrolase superfamily protein ; GDSL-like Lipase/Acylhydrolase superfamily protein	2	4	4	3	1	2	3	1	1	2	1	1	1	0	1	2	3	1	1	2	1	1	1	0	0	1	2	1	0	1	0	0	0	0	17.2	17.2	13.6	43.025	390	390;309	76.4
AT1G28600.1;AT1G28600.2	AT1G28600.1;AT1G28600.2	5;4	5;4	5;4	GDSL-like Lipase/Acylhydrolase superfamily protein ; GDSL-like Lipase/Acylhydrolase superfamily protein	2	5	5	5	0	1	2	1	0	4	0	1	0	3	0	1	2	1	0	4	0	1	0	3	0	1	2	1	0	4	0	1	0	3	17.6	17.6	17.6	43.61	393	393;298	110
AT1G28660.1;AT1G28660.2	AT1G28660.1;AT1G28660.2	4;3	4;3	3;2	GDSL-like Lipase/Acylhydrolase superfamily protein ; GDSL-like Lipase/Acylhydrolase superfamily protein	2	4	4	3	2	1	3	2	0	1	3	2	3	2	2	1	3	2	0	1	3	2	3	2	1	1	2	1	0	1	2	1	2	1	11	11	9.1	42.033	383	383;382	110
AT1G28670.1;AT1G28650.1;AT1G28640.1	AT1G28670.1	3;1;1	2;1;1	2;1;1	GDSL-like Lipase/Acylhydrolase superfamily protein	3	3	2	2	2	1	2	3	0	2	2	2	2	2	1	1	1	2	0	2	1	1	1	1	1	1	1	2	0	2	1	1	1	1	7.8	6	6	42.427	384	384;385;389	90.8
AT1G28680.1	AT1G28680.1	14	14	14	HXXXD-type acyl-transferase family protein	1	14	14	14	9	7	8	8	4	6	6	4	6	6	9	7	8	8	4	6	6	4	6	6	9	7	8	8	4	6	6	4	6	6	32.2	32.2	32.2	49.679	451	451	89.4
AT1G28710.2;AT1G28710.3;AT1G28710.1	AT1G28710.2;AT1G28710.3;AT1G28710.1	1;1;1	1;1;1	1;1;1	Nucleotide-diphospho-sugar transferase family protein ; Nucleotide-diphospho-sugar transferase family protein ; Nucleotide-diphospho-sugar transferase family protein	3	1	1	1	0	0	1	0	0	0	0	0	0	0	0	0	1	0	0	0	0	0	0	0	0	0	1	0	0	0	0	0	0	0	3.6	3.6	3.6	32.105	278	278;340;340	46
AT1G28760.1	AT1G28760.1	3	3	3	Uncharacterized conserved protein (DUF2215)	1	3	3	3	0	1	1	0	0	2	0	0	0	0	0	1	1	0	0	2	0	0	0	0	0	1	1	0	0	2	0	0	0	0	8.4	8.4	8.4	52.917	476	476	71.5
AT1G28960.4;AT1G28960.2;AT1G28960.5;AT1G28960.3;AT1G28960.1	AT1G28960.4;AT1G28960.2;AT1G28960.5;AT1G28960.3;AT1G28960.1	6;6;6;6;6	6;6;6;6;6	6;6;6;6;6	nudix hydrolase homolog 15 ; nudix hydrolase homolog 15 ; nudix hydrolase homolog 15 ; nudix hydrolase homolog 15 ; nudix hydrolase homolog 15	5	6	6	6	2	2	4	3	3	4	2	2	3	4	2	2	4	3	3	4	2	2	3	4	2	2	4	3	3	4	2	2	3	4	31.9	31.9	31.9	31.898	285	285;285;293;293;293	100
AT1G29025.1	AT1G29025.1	1	1	1	Calcium-binding EF-hand family protein	1	1	1	1	1	0	1	1	1	1	1	1	1	1	1	0	1	1	1	1	1	1	1	1	1	0	1	1	1	1	1	1	1	1	1.9	1.9	1.9	64.312	578	578	100
AT1G29030.1	AT1G29030.1	11	8	8	Apoptosis inhibitory protein 5 (API5)	1	11	8	8	2	2	1	2	0	5	6	0	2	5	2	2	0	2	0	4	5	0	1	2	2	2	0	2	0	4	5	0	1	2	17.1	12.9	12.9	62.279	556	556	96.4
AT1G29040.4;AT1G29040.1;AT1G29040.2;AT1G29040.3	AT1G29040.4;AT1G29040.1;AT1G29040.2	6;6;3;1	6;6;3;1	6;6;3;1	unknown protein; CONTAINS InterPro DOMAIN/s: Conserved hypothetical protein CHP02058 (InterPro:IPR011719); Has 344 Blast hits to 344 proteins in 122 species: Archae - 2; Bacteria - 227; Metazoa - 0; Fungi - 0; Plants - 32; Viruses - 0; Other Eukaryotes -	4	6	6	6	2	5	3	3	2	3	2	3	3	3	2	5	3	3	2	3	2	3	3	3	2	5	3	3	2	3	2	3	3	3	24.7	24.7	24.7	21.439	198	198;198;183;159	94.1
AT1G29060.1	AT1G29060.1	3	2	2	Target SNARE coiled-coil domain protein	1	3	2	2	1	3	1	1	0	1	1	0	0	2	1	2	1	1	0	1	1	0	0	2	1	2	1	1	0	1	1	0	0	2	25.4	16.4	16.4	15.102	134	134	88.5
AT1G29120.2;AT1G29120.1;AT1G29120.5;AT1G29120.4;AT1G29120.3	AT1G29120.2;AT1G29120.1;AT1G29120.5;AT1G29120.4;AT1G29120.3	8;8;8;6;6	8;8;8;6;6	8;8;8;6;6	Hydrolase-like protein family ; Hydrolase-like protein family ; Hydrolase-like protein family ; Hydrolase-like protein family ; Hydrolase-like protein family	5	8	8	8	4	2	3	2	0	4	2	1	1	3	4	2	3	2	0	4	2	1	1	3	4	2	3	2	0	4	2	1	1	3	17.4	17.4	17.4	49.919	455	455;455;456;391;398	78.9
AT1G29150.1	AT1G29150.1	27	27	27	non-ATPase subunit 9	1	27	27	27	16	13	19	16	12	18	16	14	16	17	16	13	19	16	12	18	16	14	16	17	16	13	19	16	12	18	16	14	16	17	62.3	62.3	62.3	46.749	419	419	96.3
AT1G29250.1;AT3G04620.1	AT1G29250.1	16;2	16;2	9;0	Alba DNA/RNA-binding protein	2	16	16	9	9	11	15	12	7	13	11	8	12	13	9	11	15	12	7	13	11	8	12	13	4	7	8	7	4	8	6	4	6	8	71.5	71.5	51.5	14.574	130	130;164	94.4		2
AT1G29260.1	AT1G29260.1	6	6	6	peroxin 7	1	6	6	6	4	4	5	4	2	3	4	2	5	2	4	4	5	4	2	3	4	2	5	2	4	4	5	4	2	3	4	2	5	2	19.9	19.9	19.9	35.473	317	317	83.8
AT2G34250.2;AT2G34250.1;AT1G29310.1;AT1G78720.1	AT2G34250.2;AT2G34250.1;AT1G29310.1	14;14;14;2	14;14;14;2	14;14;14;2	SecY protein transport family protein ; SecY protein transport family protein ; SecY protein transport family protein	4	14	14	14	9	10	11	11	4	12	10	4	8	10	9	10	11	11	4	12	10	4	8	10	9	10	11	11	4	12	10	4	8	10	30.1	30.1	30.1	52.097	475	475;475;475;475	86.9		2	2
AT1G29320.1	AT1G29320.1	9	9	9	Transducin/WD40 repeat-like superfamily protein	1	9	9	9	3	3	4	2	1	3	2	0	2	4	3	3	4	2	1	3	2	0	2	4	3	3	4	2	1	3	2	0	2	4	22	22	22	52.27	468	468	95.2
AT1G29350.1	AT1G29350.1	20	2	2	Kinase-related protein of unknown function (DUF1296)	1	20	2	2	9	13	10	11	6	17	12	6	11	12	1	1	1	1	0	2	1	1	2	1	1	1	1	1	0	2	1	1	2	1	37.7	3.6	3.6	90.878	831	831	99.6
AT1G29370.1	AT1G29370.1	20	20	2	Kinase-related protein of unknown function (DUF1296)	1	20	20	2	8	13	10	10	6	16	11	5	10	12	8	13	10	10	6	16	11	5	10	12	0	1	1	0	0	1	0	0	1	1	39.8	39.8	5.8	90.887	831	831	101		2
AT1G29400.2;AT1G29400.1	AT1G29400.2;AT1G29400.1	4;4	4;4	4;4	MEI2-like protein 5 ; MEI2-like protein 5	2	4	4	4	0	1	1	1	0	3	2	2	2	3	0	1	1	1	0	3	2	2	2	3	0	1	1	1	0	3	2	2	2	3	6	6	6	88.211	800	800;800	124
AT1G29470.2;AT1G29470.1	AT1G29470.2;AT1G29470.1	33;33	33;33	25;25	S-adenosyl-L-methionine-dependent methyltransferases superfamily protein ; S-adenosyl-L-methionine-dependent methyltransferases superfamily protein	2	33	33	25	15	18	21	14	8	19	15	13	14	18	15	18	21	14	8	19	15	13	14	18	13	14	17	11	6	15	13	11	12	12	53	53	42.7	87.204	770	770;770	91.6
AT1G29530.1	AT1G29530.1	5	5	5	unknown protein; BEST Arabidopsis thaliana protein match is: unknown protein (TAIR:AT2G34310.3); Has 84 Blast hits to 78 proteins in 24 species: Archae - 2; Bacteria - 4; Metazoa - 9; Fungi - 8; Plants - 55; Viruses - 0; Other Eukaryotes - 6 (source: NCBI	1	5	5	5	2	3	3	3	1	2	3	1	2	2	2	3	3	3	1	2	3	1	2	2	2	3	3	3	1	2	3	1	2	2	27.5	27.5	27.5	24.886	236	236	89.4
AT1G29660.1	AT1G29660.1	8	8	8	GDSL-like Lipase/Acylhydrolase superfamily protein	1	8	8	8	4	5	5	4	5	5	5	3	4	5	4	5	5	4	5	5	5	3	4	5	4	5	5	4	5	5	5	3	4	5	28	28	28	40.141	364	364	93.4		1
AT1G29670.1	AT1G29670.1	16	16	16	GDSL-like Lipase/Acylhydrolase superfamily protein	1	16	16	16	9	11	10	11	9	12	11	10	11	12	9	11	10	11	9	12	11	10	11	12	9	11	10	11	9	12	11	10	11	12	62	62	62	39.871	363	363	93.8
AT1G29680.1	AT1G29680.1	2	2	2	Protein of unknown function (DUF1264)	1	2	2	2	1	2	1	1	1	1	1	1	1	1	1	2	1	1	1	1	1	1	1	1	1	2	1	1	1	1	1	1	1	1	11.8	11.8	11.8	26.875	237	237	81.5
AT1G29690.1	AT1G29690.1	10	10	10	MAC/Perforin domain-containing protein	1	10	10	10	3	5	6	3	1	5	3	2	3	5	3	5	6	3	1	5	3	2	3	5	3	5	6	3	1	5	3	2	3	5	22.8	22.8	22.8	62.222	561	561	89.5
AT1G29700.1	AT1G29700.1	8	8	8	Metallo-hydrolase/oxidoreductase superfamily protein	1	8	8	8	5	6	5	5	3	6	4	3	4	6	5	6	5	5	3	6	4	3	4	6	5	6	5	5	3	6	4	3	4	6	26.6	26.6	26.6	38.151	350	350	90.7		1
AT1G29790.2;AT1G29790.1	AT1G29790.2;AT1G29790.1	12;12	12;12	12;12	S-adenosyl-L-methionine-dependent methyltransferases superfamily protein ; S-adenosyl-L-methionine-dependent methyltransferases superfamily protein	2	12	12	12	7	8	10	7	4	9	5	4	9	10	7	8	10	7	4	9	5	4	9	10	7	8	10	7	4	9	5	4	9	10	38.4	38.4	38.4	41.955	378	378;378	98.1
AT1G29810.1	AT1G29810.1	3	3	3	Transcriptional coactivator/pterin dehydratase	1	3	3	3	2	1	1	1	2	1	2	1	1	1	2	1	1	1	2	1	2	1	1	1	2	1	1	1	2	1	2	1	1	1	16.6	16.6	16.6	21.063	187	187	91.8
AT1G29820.2;AT1G29820.1;AT1G29830.2;AT1G29830.1	AT1G29820.2;AT1G29820.1	3;3;1;1	3;3;1;1	3;3;1;1	Magnesium transporter CorA-like family protein ; Magnesium transporter CorA-like family protein	4	3	3	3	0	1	2	0	1	0	0	0	0	0	0	1	2	0	1	0	0	0	0	0	0	1	2	0	1	0	0	0	0	0	6.7	6.7	6.7	61.053	540	540;540;464;533	53.8
AT1G29840.1	AT1G29840.1	10	8	8	alpha/beta-Hydrolases superfamily protein	1	10	8	8	6	4	6	3	0	4	5	2	4	3	5	4	4	2	0	3	4	2	4	3	5	4	4	2	0	3	4	2	4	3	43	37.3	37.3	29.564	263	263	82.9		1
AT1G29850.1;AT1G29850.2;AT1G29850.3	AT1G29850.1;AT1G29850.2;AT1G29850.3	7;7;7	7;7;7	7;7;7	double-stranded DNA-binding family protein ; double-stranded DNA-binding family protein ; double-stranded DNA-binding family protein	3	7	7	7	4	3	3	2	0	2	2	1	4	5	4	3	3	2	0	2	2	1	4	5	4	3	3	2	0	2	2	1	4	5	51.9	51.9	51.9	14.975	129	129;130;151	95		1
AT1G29880.1;AT3G44740.1	AT1G29880.1	47;2	47;2	45;2	glycyl-tRNA synthetase / glycine--tRNA ligase	2	47	47	45	36	34	38	37	20	40	32	25	40	40	36	34	38	37	20	40	32	25	40	40	35	33	36	35	20	38	31	25	39	39	59.7	59.7	58.7	81.943	729	729;244	94
AT1G29900.1	AT1G29900.1	64	64	64	carbamoyl phosphate synthetase B	1	64	64	64	44	47	48	46	31	47	50	35	51	54	44	47	48	46	31	47	50	35	51	54	44	47	48	46	31	47	50	35	51	54	53.5	53.5	53.5	129.96	1187	1187	94.9		1
AT1G29920.1;AT1G29910.1	AT1G29920.1;AT1G29910.1	12;12	4;4	1;1	chlorophyll A/B-binding protein 2 ; chlorophyll A/B binding protein 3	2	12	4	1	9	10	9	9	7	8	10	8	10	10	3	4	3	2	3	3	3	3	3	3	0	1	0	0	1	1	1	1	1	1	65.5	39	6	28.227	267	267;267	83.9		5	1
AT1G29930.1	AT1G29930.1	12	1	1	chlorophyll A/B binding protein 1	1	12	1	1	9	10	9	9	6	8	9	7	10	9	0	1	0	0	0	1	0	0	1	0	0	1	0	0	0	1	0	0	1	0	64.4	4.9	4.9	28.241	267	267	93.7
AT1G29940.1	AT1G29940.1	19	19	19	nuclear RNA polymerase A2	1	19	19	19	9	10	7	5	1	10	3	5	4	3	9	10	7	5	1	10	3	5	4	3	9	10	7	5	1	10	3	5	4	3	16.6	16.6	16.6	132.38	1178	1178	75.9
AT1G29965.1	AT1G29965.1	14	6	1	Ribosomal protein L18ae/LX family protein	1	14	6	1	9	9	9	6	2	12	11	4	10	10	3	2	3	0	0	5	4	2	3	3	0	1	1	0	0	1	0	0	0	0	64.6	29.8	5.1	21.284	178	178	104
AT1G29970.2;AT1G29970.1;AT1G29970.3	AT1G29970.2	14;1;1	1;1;1	1;1;1	60S ribosomal protein L18A-1	3	14	1	1	9	8	9	6	2	11	11	4	10	10	0	0	1	0	0	0	0	0	0	0	0	0	1	0	0	0	0	0	0	0	36.9	2.9	2.9	36.074	312	312;158;200	44
AT1G29980.2;AT1G29980.1	AT1G29980.2;AT1G29980.1	10;10	10;10	8;8	Protein of unknown function, DUF642 ; Protein of unknown function, DUF642	2	10	10	8	4	4	3	1	3	3	2	4	2	5	4	4	3	1	3	3	2	4	2	5	3	3	2	0	2	3	1	3	2	3	34.8	34.8	29.6	40.437	371	371;407	98.3
AT1G29990.1	AT1G29990.1	8	8	8	prefoldin 6	1	8	8	8	4	3	4	4	2	6	5	2	3	7	4	3	4	4	2	6	5	2	3	7	4	3	4	4	2	6	5	2	3	7	60.5	60.5	60.5	14.856	129	129	102
AT1G30000.1	AT1G30000.1	14	14	14	alpha-mannosidase 3	1	14	14	14	6	6	8	5	2	6	3	3	3	3	6	6	8	5	2	6	3	3	3	3	6	6	8	5	2	6	3	3	3	3	24.7	24.7	24.7	69.068	624	624	79.7
AT1G30070.1;AT1G30070.2	AT1G30070.1;AT1G30070.2	6;6	6;6	6;6	SGS domain-containing protein ; SGS domain-containing protein	2	6	6	6	2	2	3	2	2	1	2	2	3	5	2	2	3	2	2	1	2	2	3	5	2	2	3	2	2	1	2	2	3	5	29.7	29.7	29.7	24.82	222	222;229	99.3		1
AT1G30110.2;AT1G30110.1	AT1G30110.2;AT1G30110.1	2;2	2;2	2;2	nudix hydrolase homolog 25 ; nudix hydrolase homolog 25	2	2	2	2	0	1	1	1	1	0	0	0	0	0	0	1	1	1	1	0	0	0	0	0	0	1	1	1	1	0	0	0	0	0	18.9	18.9	18.9	19.829	175	175;175	63.5
AT1G30120.1	AT1G30120.1	9	1	1	pyruvate dehydrogenase E1 beta	1	9	1	1	4	6	8	8	6	7	8	5	7	7	1	1	1	1	1	1	1	1	1	1	1	1	1	1	1	1	1	1	1	1	26.6	3.7	3.7	44.244	406	406	106
AT1G30130.2;AT1G30130.1	AT1G30130.2;AT1G30130.1	5;5	5;5	5;5	unknown protein; FUNCTIONS IN: molecular_function unknown; INVOLVED IN: biological_process unknown; LOCATED IN: endomembrane system; EXPRESSED IN: 23 plant structures; EXPRESSED DURING: 13 growth stages; CONTAINS InterPro DOMAIN/s: Protein of unknown func	2	5	5	5	2	2	3	1	1	5	1	2	2	3	2	2	3	1	1	5	1	2	2	3	2	2	3	1	1	5	1	2	2	3	19.9	19.9	19.9	35.772	311	311;311	97.8
AT1G30230.1;AT1G30230.2	AT1G30230.1;AT1G30230.2	18;18	18;18	12;12	Glutathione S-transferase, C-terminal-like;Translation elongation factor EF1B/ribosomal protein S6 ; Glutathione S-transferase, C-terminal-like;Translation elongation factor EF1B/ribosomal protein S6	2	18	18	12	17	16	16	15	13	17	18	16	18	18	17	16	16	15	13	17	18	16	18	18	11	12	11	10	11	11	12	12	12	12	74.9	74.9	61.5	25.132	231	231;260	89.8		4	11
AT1G30240.1;AT1G30240.2	AT1G30240.1;AT1G30240.2	5;5	5;5	5;5	FUNCTIONS IN: binding; INVOLVED IN: biological_process unknown; LOCATED IN: cellular_component unknown; EXPRESSED IN: 21 plant structures; EXPRESSED DURING: 13 growth stages; CONTAINS InterPro DOMAIN/s: Armadillo-type fold (InterPro:IPR016024); Has 165 Bl	2	5	5	5	1	3	1	2	0	2	0	0	1	2	1	3	1	2	0	2	0	0	1	2	1	3	1	2	0	2	0	0	1	2	7.4	7.4	7.4	89.732	825	825;827	84.9
AT1G30270.1	AT1G30270.1	7	6	6	CBL-interacting protein kinase 23	1	7	6	6	1	0	3	4	3	2	1	2	2	1	0	0	2	3	2	1	1	1	1	0	0	0	2	3	2	1	1	1	1	0	19.5	16.2	16.2	53.514	482	482	89.9
AT1G30300.1;AT4G03610.2;AT4G03610.1	AT1G30300.1	4;1;1	4;1;1	4;1;1	Metallo-hydrolase/oxidoreductase superfamily protein	3	4	4	4	1	2	2	1	2	1	1	1	2	1	1	2	2	1	2	1	1	1	2	1	1	2	2	1	2	1	1	1	2	1	15.7	15.7	15.7	36.475	324	324;295;303	91.3
AT1G30360.1	AT1G30360.1	30	29	29	Early-responsive to dehydration stress protein (ERD4)	1	30	29	29	18	22	22	21	13	24	19	18	23	25	18	21	21	21	13	23	18	18	23	24	18	21	21	21	13	23	18	18	23	24	44.9	43.9	43.9	81.934	724	724	94.2		1
AT1G30380.1	AT1G30380.1	2	2	2	photosystem I subunit K	1	2	2	2	0	2	2	2	0	1	0	0	1	2	0	2	2	2	0	1	0	0	1	2	0	2	2	2	0	1	0	0	1	2	7.7	7.7	7.7	13.206	130	130	84.9
AT1G30400.2;AT1G30400.1	AT1G30400.2;AT1G30400.1	45;45	45;45	33;33	multidrug resistance-associated protein 1 ; multidrug resistance-associated protein 1	2	45	45	33	16	30	25	16	14	29	17	13	15	19	16	30	25	16	14	29	17	13	15	19	11	22	17	11	12	21	10	11	10	12	33.7	33.7	26.8	181.92	1622	1622;1622	86.9
AT1G30440.1	AT1G30440.1	7	7	7	Phototropic-responsive NPH3 family protein	1	7	7	7	4	5	3	3	2	3	2	2	2	4	4	5	3	3	2	3	2	2	2	4	4	5	3	3	2	3	2	2	2	4	12.3	12.3	12.3	73.409	665	665	78.3
AT1G30450.3;AT1G30450.2;AT1G30450.1	AT1G30450.3;AT1G30450.2;AT1G30450.1	13;13;13	13;13;13	13;13;13	cation-chloride co-transporter 1 ; cation-chloride co-transporter 1 ; cation-chloride co-transporter 1	3	13	13	13	5	4	4	7	3	5	5	3	4	7	5	4	4	7	3	5	5	3	4	7	5	4	4	7	3	5	5	3	4	7	12.4	12.4	12.4	106.65	975	975;975;975	90.2		1
AT1G30460.1;AT1G30460.2	AT1G30460.1	7;2	7;2	7;2	cleavage and polyadenylation specificity factor 30	2	7	7	7	3	5	3	4	2	3	2	3	1	1	3	5	3	4	2	3	2	3	1	1	3	5	3	4	2	3	2	3	1	1	15.4	15.4	15.4	70.014	631	631;250	73.7
AT1G30470.3;AT1G30470.1;AT1G30470.2	AT1G30470.3;AT1G30470.1;AT1G30470.2	14;14;13	14;14;13	14;14;13	SIT4 phosphatase-associated family protein ; SIT4 phosphatase-associated family protein ; SIT4 phosphatase-associated family protein	3	14	14	14	3	3	10	7	3	8	7	5	6	12	3	3	10	7	3	8	7	5	6	12	3	3	10	7	3	8	7	5	6	12	20.4	20.4	20.4	84.28	764	764;811;805	108
AT1G30480.1	AT1G30480.1	2	2	2	D111/G-patch domain-containing protein	1	2	2	2	1	1	1	0	0	1	1	0	1	0	1	1	1	0	0	1	1	0	1	0	1	1	1	0	0	1	1	0	1	0	4.7	4.7	4.7	42.318	387	387	77.5
AT1G30510.3;AT1G30510.1;AT1G30510.2	AT1G30510.3;AT1G30510.1;AT1G30510.2	18;18;18	11;11;11	11;11;11	root FNR 2 ; root FNR 2 ; root FNR 2	3	18	11	11	8	10	10	10	7	9	9	7	12	13	6	6	5	5	5	7	6	5	7	8	6	6	5	5	5	7	6	5	7	8	50.5	34.7	34.7	35.671	317	317;381;382	97.3
AT1G30530.1	AT1G30530.1	20	18	17	UDP-glucosyl transferase 78D1	1	20	18	17	13	11	9	10	4	12	5	4	9	9	11	9	7	8	3	10	3	3	7	7	11	9	6	8	3	10	3	3	7	7	50.8	45.5	43.9	50.094	453	453	83.7
AT1G30540.1	AT1G30540.1	4	4	4	Actin-like ATPase superfamily protein	1	4	4	4	4	2	2	1	0	2	0	0	2	1	4	2	2	1	0	2	0	0	2	1	4	2	2	1	0	2	0	0	2	1	16	16	16	36.612	351	351	57.5		2
AT1G30570.1	AT1G30570.1	12	10	10	hercules receptor kinase 2	1	12	10	10	4	6	6	3	3	4	5	3	4	2	3	5	4	2	2	3	4	2	3	1	3	5	4	2	2	3	4	2	3	1	14.6	11.7	11.7	93.946	849	849	77.6
AT1G30580.1	AT1G30580.1	38	38	38	GTP binding	1	38	38	38	28	24	32	27	19	30	28	23	36	33	28	24	32	27	19	30	28	23	36	33	28	24	32	27	19	30	28	23	36	33	78.4	78.4	78.4	44.471	394	394	95.6
AT1G30600.1	AT1G30600.1	10	10	9	Subtilase family protein	1	10	10	9	2	3	4	5	0	5	0	1	2	2	2	3	4	5	0	5	0	1	2	2	2	2	4	4	0	5	0	1	2	1	11.7	11.7	9.6	88.544	832	832	83.1
AT1G30620.3;AT1G30620.2;AT1G30620.1	AT1G30620.3;AT1G30620.2;AT1G30620.1	3;3;3	3;3;3	1;1;1	NAD(P)-binding Rossmann-fold superfamily protein ; NAD(P)-binding Rossmann-fold superfamily protein ; NAD(P)-binding Rossmann-fold superfamily protein	3	3	3	1	0	1	2	0	0	1	0	0	1	1	0	1	2	0	0	1	0	0	1	1	0	0	1	0	0	0	0	0	0	0	7.7	7.7	1.9	46.211	418	418;419;419	93.3
AT1G30630.1	AT1G30630.1	16	16	14	Coatomer epsilon subunit	1	16	16	14	11	12	9	9	7	13	9	11	12	11	11	12	9	9	7	13	9	11	12	11	9	10	8	8	6	11	7	9	10	10	81.2	81.2	65.1	32.602	292	292	98.8
AT1G30680.1;AT1G30660.1	AT1G30680.1	12;1	12;1	12;1	toprim domain-containing protein	2	12	12	12	4	8	8	5	3	6	4	5	7	7	4	8	8	5	3	6	4	5	7	7	4	8	8	5	3	6	4	5	7	7	21.9	21.9	21.9	80.402	709	709;337	92.6
AT1G30690.2;AT1G30690.1	AT1G30690.2;AT1G30690.1	30;30	30;30	30;30	Sec14p-like phosphatidylinositol transfer family protein ; Sec14p-like phosphatidylinositol transfer family protein	2	30	30	30	19	19	19	19	17	20	19	13	15	22	19	19	19	19	17	20	19	13	15	22	19	19	19	19	17	20	19	13	15	22	57.2	57.2	57.2	61.189	540	540;540	95.6			3
AT1G30700.1	AT1G30700.1	13	13	13	FAD-binding Berberine family protein	1	13	13	13	5	5	5	7	3	7	5	3	7	8	5	5	5	7	3	7	5	3	7	8	5	5	5	7	3	7	5	3	7	8	23.9	23.9	23.9	59.513	527	527	102
AT1G30720.1;AT4G20800.1	AT1G30720.1	12;1	12;1	7;0	FAD-binding Berberine family protein	2	12	12	7	5	5	6	3	5	5	2	2	3	4	5	5	6	3	5	5	2	2	3	4	4	3	2	1	3	4	1	1	2	2	24.3	24.3	16.7	58.878	527	527;528	85.3
AT1G30730.1	AT1G30730.1	7	2	2	FAD-binding Berberine family protein	1	7	2	2	1	2	4	3	2	1	3	2	1	3	0	0	0	1	0	0	2	1	0	1	0	0	0	1	0	0	2	1	0	1	11.4	3.6	3.6	58.912	526	526	127
AT1G30760.1	AT1G30760.1	8	4	4	FAD-binding Berberine family protein	1	8	4	4	0	1	2	2	1	2	0	1	1	4	0	0	1	1	0	1	0	0	0	3	0	0	1	1	0	1	0	0	0	3	16.1	9.2	9.2	60.191	534	534	127
AT1G30820.1	AT1G30820.1	13	12	12	CTP synthase family protein	1	13	12	12	6	4	5	3	1	2	3	1	1	3	5	4	4	2	1	1	2	1	1	3	5	4	4	2	1	1	2	1	1	3	26.8	25.5	25.5	65.728	600	600	78.2
AT1G30825.1	AT1G30825.1	3	3	3	Arp2/3 complex, 34 kD subunit p34-Arc	1	3	3	3	1	2	1	0	0	2	0	0	1	2	1	2	1	0	0	2	0	0	1	2	1	2	1	0	0	2	0	0	1	2	10.7	10.7	10.7	36.04	318	318	98.1
AT1G30890.2;AT1G30890.1	AT1G30890.2;AT1G30890.1	5;5	3;3	3;3	Integral membrane HRF1 family protein ; Integral membrane HRF1 family protein	2	5	3	3	4	5	4	4	2	2	3	1	1	3	2	3	2	2	1	1	2	0	0	1	2	3	2	2	1	1	2	0	0	1	21.6	12.3	12.3	30.028	269	269;269	76.7
AT1G30900.1	AT1G30900.1	2	2	2	VACUOLAR SORTING RECEPTOR 6	1	2	2	2	1	0	0	0	0	0	2	0	1	1	1	0	0	0	0	0	2	0	1	1	1	0	0	0	0	0	2	0	1	1	4.4	4.4	4.4	70.257	631	631	115
AT1G30910.1	AT1G30910.1	13	13	13	Molybdenum cofactor sulfurase family protein	1	13	13	13	8	6	6	6	1	5	4	3	5	6	8	6	6	6	1	5	4	3	5	6	8	6	6	6	1	5	4	3	5	6	40.6	40.6	40.6	35.192	318	318	84.6
AT1G30970.1	AT1G30970.1	1	1	1	zinc finger (C2H2 type) family protein	1	1	1	1	0	0	0	1	0	1	0	0	0	0	0	0	0	1	0	1	0	0	0	0	0	0	0	1	0	1	0	0	0	0	4.4	4.4	4.4	39.801	367	367	93.8
AT1G31070.2;AT1G31070.1	AT1G31070.2	13;4	13;4	6;2	N-acetylglucosamine-1-phosphate uridylyltransferase 1	2	13	13	6	6	7	9	5	3	6	5	6	5	6	6	7	9	5	3	6	5	6	5	6	4	3	4	2	1	3	4	3	3	2	27.1	27.1	12.7	55.991	505	505;153	90.3
AT1G31130.1	AT1G31130.1	4	4	4	unknown protein; FUNCTIONS IN: molecular_function unknown; INVOLVED IN: biological_process unknown; LOCATED IN: cellular_component unknown; EXPRESSED IN: 23 plant structures; EXPRESSED DURING: 13 growth stages; BEST Arabidopsis thaliana protein match is:	1	4	4	4	0	2	2	3	1	1	1	2	3	3	0	2	2	3	1	1	1	2	3	3	0	2	2	3	1	1	1	2	3	3	19.6	19.6	19.6	35.735	321	321	104
AT1G31160.1	AT1G31160.1	6	6	6	HISTIDINE TRIAD NUCLEOTIDE-BINDING 2	1	6	6	6	3	4	1	1	3	3	3	2	4	4	3	4	1	1	3	3	3	2	4	4	3	4	1	1	3	3	3	2	4	4	42.2	42.2	42.2	20.4	187	187	103
AT1G31180.1	AT1G31180.1	17	9	9	isopropylmalate dehydrogenase 3	1	17	9	9	14	15	16	13	10	17	13	12	12	14	7	9	8	6	7	9	6	7	7	7	7	9	8	6	7	9	6	7	7	7	54	30	30	43.847	404	404	96.6
AT1G31190.1	AT1G31190.1	12	12	12	myo-inositol monophosphatase like 1	1	12	12	12	11	8	8	7	7	11	10	9	7	8	11	8	8	7	7	11	10	9	7	8	11	8	8	7	7	11	10	9	7	8	33.2	33.2	33.2	40.445	371	371	102
AT1G31220.1	AT1G31220.1	9	9	9	Formyl transferase	1	9	9	9	3	3	3	2	2	6	4	2	2	5	3	3	3	2	2	6	4	2	2	5	3	3	3	2	2	6	4	2	2	5	27.4	27.4	27.4	32.17	292	292	97.9
AT1G31230.1	AT1G31230.1	55	55	46	aspartate kinase-homoserine dehydrogenase i	1	55	55	46	36	33	38	33	23	37	38	24	33	34	36	33	38	33	23	37	38	24	33	34	30	29	31	28	20	31	31	20	28	29	62.2	62.2	54.6	99.403	911	911	93.6		1	3
AT1G31280.1;AT1G31290.1	AT1G31280.1	9;1	9;1	9;1	Argonaute family protein	2	9	9	9	3	3	3	2	2	4	2	3	3	2	3	3	3	2	2	4	2	3	3	2	3	3	3	2	2	4	2	3	3	2	11.7	11.7	11.7	113.42	1014	1014;1194	91.3
AT1G31300.2;AT1G31300.1	AT1G31300.2;AT1G31300.1	2;2	2;2	2;2	TRAM, LAG1 and CLN8 (TLC) lipid-sensing domain containing protein ; TRAM, LAG1 and CLN8 (TLC) lipid-sensing domain containing protein	2	2	2	2	1	2	1	1	1	1	1	1	1	1	1	2	1	1	1	1	1	1	1	1	1	2	1	1	1	1	1	1	1	1	7.6	7.6	7.6	31.881	278	278;278	82		1
AT1G31310.1	AT1G31310.1	2	2	2	hydroxyproline-rich glycoprotein family protein	1	2	2	2	1	0	1	0	0	1	0	0	1	0	1	0	1	0	0	1	0	0	1	0	1	0	1	0	0	1	0	0	1	0	8.4	8.4	8.4	42.589	383	383	77.2
AT1G31330.1	AT1G31330.1	13	13	13	photosystem I subunit F	1	13	13	13	10	9	10	9	6	10	10	10	10	10	10	9	10	9	6	10	10	10	10	10	10	9	10	9	6	10	10	10	10	10	46.6	46.6	46.6	24.173	221	221	85.3
AT2G35635.1;AT1G31340.1;AT2G36170.1;AT5G03240.1;AT4G05320.2;AT5G20620.1;AT4G05320.6;AT4G05320.3;AT4G05320.1;AT5G37640.1;AT1G65350.1;AT5G03240.3;AT5G03240.2;AT4G05320.5;AT3G52590.1;AT4G02890.3;AT4G02890.4;AT4G05050.3;AT4G05050.2;AT4G05050.1;AT4G02890.2;AT4G02890.1;AT4G05050.4;AT4G05320.4	AT2G35635.1;AT1G31340.1;AT2G36170.1;AT5G03240.1;AT4G05320.2;AT5G20620.1;AT4G05320.6;AT4G05320.3;AT4G05320.1;AT5G37640.1;AT1G65350.1;AT5G03240.3;AT5G03240.2;AT4G05320.5;AT3G52590.1;AT4G02890.3;AT4G02890.4;AT4G05050.3;AT4G05050.2;AT4G05050.1;AT4G02890.2;AT4G02890.1;AT4G05050.4;AT4G05320.4	8;8;6;6;6;6;6;6;6;6;6;6;6;6;6;6;6;6;6;6;6;6;6;6	2;2;0;0;0;0;0;0;0;0;0;0;0;0;0;0;0;0;0;0;0;0;0;0	2;2;0;0;0;0;0;0;0;0;0;0;0;0;0;0;0;0;0;0;0;0;0;0	ubiquitin 7 ; related to ubiquitin 1 ; Ubiquitin supergroup;Ribosomal protein L40e ; polyubiquitin 3 ; polyubiquitin 10 ; ubiquitin 4 ; polyubiquitin 10 ; polyubiquitin 10 ; polyubiquitin 10 ; ubiquitin 9 ; ubiquitin 13 ; polyubiquitin 3 ; polyubiquitin 3	24	8	2	2	6	7	8	7	5	8	7	4	7	7	1	2	2	2	1	2	2	1	1	2	1	2	2	2	1	2	2	1	1	2	49.4	14.9	14.9	17.15	154	154;156;128;306;457;382;381;381;381;322;319;306;306;305;128;305;305;229;229;229;229;229;153;457	84.7
AT1G31410.1	AT1G31410.1	11	11	11	putrescine-binding periplasmic protein-related	1	11	11	11	6	9	6	2	4	7	5	4	4	6	6	9	6	2	4	7	5	4	4	6	6	9	6	2	4	7	5	4	4	6	25.6	25.6	25.6	58.291	524	524	85.5			2
AT1G31440.1	AT1G31440.1	18	18	18	SH3 domain-containing protein	1	18	18	18	8	12	11	8	5	8	7	5	10	8	8	12	11	8	5	8	7	5	10	8	8	12	11	8	5	8	7	5	10	8	49.2	49.2	49.2	49.258	439	439	90.6
AT1G31500.2;AT1G31500.3;AT1G31500.1;AT1G31500.4	AT1G31500.2;AT1G31500.3;AT1G31500.1;AT1G31500.4	6;5;5;5	6;5;5;5	6;5;5;5	DNAse I-like superfamily protein ; DNAse I-like superfamily protein ; DNAse I-like superfamily protein ; DNAse I-like superfamily protein	4	6	6	6	1	2	4	3	1	2	1	0	4	5	1	2	4	3	1	2	1	0	4	5	1	2	4	3	1	2	1	0	4	5	15.1	15.1	15.1	40.364	358	358;283;388;417	98.7
AT1G31660.1	AT1G31660.1	9	9	9	CONTAINS InterPro DOMAIN/s: Bystin (InterPro:IPR007955); Has 475 Blast hits to 467 proteins in 210 species: Archae - 0; Bacteria - 9; Metazoa - 155; Fungi - 139; Plants - 55; Viruses - 0; Other Eukaryotes - 117 (source: NCBI BLink).	1	9	9	9	1	4	1	3	0	2	3	0	0	4	1	4	1	3	0	2	3	0	0	4	1	4	1	3	0	2	3	0	0	4	20.5	20.5	20.5	51.472	444	444	92.7
AT1G31710.1	AT1G31710.1	5	5	5	Copper amine oxidase family protein	1	5	5	5	0	2	0	0	1	2	0	1	2	2	0	2	0	0	1	2	0	1	2	2	0	2	0	0	1	2	0	1	2	2	11.7	11.7	11.7	76.71	681	681	120
AT1G31730.1	AT1G31730.1	34	34	34	Adaptin family protein	1	34	34	34	21	18	19	10	9	22	18	14	17	18	21	18	19	10	9	22	18	14	17	18	21	18	19	10	9	22	18	14	17	18	40.6	40.6	40.6	103.73	938	938	92.6			1
AT1G31780.1	AT1G31780.1	16	16	16	CONTAINS InterPro DOMAIN/s: Conserved oligomeric complex COG6 (InterPro:IPR010490); Has 384 Blast hits to 379 proteins in 190 species: Archae - 0; Bacteria - 4; Metazoa - 151; Fungi - 156; Plants - 42; Viruses - 0; Other Eukaryotes - 31 (source: NCBI BLin	1	16	16	16	7	6	6	8	3	8	7	3	11	7	7	6	6	8	3	8	7	3	11	7	7	6	6	8	3	8	7	3	11	7	27.4	27.4	27.4	75.792	680	680	97
AT1G31800.1	AT1G31800.1	26	26	26	cytochrome P450, family 97, subfamily A, polypeptide 3	1	26	26	26	14	18	16	14	7	14	15	6	14	15	14	18	16	14	7	14	15	6	14	15	14	18	16	14	7	14	15	6	14	15	53.6	53.6	53.6	66.845	595	595	87		1
AT1G31810.1	AT1G31810.1	4	4	4	Formin Homology 14	1	4	4	4	2	1	2	2	0	2	0	1	0	1	2	1	2	2	0	2	0	1	0	1	2	1	2	2	0	2	0	1	0	1	5.9	5.9	5.9	135.51	1230	1230	73.3
AT1G31812.1	AT1G31812.1	6	6	6	acyl-CoA-binding protein 6	1	6	6	6	5	6	5	5	5	6	6	5	6	6	5	6	5	5	5	6	6	5	6	6	5	6	5	5	5	6	6	5	6	6	82.6	82.6	82.6	10.386	92	92	91.5
AT1G31817.1	AT1G31817.1	11	11	11	Ribosomal L18p/L5e family protein	1	11	11	11	4	3	3	2	2	3	4	1	1	3	4	3	3	2	2	3	4	1	1	3	4	3	3	2	2	3	4	1	1	3	38.9	38.9	38.9	33.926	314	314	80.2
AT1G31830.2;AT1G31830.1	AT1G31830.2;AT1G31830.1	5;5	5;5	5;5	Amino acid permease family protein ; Amino acid permease family protein	2	5	5	5	1	2	2	2	0	1	1	0	1	2	1	2	2	2	0	1	1	0	1	2	1	2	2	2	0	1	1	0	1	2	10.6	10.6	10.6	53.002	479	479;495	86.1
AT1G31850.3;AT1G31850.2;AT1G31850.1	AT1G31850.3;AT1G31850.2;AT1G31850.1	21;21;21	16;16;16	16;16;16	S-adenosyl-L-methionine-dependent methyltransferases superfamily protein ; S-adenosyl-L-methionine-dependent methyltransferases superfamily protein ; S-adenosyl-L-methionine-dependent methyltransferases superfamily protein	3	21	16	16	8	11	12	6	2	10	7	4	8	10	5	7	8	3	0	7	5	3	5	6	5	7	8	3	0	7	5	3	5	6	36	25.9	25.9	68.796	603	603;603;603	90.4		1
AT1G31860.1	AT1G31860.1	17	17	17	histidine biosynthesis bifunctional protein (HISIE)	1	17	17	17	7	7	4	8	2	9	6	5	7	7	7	7	4	8	2	9	6	5	7	7	7	7	4	8	2	9	6	5	7	7	55.2	55.2	55.2	31.667	281	281	95.5
AT1G31870.2;AT1G31870.1	AT1G31870.2;AT1G31870.1	2;2	2;2	2;2	unknown protein; FUNCTIONS IN: molecular_function unknown; INVOLVED IN: biological_process unknown; LOCATED IN: cytosol, nucleus; EXPRESSED IN: 25 plant structures; EXPRESSED DURING: 15 growth stages; CONTAINS InterPro DOMAIN/s: Protein of unknown functio	2	2	2	2	0	0	1	0	0	0	0	0	1	0	0	0	1	0	0	0	0	0	1	0	0	0	1	0	0	0	0	0	1	0	4.1	4.1	4.1	64.659	561	561;561	106
AT1G31910.1;AT1G31910.2	AT1G31910.1;AT1G31910.2	9;8	9;8	9;8	GHMP kinase family protein ; GHMP kinase family protein	2	9	9	9	6	6	6	4	2	7	5	4	6	6	6	6	6	4	2	7	5	4	6	6	6	6	6	4	2	7	5	4	6	6	30.1	30.1	30.1	54.409	505	505;450	91.4		1
AT1G31920.1	AT1G31920.1	2	2	2	Tetratricopeptide repeat (TPR)-like superfamily protein	1	2	2	2	0	0	1	0	0	0	0	0	1	0	0	0	1	0	0	0	0	0	1	0	0	0	1	0	0	0	0	0	1	0	3.8	3.8	3.8	68.596	606	606	111
AT1G31930.3;AT1G31930.2;AT1G31930.1	AT1G31930.3;AT1G31930.2;AT1G31930.1	5;5;5	5;5;5	5;5;5	extra-large GTP-binding protein 3 ; extra-large GTP-binding protein 3 ; extra-large GTP-binding protein 3	3	5	5	5	1	3	3	2	1	1	0	1	2	1	1	3	3	2	1	1	0	1	2	1	1	3	3	2	1	1	0	1	2	1	7.3	7.3	7.3	96.17	848	848;848;848	86.7
AT1G31970.1	AT1G31970.1	20	20	20	DEA(D/H)-box RNA helicase family protein	1	20	20	20	8	7	13	7	7	10	6	8	6	10	8	7	13	7	7	10	6	8	6	10	8	7	13	7	7	10	6	8	6	10	38.2	38.2	38.2	59.603	537	537	94.8
AT1G32050.1	AT1G32050.1	8	8	8	SCAMP family protein	1	8	8	8	4	6	6	6	2	8	4	5	5	5	4	6	6	6	2	8	4	5	5	5	4	6	6	6	2	8	4	5	5	5	34.8	34.8	34.8	30.06	264	264	94.5
AT1G32060.1	AT1G32060.1	21	21	21	phosphoribulokinase	1	21	21	21	18	19	20	19	15	18	19	16	19	19	18	19	20	19	15	18	19	16	19	19	18	19	20	19	15	18	19	16	19	19	69.6	69.6	69.6	44.463	395	395	95.2			8
AT1G32070.2;AT1G32070.1;AT1G32070.3	AT1G32070.2;AT1G32070.1;AT1G32070.3	5;5;4	5;5;4	5;5;4	nuclear shuttle interacting ; nuclear shuttle interacting ; nuclear shuttle interacting	3	5	5	5	1	3	5	2	0	2	0	1	2	2	1	3	5	2	0	2	0	1	2	2	1	3	5	2	0	2	0	1	2	2	36.4	36.4	36.4	28.649	258	258;257;257	89.8			1
AT1G32080.1	AT1G32080.1	5	5	5	membrane protein, putative	1	5	5	5	3	4	4	3	1	5	4	3	4	3	3	4	4	3	1	5	4	3	4	3	3	4	4	3	1	5	4	3	4	3	12.1	12.1	12.1	54.016	512	512	94.7		1
AT1G32090.1	AT1G32090.1	9	9	8	early-responsive to dehydration stress protein (ERD4)	1	9	9	8	5	3	4	0	1	4	2	1	2	3	5	3	4	0	1	4	2	1	2	3	4	2	3	0	1	3	1	1	2	2	11.9	11.9	10.8	93.132	806	806	79.1
AT1G32100.1	AT1G32100.1	3	3	3	pinoresinol reductase 1	1	3	3	3	1	0	2	1	0	1	1	1	0	0	1	0	2	1	0	1	1	1	0	0	1	0	2	1	0	1	1	1	0	0	9.8	9.8	9.8	35.548	317	317	77.1
AT1G32130.1;AT1G32130.2;AT4G19000.1	AT1G32130.1;AT1G32130.2	12;12;1	12;12;1	12;12;1	Transcription elongation factor (TFIIS) family protein ; Transcription elongation factor (TFIIS) family protein	3	12	12	12	0	4	6	3	1	4	2	1	4	8	0	4	6	3	1	4	2	1	4	8	0	4	6	3	1	4	2	1	4	8	24.9	24.9	24.9	57.424	502	502;493;406	112
AT1G32150.1	AT1G32150.1	2	1	1	basic region/leucine zipper transcription factor 68	1	2	1	1	1	1	2	1	0	1	0	1	0	2	1	1	1	0	0	1	0	1	0	1	1	1	1	0	0	1	0	1	0	1	8	5.4	5.4	40.867	389	389	83.1
AT1G32160.1	AT1G32160.1	15	15	15	Protein of unknown function (DUF760)	1	15	15	15	7	8	8	7	6	10	9	5	7	10	7	8	8	7	6	10	9	5	7	10	7	8	8	7	6	10	9	5	7	10	37.4	37.4	37.4	45.867	406	406	94.6
AT1G32200.2;AT1G32200.1	AT1G32200.2;AT1G32200.1	19;19	19;19	19;19	phospholipid/glycerol acyltransferase family protein ; phospholipid/glycerol acyltransferase family protein	2	19	19	19	14	12	12	14	12	15	15	11	12	13	14	12	12	14	12	15	15	11	12	13	14	12	12	14	12	15	15	11	12	13	48.1	48.1	48.1	50.421	459	459;459	93.1		1
AT1G32210.1	AT1G32210.1	2	2	2	Defender against death (DAD family) protein	1	2	2	2	2	0	1	0	0	0	1	0	0	0	2	0	1	0	0	0	1	0	0	0	2	0	1	0	0	0	1	0	0	0	15.7	15.7	15.7	12.695	115	115	45.2
AT1G32220.1	AT1G32220.1	9	9	9	NAD(P)-binding Rossmann-fold superfamily protein	1	9	9	9	7	6	5	3	2	7	4	5	2	4	7	6	5	3	2	7	4	5	2	4	7	6	5	3	2	7	4	5	2	4	40.2	40.2	40.2	31.978	296	296	83.1			2
AT1G32340.1	AT1G32340.1	5	4	4	NDR1/HIN1-like 8	1	5	4	4	0	0	1	0	0	0	1	0	3	1	0	0	1	0	0	0	1	0	2	0	0	0	1	0	0	0	1	0	2	0	6.8	5.8	5.8	78.596	688	688	123
AT1G32360.1	AT1G32360.1	3	3	3	Zinc finger (CCCH-type) family protein	1	3	3	3	1	0	2	2	0	0	1	0	0	1	1	0	2	2	0	0	1	0	0	1	1	0	2	2	0	0	1	0	0	1	13	13	13	40.706	384	384	88.4
AT1G32380.1	AT1G32380.1	13	8	4	phosphoribosyl pyrophosphate (PRPP) synthase 2	1	13	8	4	4	10	9	4	6	10	8	5	7	10	2	5	5	3	1	5	4	1	3	5	1	1	2	0	0	2	1	0	1	1	31.2	24	14.5	43.332	400	400	88.8
AT1G32400.3;AT1G32400.2;AT1G32400.1	AT1G32400.3;AT1G32400.2;AT1G32400.1	6;6;6	6;6;6	6;6;6	tobamovirus multiplication 2A ; tobamovirus multiplication 2A ; tobamovirus multiplication 2A	3	6	6	6	2	4	4	1	2	1	1	1	1	2	2	4	4	1	2	1	1	1	1	2	2	4	4	1	2	1	1	1	1	2	24.6	24.6	24.6	31.555	280	280;280;280	83.1
AT1G32440.1	AT1G32440.1	19	17	17	plastidial pyruvate kinase 3	1	19	17	17	11	10	10	10	8	13	9	11	13	13	9	8	8	8	6	11	7	9	11	11	9	8	8	8	6	11	7	9	11	11	38.7	35	35	62.614	571	571	99.1
AT1G32470.1	AT1G32470.1	6	2	2	Single hybrid motif superfamily protein	1	6	2	2	4	5	5	4	2	5	5	5	5	6	1	2	2	1	1	2	2	2	1	2	1	2	2	1	1	2	2	2	1	2	56	30.7	30.7	17.897	166	166	95.6
AT1G32490.1;AT1G32490.2	AT1G32490.1;AT1G32490.2	8;7	7;6	7;6	RNA helicase family protein ; RNA helicase family protein	2	8	7	7	1	2	4	1	2	4	0	0	1	1	1	2	3	1	2	4	0	0	1	1	1	2	3	1	2	4	0	0	1	1	10.1	9.2	9.2	118.83	1044	1044;1034	78
AT1G32500.1	AT1G32500.1	14	14	14	non-intrinsic ABC protein 6	1	14	14	14	7	6	12	9	3	8	4	5	5	7	7	6	12	9	3	8	4	5	5	7	7	6	12	9	3	8	4	5	5	7	30.1	30.1	30.1	52.824	475	475	84.4
AT1G32520.1	AT1G32520.1	5	5	5	unknown protein; FUNCTIONS IN: molecular_function unknown; INVOLVED IN: biological_process unknown; LOCATED IN: chloroplast; EXPRESSED IN: 24 plant structures; EXPRESSED DURING: 15 growth stages; Has 143 Blast hits to 142 proteins in 34 species: Archae -	1	5	5	5	1	0	1	3	2	2	1	2	2	2	1	0	1	3	2	2	1	2	2	2	1	0	1	3	2	2	1	2	2	2	31.4	31.4	31.4	26.287	239	239	107
AT1G32550.1;AT1G32550.2	AT1G32550.1;AT1G32550.2	6;5	6;5	6;5	2Fe-2S ferredoxin-like superfamily protein ; 2Fe-2S ferredoxin-like superfamily protein	2	6	6	6	2	3	2	3	2	4	1	2	4	2	2	3	2	3	2	4	1	2	4	2	2	3	2	3	2	4	1	2	4	2	43.6	43.6	43.6	20.377	181	181;194	94.9
AT1G32580.1	AT1G32580.1	7	6	3	plastid developmental protein DAG, putative	1	7	6	3	3	0	2	2	1	1	2	0	1	1	3	0	1	2	1	0	2	0	1	1	2	0	0	1	0	0	1	0	0	1	24.9	21.4	8.3	26.024	229	229	72.8
AT1G32730.1	AT1G32730.1	6	6	6	unknown protein; LOCATED IN: chloroplast; EXPRESSED IN: 12 plant structures; EXPRESSED DURING: 6 growth stages; CONTAINS InterPro DOMAIN/s: Protein of unknown function DUF702 (InterPro:IPR007818); Has 120 Blast hits to 118 proteins in 39 species: Archae -	1	6	6	6	1	2	3	2	0	2	1	0	1	2	1	2	3	2	0	2	1	0	1	2	1	2	3	2	0	2	1	0	1	2	18.7	18.7	18.7	36.333	327	327	91.8
AT1G32790.1;AT1G32790.2	AT1G32790.1;AT1G32790.2	4;4	3;3	2;2	CTC-interacting domain 11 ; CTC-interacting domain 11	2	4	3	2	2	2	2	3	2	2	1	2	2	4	1	1	1	2	2	1	0	2	1	3	1	0	0	1	2	1	0	2	0	2	12.8	9.2	6.4	38.951	358	358;406	104
AT1G32850.1	AT1G32850.1	3	2	2	ubiquitin-specific protease 11	1	3	2	2	2	1	1	1	1	1	1	1	0	3	1	1	1	1	1	0	1	1	0	2	1	1	1	1	1	0	1	1	0	2	3.7	2.6	2.6	101.17	892	892	68.5
AT1G32900.1	AT1G32900.1	21	21	21	UDP-Glycosyltransferase superfamily protein	1	21	21	21	11	13	13	12	10	17	10	10	12	12	11	13	13	12	10	17	10	10	12	12	11	13	13	12	10	17	10	10	12	12	45.2	45.2	45.2	66.879	610	610	88.4
AT1G32990.1	AT1G32990.1	12	12	12	plastid ribosomal protein l11	1	12	12	12	10	10	10	9	8	12	11	8	11	11	10	10	10	9	8	12	11	8	11	11	10	10	10	9	8	12	11	8	11	11	52.7	52.7	52.7	23.148	222	222	91.3			20
AT1G33040.1	AT1G33040.1	10	10	10	nascent polypeptide-associated complex subunit alpha-like protein 5	1	10	10	10	6	4	5	5	4	8	7	5	6	6	6	4	5	5	4	8	7	5	6	6	6	4	5	5	4	8	7	5	6	6	53.6	53.6	53.6	22.78	209	209	96.1		2
AT1G33050.3;AT1G33050.2;AT1G33050.4;AT1G33050.1	AT1G33050.3;AT1G33050.2;AT1G33050.4;AT1G33050.1	6;6;6;6	6;6;6;6	6;6;6;6	unknown protein; FUNCTIONS IN: molecular_function unknown; INVOLVED IN: biological_process unknown; LOCATED IN: cellular_component unknown; EXPRESSED IN: 25 plant structures; EXPRESSED DURING: 15 growth stages; BEST Arabidopsis thaliana protein match is:	4	6	6	6	1	1	1	1	2	0	1	0	2	0	1	1	1	1	2	0	1	0	2	0	1	1	1	1	2	0	1	0	2	0	10.2	10.2	10.2	69.574	644	644;670;693;693	82.9
AT1G33060.1;AT1G33060.2	AT1G33060.1;AT1G33060.2	3;3	3;3	3;3	NAC 014 ; NAC 014	2	3	3	3	2	3	1	1	0	1	1	0	0	1	2	3	1	1	0	1	1	0	0	1	2	3	1	1	0	1	1	0	0	1	5.4	5.4	5.4	73.555	648	648;652	58.7
AT1G33110.2;AT1G33110.1;AT1G33080.2;AT1G33090.1;AT1G33080.1	AT1G33110.2;AT1G33110.1	3;3;1;1;1	3;3;1;1;1	3;3;1;1;1	MATE efflux family protein ; MATE efflux family protein	5	3	3	3	1	0	1	0	0	0	0	0	0	1	1	0	1	0	0	0	0	0	0	1	1	0	1	0	0	0	0	0	0	1	11.1	11.1	11.1	43.716	404	404;494;490;494;494	79
AT1G33140.1;AT1G33120.1	AT1G33140.1;AT1G33120.1	20;20	20;20	15;15	Ribosomal protein L6 family ; Ribosomal protein L6 family	2	20	20	15	15	17	15	15	13	20	17	16	18	15	15	17	15	15	13	20	17	16	18	15	11	13	10	10	9	15	13	11	13	10	70.6	70.6	56.7	22.017	194	194;194	105			1
AT1G33170.1;AT4G10440.1	AT1G33170.1	17;8	16;7	15;6	S-adenosyl-L-methionine-dependent methyltransferases superfamily protein	2	17	16	15	8	6	7	5	7	11	8	5	8	9	7	5	6	4	7	10	7	5	7	8	7	5	6	4	7	9	7	5	7	8	29.9	27.1	25	73.185	639	639;633	98.9
AT1G33230.1	AT1G33230.1	6	6	5	TMPIT-like protein	1	6	6	5	1	2	3	3	1	4	0	0	1	3	1	2	3	3	1	4	0	0	1	3	1	2	2	2	1	4	0	0	1	3	15.9	15.9	13.8	40.013	347	347	86.2
AT1G33240.1	AT1G33240.1	9	9	9	GT-2-like 1	1	9	9	9	3	2	6	3	1	4	2	1	3	2	3	2	6	3	1	4	2	1	3	2	3	2	6	3	1	4	2	1	3	2	18.1	18.1	18.1	74.212	669	669	86
AT1G33270.1;AT1G33270.2	AT1G33270.1;AT1G33270.2	5;4	5;4	5;4	Acyl transferase/acyl hydrolase/lysophospholipase superfamily protein ; Acyl transferase/acyl hydrolase/lysophospholipase superfamily protein	2	5	5	5	0	2	3	1	1	4	1	2	2	3	0	2	3	1	1	4	1	2	2	3	0	2	3	1	1	4	1	2	2	3	16.5	16.5	16.5	40.567	369	369;287	109
AT1G33290.2;AT1G33290.1	AT1G33290.2;AT1G33290.1	3;3	3;3	3;3	P-loop containing nucleoside triphosphate hydrolases superfamily protein ; P-loop containing nucleoside triphosphate hydrolases superfamily protein	2	3	3	3	1	1	1	1	1	3	1	1	1	1	1	1	1	1	1	3	1	1	1	1	1	1	1	1	1	3	1	1	1	1	11.9	11.9	11.9	33.983	303	303;379	96.7
AT1G33330.1	AT1G33330.1	5	5	5	Class I peptide chain release factor	1	5	5	5	0	0	1	1	0	2	0	1	2	1	0	0	1	1	0	2	0	1	2	1	0	0	1	1	0	2	0	1	2	1	27.6	27.6	27.6	27.646	257	257	111
AT1G33360.1	AT1G33360.1	11	8	8	ATP-dependent Clp protease	1	11	8	8	2	3	6	6	2	4	2	2	2	8	1	2	4	4	1	2	1	1	1	7	1	2	4	4	1	2	1	1	1	7	18	14.2	14.2	71.539	656	656	98.3
AT1G33410.2;AT1G33410.1	AT1G33410.2;AT1G33410.1	20;19	20;19	20;19	SUPPRESSOR OF AUXIN RESISTANCE1 ; SUPPRESSOR OF AUXIN RESISTANCE1	2	20	20	20	8	11	10	8	4	13	6	3	3	10	8	11	10	8	4	13	6	3	3	10	8	11	10	8	4	13	6	3	3	10	16.4	16.4	16.4	169.42	1504	1504;1504	84.7
AT1G33490.1	AT1G33490.1	6	6	6	unknown protein; CONTAINS InterPro DOMAIN/s: Protein of unknown function DUF2062 (InterPro:IPR018639); BEST Arabidopsis thaliana protein match is: unknown protein (TAIR:AT4G10140.1); Has 88 Blast hits to 88 proteins in 29 species: Archae - 0; Bacteria - 2	1	6	6	6	2	3	3	3	0	3	4	3	4	4	2	3	3	3	0	3	4	3	4	4	2	3	3	3	0	3	4	3	4	4	25.1	25.1	25.1	18.827	175	175	108
AT1G33520.1	AT1G33520.1	8	8	8	D111/G-patch domain-containing protein	1	8	8	8	4	3	4	3	1	4	4	1	3	2	4	3	4	3	1	4	4	1	3	2	4	3	4	3	1	4	4	1	3	2	22.1	22.1	22.1	51.027	462	462	90.6
AT1G33560.1	AT1G33560.1	2	2	2	Disease resistance protein (CC-NBS-LRR class) family	1	2	2	2	2	0	1	1	0	0	1	1	1	1	2	0	1	1	0	0	1	1	1	1	2	0	1	1	0	0	1	1	1	1	4.1	4.1	4.1	90.128	787	787	101
AT1G33590.1;AT1G33612.1	AT1G33590.1	21;1	21;1	21;1	Leucine-rich repeat (LRR) family protein	2	21	21	21	18	16	16	15	7	18	19	9	20	17	18	16	16	15	7	18	19	9	20	17	18	16	16	15	7	18	19	9	20	17	62.1	62.1	62.1	51.741	477	477;455	95.1			4
AT1G33600.1	AT1G33600.1	15	15	15	Leucine-rich repeat (LRR) family protein	1	15	15	15	6	3	8	4	3	7	5	3	11	9	6	3	8	4	3	7	5	3	11	9	6	3	8	4	3	7	5	3	11	9	33.1	33.1	33.1	52.47	478	478	103
AT1G33610.1	AT1G33610.1	5	5	5	Leucine-rich repeat (LRR) family protein	1	5	5	5	2	3	2	1	0	3	1	0	3	2	2	3	2	1	0	3	1	0	3	2	2	3	2	1	0	3	1	0	3	2	11.1	11.1	11.1	52.666	478	478	81
AT1G33680.1	AT1G33680.1	17	17	16	KH domain-containing protein	1	17	17	16	11	9	10	12	7	12	9	7	12	9	11	9	10	12	7	12	9	7	12	9	11	9	10	12	7	12	9	7	11	8	30.1	30.1	29.1	80.438	763	763	89.5			2
AT1G33750.1	AT1G33750.1	5	5	5	Terpenoid cyclases/Protein prenyltransferases superfamily protein	1	5	5	5	1	1	0	1	0	4	0	0	1	0	1	1	0	1	0	4	0	0	1	0	1	1	0	1	0	4	0	0	1	0	9	9	9	69.874	603	603	88.1
AT1G33780.1	AT1G33780.1	8	8	8	Protein of unknown function (DUF179)	1	8	8	8	3	2	4	2	2	5	3	4	6	3	3	2	4	2	2	5	3	4	6	3	3	2	4	2	2	5	3	4	6	3	31.1	31.1	31.1	36.392	325	325	105
AT1G33790.2;AT1G33790.1	AT1G33790.2;AT1G33790.1	30;22	29;21	29;21	jacalin lectin family protein ; jacalin lectin family protein	2	30	29	29	13	19	17	14	14	20	16	15	17	20	13	19	17	14	14	20	16	15	17	19	13	19	17	14	14	20	16	15	17	19	54.2	53.3	53.3	81.842	745	745;445	96.9			2
AT1G33800.1;AT4G09990.1	AT1G33800.1;AT4G09990.1	3;2	3;2	3;2	Protein of unknown function (DUF579) ; Protein of unknown function (DUF579)	2	3	3	3	0	1	0	1	0	2	0	1	0	1	0	1	0	1	0	2	0	1	0	1	0	1	0	1	0	2	0	1	0	1	11.8	11.8	11.8	33.67	297	297;290	120
AT1G33810.1	AT1G33810.1	7	7	7	unknown protein; FUNCTIONS IN: molecular_function unknown; INVOLVED IN: biological_process unknown; LOCATED IN: chloroplast thylakoid membrane, chloroplast, chloroplast envelope; EXPRESSED IN: 22 plant structures; EXPRESSED DURING: 13 growth stages; Has 3	1	7	7	7	7	5	6	5	4	5	7	5	5	6	7	5	6	5	4	5	7	5	5	6	7	5	6	5	4	5	7	5	5	6	50	50	50	15.698	138	138	94.9
AT1G33811.1	AT1G33811.1	10	10	10	GDSL-like Lipase/Acylhydrolase superfamily protein	1	10	10	10	6	7	9	8	3	8	6	5	6	8	6	7	9	8	3	8	6	5	6	8	6	7	9	8	3	8	6	5	6	8	30.8	30.8	30.8	41.697	370	370	91.5		2
AT1G33850.1	AT1G33850.1	2	1	1	Ribosomal protein S19 family protein	1	2	1	1	1	0	1	1	0	0	1	0	2	1	0	0	0	0	0	0	0	0	1	0	0	0	0	0	0	0	0	0	1	0	34.3	24.3	24.3	8.1387	70	70	168
AT1G33970.3;AT1G33970.5;AT1G33970.4;AT1G33970.2;AT1G33970.1	AT1G33970.3;AT1G33970.5;AT1G33970.4;AT1G33970.2;AT1G33970.1	3;3;3;3;3	3;3;3;3;3	3;3;3;3;3	P-loop containing nucleoside triphosphate hydrolases superfamily protein ; P-loop containing nucleoside triphosphate hydrolases superfamily protein ; P-loop containing nucleoside triphosphate hydrolases superfamily protein ; P-loop containing nucleoside t	5	3	3	3	0	1	0	0	0	2	1	0	0	1	0	1	0	0	0	2	1	0	0	1	0	1	0	0	0	2	1	0	0	1	9.1	9.1	9.1	31.068	276	276;342;342;342;342	106
AT1G33980.1;AT1G33980.2	AT1G33980.1;AT1G33980.2	14;14	14;14	14;14	Smg-4/UPF3 family protein ; Smg-4/UPF3 family protein	2	14	14	14	8	8	5	3	2	9	4	3	7	8	8	8	5	3	2	9	4	3	7	8	8	8	5	3	2	9	4	3	7	8	40	40	40	53.803	482	482;484	92.3			2
AT1G33990.1	AT1G33990.1	10	10	6	methyl esterase 14	1	10	10	6	4	3	8	3	4	2	4	3	4	3	4	3	8	3	4	2	4	3	4	3	3	1	5	2	3	1	3	1	2	1	29	29	18.4	38.854	348	348	86.6
AT1G34000.1	AT1G34000.1	9	9	9	one-helix protein 2	1	9	9	9	6	7	9	8	5	8	8	5	7	8	6	7	9	8	5	8	8	5	7	8	6	7	9	8	5	8	8	5	7	8	49.4	49.4	49.4	18.665	172	172	92.2		1
AT1G34020.1	AT1G34020.1	1	1	1	Nucleotide-sugar transporter family protein	1	1	1	1	0	0	1	0	0	0	0	0	0	0	0	0	1	0	0	0	0	0	0	0	0	0	1	0	0	0	0	0	0	0	2.7	2.7	2.7	36.943	335	335	56
AT1G34065.1	AT1G34065.1	2	1	1	S-adenosylmethionine carrier 2	1	2	1	1	2	0	2	0	0	0	2	0	0	0	1	0	1	0	0	0	1	0	0	0	1	0	1	0	0	0	1	0	0	0	4.6	2.6	2.6	36.882	345	345	59
AT1G34130.1	AT1G34130.1	17	17	17	staurosporin and temperature sensitive 3-like b	1	17	17	17	11	10	12	8	6	9	9	6	6	9	11	10	12	8	6	9	9	6	6	9	11	10	12	8	6	9	9	6	6	9	24.4	24.4	24.4	82.979	735	735	89.9
AT1G34200.1	AT1G34200.1	3	3	3	Glyceraldehyde-3-phosphate dehydrogenase-like family protein	1	3	3	3	0	0	1	0	1	1	1	0	0	0	0	0	1	0	1	1	1	0	0	0	0	0	1	0	1	1	1	0	0	0	13.1	13.1	13.1	38.588	352	352	87
AT1G34210.1	AT1G34210.1	4	1	1	somatic embryogenesis receptor-like kinase 2	1	4	1	1	2	2	2	3	2	1	1	1	2	3	1	0	1	1	1	0	0	0	0	0	1	0	1	1	1	0	0	0	0	0	7.2	3.2	3.2	69.402	628	628	46.8
AT1G34220.2;AT1G34220.1	AT1G34220.2;AT1G34220.1	13;12	13;12	13;12	Regulator of Vps4 activity in the MVB pathway protein ; Regulator of Vps4 activity in the MVB pathway protein	2	13	13	13	6	5	8	3	3	7	5	5	3	6	6	5	8	3	3	7	5	5	3	6	6	5	8	3	3	7	5	5	3	6	26	26	26	68.958	619	619;649	90		1
AT1G34300.1	AT1G34300.1	5	3	3	lectin protein kinase family protein	1	5	3	3	2	3	3	0	1	1	0	0	1	3	1	1	2	0	0	0	0	0	0	1	1	1	2	0	0	0	0	0	0	1	6.8	4.7	4.7	91.292	829	829	62.8
AT1G34320.1	AT1G34320.1	7	7	7	Protein of unknown function (DUF668)	1	7	7	7	2	1	1	1	1	1	1	3	1	1	2	1	1	1	1	1	1	3	1	1	2	1	1	1	1	1	1	3	1	1	12.3	12.3	12.3	72.84	657	657	88.2
AT1G34350.1;AT1G34350.2	AT1G34350.1;AT1G34350.2	1;1	1;1	1;1	unknown protein; Has 192 Blast hits to 192 proteins in 79 species: Archae - 0; Bacteria - 0; Metazoa - 104; Fungi - 0; Plants - 60; Viruses - 0; Other Eukaryotes - 28 (source: NCBI BLink). ; unknown protein; FUNCTIONS IN: molecular_function unknown; INVOL	2	1	1	1	1	1	1	1	1	1	1	1	1	1	1	1	1	1	1	1	1	1	1	1	1	1	1	1	1	1	1	1	1	1	6.7	6.7	6.7	19.093	163	163;188	75.4
AT1G34360.1	AT1G34360.1	11	11	11	translation initiation factor 3 (IF-3) family protein	1	11	11	11	1	1	7	2	1	2	1	1	3	4	1	1	7	2	1	2	1	1	3	4	1	1	7	2	1	2	1	1	3	4	25.2	25.2	25.2	58.581	520	520	102
AT1G34380.2;AT1G34380.1	AT1G34380.2	3;1	3;1	3;1	5-3 exonuclease family protein	2	3	3	3	0	1	2	0	0	1	0	0	0	1	0	1	2	0	0	1	0	0	0	1	0	1	2	0	0	1	0	0	0	1	8.9	8.9	8.9	39.5	347	347;264	83
AT1G34430.1	AT1G34430.1	25	25	23	2-oxoacid dehydrogenases acyltransferase family protein	1	25	25	23	18	17	19	19	11	19	17	12	18	22	18	17	19	19	11	19	17	12	18	22	16	15	17	17	10	17	15	11	16	20	58.7	58.7	55.5	48.306	465	465	93.5			13
AT1G34460.1;AT1G34460.2;AT5G06150.1	AT1G34460.1;AT1G34460.2;AT5G06150.1	2;2;1	2;2;1	2;2;1	CYCLIN B1;5 ; CYCLIN B1;5 ; Cyclin family protein	3	2	2	2	1	0	0	0	0	0	0	0	1	0	1	0	0	0	0	0	0	0	1	0	1	0	0	0	0	0	0	0	1	0	4.7	4.7	4.7	55.429	491	491;483;445	92
AT1G34550.1	AT1G34550.1	11	11	6	Protein of unknown function (DUF616)	1	11	11	6	3	2	4	3	0	2	3	1	3	6	3	2	4	3	0	2	3	1	3	6	2	0	3	1	0	1	1	0	1	4	14.3	14.3	7.5	84.108	735	735	99.9
AT1G34640.1	AT1G34640.1	1	1	1	peptidases	1	1	1	1	0	1	1	1	0	1	0	0	0	0	0	1	1	1	0	1	0	0	0	0	0	1	1	1	0	1	0	0	0	0	9.1	9.1	9.1	12.686	110	110	62.2
AT1G34750.1	AT1G34750.1	4	3	3	Protein phosphatase 2C family protein	1	4	3	3	0	3	2	1	1	2	0	1	1	1	0	2	1	0	1	2	0	1	1	0	0	2	1	0	1	2	0	1	1	0	13.5	10.6	10.6	30.984	282	282	85.9
AT1G34760.1;AT1G34760.2	AT1G34760.1;AT1G34760.2	12;11	6;5	6;5	general regulatory factor 11 ; general regulatory factor 11	2	12	6	6	8	8	8	9	5	9	6	7	7	9	2	2	3	3	1	3	1	2	1	3	2	2	3	3	1	3	1	2	1	3	49.8	34.1	34.1	29.121	255	255;252	89.7
AT1G35160.1;AT1G35160.2	AT1G35160.1;AT1G35160.2	26;23	25;22	14;11	GF14 protein phi chain ; GF14 protein phi chain	2	26	25	14	20	20	24	23	17	23	19	15	22	22	19	19	23	22	16	22	18	14	21	21	10	8	12	11	7	13	9	5	11	12	76.8	76.8	44.9	30.194	267	267;295	95		1
AT1G35220.1	AT1G35220.1	17	17	17	unknown protein; FUNCTIONS IN: molecular_function unknown; INVOLVED IN: biological_process unknown; LOCATED IN: cellular_component unknown; EXPRESSED IN: 22 plant structures; EXPRESSED DURING: 13 growth stages; Has 313 Blast hits to 185 proteins in 75 spe	1	17	17	17	5	5	5	4	3	4	5	3	4	4	5	5	5	4	3	4	5	3	4	4	5	5	5	4	3	4	5	3	4	4	22.5	22.5	22.5	111.28	1005	1005	94.4
AT1G35340.4;AT1G35340.1;AT1G35340.3;AT1G35340.2	AT1G35340.4;AT1G35340.1;AT1G35340.3;AT1G35340.2	9;9;7;7	9;9;7;7	9;9;7;7	ATP-dependent protease La (LON) domain protein ; ATP-dependent protease La (LON) domain protein ; ATP-dependent protease La (LON) domain protein ; ATP-dependent protease La (LON) domain protein	4	9	9	9	3	3	5	4	0	6	3	0	1	3	3	3	5	4	0	6	3	0	1	3	3	3	5	4	0	6	3	0	1	3	36.3	36.3	36.3	34.751	311	311;316;210;210	85.7
AT1G35350.1	AT1G35350.1	3	3	3	EXS (ERD1/XPR1/SYG1) family protein	1	3	3	3	1	0	0	0	1	0	0	0	1	0	1	0	0	0	1	0	0	0	1	0	1	0	0	0	1	0	0	0	1	0	5.9	5.9	5.9	87.395	751	751	83.3			1
AT1G35420.1;AT1G35420.2	AT1G35420.1;AT1G35420.2	9;9	9;9	9;9	alpha/beta-Hydrolases superfamily protein ; alpha/beta-Hydrolases superfamily protein	2	9	9	9	4	4	4	3	1	4	3	3	5	7	4	4	4	3	1	4	3	3	5	7	4	4	4	3	1	4	3	3	5	7	26.5	26.5	26.5	34.167	310	310;315	100
AT1G35470.1;AT1G35470.2	AT1G35470.1;AT1G35470.2	8;8	8;8	8;8	SPla/RYanodine receptor (SPRY) domain-containing protein ; SPla/RYanodine receptor (SPRY) domain-containing protein	2	8	8	8	3	3	1	4	2	3	5	1	1	1	3	3	1	4	2	3	5	1	1	1	3	3	1	4	2	3	5	1	1	1	26.5	26.5	26.5	52.093	465	465;467	78.7
AT1G35580.1;AT1G35580.2;AT1G35580.3	AT1G35580.1;AT1G35580.2;AT1G35580.3	25;25;20	25;25;20	17;17;13	cytosolic invertase 1 ; cytosolic invertase 1 ; cytosolic invertase 1	3	25	25	17	15	18	21	18	13	17	15	16	21	22	15	18	21	18	13	17	15	16	21	22	11	13	16	14	9	12	11	12	14	15	51.2	51.2	38.8	62.834	551	551;551;460	100		2
AT1G35620.1	AT1G35620.1	16	16	16	PDI-like 5-2	1	16	16	16	9	10	7	7	4	10	10	7	12	11	9	10	7	7	4	10	10	7	12	11	9	10	7	7	4	10	10	7	12	11	38.6	38.6	38.6	49.85	440	440	101
AT1G35660.1	AT1G35660.1	3	3	3	unknown protein; FUNCTIONS IN: molecular_function unknown; INVOLVED IN: biological_process unknown; LOCATED IN: plasma membrane; EXPRESSED IN: 19 plant structures; EXPRESSED DURING: 11 growth stages; Has 309 Blast hits to 256 proteins in 99 species: Archa	1	3	3	3	1	2	0	0	0	1	1	0	0	0	1	2	0	0	0	1	1	0	0	0	1	2	0	0	0	1	1	0	0	0	2	2	2	156.42	1405	1405	70.7
AT1G35670.1	AT1G35670.1	17	17	6	calcium-dependent protein kinase 2	1	17	17	6	6	7	8	9	6	10	5	6	8	9	6	7	8	9	6	10	5	6	8	9	2	2	3	3	1	3	1	2	3	3	37.6	37.6	15.8	55.915	495	495	94.5
AT1G35680.1	AT1G35680.1	9	9	9	Ribosomal protein L21	1	9	9	9	6	8	7	5	6	8	5	6	6	7	6	8	7	5	6	8	5	6	6	7	6	8	7	5	6	8	5	6	6	7	55	55	55	24.038	220	220	99.5		2
AT1G35720.1	AT1G35720.1	30	30	30	annexin 1	1	30	30	30	21	22	24	20	12	25	22	16	21	27	21	22	24	20	12	25	22	16	21	27	21	22	24	20	12	25	22	16	21	27	81.7	81.7	81.7	36.203	317	317	94		4
AT1G35780.1	AT1G35780.1	7	4	4	unknown protein; BEST Arabidopsis thaliana protein match is: unknown protein (TAIR:AT1G78150.2); Has 145 Blast hits to 144 proteins in 16 species: Archae - 0; Bacteria - 0; Metazoa - 0; Fungi - 0; Plants - 145; Viruses - 0; Other Eukaryotes - 0 (source: N	1	7	4	4	3	2	4	0	1	3	0	1	2	2	3	2	1	0	1	2	0	1	2	2	3	2	1	0	1	2	0	1	2	2	22	12.6	12.6	31.07	286	286	92.3			1
AT1G36050.2;AT1G36050.1	AT1G36050.2;AT1G36050.1	5;5	5;5	5;5	Endoplasmic reticulum vesicle transporter protein ; Endoplasmic reticulum vesicle transporter protein	2	5	5	5	2	4	3	2	0	4	1	0	2	1	2	4	3	2	0	4	1	0	2	1	2	4	3	2	0	4	1	0	2	1	22	22	22	43.358	386	386;489	81
AT1G36160.1;AT1G36160.2;AT1G36180.2	AT1G36160.1;AT1G36160.2	89;89;2	89;89;2	65;65;0	acetyl-CoA carboxylase 1 ; acetyl-CoA carboxylase 1	3	89	89	65	46	51	51	48	30	63	50	35	51	50	46	51	51	48	30	63	50	35	51	50	32	39	38	35	25	49	36	28	36	36	48.7	48.7	36	251.38	2254	2254;2254;427	94.5
AT1G36180.1	AT1G36180.1	25	1	1	acetyl-CoA carboxylase 2	1	25	1	1	14	13	13	13	5	14	14	7	15	14	0	1	0	0	0	0	0	0	0	0	0	1	0	0	0	0	0	0	0	0	13.5	0.6	0.6	262.73	2355	2355	32
AT1G36280.1;AT1G36280.2	AT1G36280.1;AT1G36280.2	21;20	12;12	12;12	L-Aspartase-like family protein ; L-Aspartase-like family protein	2	21	12	12	10	13	11	12	5	16	10	4	14	14	5	8	5	6	2	9	5	1	7	8	5	8	5	6	2	9	5	1	7	8	42.3	25.6	25.6	58.815	527	527;519	95.5
AT1G36310.2;AT1G36310.1	AT1G36310.2;AT1G36310.1	17;17	17;17	17;17	S-adenosyl-L-methionine-dependent methyltransferases superfamily protein ; S-adenosyl-L-methionine-dependent methyltransferases superfamily protein	2	17	17	17	7	7	9	11	7	10	7	10	9	12	7	7	9	11	7	10	7	10	9	12	7	7	9	11	7	10	7	10	9	12	41.8	41.8	41.8	44.959	404	404;404	99
AT1G36320.1	AT1G36320.1	9	9	9	unknown protein; BEST Arabidopsis thaliana protein match is: unknown protein (TAIR:AT4G37920.1); Has 93 Blast hits to 90 proteins in 22 species: Archae - 0; Bacteria - 0; Metazoa - 0; Fungi - 0; Plants - 85; Viruses - 0; Other Eukaryotes - 8 (source: NCBI	1	9	9	9	2	4	5	2	2	5	3	2	4	3	2	4	5	2	2	5	3	2	4	3	2	4	5	2	2	5	3	2	4	3	25.1	25.1	25.1	47.173	414	414	90.7
AT1G36370.1	AT1G36370.1	5	5	5	serine hydroxymethyltransferase 7	1	5	5	5	4	2	5	2	1	2	3	0	1	1	4	2	5	2	1	2	3	0	1	1	4	2	5	2	1	2	3	0	1	1	9.9	9.9	9.9	66.293	598	598	66.7
AT1G36390.2;AT1G36390.1	AT1G36390.2;AT1G36390.1	14;14	14;14	14;14	Co-chaperone GrpE family protein ; Co-chaperone GrpE family protein	2	14	14	14	9	7	9	9	5	8	10	5	12	11	9	7	9	9	5	8	10	5	12	11	9	7	9	9	5	8	10	5	12	11	38	38	38	31.223	279	279;279	97		1
AT1G36730.1	AT1G36730.1	11	11	9	Translation initiation factor IF2/IF5	1	11	11	9	7	4	8	7	3	5	5	4	7	5	7	4	8	7	3	5	5	4	7	5	6	3	6	5	3	4	4	4	5	4	26.2	26.2	23.9	48.622	439	439	86.7
AT1G36990.1	AT1G36990.1	2	2	2	unknown protein; LOCATED IN: chloroplast; EXPRESSED IN: 24 plant structures; EXPRESSED DURING: 14 growth stages; BEST Arabidopsis thaliana protein match is: unknown protein (TAIR:AT4G08510.1); Has 5029 Blast hits to 1779 proteins in 339 species: Archae -	1	2	2	2	0	0	0	0	0	0	0	1	0	1	0	0	0	0	0	0	0	1	0	1	0	0	0	0	0	0	0	1	0	1	4.8	4.8	4.8	61.775	581	581	158
AT1G37130.1	AT1G37130.1	45	45	41	nitrate reductase 2	1	45	45	41	28	30	34	31	15	32	26	25	28	34	28	30	34	31	15	32	26	25	28	34	26	27	31	29	15	29	24	24	25	31	49.1	49.1	44.8	102.84	917	917	93.2
AT1G41830.1	AT1G41830.1	14	10	10	SKU5-similar 6	1	14	10	10	10	9	8	5	6	12	9	4	10	9	6	5	4	1	2	8	5	1	7	5	6	5	4	1	2	8	5	1	7	5	39.9	31	31	60.577	542	542	98.4
AT1G41880.1	AT1G41880.1	10	2	2	Ribosomal protein L35Ae family protein	1	10	2	2	8	6	8	8	2	5	8	6	8	9	2	2	1	1	2	1	2	2	2	2	2	2	1	1	2	1	2	2	2	2	66.7	24.3	24.3	12.799	111	111	92.2
AT1G42430.2;AT1G42430.1	AT1G42430.2;AT1G42430.1	5;5	5;5	5;5	unknown protein; FUNCTIONS IN: molecular_function unknown; INVOLVED IN: biological_process unknown; LOCATED IN: cellular_component unknown; BEST Arabidopsis thaliana protein match is: unknown protein (TAIR:AT3G55760.3). ; unknown protein; BEST Arabidopsis	2	5	5	5	4	1	3	2	0	1	1	1	2	1	4	1	3	2	0	1	1	1	2	1	4	1	3	2	0	1	1	1	2	1	11.7	11.7	11.7	46.849	409	409;426	76.1
AT1G42440.1	AT1G42440.1	12	12	12	FUNCTIONS IN: molecular_function unknown; INVOLVED IN: ribosome biogenesis; LOCATED IN: nucleus; EXPRESSED IN: 22 plant structures; EXPRESSED DURING: 13 growth stages; CONTAINS InterPro DOMAIN/s: AARP2CN (InterPro:IPR012948), Protein of unknown function D	1	12	12	12	0	2	0	4	3	3	3	2	1	3	0	2	0	4	3	3	3	2	1	3	0	2	0	4	3	3	3	2	1	3	18.3	18.3	18.3	89.455	793	793	105
AT1G42470.1	AT1G42470.1	7	4	4	Patched family protein	1	7	4	4	2	0	3	1	0	4	1	1	0	1	1	0	2	1	0	2	1	0	0	0	1	0	2	1	0	2	1	0	0	0	5.4	2.8	2.8	140.08	1272	1272	70
AT1G42480.1;AT1G42480.3;AT1G42480.2	AT1G42480.1;AT1G42480.3;AT1G42480.2	4;4;2	4;4;2	4;4;2	unknown protein; FUNCTIONS IN: molecular_function unknown; INVOLVED IN: biological_process unknown; LOCATED IN: endomembrane system; EXPRESSED IN: 24 plant structures; EXPRESSED DURING: 13 growth stages; CONTAINS InterPro DOMAIN/s: Protein of unknown func	3	4	4	4	1	1	2	1	2	1	0	2	2	1	1	1	2	1	2	1	0	2	2	1	1	1	2	1	2	1	0	2	2	1	25.8	25.8	25.8	20.568	182	182;182;145	94.8
AT1G42550.1	AT1G42550.1	35	35	35	plastid movement impaired1	1	35	35	35	24	20	20	13	13	22	16	16	21	25	24	20	20	13	13	22	16	16	21	25	24	20	20	13	13	22	16	16	21	25	48.9	48.9	48.9	93.874	843	843	93.4		1
AT1G42960.1	AT1G42960.1	4	4	4	expressed protein localized to the inner membrane of the chloroplast.	1	4	4	4	3	3	2	3	2	4	2	3	3	3	3	3	2	3	2	4	2	3	3	3	3	3	2	3	2	4	2	3	3	3	29.2	29.2	29.2	17.829	168	168	85		2
AT1G42970.1	AT1G42970.1	32	32	26	glyceraldehyde-3-phosphate dehydrogenase B subunit	1	32	32	26	26	28	30	28	21	30	28	23	29	29	26	28	30	28	21	30	28	23	29	29	21	22	24	22	17	25	22	19	23	23	63.1	63.1	51.2	47.659	447	447	93.5
AT1G43130.1	AT1G43130.1	3	3	3	like COV 2	1	3	3	3	1	1	1	2	1	1	1	0	1	2	1	1	1	2	1	1	1	0	1	2	1	1	1	2	1	1	1	0	1	2	18.8	18.8	18.8	29.216	261	261	95.7
AT1G43140.1	AT1G43140.1	5	1	0	Cullin family protein	1	5	1	0	2	1	2	1	0	4	2	1	3	3	1	1	0	0	0	1	1	0	1	1	0	0	0	0	0	0	0	0	0	0	4.7	1.2	0	83.853	721	721	110
AT1G43170.9;AT1G43170.8;AT1G43170.7;AT1G43170.6;AT1G43170.5;AT1G43170.3;AT1G43170.2;AT1G43170.1;AT1G43170.4	AT1G43170.9;AT1G43170.8;AT1G43170.7;AT1G43170.6;AT1G43170.5;AT1G43170.3;AT1G43170.2;AT1G43170.1;AT1G43170.4	40;40;40;40;40;40;40;40;35	40;40;40;40;40;40;40;40;35	29;29;29;29;29;29;29;29;26	ribosomal protein 1 ; ribosomal protein 1 ; ribosomal protein 1 ; ribosomal protein 1 ; ribosomal protein 1 ; ribosomal protein 1 ; ribosomal protein 1 ; ribosomal protein 1 ; ribosomal protein 1	9	40	40	29	27	29	31	32	18	34	32	26	32	37	27	29	31	32	18	34	32	26	32	37	21	22	22	23	17	25	25	21	25	26	69.4	69.4	51.4	44.559	389	389;389;389;389;389;389;389;389;306	95.8
AT1G43190.3;AT1G43190.2;AT1G43190.1	AT1G43190.3;AT1G43190.2;AT1G43190.1	13;13;13	13;13;13	13;13;13	polypyrimidine tract-binding protein 3 ; polypyrimidine tract-binding protein 3 ; polypyrimidine tract-binding protein 3	3	13	13	13	9	7	10	6	4	7	9	4	8	7	9	7	10	6	4	7	9	4	8	7	9	7	10	6	4	7	9	4	8	7	34.4	34.4	34.4	48.02	430	430;432;432	91.4		1
AT1G43560.1	AT1G43560.1	7	7	7	thioredoxin Y2	1	7	7	7	5	3	4	3	3	5	4	3	3	5	5	3	4	3	3	5	4	3	3	5	5	3	4	3	3	5	4	3	3	5	38.3	38.3	38.3	18.592	167	167	97
AT1G43580.1	AT1G43580.1	3	3	3	Sphingomyelin synthetase family protein	1	3	3	3	1	2	2	0	1	1	1	1	1	1	1	2	2	0	1	1	1	1	1	1	1	2	2	0	1	1	1	1	1	1	10	10	10	47.12	421	421	91.7
AT1G43620.3;AT1G43620.2;AT1G43620.1	AT1G43620.3;AT1G43620.2;AT1G43620.1	8;8;8	8;8;8	8;8;8	UDP-Glycosyltransferase superfamily protein ; UDP-Glycosyltransferase superfamily protein ; UDP-Glycosyltransferase superfamily protein	3	8	8	8	2	2	2	1	3	4	4	0	3	5	2	2	2	1	3	4	4	0	3	5	2	2	2	1	3	4	4	0	3	5	19.8	19.8	19.8	68.344	615	615;615;615	104
AT1G43670.1	AT1G43670.1	22	22	22	Inositol monophosphatase family protein	1	22	22	22	17	12	14	14	8	16	16	12	15	17	17	12	14	14	8	16	16	12	15	17	17	12	14	14	8	16	16	12	15	17	63	63	63	37.287	341	341	97.3
AT1G43690.1	AT1G43690.1	22	22	22	ubiquitin interaction motif-containing protein	1	22	22	22	12	13	12	8	8	9	7	10	8	9	12	13	12	8	8	9	7	10	8	9	12	13	12	8	8	9	7	10	8	9	40.7	40.7	40.7	65.463	599	599	86.5
AT1G43700.1	AT1G43700.1	5	5	5	VIRE2-interacting protein 1	1	5	5	5	1	0	3	1	1	3	1	3	3	2	1	0	3	1	1	3	1	3	3	2	1	0	3	1	1	3	1	3	3	2	17.3	17.3	17.3	37.791	341	341	103
AT1G43710.1	AT1G43710.1	10	10	10	Pyridoxal phosphate (PLP)-dependent transferases superfamily protein	1	10	10	10	3	5	6	3	3	8	1	3	2	3	3	5	6	3	3	8	1	3	2	3	3	5	6	3	3	8	1	3	2	3	30.1	30.1	30.1	54.076	482	482	87.6
AT1G43790.1	AT1G43790.1	2	2	2	tracheary element differentiation-related 6	1	2	2	2	1	1	2	2	1	0	0	0	0	0	1	1	2	2	1	0	0	0	0	0	1	1	2	2	1	0	0	0	0	0	19	19	19	13.007	116	116	45.3
AT1G43800.1	AT1G43800.1	5	4	4	Plant stearoyl-acyl-carrier-protein desaturase family protein	1	5	4	4	1	3	2	2	0	1	1	1	1	2	0	2	1	1	0	0	0	1	0	1	0	2	1	1	0	0	0	1	0	1	14.3	12.3	12.3	44.155	391	391	81.3
AT1G43850.2;AT1G43850.1	AT1G43850.2;AT1G43850.1	6;6	6;6	6;6	SEUSS transcriptional co-regulator ; SEUSS transcriptional co-regulator	2	6	6	6	2	4	5	1	2	1	4	0	1	1	2	4	5	1	2	1	4	0	1	1	2	4	5	1	2	1	4	0	1	1	8.2	8.2	8.2	96.231	877	877;877	70
AT1G43860.1	AT1G43860.1	13	13	13	sequence-specific DNA binding transcription factors	1	13	13	13	7	7	7	5	3	7	5	4	9	10	7	7	7	5	3	7	5	4	9	10	7	7	7	5	3	7	5	4	9	10	39.5	39.5	39.5	42.231	370	370	102
AT1G43890.3;AT1G43890.2;AT1G43890.1	AT1G43890.3;AT1G43890.2;AT1G43890.1	13;13;13	13;13;13	12;12;12	RAB GTPASE HOMOLOG B18 ; RAB GTPASE HOMOLOG B18 ; RAB GTPASE HOMOLOG B18	3	13	13	12	8	8	10	8	9	10	8	7	8	9	8	8	10	8	9	10	8	7	8	9	7	7	9	7	9	9	7	6	7	8	59.9	59.9	56.1	23.53	212	212;212;212	91.1		1
AT1G43900.1	AT1G43900.1	6	6	6	Protein phosphatase 2C family protein	1	6	6	6	4	1	4	1	0	1	1	0	1	1	4	1	4	1	0	1	1	0	1	1	4	1	4	1	0	1	1	0	1	1	15.9	15.9	15.9	40.582	371	371	61.6
AT1G43910.1;AT4G05380.1;AT5G17760.1;AT4G05340.1	AT1G43910.1;AT4G05380.1;AT5G17760.1	4;2;2;1	4;2;2;1	3;1;1;1	P-loop containing nucleoside triphosphate hydrolases superfamily protein ; P-loop containing nucleoside triphosphate hydrolases superfamily protein ; P-loop containing nucleoside triphosphate hydrolases superfamily protein	4	4	4	3	0	2	1	0	1	2	0	2	1	1	0	2	1	0	1	2	0	2	1	1	0	2	1	0	1	1	0	1	0	1	8.6	8.6	5.9	54.237	475	475;248;505;96	103
AT1G44100.1	AT1G44100.1	1	1	1	amino acid permease 5	1	1	1	1	1	0	1	0	1	1	0	1	0	0	1	0	1	0	1	1	0	1	0	0	1	0	1	0	1	1	0	1	0	0	2.7	2.7	2.7	52.538	480	480	72.8
AT1G44170.1;AT1G44170.2;AT1G44170.3	AT1G44170.1;AT1G44170.2;AT1G44170.3	24;24;18	24;24;18	24;24;18	aldehyde dehydrogenase 3H1 ; aldehyde dehydrogenase 3H1 ; aldehyde dehydrogenase 3H1	3	24	24	24	10	11	11	9	5	15	10	7	9	12	10	11	11	9	5	15	10	7	9	12	10	11	11	9	5	15	10	7	9	12	43.6	43.6	43.6	53.158	484	484;484;421	95.6
AT1G44180.1	AT1G44180.1	8	2	2	Peptidase M20/M25/M40 family protein	1	8	2	2	2	4	1	4	4	2	1	3	6	5	0	2	0	1	0	0	0	0	0	0	0	2	0	1	0	0	0	0	0	0	23.4	11	11	48.605	435	435	42.3
AT1G44446.1;AT1G44446.2;AT1G44446.3	AT1G44446.1;AT1G44446.2;AT1G44446.3	10;9;6	10;9;6	10;9;6	Pheophorbide a oxygenase family protein with Rieske [2Fe-2S] domain ; Pheophorbide a oxygenase family protein with Rieske [2Fe-2S] domain ; Pheophorbide a oxygenase family protein with Rieske [2Fe-2S] domain	3	10	10	10	6	7	7	3	4	6	4	5	3	4	6	7	7	3	4	6	4	5	3	4	6	7	7	3	4	6	4	5	3	4	20	20	20	60.33	536	536;511;433	88
AT1G44575.1;AT1G44575.2	AT1G44575.1;AT1G44575.2	11;8	11;8	11;8	Chlorophyll A-B binding family protein ; Chlorophyll A-B binding family protein	2	11	11	11	10	9	9	9	8	10	9	8	9	10	10	9	9	9	8	10	9	8	9	10	10	9	9	9	8	10	9	8	9	10	36.6	36.6	36.6	28.007	265	265;205	98.7		1	1
AT1G44770.2;AT1G44770.1	AT1G44770.2;AT1G44770.1	6;6	6;6	6;6	unknown protein; FUNCTIONS IN: molecular_function unknown; INVOLVED IN: biological_process unknown; LOCATED IN: cellular_component unknown; EXPRESSED IN: 24 plant structures; EXPRESSED DURING: 15 growth stages; BEST Arabidopsis thaliana protein match is:	2	6	6	6	1	0	2	0	1	2	1	0	0	2	1	0	2	0	1	2	1	0	0	2	1	0	2	0	1	2	1	0	0	2	24.4	24.4	24.4	30.628	270	270;271	98.2
AT1G44790.1	AT1G44790.1	4	4	4	ChaC-like family protein	1	4	4	4	3	4	4	2	2	3	2	2	3	3	3	4	4	2	2	3	2	2	3	3	3	4	4	2	2	3	2	2	3	3	23.6	23.6	23.6	22.229	199	199	87.6
AT1G44820.1	AT1G44820.1	17	17	11	Peptidase M20/M25/M40 family protein	1	17	17	11	5	8	6	7	8	11	5	6	11	11	5	8	6	7	8	11	5	6	11	11	3	6	5	4	4	9	4	3	5	6	48.9	48.9	36.5	48.958	438	438	101
AT1G44835.1;AT1G44835.2	AT1G44835.1;AT1G44835.2	16;15	16;15	16;15	YbaK/aminoacyl-tRNA synthetase-associated domain ; YbaK/aminoacyl-tRNA synthetase-associated domain	2	16	16	16	10	9	10	12	8	12	10	6	8	9	10	9	10	12	8	12	10	6	8	9	10	9	10	12	8	12	10	6	8	9	55.7	55.7	55.7	33.71	307	307;308	88.9
AT1G44900.2;AT1G44900.1	AT1G44900.2;AT1G44900.1	10;10	10;10	10;10	minichromosome maintenance (MCM2/3/5) family protein ; minichromosome maintenance (MCM2/3/5) family protein	2	10	10	10	0	1	3	1	0	4	2	0	1	4	0	1	3	1	0	4	2	0	1	4	0	1	3	1	0	4	2	0	1	4	12.7	12.7	12.7	105.38	934	934;936	114
AT1G44910.1;AT1G44910.2	AT1G44910.1;AT1G44910.2	17;16	17;16	17;16	pre-mRNA-processing protein 40A ; pre-mRNA-processing protein 40A	2	17	17	17	6	7	7	6	7	9	7	4	8	9	6	7	7	6	7	9	7	4	8	9	6	7	7	6	7	9	7	4	8	9	24.1	24.1	24.1	109.38	958	958;926	93.6
AT1G44920.1	AT1G44920.1	2	2	2	unknown protein; FUNCTIONS IN: molecular_function unknown; INVOLVED IN: biological_process unknown; LOCATED IN: chloroplast; EXPRESSED IN: 22 plant structures; EXPRESSED DURING: 13 growth stages; CONTAINS InterPro DOMAIN/s: Protein of unknown function DUF	1	2	2	2	2	2	1	1	0	2	1	0	1	1	2	2	1	1	0	2	1	0	1	1	2	2	1	1	0	2	1	0	1	1	9.7	9.7	9.7	27.715	258	258	92.8
AT1G44960.1	AT1G44960.1	3	3	3	SNARE associated Golgi protein family	1	3	3	3	0	0	2	1	1	0	1	0	0	1	0	0	2	1	1	0	1	0	0	1	0	0	2	1	1	0	1	0	0	1	19.9	19.9	19.9	28.223	261	261	94.7
AT1G45000.1;AT1G45000.2	AT1G45000.1;AT1G45000.2	30;25	5;4	5;4	AAA-type ATPase family protein ; AAA-type ATPase family protein	2	30	5	5	20	22	22	21	10	23	23	16	22	25	2	3	4	2	1	3	3	1	2	3	2	3	4	2	1	3	3	1	2	3	73.2	9.5	9.5	44.755	399	399;335	79.5
AT1G45015.2;AT1G45015.1	AT1G45015.2;AT1G45015.1	2;2	2;2	2;2	MD-2-related lipid recognition domain-containing protein ; MD-2-related lipid recognition domain-containing protein	2	2	2	2	1	1	1	1	1	1	1	2	1	1	1	1	1	1	1	1	1	2	1	1	1	1	1	1	1	1	1	2	1	1	19.7	19.7	19.7	15.491	142	142;153	88.3			2
AT1G45050.1	AT1G45050.1	4	4	2	Ubiquitin-conjugating enzyme family protein	1	4	4	2	1	1	1	1	1	2	1	1	0	2	1	1	1	1	1	2	1	1	0	2	1	0	0	0	0	0	1	0	0	1	15.5	15.5	10.6	18.261	161	161	118		1
AT1G45110.1	AT1G45110.1	8	8	8	Tetrapyrrole (Corrin/Porphyrin) Methylases	1	8	8	8	0	2	0	1	1	6	0	2	1	2	0	2	0	1	1	6	0	2	1	2	0	2	0	1	1	6	0	2	1	2	31.2	31.2	31.2	38.052	343	343	115
AT1G45130.1	AT1G45130.1	12	10	10	beta-galactosidase 5	1	12	10	10	2	4	4	4	2	4	4	2	5	4	1	2	2	2	2	2	2	2	3	2	1	2	2	2	2	2	2	2	3	2	22	19.5	19.5	81.443	732	732	103
AT1G45145.1	AT1G45145.1	10	10	9	thioredoxin H-type 5	1	10	10	9	7	8	8	7	3	8	7	2	6	7	7	8	8	7	3	8	7	2	6	7	7	8	8	7	3	8	7	2	6	7	76.3	76.3	61	13.122	118	118	91.7
AT1G45150.1	AT1G45150.1	10	10	10	unknown protein; Has 219 Blast hits to 202 proteins in 78 species: Archae - 0; Bacteria - 166; Metazoa - 0; Fungi - 0; Plants - 36; Viruses - 0; Other Eukaryotes - 17 (source: NCBI BLink).	1	10	10	10	2	1	1	3	2	6	2	3	4	4	2	1	1	3	2	6	2	3	4	4	2	1	1	3	2	6	2	3	4	4	17.3	17.3	17.3	72.369	643	643	103
AT1G45163.1	AT1G45163.1	1	1	1	unknown protein; BEST Arabidopsis thaliana protein match is: unknown protein (TAIR:AT5G55790.1).	1	1	1	1	0	0	0	0	0	0	0	0	0	1	0	0	0	0	0	0	0	0	0	1	0	0	0	0	0	0	0	0	0	1	9.7	9.7	9.7	17.651	154	154	187
AT1G45170.1;AT1G45170.2	AT1G45170.1;AT1G45170.2	5;4	5;4	5;4	unknown protein; BEST Arabidopsis thaliana protein match is: unknown protein (TAIR:AT5G42960.1); Has 62 Blast hits to 62 proteins in 18 species: Archae - 0; Bacteria - 0; Metazoa - 0; Fungi - 0; Plants - 62; Viruses - 0; Other Eukaryotes - 0 (source: NCBI	2	5	5	5	2	2	4	2	2	2	3	2	3	2	2	2	4	2	2	2	3	2	3	2	2	2	4	2	2	2	3	2	3	2	25.8	25.8	25.8	23.591	213	213;167	98
AT1G45201.1;AT1G45201.2	AT1G45201.1;AT1G45201.2	20;18	20;18	20;18	triacylglycerol lipase-like 1 ; triacylglycerol lipase-like 1	2	20	20	20	12	13	15	14	13	17	17	14	15	18	12	13	15	14	13	17	17	14	15	18	12	13	15	14	13	17	17	14	15	18	49.9	49.9	49.9	54.776	479	479;387	94.7
AT1G45230.2;AT1G45230.1	AT1G45230.2;AT1G45230.1	6;6	6;6	6;6	Protein of unknown function (DUF3223) ; Protein of unknown function (DUF3223)	2	6	6	6	3	4	4	4	3	3	3	3	5	4	3	4	4	4	3	3	3	3	5	4	3	4	4	4	3	3	3	3	5	4	36.1	36.1	36.1	25.577	219	219;219	97.4
AT1G45233.2	AT1G45233.2	4	3	3	THO complex, subunit 5	1	4	3	3	1	1	1	0	0	3	0	1	0	2	1	1	0	0	0	2	0	1	0	1	1	1	0	0	0	2	0	1	0	1	10.4	8.4	8.4	51.812	452	452	101
AT1G45332.1	AT1G45332.1	28	28	4	Translation elongation factor EFG/EF2 protein	1	28	28	4	12	13	16	11	6	12	10	7	8	12	12	13	16	11	6	12	10	7	8	12	3	2	2	1	0	1	1	1	1	1	45.8	45.8	6.1	83.178	754	754	88.1			4
AT1G45474.2;AT1G45474.1	AT1G45474.2;AT1G45474.1	7;7	7;7	7;7	photosystem I light harvesting complex gene 5 ; photosystem I light harvesting complex gene 5	2	7	7	7	5	6	3	4	3	6	3	6	6	5	5	6	3	4	3	6	3	6	6	5	5	6	3	4	3	6	3	6	6	5	39.5	39.5	39.5	27.802	256	256;256	91.6		1
AT1G45688.1;AT1G45688.2	AT1G45688.1;AT1G45688.2	6;4	6;4	6;4	unknown protein; FUNCTIONS IN: molecular_function unknown; INVOLVED IN: biological_process unknown; LOCATED IN: plasma membrane; EXPRESSED IN: 22 plant structures; EXPRESSED DURING: 13 growth stages; BEST Arabidopsis thaliana protein match is: unknown pro	2	6	6	6	4	4	3	4	2	4	2	3	3	1	4	4	3	4	2	4	2	3	3	1	4	4	3	4	2	4	2	3	3	1	21.9	21.9	21.9	37.201	342	342;248	84
AT1G46264.1	AT1G46264.1	2	1	1	heat shock transcription factor B4	1	2	1	1	1	0	1	1	0	0	2	0	2	1	0	0	0	0	0	0	1	0	1	0	0	0	0	0	0	0	1	0	1	0	7.5	5.2	5.2	39.615	348	348	139
AT1G47128.1	AT1G47128.1	15	15	14	Granulin repeat cysteine protease family protein	1	15	15	14	8	10	12	9	7	13	11	7	13	10	8	10	12	9	7	13	11	7	13	10	8	10	11	9	7	12	11	7	12	10	31	31	29.4	50.966	462	462	108
AT1G47200.1	AT1G47200.1	10	10	8	WPP domain protein 2	1	10	10	8	5	6	6	6	3	5	5	3	5	8	5	6	6	6	3	5	5	3	5	8	4	5	5	5	2	4	4	2	4	6	60	60	48.9	19.134	180	180	95
AT1G47250.1	AT1G47250.1	13	3	3	20S proteasome alpha subunit F2	1	13	3	3	7	8	9	11	6	10	9	8	10	9	1	1	1	3	1	2	1	1	1	2	1	1	1	3	1	2	1	1	1	2	48.4	7.9	7.9	30.41	277	277	104
AT1G47260.1	AT1G47260.1	17	17	14	gamma carbonic anhydrase 2	1	17	17	14	12	16	14	13	9	14	14	9	12	15	12	16	14	13	9	14	14	9	12	15	10	13	11	11	7	12	11	8	10	13	71.6	71.6	60.1	30.065	278	278	96.2		1
AT1G47278.1;AT1G47278.2	AT1G47278.1;AT1G47278.2	2;2	2;2	2;2	unknown protein; FUNCTIONS IN: molecular_function unknown; INVOLVED IN: biological_process unknown; LOCATED IN: cellular_component unknown; Has 37 Blast hits to 37 proteins in 14 species: Archae - 0; Bacteria - 0; Metazoa - 0; Fungi - 0; Plants - 36; Viru	2	2	2	2	1	0	2	1	0	1	1	1	1	1	1	0	2	1	0	1	1	1	1	1	1	0	2	1	0	1	1	1	1	1	25	25	25	9.2098	80	80;91	98.4
AT1G47290.1;AT1G47290.2	AT1G47290.1;AT1G47290.2	8;8	8;8	8;8	3beta-hydroxysteroid-dehydrogenase/decarboxylase isoform 1 ; 3beta-hydroxysteroid-dehydrogenase/decarboxylase isoform 1	2	8	8	8	3	3	5	1	2	5	1	2	4	3	3	3	5	1	2	5	1	2	4	3	3	3	5	1	2	5	1	2	4	3	21.7	21.7	21.7	41.908	382	382;439	93.4
AT1G47330.1	AT1G47330.1	4	4	4	CBS domain-containing protein with a domain of unknown function (DUF21)	1	4	4	4	1	0	0	1	0	2	0	0	0	0	1	0	0	1	0	2	0	0	0	0	1	0	0	1	0	2	0	0	0	0	8.7	8.7	8.7	57.929	527	527	73.5
AT1G47380.1;AT1G68410.2;AT1G68410.1	AT1G47380.1	3;1;1	3;1;1	3;1;1	Protein phosphatase 2C family protein	3	3	3	3	0	2	1	1	0	0	1	0	0	0	0	2	1	1	0	0	1	0	0	0	0	2	1	1	0	0	1	0	0	0	10.5	10.5	10.5	46.421	428	428;436;436	52.8
AT1G47420.1	AT1G47420.1	10	10	10	succinate dehydrogenase 5	1	10	10	10	6	7	9	8	6	9	5	6	10	10	6	7	9	8	6	9	5	6	10	10	6	7	9	8	6	9	5	6	10	10	47.9	47.9	47.9	28.106	257	257	97
AT1G47480.1	AT1G47480.1	5	5	5	alpha/beta-Hydrolases superfamily protein	1	5	5	5	1	1	3	2	0	3	2	0	0	1	1	1	3	2	0	3	2	0	0	1	1	1	3	2	0	3	2	0	0	1	21.3	21.3	21.3	35.255	314	314	83.7
AT1G47490.1;AT1G47490.2	AT1G47490.1;AT1G47490.2	10;9	9;8	2;2	RNA-binding protein 47C ; RNA-binding protein 47C	2	10	9	2	3	3	4	3	1	4	5	2	2	3	3	3	4	3	1	4	4	2	2	3	0	1	1	0	0	0	0	1	0	0	22.5	20.6	6	48.497	432	432;310	90.8
AT1G47530.1	AT1G47530.1	7	7	7	MATE efflux family protein	1	7	7	7	2	2	3	4	1	3	4	2	2	2	2	2	3	4	1	3	4	2	2	2	2	2	3	4	1	3	4	2	2	2	11	11	11	52.422	484	484	92.1
AT1G47550.2;AT1G47550.1;AT1G47560.1	AT1G47550.2;AT1G47550.1;AT1G47560.1	29;29;22	29;29;22	29;29;22	exocyst complex component sec3A ; exocyst complex component sec3A ; exocyst complex component sec3B	3	29	29	29	10	13	15	10	6	12	12	7	11	15	10	13	15	10	6	12	12	7	11	15	10	13	15	10	6	12	12	7	11	15	39.1	39.1	39.1	100.16	888	888;887;887	90.8
AT1G47600.1;AT1G47600.2	AT1G47600.1;AT1G47600.2	18;17	17;16	8;7	beta glucosidase 34 ; beta glucosidase 34	2	18	17	8	10	10	12	9	7	10	9	6	9	9	9	9	11	8	6	9	8	5	8	8	5	3	4	4	3	4	2	2	3	4	43.1	41.7	19.4	57.542	511	511;510	95.5
AT1G47640.1	AT1G47640.1	3	3	3	unknown protein; FUNCTIONS IN: molecular_function unknown; INVOLVED IN: biological_process unknown; LOCATED IN: mitochondrion; EXPRESSED IN: 23 plant structures; EXPRESSED DURING: 13 growth stages; CONTAINS InterPro DOMAIN/s: Protein of unknown function D	1	3	3	3	2	2	2	1	0	1	2	0	1	3	2	2	2	1	0	1	2	0	1	3	2	2	2	1	0	1	2	0	1	3	14.9	14.9	14.9	25.309	228	228	93.9
AT1G47670.1	AT1G47670.1	1	1	1	Transmembrane amino acid transporter family protein	1	1	1	1	0	0	0	0	1	0	0	0	0	1	0	0	0	0	1	0	0	0	0	1	0	0	0	0	1	0	0	0	0	1	2.1	2.1	2.1	57.118	519	519	140
AT1G47710.1	AT1G47710.1	20	20	19	Serine protease inhibitor (SERPIN) family protein	1	20	20	19	11	15	13	11	11	15	12	11	11	13	11	15	13	11	11	15	12	11	11	13	11	14	12	10	11	14	11	11	10	12	59.3	59.3	57	42.639	391	391	93.8			2
AT1G47750.1	AT1G47750.1	4	4	4	peroxin 11A	1	4	4	4	1	1	1	0	2	4	1	0	0	1	1	1	1	0	2	4	1	0	0	1	1	1	1	0	2	4	1	0	0	1	18.1	18.1	18.1	27.677	248	248	89.9
AT1G47830.1	AT1G47830.1	4	4	4	SNARE-like superfamily protein	1	4	4	4	3	2	3	2	2	4	2	2	3	3	3	2	3	2	2	4	2	2	3	3	3	2	3	2	2	4	2	2	3	3	23.9	23.9	23.9	17.067	142	142	95.3
AT1G47840.1	AT1G47840.1	7	6	6	hexokinase 3	1	7	6	6	2	2	2	2	0	1	1	1	3	1	2	1	2	1	0	0	1	1	2	0	2	1	2	1	0	0	1	1	2	0	16.2	14	14	53.879	493	493	83.5		1
AT1G47960.1	AT1G47960.1	1	1	1	cell wall / vacuolar inhibitor of fructosidase 1	1	1	1	1	1	1	1	1	1	1	0	1	1	1	1	1	1	1	1	1	0	1	1	1	1	1	1	1	1	1	0	1	1	1	7.8	7.8	7.8	22.326	205	205	92.4
AT1G48030.2;AT1G48030.1	AT1G48030.2;AT1G48030.1	36;36	36;36	24;24	mitochondrial lipoamide dehydrogenase 1 ; mitochondrial lipoamide dehydrogenase 1	2	36	36	24	23	27	32	30	19	28	27	20	31	30	23	27	32	30	19	28	27	20	31	30	16	18	21	19	13	20	18	13	21	19	73	73	52.9	53.987	507	507;507	93.5
AT1G48040.1	AT1G48040.1	1	1	1	Protein phosphatase 2C family protein	1	1	1	1	0	0	0	0	0	1	0	0	0	0	0	0	0	0	0	1	0	0	0	0	0	0	0	0	0	1	0	0	0	0	2.9	2.9	2.9	42.105	383	383	100
AT1G48050.1	AT1G48050.1	14	14	14	Ku80 family protein	1	14	14	14	6	5	5	2	4	7	4	1	3	3	6	5	5	2	4	7	4	1	3	3	6	5	5	2	4	7	4	1	3	3	29	29	29	76.687	680	680	79.5
AT1G48090.1	AT1G48090.1	43	43	43	calcium-dependent lipid-binding family protein	1	43	43	43	16	13	15	9	5	17	14	3	8	14	16	13	15	9	5	17	14	3	8	14	16	13	15	9	5	17	14	3	8	14	13.1	13.1	13.1	462.01	4146	4146	87
AT1G48110.2;AT1G48110.1	AT1G48110.2;AT1G48110.1	21;21	20;20	17;17	evolutionarily conserved C-terminal region 7 ; evolutionarily conserved C-terminal region 7	2	21	20	17	8	8	16	7	4	7	8	4	11	11	8	7	15	6	4	6	7	4	10	10	6	6	13	6	4	6	6	4	9	8	41.2	39.7	35.8	70.862	639	639;639	91.5
AT1G48120.1	AT1G48120.1	5	4	4	hydrolases;protein serine/threonine phosphatases	1	5	4	4	1	2	2	2	1	4	0	0	1	2	1	2	1	1	1	3	0	0	0	1	1	2	1	1	1	3	0	0	0	1	4.6	3.9	3.9	149.45	1340	1340	75.2
AT1G48130.1	AT1G48130.1	4	4	4	1-cysteine peroxiredoxin 1	1	4	4	4	0	0	1	0	0	1	0	0	1	3	0	0	1	0	0	1	0	0	1	3	0	0	1	0	0	1	0	0	1	3	24.1	24.1	24.1	24.081	216	216	143
AT1G48160.1	AT1G48160.1	10	10	9	signal recognition particle 19 kDa protein, putative / SRP19, putative	1	10	10	9	6	5	6	6	4	5	4	2	5	6	6	5	6	6	4	5	4	2	5	6	6	5	6	6	4	5	4	2	5	6	44.1	44.1	44.1	16.274	145	145	96.5		1
AT1G48170.1	AT1G48170.1	3	3	3	unknown protein; Has 78 Blast hits to 78 proteins in 34 species: Archae - 0; Bacteria - 0; Metazoa - 30; Fungi - 0; Plants - 48; Viruses - 0; Other Eukaryotes - 0 (source: NCBI BLink).	1	3	3	3	0	1	1	1	0	2	1	0	2	2	0	1	1	1	0	2	1	0	2	2	0	1	1	1	0	2	1	0	2	2	15.7	15.7	15.7	16.597	153	153	114
AT1G48200.1	AT1G48200.1	3	3	3	unknown protein; FUNCTIONS IN: molecular_function unknown; INVOLVED IN: biological_process unknown; LOCATED IN: endomembrane system; EXPRESSED IN: 22 plant structures; EXPRESSED DURING: 13 growth stages; Has 30 Blast hits to 30 proteins in 12 species: Arc	1	3	3	3	0	1	1	1	2	2	0	1	0	0	0	1	1	1	2	2	0	1	0	0	0	1	1	1	2	2	0	1	0	0	28.8	28.8	28.8	12.866	118	118	80.1
AT1G48210.1;AT1G48210.2;AT1G48220.1	AT1G48210.1;AT1G48210.2	13;13;1	6;6;1	6;6;1	Protein kinase superfamily protein ; Protein kinase superfamily protein	3	13	6	6	5	6	5	6	3	8	3	3	8	9	3	3	2	2	3	2	0	1	3	5	3	3	2	2	3	2	0	1	3	5	43.8	25.9	25.9	39.589	363	363;363;364	94.1			2
AT1G48230.1	AT1G48230.1	2	2	2	nodulin MtN21 /EamA-like transporter family protein	1	2	2	2	1	2	2	2	1	1	0	0	2	1	1	2	2	2	1	1	0	0	2	1	1	2	2	2	1	1	0	0	2	1	7.4	7.4	7.4	40.791	367	367	76.7
AT1G48240.1	AT1G48240.1	7	3	3	novel plant snare 12	1	7	3	3	2	2	4	2	1	1	1	1	2	2	0	0	2	1	0	0	0	0	1	0	0	0	2	1	0	0	0	0	1	0	20	6.8	6.8	29.887	265	265	83.2
AT1G48300.1	AT1G48300.1	1	1	1	unknown protein; FUNCTIONS IN: molecular_function unknown; INVOLVED IN: biological_process unknown; LOCATED IN: endomembrane system; EXPRESSED IN: 24 plant structures; EXPRESSED DURING: 15 growth stages; Has 96 Blast hits to 87 proteins in 37 species: Arc	1	1	1	1	0	0	1	0	0	0	1	0	0	1	0	0	1	0	0	0	1	0	0	1	0	0	1	0	0	0	1	0	0	1	6.7	6.7	6.7	30.798	285	285	119
AT1G48320.1	AT1G48320.1	4	4	4	Thioesterase superfamily protein	1	4	4	4	3	2	3	2	2	4	2	2	2	3	3	2	3	2	2	4	2	2	2	3	3	2	3	2	2	4	2	2	2	3	35.9	35.9	35.9	16.712	156	156	90.4		1
AT1G48350.1	AT1G48350.1	10	10	10	Ribosomal L18p/L5e family protein	1	10	10	10	5	6	8	7	4	9	8	6	9	9	5	6	8	7	4	9	8	6	9	9	5	6	8	7	4	9	8	6	9	9	45.9	45.9	45.9	18.726	170	170	97
AT1G48410.1;AT1G48410.3;AT1G48410.2;AT5G43810.2;AT5G43810.1;AT2G27880.1	AT1G48410.1;AT1G48410.3;AT1G48410.2	37;37;37;5;5;1	37;37;37;5;5;1	37;37;37;5;5;1	Stabilizer of iron transporter SufD / Polynucleotidyl transferase ; Stabilizer of iron transporter SufD / Polynucleotidyl transferase ; Stabilizer of iron transporter SufD / Polynucleotidyl transferase	6	37	37	37	14	21	21	17	11	22	21	9	21	22	14	21	21	17	11	22	21	9	21	22	14	21	21	17	11	22	21	9	21	22	34.8	34.8	34.8	116.19	1048	1048;1050;1050;988;988;997	99.1
AT1G48420.1	AT1G48420.1	18	18	18	D-cysteine desulfhydrase	1	18	18	18	10	10	12	10	9	13	13	10	13	12	10	10	12	10	9	13	13	10	13	12	10	10	12	10	9	13	13	10	13	12	46.9	46.9	46.9	43.9	401	401	97.1
AT1G48440.1	AT1G48440.1	1	1	1	B-cell receptor-associated 31-like	1	1	1	1	0	1	0	0	0	1	1	0	0	1	0	1	0	0	0	1	1	0	0	1	0	1	0	0	0	1	1	0	0	1	10.1	10.1	10.1	14.978	129	129	105
AT1G48460.1	AT1G48460.1	7	7	7	unknown protein; FUNCTIONS IN: molecular_function unknown; INVOLVED IN: biological_process unknown; LOCATED IN: chloroplast envelope; EXPRESSED IN: 21 plant structures; EXPRESSED DURING: 13 growth stages; BEST Arabidopsis thaliana protein match is: unknow	1	7	7	7	4	4	5	2	2	5	3	2	4	3	4	4	5	2	2	5	3	2	4	3	4	4	5	2	2	5	3	2	4	3	22.4	22.4	22.4	38.07	340	340	84.7
AT1G48470.1	AT1G48470.1	9	7	7	glutamine synthetase 1;5	1	9	7	7	3	5	4	4	3	3	2	6	4	6	2	3	3	2	2	2	0	4	2	5	2	3	3	2	2	2	0	4	2	5	25.8	21.2	21.2	38.907	353	353	98.8
AT1G48480.1	AT1G48480.1	22	17	17	receptor-like kinase 1	1	22	17	17	11	9	13	11	3	12	12	4	12	12	8	7	9	9	3	8	12	4	9	10	8	7	9	9	3	8	12	4	9	10	34.4	29	29	71.13	655	655	94
AT1G48520.1;AT1G48520.3;AT1G48520.2	AT1G48520.1;AT1G48520.3;AT1G48520.2	31;25;23	31;25;23	31;25;23	GLU-ADT subunit B ; GLU-ADT subunit B ; GLU-ADT subunit B	3	31	31	31	22	24	23	24	20	24	25	21	27	21	22	24	23	24	20	24	25	21	27	21	22	24	23	24	20	24	25	21	27	21	58.4	58.4	58.4	60.94	550	550;488;475	96.9
AT1G48550.2;AT1G48550.1	AT1G48550.2;AT1G48550.1	3;3	3;3	3;3	Vacuolar protein sorting-associated protein 26 ; Vacuolar protein sorting-associated protein 26	2	3	3	3	1	0	1	2	0	1	0	0	1	1	1	0	1	2	0	1	0	0	1	1	1	0	1	2	0	1	0	0	1	1	7.1	7.1	7.1	35.678	324	324;327	85.4
AT1G48570.1	AT1G48570.1	8	8	8	zinc finger (Ran-binding) family protein	1	8	8	8	1	3	3	2	1	2	2	0	2	4	1	3	3	2	1	2	2	0	2	4	1	3	3	2	1	2	2	0	2	4	21.1	21.1	21.1	51.817	455	455	103
AT1G48600.1	AT1G48600.1	29	29	0	S-adenosyl-L-methionine-dependent methyltransferases superfamily protein	1	29	29	0	18	17	23	21	15	20	20	14	19	22	18	17	23	21	15	20	20	14	19	22	0	0	0	0	0	0	0	0	0	0	60.4	60.4	0	54.018	475	475	102
AT1G48600.2	AT1G48600.2	29	1	1	S-adenosyl-L-methionine-dependent methyltransferases superfamily protein	1	29	1	1	18	17	23	22	15	20	20	14	19	22	0	0	0	1	0	0	0	0	0	0	0	0	0	1	0	0	0	0	0	0	59.1	4.1	4.1	56.045	491	491	61
AT1G48610.1;AT1G48610.2	AT1G48610.1;AT1G48610.2	20;19	20;19	20;19	AT hook motif-containing protein ; AT hook motif-containing protein	2	20	20	20	14	13	15	12	9	13	12	9	14	15	14	13	15	12	9	13	12	9	14	15	14	13	15	12	9	13	12	9	14	15	73.6	73.6	73.6	21.674	212	212;198	92.1			1
AT1G48620.1	AT1G48620.1	20	20	20	high mobility group A5	1	20	20	20	11	14	15	10	8	14	11	10	13	14	11	14	15	10	8	14	11	10	13	14	11	14	15	10	8	14	11	10	13	14	52.8	52.8	52.8	51.391	479	479	93.6			7
AT1G48630.1	AT1G48630.1	27	19	7	receptor for activated C kinase 1B	1	27	19	7	20	18	21	20	14	22	17	13	19	20	13	11	16	14	10	15	11	10	13	15	4	2	5	4	2	7	3	2	5	4	76.7	61	28.2	35.8	326	326	98.2
AT1G48650.1;AT1G48650.2	AT1G48650.1;AT1G48650.2	8;8	8;8	7;7	DEA(D/H)-box RNA helicase family protein ; DEA(D/H)-box RNA helicase family protein	2	8	8	7	2	1	3	0	2	2	0	0	2	0	2	1	3	0	2	2	0	0	2	0	2	1	3	0	2	2	0	0	1	0	8.1	8.1	7.4	134.25	1197	1197;1206	72.9
AT1G48660.1	AT1G48660.1	7	7	7	Auxin-responsive GH3 family protein	1	7	7	7	2	2	0	1	1	1	0	3	2	2	2	2	0	1	1	1	0	3	2	2	2	2	0	1	1	1	0	3	2	2	12.2	12.2	12.2	64.124	573	573	99
AT1G48760.3;AT1G48760.2;AT1G48760.1	AT1G48760.3;AT1G48760.2;AT1G48760.1	15;15;15	15;15;15	15;15;15	delta-adaptin ; delta-adaptin ; delta-adaptin	3	15	15	15	5	6	6	6	4	10	1	3	5	6	5	6	6	6	4	10	1	3	5	6	5	6	6	6	4	10	1	3	5	6	19.4	19.4	19.4	97.153	869	869;869;869	87.1		1
AT1G48830.2;AT1G48830.1	AT1G48830.2;AT1G48830.1	17;17	16;16	16;16	Ribosomal protein S7e family protein ; Ribosomal protein S7e family protein	2	17	16	16	11	10	11	11	9	14	12	13	13	13	10	9	10	10	9	14	11	13	12	13	10	9	10	10	9	14	11	13	12	13	73.3	69.6	69.6	21.922	191	191;191	97		2
AT1G48850.1;AT1G48850.3;AT1G48850.2	AT1G48850.1;AT1G48850.3;AT1G48850.2	18;15;15	18;15;15	18;15;15	chorismate synthase, putative / 5-enolpyruvylshikimate-3-phosphate phospholyase, putative ; chorismate synthase, putative / 5-enolpyruvylshikimate-3-phosphate phospholyase, putative ; chorismate synthase, putative / 5-enolpyruvylshikimate-3-phosphate phos	3	18	18	18	14	9	11	13	9	14	15	10	14	11	14	9	11	13	9	14	15	10	14	11	14	9	11	13	9	14	15	10	14	11	47.2	47.2	47.2	47.317	436	436;380;380	97.3
AT1G48860.1	AT1G48860.1	19	19	1	RNA 3-terminal phosphate cyclase/enolpyruvate transferase, alpha/beta	1	19	19	1	14	15	15	15	8	15	15	10	15	16	14	15	15	15	8	15	15	10	15	16	0	0	0	0	0	0	1	0	0	0	41.8	41.8	1.3	55.831	521	521	90.7
AT1G48860.2	AT1G48860.2	19	1	1	RNA 3-terminal phosphate cyclase/enolpyruvate transferase, alpha/beta	1	19	1	1	14	15	15	15	8	15	14	11	15	16	0	0	0	0	0	0	0	1	0	0	0	0	0	0	0	0	0	1	0	0	48.5	5.3	5.3	52.407	489	489	141
AT1G48900.1;AT1G48900.2;AT5G49500.1	AT1G48900.1;AT1G48900.2	32;30;12	32;30;12	22;21;8	Signal recognition particle, SRP54 subunit protein ; Signal recognition particle, SRP54 subunit protein	3	32	32	22	16	19	15	11	10	16	13	12	21	22	16	19	15	11	10	16	13	12	21	22	10	12	10	8	7	11	7	7	13	17	70.3	70.3	50.1	54.781	495	495;431;497	100
AT1G48920.1;AT3G18610.1	AT1G48920.1	14;1	14;1	14;1	nucleolin like 1	2	14	14	14	10	9	6	2	2	4	3	1	2	3	10	9	6	2	2	4	3	1	2	3	10	9	6	2	2	4	3	1	2	3	25.5	25.5	25.5	58.773	557	557;636	54.2
AT1G48950.1	AT1G48950.1	5	5	5	C3HC zinc finger-like	1	5	5	5	0	1	2	1	2	3	1	2	2	2	0	1	2	1	2	3	1	2	2	2	0	1	2	1	2	3	1	2	2	2	10.6	10.6	10.6	65.233	594	594	112
AT1G48970.1	AT1G48970.1	8	8	8	NagB/RpiA/CoA transferase-like superfamily protein	1	8	8	8	2	1	3	1	2	6	0	3	5	3	2	1	3	1	2	6	0	3	5	3	2	1	3	1	2	6	0	3	5	3	18.2	18.2	18.2	72.964	666	666	116
AT1G49040.1;AT1G49040.3;AT1G49040.2	AT1G49040.1;AT1G49040.3;AT1G49040.2	24;20;16	24;20;16	24;20;16	stomatal cytokinesis defective / SCD1 protein (SCD1) ; stomatal cytokinesis defective / SCD1 protein (SCD1) ; stomatal cytokinesis defective / SCD1 protein (SCD1)	3	24	24	24	11	10	9	4	4	14	8	7	5	8	11	10	9	4	4	14	8	7	5	8	11	10	9	4	4	14	8	7	5	8	22.2	22.2	22.2	131.59	1187	1187;1040;909	88			2
AT1G49140.1	AT1G49140.1	5	5	3	Complex I subunit NDUFS6	1	5	5	3	1	1	2	1	2	2	1	2	0	2	1	1	2	1	2	2	1	2	0	2	0	0	1	0	2	0	0	2	0	2	71	71	35.5	12.53	107	107	99.6
AT1G49240.1	AT1G49240.1	27	1	0	actin 8	1	27	1	0	23	22	22	24	15	23	22	18	23	26	0	0	0	0	0	0	0	0	0	0	0	0	0	0	0	0	0	0	0	0	68.7	5	0	41.862	377	377	NaN
AT1G49300.2;AT1G49300.1	AT1G49300.2;AT1G49300.1	12;12	5;5	5;5	RAB GTPase homolog G3E ; RAB GTPase homolog G3E	2	12	5	5	6	8	9	9	6	10	7	7	10	8	3	3	3	3	2	3	4	3	4	4	3	3	3	3	2	3	4	3	4	4	68.4	38.8	38.8	22.98	206	206;206	95.5
AT1G49340.2;AT1G49340.1	AT1G49340.2;AT1G49340.1	34;34	34;34	34;34	Phosphatidylinositol 3- and 4-kinase family protein ; Phosphatidylinositol 3- and 4-kinase family protein	2	34	34	34	8	10	17	10	4	22	6	8	8	11	8	10	17	10	4	22	6	8	8	11	8	10	17	10	4	22	6	8	8	11	22.1	22.1	22.1	224.01	2028	2028;2028	88
AT1G49380.1	AT1G49380.1	14	14	14	cytochrome c biogenesis protein family	1	14	14	14	5	3	8	4	4	7	5	2	2	5	5	3	8	4	4	7	5	2	2	5	5	3	8	4	4	7	5	2	2	5	25	25	25	59.392	547	547	87.2			3
AT1G49400.1;AT3G18880.1	AT1G49400.1	3;1	3;1	3;1	Nucleic acid-binding, OB-fold-like protein	2	3	3	3	1	1	0	0	0	3	2	0	0	1	1	1	0	0	0	3	2	0	0	1	1	1	0	0	0	3	2	0	0	1	22.4	22.4	22.4	12.56	116	116;105	109
AT1G49410.1	AT1G49410.1	2	2	2	translocase of the outer mitochondrial membrane 6	1	2	2	2	2	2	1	0	0	2	0	0	0	0	2	2	1	0	0	2	0	0	0	0	2	2	1	0	0	2	0	0	0	0	46.3	46.3	46.3	6.2653	54	54	46.9		1
AT1G49430.1	AT1G49430.1	17	17	16	long-chain acyl-CoA synthetase 2	1	17	17	16	7	8	8	8	5	9	8	6	7	9	7	8	8	8	5	9	8	6	7	9	7	8	8	8	5	9	8	6	7	9	29.2	29.2	25	74.388	665	665	91.3
AT1G49480.1	AT1G49480.1	11	7	7	related to vernalization1 1	1	11	7	7	8	8	8	8	5	8	9	5	9	9	6	5	5	6	4	4	6	4	7	7	6	5	5	6	4	4	6	4	7	7	45.6	30.1	30.1	25.85	226	226	93.1
AT1G49510.1	AT1G49510.1	2	2	2	embryo defective 1273	1	2	2	2	0	1	1	2	0	0	1	0	1	1	0	1	1	2	0	0	1	0	1	1	0	1	1	2	0	0	1	0	1	1	9.2	9.2	9.2	27.382	240	240	93.8
AT1G49520.1	AT1G49520.1	2	2	1	SWIB complex BAF60b domain-containing protein	1	2	2	1	0	1	0	0	0	0	0	1	0	0	0	1	0	0	0	0	0	1	0	0	0	1	0	0	0	0	0	0	0	0	7.8	7.8	3.8	42.858	372	372	80.5
AT1G49540.1;AT1G49540.2	AT1G49540.1;AT1G49540.2	8;8	8;8	8;8	elongator protein 2 ; elongator protein 2	2	8	8	8	3	4	2	1	0	5	2	0	4	2	3	4	2	1	0	5	2	0	4	2	3	4	2	1	0	5	2	0	4	2	11	11	11	92.68	838	838;840	98.4
AT1G49590.1;AT1G49590.3;AT1G49590.2	AT1G49590.1;AT1G49590.3;AT1G49590.2	5;3;3	5;3;3	5;3;3	C2H2 and C2HC zinc fingers superfamily protein ; C2H2 and C2HC zinc fingers superfamily protein ; C2H2 and C2HC zinc fingers superfamily protein	3	5	5	5	1	1	2	1	1	1	1	0	2	1	1	1	2	1	1	1	1	0	2	1	1	1	2	1	1	1	1	0	2	1	24.4	24.4	24.4	27.052	242	242;122;146	88.5
AT1G49600.1	AT1G49600.1	9	5	4	RNA-binding protein 47A	1	9	5	4	3	3	4	5	2	4	4	3	5	6	2	2	3	4	1	3	2	2	3	4	2	2	3	3	1	3	2	2	3	3	21.8	15.7	14.2	48.483	445	445	100
AT1G49630.3;AT1G49630.2;AT1G49630.1	AT1G49630.3;AT1G49630.2;AT1G49630.1	43;43;43	24;24;24	24;24;24	presequence protease 2 ; presequence protease 2 ; presequence protease 2	3	43	24	24	22	23	24	20	19	28	25	20	25	26	10	9	11	7	8	12	9	8	8	10	10	9	11	7	8	12	9	8	8	10	44.4	27.6	27.6	121.13	1080	1080;1080;1080	92
AT1G49650.1	AT1G49650.1	9	8	8	alpha/beta-Hydrolases superfamily protein	1	9	8	8	6	5	6	4	2	7	5	3	7	9	5	4	5	3	2	6	4	3	6	8	5	4	5	3	2	6	4	3	6	8	24.3	22.2	22.2	41.693	374	374	112		1
AT1G49660.1;AT1G49640.1	AT1G49660.1	10;2	10;2	9;1	carboxyesterase 5	2	10	10	9	7	9	8	9	6	9	9	6	9	10	7	9	8	9	6	9	9	6	9	10	6	8	7	8	6	8	8	6	8	9	46.4	46.4	43.9	35.196	319	319;315	95.8			3
AT1G49670.1;AT1G49670.2	AT1G49670.1;AT1G49670.2	23;23	23;23	23;23	ARP protein (REF) ; ARP protein (REF)	2	23	23	23	15	17	17	18	8	18	15	8	13	13	15	17	17	18	8	18	15	8	13	13	15	17	17	18	8	18	15	8	13	13	40.4	40.4	40.4	67.943	629	629;652	95.5
AT1G49710.1	AT1G49710.1	6	6	4	fucosyltransferase 12	1	6	6	4	4	2	1	0	0	0	2	0	0	0	4	2	1	0	0	0	2	0	0	0	2	2	0	0	0	0	1	0	0	0	12.9	12.9	9.7	57.307	513	513	39.9
AT1G49740.1	AT1G49740.1	5	5	5	PLC-like phosphodiesterases superfamily protein	1	5	5	5	2	1	1	1	3	2	1	2	1	1	2	1	1	1	3	2	1	2	1	1	2	1	1	1	3	2	1	2	1	1	17.5	17.5	17.5	39.825	359	359	87.2			1
AT1G49750.1	AT1G49750.1	11	11	11	Leucine-rich repeat (LRR) family protein	1	11	11	11	4	4	6	5	4	6	6	5	7	7	4	4	6	5	4	6	6	5	7	7	4	4	6	5	4	6	6	5	7	7	18.2	18.2	18.2	54.407	494	494	93.3
AT1G49760.2;AT1G49760.1	AT1G49760.2;AT1G49760.1	36;36	36;36	32;32	poly(A) binding protein 8 ; poly(A) binding protein 8	2	36	36	32	25	27	23	24	15	24	26	20	24	28	25	27	23	24	15	24	26	20	24	28	21	24	19	20	13	21	23	17	21	25	58.3	58.3	54.7	72.779	671	671;671	91.8		2
AT1G49820.1	AT1G49820.1	21	21	21	S-methyl-5-thioribose kinase	1	21	21	21	12	14	14	11	8	13	9	7	12	13	12	14	14	11	8	13	9	7	12	13	12	14	14	11	8	13	9	7	12	13	46.9	46.9	46.9	48.07	420	420	91.1		4
AT1G49880.1	AT1G49880.1	2	2	2	Erv1/Alr family protein	1	2	2	2	1	1	0	0	0	0	0	1	1	1	1	1	0	0	0	0	0	1	1	1	1	1	0	0	0	0	0	1	1	1	14.1	14.1	14.1	21.599	191	191	111
AT1G49950.3;AT1G49950.2;AT1G49950.1	AT1G49950.3;AT1G49950.2;AT1G49950.1	2;2;2	2;2;2	2;2;2	telomere repeat binding factor 1 ; telomere repeat binding factor 1 ; telomere repeat binding factor 1	3	2	2	2	0	0	2	1	0	1	0	0	1	1	0	0	2	1	0	1	0	0	1	1	0	0	2	1	0	1	0	0	1	1	10.3	10.3	10.3	33.016	300	300;300;300	97
AT1G49970.1	AT1G49970.1	15	15	15	CLP protease proteolytic subunit 1	1	15	15	15	13	10	10	8	7	13	13	8	10	12	13	10	10	8	7	13	13	8	10	12	13	10	10	8	7	13	13	8	10	12	37.7	37.7	37.7	42.627	387	387	100
AT1G49975.1	AT1G49975.1	3	3	3	INVOLVED IN: photosynthesis; LOCATED IN: photosystem I, chloroplast, thylakoid membrane; EXPRESSED IN: 20 plant structures; EXPRESSED DURING: 13 growth stages; CONTAINS InterPro DOMAIN/s: Photosystem I reaction centre subunit N (InterPro:IPR008796); Has 3	1	3	3	3	1	0	1	0	1	1	1	1	1	2	1	0	1	0	1	1	1	1	1	2	1	0	1	0	1	1	1	1	1	2	20.9	20.9	20.9	14.73	129	129	128
AT1G50020.1	AT1G50020.1	4	4	4	unknown protein; FUNCTIONS IN: molecular_function unknown; INVOLVED IN: biological_process unknown; LOCATED IN: chloroplast thylakoid membrane, chloroplast; EXPRESSED IN: 24 plant structures; EXPRESSED DURING: 15 growth stages; Has 72 Blast hits to 72 pro	1	4	4	4	2	3	3	3	3	2	2	3	2	0	2	3	3	3	3	2	2	3	2	0	2	3	3	3	3	2	2	3	2	0	30.1	30.1	30.1	23.273	209	209	73.5
AT1G50030.2;AT1G50030.1	AT1G50030.2;AT1G50030.1	26;26	26;26	26;26	target of rapamycin ; target of rapamycin	2	26	26	26	8	7	5	5	2	11	7	1	3	8	8	7	5	5	2	11	7	1	3	8	8	7	5	5	2	11	7	1	3	8	11.9	11.9	11.9	275.97	2454	2454;2481	90.9
AT1G50110.1	AT1G50110.1	5	4	3	D-aminoacid aminotransferase-like PLP-dependent enzymes superfamily protein	1	5	4	3	2	2	1	1	0	3	2	1	3	3	1	2	0	0	0	3	1	1	2	2	1	2	0	0	0	2	1	1	1	2	16.9	14.9	12.1	38.861	356	356	103
AT1G50120.1	AT1G50120.1	8	8	8	FUNCTIONS IN: molecular_function unknown; INVOLVED IN: biological_process unknown; LOCATED IN: cellular_component unknown; EXPRESSED IN: 23 plant structures; EXPRESSED DURING: 13 growth stages; CONTAINS InterPro DOMAIN/s: Rgp1 (InterPro:IPR014848), Immuno	1	8	8	8	2	4	3	3	1	3	3	0	1	2	2	4	3	3	1	3	3	0	1	2	2	4	3	3	1	3	3	0	1	2	17.7	17.7	17.7	59.105	532	532	71.8
AT1G50140.2;AT1G50140.1	AT1G50140.2;AT1G50140.1	9;9	4;4	4;4	P-loop containing nucleoside triphosphate hydrolases superfamily protein ; P-loop containing nucleoside triphosphate hydrolases superfamily protein	2	9	4	4	2	4	2	2	2	3	2	2	1	2	1	2	0	0	2	1	1	1	0	0	1	2	0	0	2	1	1	1	0	0	11.3	5.1	5.1	111.04	981	981;1003	73
AT1G50170.1	AT1G50170.1	5	5	5	sirohydrochlorin ferrochelatase B	1	5	5	5	2	4	2	1	3	4	2	3	2	4	2	4	2	1	3	4	2	3	2	4	2	4	2	1	3	4	2	3	2	4	25.8	25.8	25.8	24.925	225	225	90.2
AT1G50200.1	AT1G50200.1	58	1	1	Alanyl-tRNA synthetase	1	58	1	1	42	39	41	43	30	45	42	35	39	50	1	1	1	1	1	1	1	1	1	1	1	1	1	1	1	1	1	1	1	1	55.4	0.9	0.9	110.49	1003	1003	85.6
AT1G50200.2	AT1G50200.2	59	59	2	Alanyl-tRNA synthetase	1	59	59	2	41	39	40	42	29	44	41	34	39	50	41	39	40	42	29	44	41	34	39	50	0	1	0	0	0	0	0	0	1	1	58.3	58.3	1.5	106.01	963	963	97.8			3
AT1G50240.2	AT1G50240.2	4	4	4	Protein kinase family protein with ARM repeat domain	1	4	4	4	0	1	1	0	0	2	0	0	0	1	0	1	1	0	0	2	0	0	0	1	0	1	1	0	0	2	0	0	0	1	3.3	3.3	3.3	145.41	1322	1322	93.4
AT1G50250.1	AT1G50250.1	44	44	13	FTSH protease 1	1	44	44	13	33	34	36	34	25	38	36	28	37	38	33	34	36	34	25	38	36	28	37	38	9	9	10	7	7	11	10	7	12	12	58.4	58.4	20.7	76.758	716	716	95.4
AT1G50320.1	AT1G50320.1	5	5	5	thioredoxin X	1	5	5	5	2	4	4	3	1	3	3	1	2	2	2	4	4	3	1	3	3	1	2	2	2	4	4	3	1	3	3	1	2	2	27.5	27.5	27.5	19.648	182	182	88.1		1
AT1G50370.1	AT1G50370.1	13	13	4	Calcineurin-like metallo-phosphoesterase superfamily protein	1	13	13	4	6	6	7	8	6	7	6	5	8	9	6	6	7	8	6	7	6	5	8	9	1	1	2	2	1	2	1	1	2	2	43.9	43.9	16.2	34.819	303	303	95		2
AT1G50380.1	AT1G50380.1	39	39	39	Prolyl oligopeptidase family protein	1	39	39	39	19	23	23	18	13	30	20	19	22	25	19	23	23	18	13	30	20	19	22	25	19	23	23	18	13	30	20	19	22	25	64.6	64.6	64.6	80.938	710	710	99.5
AT1G50430.2;AT1G50430.1	AT1G50430.2;AT1G50430.1	3;3	3;3	3;3	Ergosterol biosynthesis ERG4/ERG24 family ; Ergosterol biosynthesis ERG4/ERG24 family	2	3	3	3	1	1	2	2	1	2	1	1	3	3	1	1	2	2	1	2	1	1	3	3	1	1	2	2	1	2	1	1	3	3	6.7	6.7	6.7	49.404	431	431;432	104
AT1G50450.1	AT1G50450.1	16	16	16	Saccharopine dehydrogenase	1	16	16	16	4	6	9	7	5	8	5	6	6	12	4	6	9	7	5	8	5	6	6	12	4	6	9	7	5	8	5	6	6	12	49.3	49.3	49.3	46.559	428	428	97.3
AT1G50460.1	AT1G50460.1	6	6	5	hexokinase-like 1	1	6	6	5	3	1	2	0	0	1	2	1	0	2	3	1	2	0	0	1	2	1	0	2	2	1	2	0	0	1	2	1	0	1	15.9	15.9	13.7	54.59	498	498	81.7
AT1G50480.1;AT2G12280.1	AT1G50480.1	34;4	34;4	34;4	10-formyltetrahydrofolate synthetase	2	34	34	34	21	20	24	22	15	25	20	20	25	27	21	20	24	22	15	25	20	20	25	27	21	20	24	22	15	25	20	20	25	27	61	61	61	67.801	634	634;90	95.3			3
AT1G50500.1;AT1G50500.2;AT1G50970.1	AT1G50500.1;AT1G50500.2	29;28;1	29;28;1	29;28;1	Membrane trafficking VPS53 family protein ; Membrane trafficking VPS53 family protein	3	29	29	29	15	17	16	10	10	19	11	15	17	14	15	17	16	10	10	19	11	15	17	14	15	17	16	10	10	19	11	15	17	14	40.9	40.9	40.9	92.529	828	828;847;569	91.5
AT1G50510.1	AT1G50510.1	9	9	9	indigoidine synthase A family protein	1	9	9	9	4	3	5	5	2	6	2	2	4	5	4	3	5	5	2	6	2	2	4	5	4	3	5	5	2	6	2	2	4	5	30	30	30	34.799	330	330	87.1		1
AT1G50570.2;AT1G50570.1	AT1G50570.2;AT1G50570.1	9;9	8;8	8;8	Calcium-dependent lipid-binding (CaLB domain) family protein ; Calcium-dependent lipid-binding (CaLB domain) family protein	2	9	8	8	3	1	3	1	2	2	1	2	2	4	3	1	3	1	2	2	1	2	1	3	3	1	3	1	2	2	1	2	1	3	28.9	26.3	26.3	42.152	388	388;388	95
AT1G50575.1	AT1G50575.1	5	5	5	Putative lysine decarboxylase family protein	1	5	5	5	1	1	4	1	0	3	3	0	3	3	1	1	4	1	0	3	3	0	3	3	1	1	4	1	0	3	3	0	3	3	16	16	16	33.971	306	306	117
AT1G50600.1;AT2G04890.1	AT1G50600.1	12;1	12;1	12;1	scarecrow-like 5	2	12	12	12	4	5	6	4	0	6	8	1	4	4	4	5	6	4	0	6	8	1	4	4	4	5	6	4	0	6	8	1	4	4	24	24	24	66.641	597	597;413	93.5
AT1G50620.1	AT1G50620.1	7	7	7	RING/FYVE/PHD zinc finger superfamily protein	1	7	7	7	0	3	4	0	0	3	1	1	0	3	0	3	4	0	0	3	1	1	0	3	0	3	4	0	0	3	1	1	0	3	17.5	17.5	17.5	68.363	629	629	91.4
AT1G50670.1	AT1G50670.1	9	9	9	OTU-like cysteine protease family protein	1	9	9	9	6	6	7	5	3	6	7	6	5	6	6	6	7	5	3	6	7	6	5	6	6	6	7	5	3	6	7	6	5	6	43.3	43.3	43.3	23.425	208	208	83.8		1
AT1G50700.1	AT1G50700.1	8	2	2	calcium-dependent protein kinase 33	1	8	2	2	3	5	5	4	3	5	4	5	4	4	0	1	1	0	0	1	1	0	0	1	0	1	1	0	0	1	1	0	0	1	18.2	6.5	6.5	58.605	521	521	95.4
AT1G50710.1	AT1G50710.1	3	3	3	unknown protein; Has 109 Blast hits to 109 proteins in 44 species: Archae - 0; Bacteria - 2; Metazoa - 61; Fungi - 8; Plants - 36; Viruses - 0; Other Eukaryotes - 2 (source: NCBI BLink).	1	3	3	3	2	0	0	1	1	3	0	2	0	1	2	0	0	1	1	3	0	2	0	1	2	0	0	1	1	3	0	2	0	1	13.9	13.9	13.9	47.769	423	423	96.8
AT1G50730.1	AT1G50730.1	2	2	2	unknown protein; Has 218 Blast hits to 209 proteins in 78 species: Archae - 0; Bacteria - 0; Metazoa - 141; Fungi - 2; Plants - 33; Viruses - 0; Other Eukaryotes - 42 (source: NCBI BLink).	1	2	2	2	0	0	0	0	1	1	0	0	0	1	0	0	0	0	1	1	0	0	0	1	0	0	0	0	1	1	0	0	0	1	2.6	2.6	2.6	103.97	923	923	122
AT1G50732.1	AT1G50732.1	1	1	1	unknown protein.	1	1	1	1	1	1	1	1	0	1	0	0	0	1	1	1	1	1	0	1	0	0	0	1	1	1	1	1	0	1	0	0	0	1	11.9	11.9	11.9	13.339	118	118	65.2		1
AT1G50840.1	AT1G50840.1	10	10	9	polymerase gamma 2	1	10	10	9	2	0	2	3	2	2	0	3	0	2	2	0	2	3	2	2	0	3	0	2	2	0	2	2	2	2	0	3	0	2	11.6	11.6	10.5	117.23	1050	1050	91.9
AT1G50890.1	AT1G50890.1	2	1	1	ARM repeat superfamily protein	1	2	1	1	1	1	1	0	0	1	1	1	1	2	1	1	1	0	0	1	1	0	0	1	1	1	1	0	0	1	1	0	0	1	4.1	2.2	2.2	89.944	821	821	88.9
AT1G50900.1	AT1G50900.1	8	8	8	Ankyrin repeat family protein	1	8	8	8	6	5	5	3	3	3	7	5	6	3	6	5	5	3	3	3	7	5	6	3	6	5	5	3	3	3	7	5	6	3	38.9	38.9	38.9	19.189	175	175	88.4
AT1G50920.1	AT1G50920.1	20	20	19	Nucleolar GTP-binding protein	1	20	20	19	4	6	9	8	3	8	5	2	11	9	4	6	9	8	3	8	5	2	11	9	4	5	9	7	3	8	4	2	11	9	29.4	29.4	27.9	76.848	671	671	101
AT1G50940.1	AT1G50940.1	8	8	8	electron transfer flavoprotein alpha	1	8	8	8	6	5	6	4	3	7	6	4	2	5	6	5	6	4	3	7	6	4	2	5	6	5	6	4	3	7	6	4	2	5	30	30	30	38.407	363	363	87.6
AT1G51060.1;AT5G54640.1;AT4G27230.2;AT4G27230.1	AT1G51060.1;AT5G54640.1;AT4G27230.2;AT4G27230.1	6;4;4;4	3;1;1;1	3;1;1;1	histone H2A 10 ; Histone superfamily protein ; histone H2A 2 ; histone H2A 2	4	6	3	3	4	4	5	4	1	4	3	1	5	5	2	1	2	2	0	1	0	0	2	2	2	1	2	2	0	1	0	0	2	2	43.9	26.5	26.5	13.934	132	132;130;131;131	80.1
AT1G51080.1	AT1G51080.1	1	1	1	unknown protein; FUNCTIONS IN: molecular_function unknown; INVOLVED IN: biological_process unknown; LOCATED IN: chloroplast; EXPRESSED IN: 15 plant structures; EXPRESSED DURING: 11 growth stages; Has 101 Blast hits to 98 proteins in 44 species: Archae - 0	1	1	1	1	1	1	1	1	0	1	0	0	1	0	1	1	1	1	0	1	0	0	1	0	1	1	1	1	0	1	0	0	1	0	3.2	3.2	3.2	33.091	285	285	82.9
AT1G51100.1	AT1G51100.1	13	13	13	unknown protein; FUNCTIONS IN: molecular_function unknown; INVOLVED IN: biological_process unknown; LOCATED IN: chloroplast, chloroplast stroma; EXPRESSED IN: 22 plant structures; EXPRESSED DURING: 13 growth stages; Has 26 Blast hits to 26 proteins in 9 s	1	13	13	13	6	8	8	5	4	8	5	5	7	9	6	8	8	5	4	8	5	5	7	9	6	8	8	5	4	8	5	5	7	9	59.2	59.2	59.2	24.161	211	211	99.7		1
AT1G51110.1	AT1G51110.1	16	16	16	Plastid-lipid associated protein PAP / fibrillin family protein	1	16	16	16	12	12	13	8	6	13	9	6	12	9	12	12	13	8	6	13	9	6	12	9	12	12	13	8	6	13	9	6	12	9	41.1	41.1	41.1	45.765	409	409	88.3
AT1G51160.2;AT1G51160.1	AT1G51160.2;AT1G51160.1	4;4	4;4	4;4	SNARE-like superfamily protein ; SNARE-like superfamily protein	2	4	4	4	3	1	2	2	1	2	2	1	3	3	3	1	2	2	1	2	2	1	3	3	3	1	2	2	1	2	2	1	3	3	28.4	28.4	28.4	18.965	169	169;169	89.1
AT1G51310.1	AT1G51310.1	2	2	2	transferases;tRNA (5-methylaminomethyl-2-thiouridylate)-methyltransferases	1	2	2	2	2	1	1	0	0	1	2	0	0	0	2	1	1	0	0	1	2	0	0	0	2	1	1	0	0	1	2	0	0	0	4.2	4.2	4.2	55.821	497	497	61.9
AT1G51350.1	AT1G51350.1	3	3	3	ARM repeat superfamily protein	1	3	3	3	0	0	2	0	0	0	0	0	0	1	0	0	2	0	0	0	0	0	0	1	0	0	2	0	0	0	0	0	0	1	6.2	6.2	6.2	72.392	666	666	88.3
AT1G51360.1	AT1G51360.1	8	8	8	dimeric A/B barrel domainS-protein 1	1	8	8	8	1	2	4	3	2	5	2	3	2	2	1	2	4	3	2	5	2	3	2	2	1	2	4	3	2	5	2	3	2	2	50.5	50.5	50.5	23.651	210	210	98.1
AT1G51390.1	AT1G51390.1	4	3	3	NFU domain protein 5	1	4	3	3	0	2	2	1	0	4	0	0	0	0	0	1	2	0	0	3	0	0	0	0	0	1	2	0	0	3	0	0	0	0	19.3	13.8	13.8	29.971	275	275	73.1
AT1G51400.1	AT1G51400.1	1	1	1	Photosystem II 5 kD protein	1	1	1	1	0	0	0	0	0	1	1	0	0	0	0	0	0	0	0	1	1	0	0	0	0	0	0	0	0	1	1	0	0	0	11.3	11.3	11.3	11.361	106	106	113
AT1G51410.1	AT1G51410.1	1	1	1	NAD(P)-binding Rossmann-fold superfamily protein	1	1	1	1	1	0	1	1	1	1	1	1	1	1	1	0	1	1	1	1	1	1	1	1	1	0	1	1	1	1	1	1	1	1	3.7	3.7	3.7	35.919	325	325	102
AT1G51450.1	AT1G51450.1	4	4	4	TRAUCO	1	4	4	4	3	1	3	2	0	0	4	0	1	2	3	1	3	2	0	0	4	0	1	2	3	1	3	2	0	0	4	0	1	2	7.7	7.7	7.7	55.506	509	509	79.9		1
AT1G51470.1;AT1G51490.1	AT1G51470.1	13;3	3;0	3;0	beta glucosidase 35	2	13	3	3	8	9	11	7	7	8	10	7	8	8	3	2	3	2	3	2	3	3	2	3	3	2	3	2	3	2	3	3	2	3	29.9	6.3	6.3	57.468	511	511;484	97.2
AT1G51500.1;AT3G21080.1	AT1G51500.1	12;1	12;1	8;0	ABC-2 type transporter family protein	2	12	12	8	3	3	5	4	3	4	4	1	3	3	3	3	5	4	3	4	4	1	3	3	1	2	3	3	1	2	2	1	2	1	16.2	16.2	10.5	76.45	687	687;255	83.3
AT1G51510.1	AT1G51510.1	4	4	4	RNA-binding (RRM/RBD/RNP motifs) family protein	1	4	4	4	3	3	4	3	1	3	2	2	4	2	3	3	4	3	1	3	2	2	4	2	3	3	4	3	1	3	2	2	4	2	21.8	21.8	21.8	22.438	202	202	87.3
AT1G51540.1	AT1G51540.1	5	5	5	Galactose oxidase/kelch repeat superfamily protein	1	5	5	5	1	1	0	1	2	3	1	1	2	2	1	1	0	1	2	3	1	1	2	2	1	1	0	1	2	3	1	1	2	2	12.3	12.3	12.3	46.747	415	415	109
AT1G51560.1	AT1G51560.1	10	8	8	Pyridoxamine 5-phosphate oxidase family protein	1	10	8	8	4	6	8	2	3	8	5	4	6	6	3	5	7	1	2	6	3	3	4	4	3	5	7	1	2	6	3	3	4	4	26.8	24	24	43.582	392	392	94.9
AT1G51570.1;AT5G44760.1;AT4G00700.1	AT1G51570.1	26;1;1	26;1;1	14;0;0	Calcium-dependent lipid-binding (CaLB domain) plant phosphoribosyltransferase family protein	3	26	26	14	10	13	18	11	9	18	11	13	15	17	10	13	18	11	9	18	11	13	15	17	6	8	10	8	6	9	8	8	8	10	36.3	36.3	20	89.153	776	776;478;1006	99.1
AT1G51590.1;AT1G51590.2	AT1G51590.1;AT1G51590.2	15;9	13;7	13;7	alpha-mannosidase 1 ; alpha-mannosidase 1	2	15	13	13	6	6	9	7	2	10	8	3	7	8	5	5	7	6	1	8	7	2	6	7	5	5	7	6	1	8	7	2	6	7	31.2	26.6	26.6	63.531	560	560;456	94.2
AT1G51600.2;AT1G51600.1	AT1G51600.2;AT1G51600.1	1;1	1;1	1;1	ZIM-LIKE 2 ; ZIM-LIKE 2	2	1	1	1	1	0	0	0	0	0	1	1	0	0	1	0	0	0	0	0	1	1	0	0	1	0	0	0	0	0	1	1	0	0	4.3	4.3	4.3	33.129	302	302;302	87.3
AT1G51610.1	AT1G51610.1	2	2	2	Cation efflux family protein	1	2	2	2	1	0	1	0	0	1	0	0	0	0	1	0	1	0	0	1	0	0	0	0	1	0	1	0	0	1	0	0	0	0	4.2	4.2	4.2	50.104	457	457	50.3
AT1G51630.1	AT1G51630.1	16	16	14	O-fucosyltransferase family protein	1	16	16	14	4	8	10	4	1	9	7	3	8	5	4	8	10	4	1	9	7	3	8	5	4	7	8	3	1	8	5	2	6	3	44.4	44.4	39.7	47.142	423	423	92.4
AT1G51650.1	AT1G51650.1	4	4	4	ATP synthase epsilon chain, mitochondrial	1	4	4	4	2	4	4	2	2	4	4	3	4	4	2	4	4	2	2	4	4	3	4	4	2	4	4	2	2	4	4	3	4	4	44.3	44.3	44.3	7.8319	70	70	106		1
AT1G51660.1	AT1G51660.1	9	6	6	mitogen-activated protein kinase kinase 4	1	9	6	6	3	4	5	3	2	5	5	1	3	4	0	2	2	1	1	2	2	0	1	2	0	2	2	1	1	2	2	0	1	2	25.1	16.4	16.4	40.116	366	366	104
AT1G51680.1;AT1G51680.3;AT1G51680.2	AT1G51680.1;AT1G51680.3;AT1G51680.2	18;17;13	18;17;13	16;15;11	4-coumarate:CoA ligase 1 ; 4-coumarate:CoA ligase 1 ; 4-coumarate:CoA ligase 1	3	18	18	16	10	9	13	10	4	11	8	4	10	9	10	9	13	10	4	11	8	4	10	9	10	9	13	9	4	10	7	4	9	9	47.1	47.1	41.5	61.053	561	561;539;490	86.4
AT1G51690.1;AT1G51690.2;AT1G51690.3	AT1G51690.1;AT1G51690.2;AT1G51690.3	14;13;13	12;11;11	12;11;11	protein phosphatase 2A 55 kDa regulatory subunit B alpha isoform ; protein phosphatase 2A 55 kDa regulatory subunit B alpha isoform ; protein phosphatase 2A 55 kDa regulatory subunit B alpha isoform	3	14	12	12	8	10	7	6	7	12	11	9	10	9	7	8	5	4	7	10	10	8	8	8	7	8	5	4	7	10	10	8	8	8	33.7	30.8	30.8	56.934	513	513;512;603	98.2
AT1G51710.1;AT1G51710.2	AT1G51710.1;AT1G51710.2	23;21	23;21	18;16	ubiquitin-specific protease 6 ; ubiquitin-specific protease 6	2	23	23	18	14	14	16	16	13	17	14	11	17	16	14	14	16	16	13	17	14	11	17	16	12	11	13	13	10	14	11	9	13	12	56	56	45.6	53.695	482	482;443	95.8
AT1G51730.1	AT1G51730.1	10	10	10	Ubiquitin-conjugating enzyme family protein	1	10	10	10	1	4	4	3	2	6	3	1	3	6	1	4	4	3	2	6	3	1	3	6	1	4	4	3	2	6	3	1	3	6	34.9	34.9	34.9	28.705	252	252	105
AT1G51740.1	AT1G51740.1	5	5	5	syntaxin of plants 81	1	5	5	5	1	1	1	0	0	5	2	1	1	0	1	1	1	0	0	5	2	1	1	0	1	1	1	0	0	5	2	1	1	0	29.7	29.7	29.7	35.573	310	310	101			1
AT1G51760.1;AT1G51780.1	AT1G51760.1	6;1	6;1	6;1	peptidase M20/M25/M40 family protein	2	6	6	6	3	3	4	3	2	3	4	3	4	3	3	3	4	3	2	3	4	3	4	3	3	3	4	3	2	3	4	3	4	3	15.5	15.5	15.5	48.263	440	440;435	93.6
AT1G51800.1;AT2G29000.1;AT1G51890.1;AT1G51890.2;AT1G51910.1;AT2G14440.1;AT2G28990.1;AT3G46400.1;AT2G19210.1;AT1G51620.1;AT1G51620.2;AT1G07560.1;AT5G59660.1;AT3G46420.1;AT3G46370.1;AT2G28970.1;AT4G20450.1	AT1G51800.1	11;3;2;2;2;1;1;1;1;1;1;1;1;1;1;1;1	8;0;0;0;0;0;0;0;0;0;0;0;0;0;0;0;0	7;0;0;0;0;0;0;0;0;0;0;0;0;0;0;0;0	Leucine-rich repeat protein kinase family protein	17	11	8	7	4	5	6	3	2	3	3	5	6	3	3	4	4	3	1	2	2	3	6	3	3	4	4	3	1	2	2	3	5	3	11.3	8.7	7.9	99.637	894	894;872;876;828;876;886;884;883;881;262;330;871;852;838;793;786;898	95.3
AT1G51805.1;AT1G51805.2;AT5G59650.1	AT1G51805.1;AT1G51805.2	19;16;2	19;16;2	13;11;0	Leucine-rich repeat protein kinase family protein ; Leucine-rich repeat protein kinase family protein	3	19	19	13	3	9	14	5	5	10	9	5	4	4	3	9	14	5	5	10	9	5	4	4	1	7	9	4	4	8	7	4	3	3	23	23	16.5	98.075	884	884;860;892	90.3
AT1G51840.1	AT1G51840.1	2	2	2	protein kinase-related	1	2	2	2	1	1	0	0	1	0	1	1	1	1	1	1	0	0	1	0	1	1	1	1	1	1	0	0	1	0	1	1	1	1	13.9	13.9	13.9	20.393	180	180	109
AT1G51850.1	AT1G51850.1	14	10	5	Leucine-rich repeat protein kinase family protein	1	14	10	5	3	4	8	3	3	5	2	5	4	4	2	3	5	3	2	4	1	4	3	3	2	3	4	2	2	3	1	1	2	1	16.8	12.6	6.8	96.119	865	865	95
AT1G51940.1	AT1G51940.1	2	2	2	protein kinase family protein / peptidoglycan-binding LysM domain-containing protein	1	2	2	2	1	0	1	0	1	0	0	0	0	0	1	0	1	0	1	0	0	0	0	0	1	0	1	0	1	0	0	0	0	0	4.8	4.8	4.8	71.444	651	651	47
AT1G51980.1;AT1G51980.2	AT1G51980.1;AT1G51980.2	30;24	30;24	21;18	Insulinase (Peptidase family M16) protein ; Insulinase (Peptidase family M16) protein	2	30	30	21	23	25	27	24	19	26	26	19	26	25	23	25	27	24	19	26	26	19	26	25	14	16	18	15	12	18	17	12	17	16	77.7	77.7	60.4	54.401	503	503;451	91.4			7
AT1G52000.1	AT1G52000.1	10	9	9	Mannose-binding lectin superfamily protein	1	10	9	9	2	3	4	2	1	0	2	1	2	2	1	3	4	1	1	0	1	1	1	2	1	3	4	1	1	0	1	1	1	2	25.2	24.1	24.1	73.938	730	730	68.9			1
AT1G52050.1;AT5G49850.1	AT1G52050.1	3;1	3;1	2;0	Mannose-binding lectin superfamily protein	2	3	3	2	1	1	1	0	0	1	1	0	0	1	1	1	1	0	0	1	1	0	0	1	1	1	1	0	0	0	1	0	0	0	8	8	5.8	34.645	313	313;596	64.1
AT1G52070.1;AT1G52060.1	AT1G52070.1	8;2	8;2	8;2	Mannose-binding lectin superfamily protein	2	8	8	8	4	2	4	3	1	4	5	1	2	1	4	2	4	3	1	4	5	1	2	1	4	2	4	3	1	4	5	1	2	1	27	27	27	34.045	315	315;314	81.9
AT1G52100.1;AT1G52100.2	AT1G52100.1;AT1G52100.2	30;27	30;27	27;24	Mannose-binding lectin superfamily protein ; Mannose-binding lectin superfamily protein	2	30	30	27	26	23	24	23	17	26	24	19	27	29	26	23	24	23	17	26	24	19	27	29	23	20	22	21	15	23	23	17	24	27	65.2	65.2	61.8	47.657	437	437;381	92.4			1
AT1G52160.1	AT1G52160.1	13	11	11	tRNAse Z3	1	13	11	11	3	5	5	6	4	6	3	5	2	4	2	5	4	5	3	4	2	4	1	4	2	5	4	5	3	4	2	4	1	4	22	19.4	19.4	98.639	890	890	87			1
AT1G52190.1	AT1G52190.1	8	8	8	Major facilitator superfamily protein	1	8	8	8	3	4	3	1	2	3	3	4	3	4	3	4	3	1	2	3	3	4	3	4	3	4	3	1	2	3	3	4	3	4	15.5	15.5	15.5	66.903	607	607	96.3		2
AT1G52200.1	AT1G52200.1	4	4	4	PLAC8 family protein	1	4	4	4	3	4	3	3	3	4	4	2	2	3	3	4	3	3	3	4	4	2	2	3	3	4	3	3	3	4	4	2	2	3	32.1	32.1	32.1	21.179	190	190	92.5
AT1G52220.1;AT1G52220.3;AT1G52220.2	AT1G52220.1;AT1G52220.3;AT1G52220.2	4;3;3	4;3;3	4;3;3	FUNCTIONS IN: molecular_function unknown; INVOLVED IN: biological_process unknown; LOCATED IN: chloroplast thylakoid membrane, chloroplast; EXPRESSED IN: 23 plant structures; EXPRESSED DURING: 13 growth stages; BEST Arabidopsis thaliana protein match is:	3	4	4	4	3	4	4	4	3	3	4	3	2	3	3	4	4	4	3	3	4	3	2	3	3	4	4	4	3	3	4	3	2	3	26.3	26.3	26.3	16.945	156	156;127;155	88.1		1	2
AT3G16140.1;AT1G52230.1	AT3G16140.1;AT1G52230.1	6;6	6;6	6;6	photosystem I subunit H-1 ; photosystem I subunit H2	2	6	6	6	5	3	5	5	2	5	5	2	5	6	5	3	5	5	2	5	5	2	5	6	5	3	5	5	2	5	5	2	5	6	39.3	39.3	39.3	15.216	145	145;145	81.4
AT1G52260.1	AT1G52260.1	10	7	7	PDI-like 1-5	1	10	7	7	6	6	5	3	1	4	3	1	3	3	3	4	3	2	0	2	1	0	2	1	3	4	3	2	0	2	1	0	2	1	22.7	16.8	16.8	60.157	537	537	64.2
AT1G52280.1	AT1G52280.1	9	3	3	RAB GTPase homolog G3D	1	9	3	3	7	8	7	7	7	7	7	7	7	6	2	2	2	2	2	2	2	3	2	1	2	2	2	2	2	2	2	3	2	1	51.5	17	17	23.069	206	206	87.4
AT1G52300.1;AT3G16080.1	AT1G52300.1;AT3G16080.1	7;6	7;6	2;1	Zinc-binding ribosomal protein family protein ; Zinc-binding ribosomal protein family protein	2	7	7	2	4	2	4	4	1	5	2	1	2	6	4	2	4	4	1	5	2	1	2	6	0	0	1	1	0	0	0	0	0	2	51.6	51.6	17.9	10.84	95	95;95	99.3
AT1G52320.2;AT1G52320.4;AT1G52320.3;AT1G52320.1	AT1G52320.2;AT1G52320.4;AT1G52320.3;AT1G52320.1	12;10;10;10	12;10;10;10	12;10;10;10	unknown protein; FUNCTIONS IN: molecular_function unknown; INVOLVED IN: N-terminal protein myristoylation; LOCATED IN: plasma membrane; EXPRESSED IN: 23 plant structures; EXPRESSED DURING: 14 growth stages; CONTAINS InterPro DOMAIN/s: Protein of unknown f	4	12	12	12	2	3	5	4	1	2	5	2	5	6	2	3	5	4	1	2	5	2	5	6	2	3	5	4	1	2	5	2	5	6	14.4	14.4	14.4	90.454	798	798;472;472;472	99.1
AT1G52340.1	AT1G52340.1	10	10	10	NAD(P)-binding Rossmann-fold superfamily protein	1	10	10	10	4	4	6	4	2	5	4	3	5	7	4	4	6	4	2	5	4	3	5	7	4	4	6	4	2	5	4	3	5	7	42.8	42.8	42.8	30.272	285	285	97.8		1
AT1G52360.1;AT1G52360.2	AT1G52360.1;AT1G52360.2	32;32	32;32	12;12	Coatomer, beta subunit ; Coatomer, beta subunit	2	32	32	12	14	25	22	19	20	22	21	22	20	22	14	25	22	19	20	22	21	22	20	22	4	8	6	6	8	8	5	8	5	6	41.1	41.1	16.1	104.47	926	926;970	97.3
AT1G52370.3;AT1G52370.2;AT1G52370.1	AT1G52370.3;AT1G52370.2;AT1G52370.1	5;5;5	1;1;1	1;1;1	Ribosomal protein L22p/L17e family protein ; Ribosomal protein L22p/L17e family protein ; Ribosomal protein L22p/L17e family protein	3	5	1	1	1	2	1	1	0	2	3	0	0	1	0	1	0	0	0	0	1	0	0	0	0	1	0	0	0	0	1	0	0	0	14.9	4.5	4.5	30.156	269	269;269;269	71.5
AT1G52380.1	AT1G52380.1	17	17	17	NUP50 (Nucleoporin 50 kDa) protein	1	17	17	17	10	11	11	11	5	9	11	5	11	11	10	11	11	11	5	9	11	5	11	11	10	11	11	11	5	9	11	5	11	11	31.1	31.1	31.1	46.592	440	440	90.2			1
AT1G52400.1;AT1G52400.3;AT1G52400.2	AT1G52400.1;AT1G52400.3;AT1G52400.2	20;20;18	17;17;15	15;15;13	beta glucosidase 18 ; beta glucosidase 18 ; beta glucosidase 18	3	20	17	15	14	15	16	15	9	15	15	12	17	16	11	12	13	12	8	12	12	10	14	13	9	11	12	11	7	10	10	9	13	11	48.5	45.5	42.6	60.459	528	528;528;461	102
AT1G52410.1;AT1G52410.2	AT1G52410.1;AT1G52410.2	11;11	10;10	10;10	TSK-associating protein 1 ; TSK-associating protein 1	2	11	10	10	1	0	3	3	1	6	2	1	4	6	1	0	2	2	1	5	2	0	3	5	1	0	2	2	1	5	2	0	3	5	19.5	17.6	17.6	84.017	755	755;759	115
AT1G52500.2;AT1G52500.1	AT1G52500.2;AT1G52500.1	3;2	3;2	3;2	MUTM homolog-1 ; MUTM homolog-1	2	3	3	3	1	1	1	2	0	1	2	0	0	1	1	1	1	2	0	1	2	0	0	1	1	1	1	2	0	1	2	0	0	1	10.5	10.5	10.5	43.193	390	390;274	74.4
AT1G52510.1;AT1G52510.2	AT1G52510.1;AT1G52510.2	17;15	17;15	17;15	alpha/beta-Hydrolases superfamily protein ; alpha/beta-Hydrolases superfamily protein	2	17	17	17	11	11	10	10	6	13	11	9	13	13	11	11	10	10	6	13	11	9	13	13	11	11	10	10	6	13	11	9	13	13	58.2	58.2	58.2	41.839	380	380;288	93.8
AT1G52570.1	AT1G52570.1	14	1	1	phospholipase D alpha 2	1	14	1	1	5	9	11	10	6	8	9	6	9	12	0	1	0	0	1	0	0	0	0	0	0	1	0	0	1	0	0	0	0	0	15.1	1.6	1.6	91.597	810	810	53
AT1G52590.1	AT1G52590.1	4	4	4	Putative thiol-disulphide oxidoreductase DCC	1	4	4	4	0	1	0	0	2	2	0	1	2	1	0	1	0	0	2	2	0	1	2	1	0	1	0	0	2	2	0	1	2	1	23.3	23.3	23.3	19.708	172	172	115
AT1G52600.1	AT1G52600.1	5	5	5	Peptidase S24/S26A/S26B/S26C family protein	1	5	5	5	3	4	2	3	3	5	4	2	4	5	3	4	2	3	3	5	4	2	4	5	3	4	2	3	3	5	4	2	4	5	30	30	30	20.021	180	180	96.1
AT1G52670.1	AT1G52670.1	9	9	9	Single hybrid motif superfamily protein	1	9	9	9	6	5	5	7	6	8	6	5	7	5	6	5	5	7	6	8	6	5	7	5	6	5	5	7	6	8	6	5	7	5	52.9	52.9	52.9	29.573	274	274	97.7			3
AT1G52690.2;AT1G52690.1	AT1G52690.2;AT1G52690.1	9;9	9;9	9;9	Late embryogenesis abundant protein (LEA) family protein ; Late embryogenesis abundant protein (LEA) family protein	2	9	9	9	1	1	6	2	1	3	1	0	2	4	1	1	6	2	1	3	1	0	2	4	1	1	6	2	1	3	1	0	2	4	47.9	47.9	47.9	18.1	169	169;169	108
AT1G52730.2;AT1G52730.1	AT1G52730.2;AT1G52730.1	15;15	6;6	6;6	Transducin/WD40 repeat-like superfamily protein ; Transducin/WD40 repeat-like superfamily protein	2	15	6	6	10	8	10	11	6	11	10	8	10	8	3	2	2	2	1	2	3	1	3	2	3	2	2	2	1	2	3	1	3	2	50.7	20.4	20.4	37.754	343	343;343	91.7
AT1G52740.1;AT3G54560.1;AT4G13570.1;AT4G13570.2	AT1G52740.1	7;3;2;2	6;3;2;2	3;0;0;0	histone H2A protein 9	4	7	6	3	3	3	3	2	2	3	3	2	2	5	2	2	2	1	1	2	2	1	1	4	0	1	1	0	0	0	0	0	0	1	46.3	39.6	16.4	14.271	134	134;136;118;124	121
AT1G52760.1	AT1G52760.1	10	10	10	lysophospholipase 2	1	10	10	10	8	6	7	7	3	7	8	4	5	7	8	6	7	7	3	7	8	4	5	7	8	6	7	7	3	7	8	4	5	7	42.8	42.8	42.8	36.975	332	332	87.1
AT1G52780.1	AT1G52780.1	18	18	18	Protein of unknown function (DUF2921)	1	18	18	18	9	7	9	7	4	6	7	3	6	7	9	7	9	7	4	6	7	3	6	7	9	7	9	7	4	6	7	3	6	7	20.2	20.2	20.2	119.96	1059	1059	88.3
AT1G52827.1	AT1G52827.1	1	1	1	cadmium tolerance 1	1	1	1	1	0	0	0	0	0	1	0	0	0	0	0	0	0	0	0	1	0	0	0	0	0	0	0	0	0	1	0	0	0	0	28.6	28.6	28.6	5.7448	49	49	100
AT1G52930.1	AT1G52930.1	7	7	6	Ribosomal RNA processing Brix domain protein	1	7	7	6	3	1	3	3	0	3	0	0	1	2	3	1	3	3	0	3	0	0	1	2	3	1	3	3	0	2	0	0	1	2	24.1	24.1	21.2	36.696	320	320	77.8
AT1G53000.1	AT1G53000.1	15	15	15	Nucleotide-diphospho-sugar transferases superfamily protein	1	15	15	15	11	5	10	8	5	8	7	5	10	7	11	5	10	8	5	8	7	5	10	7	11	5	10	8	5	8	7	5	10	7	65.2	65.2	65.2	32.245	290	290	89.9		1
AT1G53050.1	AT1G53050.1	6	3	3	Protein kinase superfamily protein	1	6	3	3	2	3	1	4	2	2	0	0	1	1	1	2	1	2	2	0	0	0	0	0	1	2	1	2	2	0	0	0	0	0	9.7	6.3	6.3	77.506	694	694	52.4
AT1G53070.1	AT1G53070.1	6	6	6	Legume lectin family protein	1	6	6	6	3	2	6	1	1	2	1	1	1	1	3	2	6	1	1	2	1	1	1	1	3	2	6	1	1	2	1	1	1	1	21	21	21	30.378	272	272	74.3
AT1G53120.1	AT1G53120.1	8	8	8	RNA-binding S4 domain-containing protein	1	8	8	8	2	1	1	0	1	5	2	0	3	4	2	1	1	0	1	5	2	0	3	4	2	1	1	0	1	5	2	0	3	4	25.3	25.3	25.3	34.555	320	320	111
AT1G53165.1;AT1G53165.2;AT1G53165.3	AT1G53165.1;AT1G53165.2;AT1G53165.3	19;19;18	19;19;18	14;14;13	Protein kinase superfamily protein ; Protein kinase superfamily protein ; Protein kinase superfamily protein	3	19	19	14	11	11	11	5	6	7	8	3	7	8	11	11	11	5	6	7	8	3	7	8	8	8	8	3	5	5	6	3	4	6	34.6	34.6	24.7	75.446	680	680;680;688	86.1		1
AT1G53210.1	AT1G53210.1	12	12	12	sodium/calcium exchanger family protein / calcium-binding EF hand family protein	1	12	12	12	9	9	9	10	8	9	8	10	9	10	9	9	9	10	8	9	8	10	9	10	9	9	9	10	8	9	8	10	9	10	18.8	18.8	18.8	63.416	585	585	97.7
AT1G53240.1	AT1G53240.1	20	18	11	Lactate/malate dehydrogenase family protein	1	20	18	11	14	15	16	17	11	17	14	14	19	15	12	13	14	15	9	15	12	12	17	13	6	7	8	8	4	9	6	5	10	7	62.5	59.2	38.7	35.804	341	341	90.4
AT1G53280.1	AT1G53280.1	12	12	12	Class I glutamine amidotransferase-like superfamily protein	1	12	12	12	7	6	6	4	7	7	4	6	7	8	7	6	6	4	7	7	4	6	7	8	7	6	6	4	7	7	4	6	7	8	35.8	35.8	35.8	46.99	438	438	99.8
AT1G53300.1	AT1G53300.1	3	3	3	tetratricopetide-repeat thioredoxin-like 1	1	3	3	3	1	2	1	0	0	2	1	0	0	1	1	2	1	0	0	2	1	0	0	1	1	2	1	0	0	2	1	0	0	1	6.7	6.7	6.7	76.114	699	699	73.3
AT1G53310.3;AT1G53310.2;AT1G53310.1	AT1G53310.3;AT1G53310.2;AT1G53310.1	76;76;76	52;52;52	36;36;36	phosphoenolpyruvate carboxylase 1 ; phosphoenolpyruvate carboxylase 1 ; phosphoenolpyruvate carboxylase 1	3	76	52	36	50	52	65	58	38	60	49	45	58	61	32	33	43	37	26	40	31	30	39	41	20	22	28	24	14	27	21	17	25	28	72.8	49.7	37.1	110.28	967	967;967;967	99.8		1	3
AT1G53345.1	AT1G53345.1	2	2	2	unknown protein; INVOLVED IN: biological_process unknown; LOCATED IN: endomembrane system; EXPRESSED IN: 8 plant structures; EXPRESSED DURING: 4 anthesis, F mature embryo stage, petal differentiation and expansion stage, E expanded cotyledon stage, D bila	1	2	2	2	0	0	1	0	0	0	0	0	1	0	0	0	1	0	0	0	0	0	1	0	0	0	1	0	0	0	0	0	1	0	7.1	7.1	7.1	36.68	325	325	101
AT1G53400.1;AT1G16960.1	AT1G53400.1;AT1G16960.1	4;2	4;2	4;2	Ubiquitin domain-containing protein ; Ubiquitin domain-containing protein	2	4	4	4	0	0	1	0	1	3	1	2	1	3	0	0	1	0	1	3	1	2	1	3	0	0	1	0	1	3	1	2	1	3	31.6	31.6	31.6	12.706	114	114;114	139
AT1G53430.2;AT1G53430.1	AT1G53430.2;AT1G53430.1	26;26	25;25	11;11	Leucine-rich repeat transmembrane protein kinase ; Leucine-rich repeat transmembrane protein kinase	2	26	25	11	13	7	13	11	3	13	16	5	11	12	12	7	12	10	3	13	16	5	10	12	5	3	5	6	1	8	7	2	5	6	28.2	27.2	11.4	110.23	997	997;1030	97.8
AT1G53440.1	AT1G53440.1	22	6	6	Leucine-rich repeat transmembrane protein kinase	1	22	6	6	10	7	13	8	3	10	12	5	8	10	2	2	4	3	1	4	2	2	1	3	2	2	4	3	1	4	2	2	1	3	25.6	8.3	8.3	114.85	1035	1035	84.3
AT1G53460.1	AT1G53460.1	2	2	2	BEST Arabidopsis thaliana protein match is: Ran BP2/NZF zinc finger-like superfamily protein (TAIR:AT1G70650.2); Has 485 Blast hits to 413 proteins in 88 species: Archae - 11; Bacteria - 27; Metazoa - 119; Fungi - 17; Plants - 101; Viruses - 2; Other Euka	1	2	2	2	1	1	0	0	1	1	0	0	0	0	1	1	0	0	1	1	0	0	0	0	1	1	0	0	1	1	0	0	0	0	5.7	5.7	5.7	36.51	314	314	58.5
AT1G53500.1	AT1G53500.1	33	24	17	NAD-dependent epimerase/dehydratase family protein	1	33	24	17	23	20	22	22	16	20	23	19	21	23	16	13	14	14	10	13	15	12	13	16	10	9	8	9	7	10	10	9	9	10	55.9	38.4	28.6	75.225	667	667	92.2
AT1G53510.1;AT3G14720.1	AT1G53510.1	9;4	6;2	4;0	mitogen-activated protein kinase 18	2	9	6	4	4	2	2	5	1	3	2	2	1	4	3	1	0	3	0	2	1	2	1	2	2	0	0	2	0	1	0	1	0	0	14.3	10.1	7.2	69.351	615	615;598	98.5
AT1G53520.1	AT1G53520.1	12	12	12	Chalcone-flavanone isomerase family protein	1	12	12	12	7	6	8	7	3	8	6	5	6	7	7	6	8	7	3	8	6	5	6	7	7	6	8	7	3	8	6	5	6	7	50.2	50.2	50.2	30.729	287	287	94.2		2
AT1G53580.1;AT1G53580.2	AT1G53580.1;AT1G53580.2	12;11	12;11	12;11	glyoxalase II 3 ; glyoxalase II 3	2	12	12	12	7	9	8	8	6	9	6	4	7	8	7	9	8	8	6	9	6	4	7	8	7	9	8	8	6	9	6	4	7	8	63.6	63.6	63.6	32.332	294	294;294	99.9
AT1G53590.1	AT1G53590.1	10	10	10	Calcium-dependent lipid-binding (CaLB domain) family protein	1	10	10	10	3	3	4	1	1	3	3	1	1	3	3	3	4	1	1	3	3	1	1	3	3	3	4	1	1	3	3	1	1	3	19	19	19	84.9	751	751	84.1			1
AT1G53645.1	AT1G53645.1	16	16	16	hydroxyproline-rich glycoprotein family protein	1	16	16	16	8	7	9	9	4	5	5	5	9	10	8	7	9	9	4	5	5	5	9	10	8	7	9	9	4	5	5	5	9	10	37.5	37.5	37.5	56.918	523	523	95.4
AT1G53670.1;AT1G53670.2	AT1G53670.1;AT1G53670.2	5;4	5;4	5;4	methionine sulfoxide reductase B 1 ; methionine sulfoxide reductase B 1	2	5	5	5	3	2	3	2	2	3	2	3	2	4	3	2	3	2	2	3	2	3	2	4	3	2	3	2	2	3	2	3	2	4	29.7	29.7	29.7	22.607	202	202;195	97.1
AT1G53710.2;AT1G53710.1	AT1G53710.2;AT1G53710.1	2;2	2;2	2;2	Calcineurin-like metallo-phosphoesterase superfamily protein ; Calcineurin-like metallo-phosphoesterase superfamily protein	2	2	2	2	1	2	1	1	1	1	2	0	0	0	1	2	1	1	1	1	2	0	0	0	1	2	1	1	1	1	2	0	0	0	7.1	7.1	7.1	51.166	448	448;528	61.6
AT1G53720.1	AT1G53720.1	8	8	8	cyclophilin 59	1	8	8	8	3	3	4	2	3	3	4	3	4	2	3	3	4	2	3	3	4	3	4	2	3	3	4	2	3	3	4	3	4	2	20	20	20	58.828	506	506	96.7
AT1G53730.2;AT1G53730.1;AT1G78980.1	AT1G53730.2;AT1G53730.1	13;13;1	11;11;0	11;11;0	STRUBBELIG-receptor family 6 ; STRUBBELIG-receptor family 6	3	13	11	11	3	6	9	8	4	6	4	1	6	8	3	5	8	7	4	5	4	1	6	7	3	5	8	7	4	5	4	1	6	7	19.4	17.5	17.5	78.171	720	720;719;699	94.9		1
AT1G53750.1;AT1G53780.1;AT1G53780.3;REV__AT1G53750.1	AT1G53750.1	44;5;5;1	44;5;5;1	39;0;0;1	regulatory particle triple-A 1A	4	44	44	39	28	33	27	26	24	36	26	21	32	33	28	33	27	26	24	36	26	21	32	33	25	29	23	22	22	32	21	18	27	30	80.5	80.5	78.9	47.803	426	426;598;599;426	93
AT1G53760.1;AT1G53760.2	AT1G53760.1;AT1G53760.2	8;6	8;6	8;6	unknown protein; FUNCTIONS IN: molecular_function unknown; INVOLVED IN: biological_process unknown; LOCATED IN: mitochondrion, plasma membrane, plastid, membrane; EXPRESSED IN: 25 plant structures; EXPRESSED DURING: 13 growth stages; CONTAINS InterPro DOM	2	8	8	8	4	4	5	5	3	7	3	3	6	7	4	4	5	5	3	7	3	3	6	7	4	4	5	5	3	7	3	3	6	7	38.6	38.6	38.6	30.606	272	272;212	94.8
AT1G53770.1;AT1G53770.2	AT1G53770.1;AT1G53770.2	6;6	3;3	3;3	O-fucosyltransferase family protein ; O-fucosyltransferase family protein	2	6	3	3	1	3	2	1	0	4	1	0	1	3	0	1	1	0	0	1	0	0	0	1	0	1	1	0	0	1	0	0	0	1	10.5	6.4	6.4	63.942	563	563;601	94
AT1G53780.2	AT1G53780.2	6	1	1	peptidyl-prolyl cis-trans isomerases;hydrolases;nucleoside-triphosphatases;ATP binding;nucleotide binding;ATPases	1	6	1	1	3	4	4	4	3	4	5	3	5	3	0	0	0	0	1	0	0	0	0	0	0	0	0	0	1	0	0	0	0	0	9	1.9	1.9	69.186	620	620	83
AT1G53800.1;AT1G53800.2	AT1G53800.1;AT1G53800.2	6;6	6;6	6;6	unknown protein; BEST Arabidopsis thaliana protein match is: unknown protein (TAIR:AT1G53250.1); Has 1136 Blast hits to 882 proteins in 242 species: Archae - 2; Bacteria - 216; Metazoa - 257; Fungi - 77; Plants - 87; Viruses - 4; Other Eukaryotes - 493 (s	2	6	6	6	1	2	1	1	0	0	1	1	1	1	1	2	1	1	0	0	1	1	1	1	1	2	1	1	0	0	1	1	1	1	10.7	10.7	10.7	64.02	568	568;572	89
AT1G53830.1;AT2G26440.1;AT1G23200.1;AT4G15980.1	AT1G53830.1	8;1;1;1	3;0;0;0	3;0;0;0	pectin methylesterase 2	4	8	3	3	4	2	4	3	1	6	4	1	3	6	1	0	2	0	1	1	0	1	0	1	1	0	2	0	1	1	0	1	0	1	16.9	7.7	7.7	64.172	587	587;547;554;701	92.6			1
AT1G53840.1	AT1G53840.1	13	13	13	pectin methylesterase 1	1	13	13	13	6	8	7	4	6	8	2	5	4	9	6	8	7	4	6	8	2	5	4	9	6	8	7	4	6	8	2	5	4	9	26.5	26.5	26.5	64.148	586	586	88.6		1
AT1G53850.2;AT1G53850.1	AT1G53850.2;AT1G53850.1	17;17	3;3	3;3	20S proteasome alpha subunit E1 ; 20S proteasome alpha subunit E1	2	17	3	3	13	10	12	11	8	11	10	11	12	16	3	2	2	1	2	3	2	3	2	2	3	2	2	1	2	3	2	3	2	2	75.9	22.8	22.8	25.947	237	237;237	95.4
AT1G53900.1;AT1G53880.1	AT1G53900.1;AT1G53880.1	7;7	5;5	5;5	Eukaryotic translation initiation factor 2B (eIF-2B) family protein ; Eukaryotic translation initiation factor 2B (eIF-2B) family protein	2	7	5	5	1	3	1	3	0	2	1	3	0	4	1	3	1	2	0	2	1	2	0	3	1	3	1	2	0	2	1	2	0	3	14.3	11.9	11.9	65.135	580	580;580	92.2
AT1G54000.1	AT1G54000.1	14	13	12	GDSL-like Lipase/Acylhydrolase superfamily protein	1	14	13	12	13	13	14	14	9	14	13	10	13	13	12	12	13	13	9	13	12	10	12	12	11	11	12	12	8	12	11	9	11	11	51.4	47.3	45.3	43.194	391	391	92.5			7
AT1G54010.1	AT1G54010.1	18	18	17	GDSL-like Lipase/Acylhydrolase superfamily protein	1	18	18	17	16	15	16	16	15	17	16	16	16	16	16	15	16	16	15	17	16	16	16	16	15	14	15	15	15	16	15	16	15	15	58.5	58.5	54.4	43.143	386	386	92.9			2
AT1G54030.1	AT1G54030.1	13	13	13	GDSL-like Lipase/Acylhydrolase superfamily protein	1	13	13	13	5	4	7	4	4	7	5	5	7	6	5	4	7	4	4	7	5	5	7	6	5	4	7	4	4	7	5	5	7	6	38.4	38.4	38.4	46.082	417	417	101
AT1G54060.1	AT1G54060.1	4	4	4	6B-interacting protein 1-like 1	1	4	4	4	2	0	2	3	1	2	2	1	1	2	2	0	2	3	1	2	2	1	1	2	2	0	2	3	1	2	2	1	1	2	13.1	13.1	13.1	41.731	383	383	103
AT1G54080.1;AT1G54080.2	AT1G54080.1;AT1G54080.2	13;13	13;13	7;7	oligouridylate-binding protein 1A ; oligouridylate-binding protein 1A	2	13	13	7	5	8	6	3	7	6	6	6	6	9	5	8	6	3	7	6	6	6	6	9	2	3	2	1	1	2	2	1	2	5	38.3	38.3	27.2	47.233	426	426;430	100
AT1G54090.1	AT1G54090.1	16	16	12	exocyst subunit exo70 family protein D2	1	16	16	12	6	3	8	3	5	7	4	4	3	7	6	3	8	3	5	7	4	4	3	7	6	3	7	2	5	5	4	3	2	3	32.2	32.2	25.1	70.77	622	622	91.2
AT1G54100.2;AT1G54100.1	AT1G54100.2;AT1G54100.1	24;24	24;24	24;24	aldehyde dehydrogenase 7B4 ; aldehyde dehydrogenase 7B4	2	24	24	24	15	17	16	17	11	17	18	13	17	17	15	17	16	17	11	17	18	13	17	17	15	17	16	17	11	17	18	13	17	17	60	60	60	54.208	508	508;508	91.8			1
AT1G54140.1	AT1G54140.1	3	3	3	TATA binding protein associated factor 21kDa subunit	1	3	3	3	0	0	1	1	0	0	1	1	0	0	0	0	1	1	0	0	1	1	0	0	0	0	1	1	0	0	1	1	0	0	16.9	16.9	16.9	20.597	183	183	92.5
AT1G54170.1	AT1G54170.1	13	11	11	CTC-interacting domain 3	1	13	11	11	7	6	8	4	4	6	8	5	4	7	6	5	6	4	4	5	7	5	4	6	6	5	6	4	4	5	7	5	4	6	24.9	22.3	22.3	65.389	587	587	86
AT1G54220.2;AT1G54220.1	AT1G54220.2;AT1G54220.1	21;21	17;17	17;17	Dihydrolipoamide acetyltransferase, long form protein ; Dihydrolipoamide acetyltransferase, long form protein	2	21	17	17	12	13	16	14	8	15	15	9	16	16	9	10	13	11	5	12	11	6	13	13	9	10	13	11	5	12	11	6	13	13	34.7	26.3	26.3	58.467	539	539;539	97.9
AT1G54250.1;AT3G59600.1	AT1G54250.1;AT3G59600.1	3;2	3;2	3;2	RNA polymerase Rpb8 ; RNA polymerase Rpb8	2	3	3	3	2	3	1	1	2	3	1	2	1	2	2	3	1	1	2	3	1	2	1	2	2	3	1	1	2	3	1	2	1	2	19.2	19.2	19.2	16.511	146	146;146	106
AT1G54270.1;AT1G54270.2	AT1G54270.1;AT1G54270.2	34;32	34;32	8;8	eif4a-2 ; eif4a-2	2	34	34	8	23	23	27	25	23	30	28	24	30	29	23	23	27	25	23	30	28	24	30	29	4	5	6	5	5	7	6	5	7	6	88.6	88.6	28.9	46.762	412	412;407	92.1		3
AT1G54310.2;AT1G54310.1	AT1G54310.2;AT1G54310.1	4;2	4;2	4;2	S-adenosyl-L-methionine-dependent methyltransferases superfamily protein ; S-adenosyl-L-methionine-dependent methyltransferases superfamily protein	2	4	4	4	1	1	3	1	0	0	0	0	0	1	1	1	3	1	0	0	0	0	0	1	1	1	3	1	0	0	0	0	0	1	10.8	10.8	10.8	49.368	454	454;245	58
AT1G54320.1;AT1G79450.2;AT1G16360.1;AT1G79450.1	AT1G54320.1	7;1;1;1	7;1;1;1	4;0;0;0	LEM3 (ligand-effect modulator 3) family protein / CDC50 family protein	4	7	7	4	2	3	3	2	2	1	2	3	2	3	2	3	3	2	2	1	2	3	2	3	1	2	2	1	2	1	1	2	0	2	20.9	20.9	13.2	38.954	349	349;283;336;350	98.9
AT1G54340.1	AT1G54340.1	21	13	13	isocitrate dehydrogenase	1	21	13	13	12	14	13	12	7	15	10	9	13	11	6	7	5	4	3	8	3	7	6	4	6	7	5	4	3	8	3	7	6	4	54.1	37.5	37.5	47.234	416	416	94
AT1G54350.1	AT1G54350.1	14	14	14	ABC transporter family protein	1	14	14	14	5	4	7	6	2	8	4	2	5	5	5	4	7	6	2	8	4	2	5	5	5	4	7	6	2	8	4	2	5	5	21.1	21.1	21.1	80.053	706	706	87.4
AT1G54360.4;AT1G54360.5;AT1G54360.3;AT1G54360.1;AT1G54360.2	AT1G54360.4;AT1G54360.5;AT1G54360.3;AT1G54360.1;AT1G54360.2	3;3;3;3;3	3;3;3;3;3	3;3;3;3;3	TBP-ASSOCIATED FACTOR 6B ; TBP-ASSOCIATED FACTOR 6B ; TBP-ASSOCIATED FACTOR 6B ; TBP-ASSOCIATED FACTOR 6B ; TBP-ASSOCIATED FACTOR 6B	5	3	3	3	0	1	1	0	0	1	2	0	0	0	0	1	1	0	0	1	2	0	0	0	0	1	1	0	0	1	2	0	0	0	9.8	9.8	9.8	48.131	428	428;476;497;504;527	80.3
AT1G54410.1	AT1G54410.1	4	4	4	dehydrin family protein	1	4	4	4	1	1	1	2	1	2	1	1	2	3	1	1	1	2	1	2	1	1	2	3	1	1	1	2	1	2	1	1	2	3	30.6	30.6	30.6	10.796	98	98	126
AT1G54450.1	AT1G54450.1	6	1	1	Calcium-binding EF-hand family protein	1	6	1	1	4	2	4	5	2	3	3	2	0	3	1	1	0	1	0	0	0	0	0	0	1	1	0	1	0	0	0	0	0	0	10.7	1.9	1.9	61.938	535	535	36
AT1G54460.1	AT1G54460.1	2	2	2	TPX2 (targeting protein for Xklp2) protein family	1	2	2	2	0	1	1	0	1	1	0	1	0	0	0	1	1	0	1	1	0	1	0	0	0	1	1	0	1	1	0	1	0	0	10.7	10.7	10.7	37.398	338	338	88.6
AT1G54490.1	AT1G54490.1	18	17	17	exoribonuclease 4	1	18	17	17	10	7	7	8	3	8	6	2	6	11	9	6	7	8	3	8	5	2	6	11	9	6	7	8	3	8	5	2	6	11	22.5	21.4	21.4	107.78	947	947	92.4
AT1G54500.1	AT1G54500.1	9	9	9	Rubredoxin-like superfamily protein	1	9	9	9	8	7	4	5	6	7	6	6	6	7	8	7	4	5	6	7	6	6	6	7	8	7	4	5	6	7	6	6	6	7	53.8	53.8	53.8	21.874	195	195	84.7			9
AT1G54520.1	AT1G54520.1	12	12	12	unknown protein; FUNCTIONS IN: molecular_function unknown; INVOLVED IN: biological_process unknown; LOCATED IN: chloroplast; EXPRESSED IN: 24 plant structures; EXPRESSED DURING: 15 growth stages; CONTAINS InterPro DOMAIN/s: Protein of unknown function DUF	1	12	12	12	5	7	9	8	5	8	6	5	7	11	5	7	9	8	5	8	6	5	7	11	5	7	9	8	5	8	6	5	7	11	35.5	35.5	35.5	42.843	391	391	95.5
AT1G54570.1	AT1G54570.1	23	23	23	Esterase/lipase/thioesterase family protein	1	23	23	23	14	13	14	11	9	15	11	7	11	17	14	13	14	11	9	15	11	7	11	17	14	13	14	11	9	15	11	7	11	17	39.3	39.3	39.3	78.203	704	704	91.5
AT1G54580.1;AT1G54630.2	AT1G54580.1;AT1G54630.2	2;1	2;1	1;0	acyl carrier protein 2 ; acyl carrier protein 3	2	2	2	1	2	2	2	2	2	2	2	2	2	1	2	2	2	2	2	2	2	2	2	1	1	1	1	1	1	1	1	1	1	0	22.8	22.8	15.4	14.528	136	136;107	81.3
AT1G54610.3;AT1G54610.1;AT1G54610.2	AT1G54610.3;AT1G54610.1;AT1G54610.2	6;6;6	3;3;3	2;2;2	Protein kinase superfamily protein ; Protein kinase superfamily protein ; Protein kinase superfamily protein	3	6	3	2	3	4	2	3	0	5	1	1	4	3	2	3	2	1	0	3	1	1	3	2	1	2	1	1	0	2	0	0	2	1	10.1	6.1	4.2	63.287	572	572;572;573	83.2
AT1G54630.1	AT1G54630.1	2	1	1	acyl carrier protein 3	1	2	1	1	2	2	2	2	2	2	2	2	2	2	1	1	1	1	1	1	1	1	1	1	1	1	1	1	1	1	1	1	1	1	22.8	15.4	15.4	14.65	136	136	97.7
AT1G54710.1	AT1G54710.1	4	4	4	homolog of yeast autophagy 18 (ATG18) H	1	4	4	4	2	2	2	1	1	3	2	1	1	2	2	2	2	1	1	3	2	1	1	2	2	2	2	1	1	3	2	1	1	2	6.4	6.4	6.4	100.51	927	927	94.7
AT1G54730.2;AT1G54730.3	AT1G54730.2;AT1G54730.3	2;1	2;1	2;1	Major facilitator superfamily protein ; Major facilitator superfamily protein	2	2	2	2	0	1	0	0	1	2	0	0	1	1	0	1	0	0	1	2	0	0	1	1	0	1	0	0	1	2	0	0	1	1	7.7	7.7	7.7	50.739	470	470;332	106
AT1G54780.1	AT1G54780.1	12	12	12	thylakoid lumen 18.3 kDa protein	1	12	12	12	10	12	11	11	9	11	11	12	12	11	10	12	11	11	9	11	11	12	12	11	10	12	11	11	9	11	11	12	12	11	44.9	44.9	44.9	31.138	285	285	86.2			1
AT1G54850.1	AT1G54850.1	1	1	1	HSP20-like chaperones superfamily protein	1	1	1	1	0	1	0	0	0	0	0	0	0	0	0	1	0	0	0	0	0	0	0	0	0	1	0	0	0	0	0	0	0	0	12.1	12.1	12.1	22.298	206	206	22
AT1G54860.1	AT1G54860.1	4	4	4	Glycoprotein membrane precursor GPI-anchored	1	4	4	4	1	1	3	2	2	2	2	1	2	2	1	1	3	2	2	2	2	1	2	2	1	1	3	2	2	2	2	1	2	2	22.5	22.5	22.5	21.569	200	200	98.5
AT1G54870.1	AT1G54870.1	5	5	5	NAD(P)-binding Rossmann-fold superfamily protein	1	5	5	5	1	2	0	1	2	2	0	1	1	2	1	2	0	1	2	2	0	1	1	2	1	2	0	1	2	2	0	1	1	2	20	20	20	36.764	335	335	97.7
AT1G54990.1	AT1G54990.1	13	13	13	alpha/beta-Hydrolases superfamily protein	1	13	13	13	6	7	5	5	5	8	6	5	6	8	6	7	5	5	5	8	6	5	6	8	6	7	5	5	5	8	6	5	6	8	24.3	24.3	24.3	52.419	473	473	102
AT1G55000.3;AT1G55000.2;AT1G55000.1	AT1G55000.3;AT1G55000.2;AT1G55000.1	2;2;2	2;2;2	2;2;2	peptidoglycan-binding LysM domain-containing protein ; peptidoglycan-binding LysM domain-containing protein ; peptidoglycan-binding LysM domain-containing protein	3	2	2	2	1	1	1	1	0	0	0	0	0	1	1	1	1	1	0	0	0	0	0	1	1	1	1	1	0	0	0	0	0	1	14	14	14	24.903	221	221;221;221	64
AT1G55020.1	AT1G55020.1	59	59	56	lipoxygenase 1	1	59	59	56	38	36	40	38	25	38	37	23	38	46	38	36	40	38	25	38	37	23	38	46	36	35	38	36	25	37	35	22	37	44	68.8	68.8	65.9	98.044	859	859	96.2		1
AT1G55060.1	AT1G55060.1	7	1	1	ubiquitin 12	1	7	1	1	5	6	6	5	4	7	6	4	6	5	0	1	0	0	0	1	1	1	0	0	0	1	0	0	0	1	1	1	0	0	37.8	7	7	25.842	230	230	108
AT1G55090.1	AT1G55090.1	19	19	19	carbon-nitrogen hydrolase family protein	1	19	19	19	9	8	9	7	6	12	7	8	8	12	9	8	9	7	6	12	7	8	8	12	9	8	9	7	6	12	7	8	8	12	31.6	31.6	31.6	80.9	725	725	96.9		1	1
AT1G55120.1;AT1G55120.2;AT1G55120.3	AT1G55120.1;AT1G55120.2;AT1G55120.3	7;6;6	6;6;6	6;6;6	beta-fructofuranosidase 5 ; beta-fructofuranosidase 5 ; beta-fructofuranosidase 5	3	7	6	6	1	1	3	1	3	2	1	3	2	3	1	1	2	1	2	2	1	3	2	3	1	1	2	1	2	2	1	3	2	3	15.7	13.5	13.5	67.067	594	594;555;579	115
AT1G55130.1	AT1G55130.1	12	5	5	Endomembrane protein 70 protein family	1	12	5	5	5	2	8	3	3	5	4	3	4	7	1	0	3	0	1	0	0	0	0	2	1	0	3	0	1	0	0	0	0	2	19.5	8	8	73.622	637	637	99.1
AT1G55140.1;AT1G55140.2	AT1G55140.1;AT1G55140.2	7;4	7;4	7;4	Ribonuclease III family protein ; Ribonuclease III family protein	2	7	7	7	1	2	4	2	1	3	2	2	3	2	1	2	4	2	1	3	2	2	3	2	1	2	4	2	1	3	2	2	3	2	26.2	26.2	26.2	26.302	237	237;170	101
AT1G55150.1	AT1G55150.1	21	21	18	DEA(D/H)-box RNA helicase family protein	1	21	21	18	8	10	13	10	5	12	7	6	11	10	8	10	13	10	5	12	7	6	11	10	7	9	12	9	3	11	6	4	11	7	40.9	40.9	33.9	55.575	501	501	96.5
AT1G55160.1;AT1G55160.3	AT1G55160.1;AT1G55160.3	6;6	6;6	1;1	unknown protein; FUNCTIONS IN: molecular_function unknown; INVOLVED IN: biological_process unknown; LOCATED IN: mitochondrion, plastid; EXPRESSED IN: 24 plant structures; EXPRESSED DURING: 13 growth stages; BEST Arabidopsis thaliana protein match is: unkn	2	6	6	1	2	4	3	3	3	3	4	1	2	2	2	4	3	3	3	3	4	1	2	2	0	1	1	1	0	1	1	0	0	1	25	25	3.7	20.828	188	188;213	83.9
AT1G55170.1	AT1G55170.1	2	2	2	unknown protein; BEST Arabidopsis thaliana protein match is: unknown protein (TAIR:AT3G14750.1); Has 13439 Blast hits to 8993 proteins in 828 species: Archae - 344; Bacteria - 1469; Metazoa - 6958; Fungi - 1008; Plants - 683; Viruses - 29; Other Eukaryote	1	2	2	2	1	1	1	1	0	1	1	0	2	0	1	1	1	1	0	1	1	0	2	0	1	1	1	1	0	1	1	0	2	0	8.1	8.1	8.1	33.101	283	283	88.1
AT1G55190.1	AT1G55190.1	2	2	2	PRA1 (Prenylated rab acceptor) family protein	1	2	2	2	1	1	2	1	1	1	1	0	1	1	1	1	2	1	1	1	1	0	1	1	1	1	2	1	1	1	1	0	1	1	14.3	14.3	14.3	21.071	189	189	80.5
AT1G55210.2;AT1G55210.1	AT1G55210.2;AT1G55210.1	4;4	4;4	4;4	Disease resistance-responsive (dirigent-like protein) family protein ; Disease resistance-responsive (dirigent-like protein) family protein	2	4	4	4	1	1	3	1	1	0	2	0	0	1	1	1	3	1	1	0	2	0	0	1	1	1	3	1	1	0	2	0	0	1	18.2	18.2	18.2	20.618	187	187;187	72.6
AT1G55250.3;AT1G55250.1;AT1G55250.4;AT1G55250.2	AT1G55250.3;AT1G55250.1	5;4;2;1	5;4;2;1	5;4;2;1	histone mono-ubiquitination 2 ; histone mono-ubiquitination 2	4	5	5	5	1	0	0	1	0	1	0	0	1	1	1	0	0	1	0	1	0	0	1	1	1	0	0	1	0	1	0	0	1	1	6.7	6.7	6.7	103.22	899	899;900;397;383	117
AT1G55260.1;AT1G55260.2	AT1G55260.1;AT1G55260.2	5;4	5;4	5;4	Bifunctional inhibitor/lipid-transfer protein/seed storage 2S albumin superfamily protein ; Bifunctional inhibitor/lipid-transfer protein/seed storage 2S albumin superfamily protein	2	5	5	5	2	4	3	2	2	3	3	1	3	4	2	4	3	2	2	3	3	1	3	4	2	4	3	2	2	3	3	1	3	4	20.7	20.7	20.7	25.308	227	227;224	99.5
AT1G55265.1	AT1G55265.1	2	2	2	Protein of unknown function, DUF538	1	2	2	2	1	0	1	0	0	1	0	0	0	1	1	0	1	0	0	1	0	0	0	1	1	0	1	0	0	1	0	0	0	1	10.3	10.3	10.3	19.137	175	175	73.5
AT1G55325.1;AT1G55325.2	AT1G55325.1;AT1G55325.2	5;5	5;5	5;5	RNA polymerase II transcription mediators ; RNA polymerase II transcription mediators	2	5	5	5	1	1	1	2	0	3	1	1	3	1	1	1	1	2	0	3	1	1	3	1	1	1	1	2	0	3	1	1	3	1	4.7	4.7	4.7	208.46	1921	1921;2001	110
AT1G55340.2;AT1G55340.1	AT1G55340.2;AT1G55340.1	1;1	1;1	1;1	Protein of unknown function (DUF1639) ; Protein of unknown function (DUF1639)	2	1	1	1	1	0	0	0	0	0	0	0	0	0	1	0	0	0	0	0	0	0	0	0	1	0	0	0	0	0	0	0	0	0	5.1	5.1	5.1	22.306	195	195;205	6
AT1G55370.1;AT1G55370.2	AT1G55370.1;AT1G55370.2	1;1	1;1	1;1	NDH-dependent cyclic electron flow 5 ; NDH-dependent cyclic electron flow 5	2	1	1	1	1	1	1	0	0	1	1	0	1	1	1	1	1	0	0	1	1	0	1	1	1	1	1	0	0	1	1	0	1	1	3.6	3.6	3.6	34.384	308	308;354	91.3
AT1G55450.1;AT1G55450.2;AT3G54150.1	AT1G55450.1;AT1G55450.2	19;18;3	19;18;3	19;18;3	S-adenosyl-L-methionine-dependent methyltransferases superfamily protein ; S-adenosyl-L-methionine-dependent methyltransferases superfamily protein	3	19	19	19	11	11	12	12	7	11	8	10	12	14	11	11	12	12	7	11	8	10	12	14	11	11	12	12	7	11	8	10	12	14	55.6	55.6	55.6	34.475	311	311;320;323	92.4
AT1G55460.1	AT1G55460.1	2	2	2	DNA/RNA-binding protein Kin17, conserved region	1	2	2	2	2	0	1	0	1	2	0	0	0	1	2	0	1	0	1	2	0	0	0	1	2	0	1	0	1	2	0	0	0	1	6.6	6.6	6.6	47.287	411	411	75.4
AT1G55480.1	AT1G55480.1	29	29	29	protein containing PDZ domain, a K-box domain, and a TPR region	1	29	29	29	20	16	17	20	13	15	19	16	20	22	20	16	17	20	13	15	19	16	20	22	20	16	17	20	13	15	19	16	20	22	65.7	65.7	65.7	37.41	335	335	96.4
AT1G55490.2;AT1G55490.1	AT1G55490.2;AT1G55490.1	58;58	15;15	13;13	chaperonin 60 beta ; chaperonin 60 beta	2	58	15	13	47	43	49	50	36	51	49	46	52	48	13	11	15	15	8	15	13	12	13	12	12	11	13	13	8	13	11	12	12	12	77.8	19.3	19.3	63.808	600	600;600	85.7		2	34
AT1G55500.2;AT1G55500.3;AT1G55500.1	AT1G55500.2;AT1G55500.3;AT1G55500.1	19;19;16	14;14;11	14;14;11	evolutionarily conserved C-terminal region 4 ; evolutionarily conserved C-terminal region 4 ; evolutionarily conserved C-terminal region 4	3	19	14	14	8	9	13	9	2	11	9	6	7	13	7	5	10	7	2	9	7	5	5	11	7	5	10	7	2	9	7	5	5	11	29.4	23.2	23.2	65.968	599	599;592;549	96.6
AT1G55510.1	AT1G55510.1	4	3	3	branched-chain alpha-keto acid decarboxylase E1 beta subunit	1	4	3	3	1	1	2	0	0	2	1	0	0	3	1	1	2	0	0	2	1	0	0	2	1	1	2	0	0	2	1	0	0	2	22.2	18.5	18.5	38.734	352	352	94.9
AT1G55520.2;AT1G55520.1	AT1G55520.2;AT1G55520.1	3;3	2;2	2;2	TATA binding protein 2 ; TATA binding protein 2	2	3	2	2	0	0	1	0	0	2	0	0	1	1	0	0	0	0	0	2	0	0	1	1	0	0	0	0	0	2	0	0	1	1	18.5	15	15	22.396	200	200;200	132
AT1G55540.1;AT1G55540.2	AT1G55540.1;AT1G55540.2	19;19	19;19	19;19	Nuclear pore complex protein ; Nuclear pore complex protein	2	19	19	19	9	11	9	5	6	11	3	3	2	8	9	11	9	5	6	11	3	3	2	8	9	11	9	5	6	11	3	3	2	8	15	15	15	192.57	1816	1816;1819	80.3
AT1G55570.1	AT1G55570.1	1	1	1	SKU5 similar 12	1	1	1	1	1	1	1	1	0	1	1	0	0	0	1	1	1	1	0	1	1	0	0	0	1	1	1	1	0	1	1	0	0	0	1.6	1.6	1.6	62.212	555	555	63.6
AT1G55620.2;AT1G55620.1	AT1G55620.2;AT1G55620.1	3;2	3;2	3;2	chloride channel F ; chloride channel F	2	3	3	3	1	1	1	2	1	2	0	1	1	2	1	1	1	2	1	2	0	1	1	2	1	1	1	2	1	2	0	1	1	2	6.4	6.4	6.4	83.548	781	781;585	93.8			1
AT1G55670.1	AT1G55670.1	5	5	5	photosystem I subunit G	1	5	5	5	4	5	4	5	1	4	5	1	5	3	4	5	4	5	1	4	5	1	5	3	4	5	4	5	1	4	5	1	5	3	21.9	21.9	21.9	17.085	160	160	84.1
AT1G55740.1	AT1G55740.1	4	4	4	seed imbibition 1	1	4	4	4	1	0	0	0	1	2	0	0	1	0	1	0	0	0	1	2	0	0	1	0	1	0	0	0	1	2	0	0	1	0	6.9	6.9	6.9	83.476	754	754	96
AT1G55750.1	AT1G55750.1	3	3	3	BSD domain (BTF2-like transcription factors, Synapse-associated proteins and DOS2-like proteins)	1	3	3	3	2	1	1	1	0	1	3	0	0	2	2	1	1	1	0	1	3	0	0	2	2	1	1	1	0	1	3	0	0	2	6.1	6.1	6.1	67.513	591	591	87.9
AT1G55805.1	AT1G55805.1	7	7	7	BolA-like family protein	1	7	7	7	2	0	3	3	0	3	3	0	2	3	2	0	3	3	0	3	3	0	2	3	2	0	3	3	0	3	3	0	2	3	51.2	51.2	51.2	17.672	160	160	102
AT1G55810.1;AT1G55810.3;AT1G55810.2	AT1G55810.1;AT1G55810.3;AT1G55810.2	15;15;13	11;11;10	11;11;10	uridine kinase-like 3 ; uridine kinase-like 3 ; uridine kinase-like 3	3	15	11	11	4	8	5	4	4	9	4	4	8	7	2	6	2	2	2	6	2	2	5	5	2	6	2	2	2	6	2	2	5	5	34.5	25.8	25.8	52.442	466	466;466;461	102
AT1G55820.1	AT1G55820.1	6	6	6	Kinase-related protein of unknown function (DUF1296)	1	6	6	6	1	1	2	0	0	1	0	1	0	3	1	1	2	0	0	1	0	1	0	3	1	1	2	0	0	1	0	1	0	3	12.2	12.2	12.2	61.876	575	575	107
AT1G55830.1;AT1G55830.2	AT1G55830.1;AT1G55830.2	4;4	4;4	4;4	unknown protein; CONTAINS InterPro DOMAIN/s: Protein of unknown function DUF812 (InterPro:IPR008530); Has 10940 Blast hits to 7289 proteins in 653 species: Archae - 228; Bacteria - 791; Metazoa - 6174; Fungi - 805; Plants - 342; Viruses - 19; Other Eukary	2	4	4	4	1	1	1	0	1	2	0	0	1	3	1	1	1	0	1	2	0	0	1	3	1	1	1	0	1	2	0	0	1	3	11.4	11.4	11.4	47.957	412	412;493	119
AT1G55840.1;AT1G55840.2;AT5G47730.3;AT5G47730.2;AT5G47730.1	AT1G55840.1;AT1G55840.2	7;5;1;1;1	7;5;1;1;1	7;5;1;1;1	Sec14p-like phosphatidylinositol transfer family protein ; Sec14p-like phosphatidylinositol transfer family protein	5	7	7	7	3	4	5	1	1	3	2	2	1	3	3	4	5	1	1	3	2	2	1	3	3	4	5	1	1	3	2	2	1	3	20.9	20.9	20.9	37	325	325;298;286;286;341	84.3		1
AT1G55850.1	AT1G55850.1	15	15	15	cellulose synthase like E1	1	15	15	15	7	7	9	4	3	8	6	4	7	8	7	7	9	4	3	8	6	4	7	8	7	7	9	4	3	8	6	4	7	8	23.6	23.6	23.6	82.346	729	729	98.6
AT1G55860.2;AT1G55860.1	AT1G55860.2;AT1G55860.1	55;55	55;55	21;21	ubiquitin-protein ligase 1 ; ubiquitin-protein ligase 1	2	55	55	21	9	6	20	18	9	28	14	7	26	32	9	6	20	18	9	28	14	7	26	32	3	3	4	8	3	9	5	3	10	12	18.8	18.8	7.8	404.99	3681	3681;3930	111			1
AT1G55880.1;AT1G55880.2	AT1G55880.1;AT1G55880.2	4;3	4;3	4;3	Pyridoxal-5-phosphate-dependent enzyme family protein ; Pyridoxal-5-phosphate-dependent enzyme family protein	2	4	4	4	1	1	1	0	0	1	0	0	0	0	1	1	1	0	0	1	0	0	0	0	1	1	1	0	0	1	0	0	0	0	9	9	9	45.437	421	421;348	48.2
AT1G55890.1	AT1G55890.1	25	25	25	Tetratricopeptide repeat (TPR)-like superfamily protein	1	25	25	25	13	12	15	10	7	13	10	7	12	12	13	12	15	10	7	13	10	7	12	12	13	12	15	10	7	13	10	7	12	12	65.1	65.1	65.1	44.994	398	398	91.9		1
AT1G55900.2;AT1G55900.1	AT1G55900.2;AT1G55900.1	6;6	6;6	6;6	Haloacid dehalogenase-like hydrolase (HAD) superfamily protein ; Haloacid dehalogenase-like hydrolase (HAD) superfamily protein	2	6	6	6	3	3	3	3	2	3	3	3	4	4	3	3	3	3	2	3	3	3	4	4	3	3	3	3	2	3	3	3	4	4	18.6	18.6	18.6	41.89	370	370;376	98.8
AT1G55910.1	AT1G55910.1	1	1	1	zinc transporter 11 precursor	1	1	1	1	0	1	0	0	0	0	0	0	0	0	0	1	0	0	0	0	0	0	0	0	0	1	0	0	0	0	0	0	0	0	3.7	3.7	3.7	35.461	326	326	24
AT1G55930.1	AT1G55930.1	7	2	2	CBS domain-containing protein / transporter associated domain-containing protein	1	7	2	2	3	4	5	1	2	4	4	2	3	4	1	1	2	0	0	1	1	0	0	1	1	1	2	0	0	1	1	0	0	1	13.2	3.1	3.1	72.928	653	653	73.6
AT1G55960.1	AT1G55960.1	1	1	1	Polyketide cyclase/dehydrase and lipid transport superfamily protein	1	1	1	1	1	1	0	0	0	0	0	0	0	0	1	1	0	0	0	0	0	0	0	0	1	1	0	0	0	0	0	0	0	0	3.2	3.2	3.2	45.324	403	403	11		1
AT1G56000.1;AT1G55980.1	AT1G56000.1;AT1G55980.1	15;11	15;11	15;11	FAD/NAD(P)-binding oxidoreductase family protein ; FAD/NAD(P)-binding oxidoreductase family protein	2	15	15	15	6	7	6	6	2	7	7	2	3	6	6	7	6	6	2	7	7	2	3	6	6	7	6	6	2	7	7	2	3	6	39.1	39.1	39.1	41.48	384	384;466	82.2		1	2
AT1G56050.1	AT1G56050.1	15	15	15	GTP-binding protein-related	1	15	15	15	11	12	11	10	10	11	10	9	9	10	11	12	11	10	10	11	10	9	9	10	11	12	11	10	10	11	10	9	9	10	52.3	52.3	52.3	45.628	421	421	93.8
AT1G56070.1	AT1G56070.1	75	75	46	Ribosomal protein S5/Elongation factor G/III/V family protein	1	75	75	46	60	61	63	62	43	61	62	51	63	70	60	61	63	62	43	61	62	51	63	70	37	40	41	40	30	39	40	32	41	43	76.4	76.4	54.3	93.89	843	843	94.7			12
AT1G56110.1	AT1G56110.1	37	37	21	homolog of nucleolar protein NOP56	1	37	37	21	22	24	30	22	16	26	23	19	23	25	22	24	30	22	16	26	23	19	23	25	11	13	16	13	9	15	13	11	15	14	67.2	67.2	41.8	58.673	522	522	93.1
AT1G56140.1;AT1G67520.1;AT4G11900.1;AT3G16030.1	AT1G56140.1	5;1;1;1	2;1;1;1	1;0;0;0	Leucine-rich repeat transmembrane protein kinase	4	5	2	1	4	3	2	1	2	3	1	0	3	3	1	1	1	1	1	1	1	0	1	2	0	0	0	0	0	0	0	0	0	1	5.6	3.1	2	113.75	1033	1033;587;849;850	83
AT1G56145.1;AT1G56145.2	AT1G56145.1;AT1G56145.2	6;6	5;5	4;4	Leucine-rich repeat transmembrane protein kinase ; Leucine-rich repeat transmembrane protein kinase	2	6	5	4	2	2	3	2	2	3	2	1	3	2	1	1	2	1	1	2	1	0	2	1	0	0	1	1	1	1	1	0	1	1	6	5.2	4.3	111.79	1012	1012;1039	97.2
AT1G56180.1	AT1G56180.1	9	9	9	unknown protein; INVOLVED IN: biological_process unknown; LOCATED IN: chloroplast; EXPRESSED IN: 23 plant structures; EXPRESSED DURING: 15 growth stages; BEST Arabidopsis thaliana protein match is: unknown protein (TAIR:AT5G27290.1); Has 436 Blast hits to	1	9	9	9	1	1	6	1	1	3	0	0	1	2	1	1	6	1	1	3	0	0	1	2	1	1	6	1	1	3	0	0	1	2	22.9	22.9	22.9	42.587	389	389	80.8
AT1G56190.2;AT1G56190.1	AT1G56190.2;AT1G56190.1	32;32	14;14	14;14	Phosphoglycerate kinase family protein ; Phosphoglycerate kinase family protein	2	32	14	14	27	28	29	27	21	27	27	24	28	27	12	12	12	11	10	11	11	11	12	11	12	12	12	11	10	11	11	11	12	11	87.7	50.6	50.6	42.615	405	405;478	90.1		2	1
AT1G56200.2;AT1G56200.1	AT1G56200.2;AT1G56200.1	2;2	2;2	2;2	embryo defective 1303 ; embryo defective 1303	2	2	2	2	1	1	1	1	0	1	1	0	1	2	1	1	1	1	0	1	1	0	1	2	1	1	1	1	0	1	1	0	1	2	15.9	15.9	15.9	15.702	151	151;154	120
AT1G56220.4;AT1G56220.2;AT1G56220.1;AT1G56220.3	AT1G56220.4;AT1G56220.2;AT1G56220.1;AT1G56220.3	1;1;1;1	1;1;1;1	1;1;1;1	Dormancy/auxin associated family protein ; Dormancy/auxin associated family protein ; Dormancy/auxin associated family protein ; Dormancy/auxin associated family protein	4	1	1	1	0	0	0	0	0	0	0	1	0	0	0	0	0	0	0	0	0	1	0	0	0	0	0	0	0	0	0	1	0	0	11.9	11.9	11.9	11.389	109	109;112;137;140	138
AT1G56230.2;AT1G56230.1	AT1G56230.2;AT1G56230.1	4;4	4;4	4;4	Protein of unknown function (DUF1399) ; Protein of unknown function (DUF1399)	2	4	4	4	1	2	0	0	0	1	0	0	4	1	1	2	0	0	0	1	0	0	4	1	1	2	0	0	0	1	0	0	4	1	5	5	5	84.822	742	742;752	109
AT1G56290.1	AT1G56290.1	10	10	10	CwfJ-like family protein	1	10	10	10	2	2	3	1	2	5	2	3	3	1	2	2	3	1	2	5	2	3	3	1	2	2	3	1	2	5	2	3	3	1	20.7	20.7	20.7	79.195	692	692	97.2
AT1G56330.1	AT1G56330.1	15	4	4	secretion-associated RAS 1B	1	15	4	4	14	12	13	13	9	13	13	12	13	13	4	4	3	3	3	3	4	3	3	2	4	4	3	3	3	3	4	3	3	2	78.8	31.6	31.6	21.986	193	193	88.8		1
AT1G56340.1;AT1G56340.2	AT1G56340.1;AT1G56340.2	21;18	21;18	15;12	calreticulin 1a ; calreticulin 1a	2	21	21	15	18	10	13	8	3	10	8	3	4	7	18	10	13	8	3	10	8	3	4	7	13	7	7	4	2	7	4	1	1	4	56.2	56.2	39.8	48.527	425	425;424	65.6
AT1G56350.1	AT1G56350.1	2	2	2	Peptide chain release factor 2	1	2	2	2	0	1	1	0	0	0	0	0	0	1	0	1	1	0	0	0	0	0	0	1	0	1	1	0	0	0	0	0	0	1	5	5	5	53.427	482	482	90.3
AT1G56423.1	AT1G56423.1	5	5	5	unknown protein; FUNCTIONS IN: molecular_function unknown; INVOLVED IN: biological_process unknown; LOCATED IN: endomembrane system; Has 30201 Blast hits to 17322 proteins in 780 species: Archae - 12; Bacteria - 1396; Metazoa - 17338; Fungi - 3422; Plants	1	5	5	5	2	3	1	1	1	4	3	1	3	3	2	3	1	1	1	4	3	1	3	3	2	3	1	1	1	4	3	1	3	3	22.2	22.2	22.2	30.11	270	270	89.2
AT1G56430.1	AT1G56430.1	7	7	7	nicotianamine synthase 4	1	7	7	7	2	2	4	1	1	3	1	1	1	2	2	2	4	1	1	3	1	1	1	2	2	2	4	1	1	3	1	1	1	2	24.4	24.4	24.4	36.351	324	324	78.7		2
AT1G56440.1;AT1G56440.2	AT1G56440.1;AT1G56440.2	10;10	10;10	10;10	Tetratricopeptide repeat (TPR)-like superfamily protein ; Tetratricopeptide repeat (TPR)-like superfamily protein	2	10	10	10	5	4	3	2	2	0	2	1	2	4	5	4	3	2	2	0	2	1	2	4	5	4	3	2	2	0	2	1	2	4	23.9	23.9	23.9	53.64	476	476;494	80.7
AT1G56450.1	AT1G56450.1	10	10	10	20S proteasome beta subunit G1	1	10	10	10	8	9	8	8	6	10	9	8	9	10	8	9	8	8	6	10	9	8	9	10	8	9	8	8	6	10	9	8	9	10	59.3	59.3	59.3	27.651	246	246	105
AT1G56500.1	AT1G56500.1	50	50	50	haloacid dehalogenase-like hydrolase family protein	1	50	50	50	25	30	24	27	16	30	25	21	30	35	25	30	24	27	16	30	25	21	30	35	25	30	24	27	16	30	25	21	30	35	56.7	56.7	56.7	114.4	1055	1055	96.5
AT1G56550.1	AT1G56550.1	3	3	3	RhamnoGalacturonan speci&#64257;c Xylosyltransferase 1	1	3	3	3	0	2	2	0	0	1	1	0	1	0	0	2	2	0	0	1	1	0	1	0	0	2	2	0	0	1	1	0	1	0	10.2	10.2	10.2	43.909	383	383	77
AT1G56560.1;AT3G05820.1	AT1G56560.1	20;5	18;5	14;2	Plant neutral invertase family protein	2	20	18	14	4	4	7	11	5	7	5	3	5	5	4	4	6	9	5	7	5	3	5	5	4	3	4	7	4	6	4	2	4	4	34.1	31.7	25.3	70.436	616	616;659	91.3			2
AT1G56580.1	AT1G56580.1	12	11	11	Protein of unknown function, DUF538	1	12	11	11	9	9	11	9	5	8	7	8	8	8	8	8	10	8	4	7	6	7	7	7	8	8	10	8	4	7	6	7	7	7	63.9	63.9	63.9	18.406	166	166	95.1
AT1G56590.1	AT1G56590.1	4	4	4	Clathrin adaptor complexes medium subunit family protein	1	4	4	4	1	1	2	1	0	2	0	0	0	2	1	1	2	1	0	2	0	0	0	2	1	1	2	1	0	2	0	0	0	2	13.5	13.5	13.5	46.312	415	415	98.1
AT1G56680.1	AT1G56680.1	5	5	5	Chitinase family protein	1	5	5	5	0	3	3	0	2	3	1	2	0	2	0	3	3	0	2	3	1	2	0	2	0	3	3	0	2	3	1	2	0	2	14.3	14.3	14.3	31.183	280	280	93.2
AT1G56700.1;AT1G56700.2;AT1G56700.3	AT1G56700.1;AT1G56700.2;AT1G56700.3	7;7;6	6;6;5	6;6;5	Peptidase C15, pyroglutamyl peptidase I-like ; Peptidase C15, pyroglutamyl peptidase I-like ; Peptidase C15, pyroglutamyl peptidase I-like	3	7	6	6	5	3	6	4	3	5	3	2	4	5	4	2	5	3	2	4	2	1	3	4	4	2	5	3	2	4	2	1	3	4	37.4	32	32	24.046	219	219;219;190	91.5
AT1G57590.1	AT1G57590.1	2	2	2	Pectinacetylesterase family protein	1	2	2	2	2	1	2	1	1	2	1	1	2	1	2	1	2	1	1	2	1	1	2	1	2	1	2	1	1	2	1	1	2	1	5.2	5.2	5.2	49.914	444	444	89.4
AT1G57600.1	AT1G57600.1	2	2	2	MBOAT (membrane bound O-acyl transferase) family protein	1	2	2	2	0	0	0	0	0	1	0	0	1	0	0	0	0	0	0	1	0	0	1	0	0	0	0	0	0	1	0	0	1	0	4.1	4.1	4.1	62.791	533	533	136
AT1G57610.3;AT1G57610.2;AT1G57610.1	AT1G57610.3;AT1G57610.2;AT1G57610.1	3;3;3	2;2;2	2;2;2	Protein of unknown function (DUF607) ; Protein of unknown function (DUF607) ; Protein of unknown function (DUF607)	3	3	2	2	1	1	1	1	1	1	1	2	1	2	1	1	1	1	1	1	1	1	1	2	1	1	1	1	1	1	1	1	1	2	17.3	13.6	13.6	24.261	214	214;293;293	112
AT1G57620.1	AT1G57620.1	6	6	6	emp24/gp25L/p24 family/GOLD family protein	1	6	6	6	1	5	2	3	2	3	3	5	0	3	1	5	2	3	2	3	3	5	0	3	1	5	2	3	2	3	3	5	0	3	22.2	22.2	22.2	23.888	212	212	105
AT1G57680.2;AT1G57680.1	AT1G57680.2;AT1G57680.1	3;3	3;3	3;3	FUNCTIONS IN: molecular_function unknown; INVOLVED IN: biological_process unknown; LOCATED IN: endomembrane system; EXPRESSED IN: 24 plant structures; EXPRESSED DURING: 15 growth stages; CONTAINS InterPro DOMAIN/s: Uncharacterised conserved protein UCP031	2	3	3	3	3	0	1	0	0	0	0	0	0	0	3	0	1	0	0	0	0	0	0	0	3	0	1	0	0	0	0	0	0	0	8.3	8.3	8.3	40.879	362	362;362	18.8
AT1G57720.2;AT1G57720.1	AT1G57720.2;AT1G57720.1	32;32	32;32	19;19	Translation elongation factor EF1B, gamma chain ; Translation elongation factor EF1B, gamma chain	2	32	32	19	22	24	25	27	17	22	21	20	28	27	22	24	25	27	17	22	21	20	28	27	11	12	13	15	10	11	11	11	16	16	64.6	64.6	34.1	46.4	413	413;413	88.3
AT1G57770.1	AT1G57770.1	20	20	20	FAD/NAD(P)-binding oxidoreductase family protein	1	20	20	20	12	11	12	11	5	10	11	8	16	11	12	11	12	11	5	10	11	8	16	11	12	11	12	11	5	10	11	8	16	11	41.5	41.5	41.5	61.723	574	574	90.2			2
AT1G57790.1	AT1G57790.1	2	2	2	F-box family protein	1	2	2	2	0	1	1	1	0	1	0	0	0	0	0	1	1	1	0	1	0	0	0	0	0	1	1	1	0	1	0	0	0	0	5.4	5.4	5.4	40.896	352	352	60.2
AT1G57980.1	AT1G57980.1	2	1	1	Nucleotide-sugar transporter family protein	1	2	1	1	1	1	1	1	0	2	1	0	1	1	0	0	0	0	0	1	0	0	0	0	0	0	0	0	0	1	0	0	0	0	8.9	6.9	6.9	44.828	394	394	111
AT1G57990.1	AT1G57990.1	4	4	3	purine permease 18	1	4	4	3	4	2	2	4	1	3	2	1	3	3	4	2	2	4	1	3	2	1	3	3	3	1	1	3	1	2	1	1	2	2	12.8	12.8	10.8	44.181	390	390	85		4
AT1G58025.1;AT1G58025.3;AT1G58025.2	AT1G58025.1;AT1G58025.3;AT1G58025.2	10;10;10	10;10;10	10;10;10	DNA-binding bromodomain-containing protein ; DNA-binding bromodomain-containing protein ; DNA-binding bromodomain-containing protein	3	10	10	10	4	5	4	3	2	5	3	2	1	6	4	5	4	3	2	5	3	2	1	6	4	5	4	3	2	5	3	2	1	6	21.3	21.3	21.3	64.849	572	572;573;582	90.5
AT1G58060.1	AT1G58060.1	5	5	5	RNA helicase family protein	1	5	5	5	1	2	1	0	0	2	0	0	2	3	1	2	1	0	0	2	0	0	2	3	1	2	1	0	0	2	0	0	2	3	3.4	3.4	3.4	163.6	1459	1459	102
AT1G58080.1	AT1G58080.1	13	11	11	ATP phosphoribosyl transferase 1	1	13	11	11	10	9	9	10	5	9	10	8	10	10	8	8	8	8	4	8	8	6	8	8	8	8	8	8	4	8	8	6	8	8	45.3	38.7	38.7	44.556	411	411	96.1			1
AT1G58100.2;AT1G58100.1	AT1G58100.2;AT1G58100.1	3;3	3;3	3;3	TCP family transcription factor ; TCP family transcription factor	2	3	3	3	1	1	2	1	0	0	2	0	1	2	1	1	2	1	0	0	2	0	1	2	1	1	2	1	0	0	2	0	1	2	14.3	14.3	14.3	39.924	377	377;401	107
AT1G58110.2;AT1G58110.1	AT1G58110.2;AT1G58110.1	2;2	1;1	1;1	Basic-leucine zipper (bZIP) transcription factor family protein ; Basic-leucine zipper (bZIP) transcription factor family protein	2	2	1	1	0	0	1	0	0	0	0	0	0	1	0	0	0	0	0	0	0	0	0	1	0	0	0	0	0	0	0	0	0	1	7	4.3	4.3	42.1	374	374;374	185
AT1G58200.2;AT1G58200.1	AT1G58200.2;AT1G58200.1	5;5	5;5	5;5	MSCS-like 3 ; MSCS-like 3	2	5	5	5	0	2	2	1	0	2	1	0	1	1	0	2	2	1	0	2	1	0	1	1	0	2	2	1	0	2	1	0	1	1	9.4	9.4	9.4	74.188	678	678;678	88.2
AT1G58220.1	AT1G58220.1	6	6	6	Homeodomain-like superfamily protein	1	6	6	6	1	1	1	2	0	2	3	1	0	1	1	1	1	2	0	2	3	1	0	1	1	1	1	2	0	2	3	1	0	1	9.2	9.2	9.2	86.28	834	834	88.6
[truncated: 8,049 more rows]
[truncated: 533 more columns]

## Sheet: Normalized values
id	Proteins	Majority.protein.IDs	Peptide.counts.all	Peptide.counts.unique	Fasta.headers	Number.of.proteins	Peptides	Unique.peptides	Sequence.coverage	Unique.sequence.coverage	Sequence.lengths	Peptide.IDs	Evidence.IDs	Ref1_1	Mock15_1	Mock15_2	Mock15_3	Mock15_4	BR15_2	BR15_3	BR15_4	Ref2_1	Ref3_1	Mock30_1	Mock30_2	Mock30_3	Mock30_4	BR30_1	BR30_2	BR30_3	BR30_4	Ref4_1	Ref5_1	Mockone_1	Mockone_2	Mockone_3	Mockone_4	BRone_1	BRone_3	BRone_4	Ref6_1	Ref7_1	Mock2_1	Mock2_2	Mock2_3	Mock2_4	BR2_1	BR2_2	BR2_3
[truncated: 9,508 more rows]
[truncated: 22 more columns]

[truncated: 6 more sheets: Mock15_vs_BR15, Mock30_vs_BR30, Mockone_vs_BRone, Mock2_vs_BR2, Mock4_vs_BR4, Mock8_vs_BR8]
