# Supplementary material for: Integrated omics networks reveal the temporal signaling events of brassinosteroid response in Arabidopsis
Source: Nat Commun. 2021 Oct 6;12:5858. doi: 10.1038/s41467-021-26165-3 (PMC8494934; doi:10.1038/s41467-021-26165-3)
Supplement: Supplementary file 7 — Supplementary Data 4 [file 41467_2021_26165_MOESM7_ESM.xlsx]

## Sheet: Legend
Supplementary Data 4: Gene Ontology results for differentially expressed gene products
Each sheet contains GO results for a certain list of genes
Transcript/Protein/Phospho
Early (15 min, 30 min, 1hr) or Late (2hr, 4hr, 8hr)
UP (induced by BL) or DN (repressed by BL)
Significant terms with q-value < 0.05 are reported in each table.
Results are from PANTHER: http://pantherdb.org/help/PANTHERhelp.jsp\

## Sheet: Transcript Early UP
Analysis Type:	PANTHER Overrepresentation Test (Released 20200407)
Annotation Version and Release Date:	GO Ontology database DOI: 10.5281/zenodo.3727280 Released 2020-03-23
Analyzed List:	upload_1 (Arabidopsis thaliana)
Reference List:	Arabidopsis thaliana (all genes in database)
Test Type:	FISHER
Correction:	FDR
GO biological process complete	Arabidopsis thaliana - REFLIST (27416)	upload_1 (2259)	upload_1 (expected)	upload_1 (over/under)	upload_1 (fold Enrichment)	upload_1 (raw P-value)	upload_1 (FDR)
regulation of auxin polar transport (GO:2000012)	23	9	1.9	+	4.75	0.000473	0.0278
cellular response to blue light (GO:0071483)	27	10	2.22	+	4.49	0.00033	0.0204
xyloglucan metabolic process (GO:0010411)	58	18	4.78	+	3.77	1.2e-05	0.00107
response to blue light (GO:0009637)	95	26	7.83	+	3.32	1.14e-06	0.000146
hemicellulose metabolic process (GO:0010410)	105	27	8.65	+	3.12	1.98e-06	0.000232
cell wall polysaccharide metabolic process (GO:0010383)	138	34	11.37	+	2.99	2.33e-07	4.11e-05
response to karrikin (GO:0080167)	128	31	10.55	+	2.94	1.07e-06	0.000142
plant-type cell wall modification (GO:0009827)	62	15	5.11	+	2.94	0.000618	0.0349
cell wall macromolecule metabolic process (GO:0044036)	167	40	13.76	+	2.91	4.05e-08	9.33e-06
cellular component macromolecule biosynthetic process (GO:0070589)	82	19	6.76	+	2.81	0.0002	0.0138
cell wall macromolecule biosynthetic process (GO:0044038)	82	19	6.76	+	2.81	0.0002	0.0136
leaf morphogenesis (GO:0009965)	93	21	7.66	+	2.74	0.00013	0.00913
response to red light (GO:0010114)	71	16	5.85	+	2.73	0.000801	0.0432
cell wall biogenesis (GO:0042546)	230	51	18.95	+	2.69	5.74e-09	2.02e-06
cell wall polysaccharide biosynthetic process (GO:0070592)	78	17	6.43	+	2.65	0.000772	0.0424
plant-type cell wall organization (GO:0009664)	140	30	11.54	+	2.6	1.42e-05	0.00123
plant-type cell wall organization or biogenesis (GO:0071669)	250	50	20.6	+	2.43	1.45e-07	2.8e-05
cellular response to light stimulus (GO:0071482)	132	26	10.88	+	2.39	0.000205	0.0138
plant-type cell wall biogenesis (GO:0009832)	148	29	12.19	+	2.38	8.48e-05	0.00619
cellular glucan metabolic process (GO:0006073)	212	40	17.47	+	2.29	1.11e-05	0.00101
cellular response to radiation (GO:0071478)	138	26	11.37	+	2.29	0.000318	0.0198
response to gibberellin (GO:0009739)	123	23	10.13	+	2.27	0.000802	0.0429
cellular polysaccharide metabolic process (GO:0044264)	284	53	23.4	+	2.26	4.42e-07	6.96e-05
response to red or far red light (GO:0009639)	212	39	17.47	+	2.23	2.01e-05	0.00167
cell wall organization or biogenesis (GO:0071554)	672	123	55.37	+	2.22	5.03e-14	7.54e-11
cell wall organization (GO:0071555)	537	98	44.25	+	2.21	2.01e-11	2.01e-08
glucan metabolic process (GO:0044042)	220	40	18.13	+	2.21	2.76e-05	0.00223
response to auxin (GO:0009733)	376	68	30.98	+	2.19	3.57e-08	8.91e-06
polysaccharide metabolic process (GO:0005976)	443	79	36.5	+	2.16	4.97e-09	1.86e-06
shoot system morphogenesis (GO:0010016)	169	30	13.93	+	2.15	0.000374	0.0226
regulation of growth (GO:0040008)	317	56	26.12	+	2.14	1.01e-06	0.000138
external encapsulating structure organization (GO:0045229)	575	101	47.38	+	2.13	5.83e-11	4.37e-08
response to cold (GO:0009409)	403	70	33.21	+	2.11	9.76e-08	2.02e-05
auxin-activated signaling pathway (GO:0009734)	191	33	15.74	+	2.1	0.000312	0.0197
response to temperature stimulus (GO:0009266)	593	102	48.86	+	2.09	1.6e-10	9.6e-08
cellular response to auxin stimulus (GO:0071365)	210	36	17.3	+	2.08	0.000148	0.0103
response to light stimulus (GO:0009416)	702	120	57.84	+	2.07	4.98e-12	5.96e-09
polysaccharide biosynthetic process (GO:0000271)	206	35	16.97	+	2.06	0.000211	0.014
response to radiation (GO:0009314)	727	120	59.9	+	2	4.21e-11	3.6e-08
carbohydrate biosynthetic process (GO:0016051)	306	49	25.21	+	1.94	4.8e-05	0.00364
cellular carbohydrate metabolic process (GO:0044262)	406	65	33.45	+	1.94	4.01e-06	0.000407
cellular response to lipid (GO:0071396)	376	59	30.98	+	1.9	1.52e-05	0.0013
response to abiotic stimulus (GO:0009628)	2075	303	170.97	+	1.77	8.04e-20	4.81e-16
hormone-mediated signaling pathway (GO:0009755)	809	117	66.66	+	1.76	6.83e-08	1.51e-05
ribosome biogenesis (GO:0042254)	367	53	30.24	+	1.75	0.000276	0.0176
cellular response to endogenous stimulus (GO:0071495)	912	129	75.15	+	1.72	3.6e-08	8.62e-06
regulation of hormone levels (GO:0010817)	383	54	31.56	+	1.71	0.000498	0.0287
cellular response to hormone stimulus (GO:0032870)	893	125	73.58	+	1.7	1.01e-07	2.01e-05
cellular response to organic substance (GO:0071310)	1021	142	84.13	+	1.69	1.9e-08	5.69e-06
carbohydrate metabolic process (GO:0005975)	993	138	81.82	+	1.69	3.29e-08	8.58e-06
cellular response to acid chemical (GO:0071229)	452	62	37.24	+	1.66	0.000387	0.0232
drug metabolic process (GO:0017144)	570	78	46.97	+	1.66	6.43e-05	0.00475
cellular response to chemical stimulus (GO:0070887)	1431	187	117.91	+	1.59	8.04e-09	2.67e-06
response to endogenous stimulus (GO:0009719)	1556	203	128.21	+	1.58	1.84e-09	8.47e-07
response to lipid (GO:0033993)	730	95	60.15	+	1.58	5.91e-05	0.00443
response to hormone (GO:0009725)	1538	199	126.73	+	1.57	4.69e-09	1.87e-06
macromolecule biosynthetic process (GO:0009059)	1325	168	109.18	+	1.54	2.88e-07	4.8e-05
cellular component biogenesis (GO:0044085)	1257	159	103.57	+	1.54	7.35e-07	0.000102
regulation of developmental process (GO:0050793)	747	93	61.55	+	1.51	0.00027	0.0174
response to organic substance (GO:0010033)	1888	233	155.57	+	1.5	8.46e-09	2.67e-06
negative regulation of cellular process (GO:0048523)	730	90	60.15	+	1.5	0.000489	0.0285
signal transduction (GO:0007165)	1711	208	140.98	+	1.48	1.73e-07	3.23e-05
cellular macromolecule biosynthetic process (GO:0034645)	1269	154	104.56	+	1.47	9.79e-06	0.000902
signaling (GO:0023052)	1745	209	143.78	+	1.45	4.45e-07	6.84e-05
plant organ development (GO:0099402)	954	113	78.61	+	1.44	0.000401	0.0238
cellular response to stimulus (GO:0051716)	2863	331	235.9	+	1.4	2.68e-09	1.15e-06
cell communication (GO:0007154)	1994	230	164.3	+	1.4	1.34e-06	0.000167
regulation of cellular biosynthetic process (GO:0031326)	2418	275	199.24	+	1.38	3.08e-07	4.98e-05
negative regulation of biological process (GO:0048519)	1084	123	89.32	+	1.38	0.00087	0.0461
response to chemical (GO:0042221)	2883	327	237.55	+	1.38	2.37e-08	6.46e-06
response to acid chemical (GO:0001101)	1138	129	93.77	+	1.38	0.000765	0.0424
regulation of biosynthetic process (GO:0009889)	2452	277	202.04	+	1.37	4.46e-07	6.67e-05
cellular component organization or biogenesis (GO:0071840)	2959	334	243.81	+	1.37	2.29e-08	6.53e-06
regulation of cellular macromolecule biosynthetic process (GO:2000112)	2313	259	190.58	+	1.36	2.38e-06	0.000264
regulation of macromolecule biosynthetic process (GO:0010556)	2326	260	191.66	+	1.36	2.52e-06	0.00027
post-embryonic development (GO:0009791)	1497	167	123.35	+	1.35	0.000241	0.0159
regulation of cellular metabolic process (GO:0031323)	2988	333	246.2	+	1.35	8.38e-08	1.79e-05
regulation of nucleobase-containing compound metabolic process (GO:0019219)	2280	254	187.87	+	1.35	4.38e-06	0.000437
regulation of nitrogen compound metabolic process (GO:0051171)	2760	306	227.42	+	1.35	4.58e-07	6.68e-05
regulation of gene expression (GO:0010468)	2552	282	210.28	+	1.34	2.14e-06	0.000247
organonitrogen compound biosynthetic process (GO:1901566)	1403	155	115.6	+	1.34	0.000578	0.033
regulation of RNA metabolic process (GO:0051252)	2223	245	183.17	+	1.34	1.25e-05	0.0011
regulation of RNA biosynthetic process (GO:2001141)	2096	231	172.7	+	1.34	2.23e-05	0.00183
response to oxygen-containing compound (GO:1901700)	1534	169	126.4	+	1.34	0.000341	0.0208
organic substance biosynthetic process (GO:1901576)	2689	296	221.57	+	1.34	1.48e-06	0.000181
regulation of transcription, DNA-templated (GO:0006355)	2093	230	172.46	+	1.33	3.12e-05	0.00249
regulation of nucleic acid-templated transcription (GO:1903506)	2093	230	172.46	+	1.33	3.12e-05	0.00246
multicellular organism development (GO:0007275)	2694	296	221.98	+	1.33	1.53e-06	0.000183
response to stimulus (GO:0050896)	6086	668	501.47	+	1.33	6.19e-15	1.24e-11
cellular biosynthetic process (GO:0044249)	2631	288	216.79	+	1.33	2.93e-06	0.000308
biosynthetic process (GO:0009058)	2853	312	235.08	+	1.33	1.13e-06	0.000148
regulation of metabolic process (GO:0019222)	3269	356	269.36	+	1.32	2.5e-07	4.28e-05
regulation of cellular process (GO:0050794)	4811	521	396.41	+	1.31	1.89e-10	1.03e-07
system development (GO:0048731)	1861	201	153.34	+	1.31	0.000248	0.0161
small molecule metabolic process (GO:0044281)	1603	173	132.08	+	1.31	0.000742	0.0415
regulation of macromolecule metabolic process (GO:0060255)	3009	324	247.93	+	1.31	2.34e-06	0.000265
anatomical structure development (GO:0048856)	3023	325	249.09	+	1.3	2.47e-06	0.000268
regulation of primary metabolic process (GO:0080090)	2844	305	234.34	+	1.3	7.28e-06	0.000681
regulation of biological process (GO:0050789)	5405	577	445.36	+	1.3	1.11e-10	7.38e-08
developmental process (GO:0032502)	3202	341	263.84	+	1.29	3.08e-06	0.000318
cellular component organization (GO:0016043)	2632	280	216.87	+	1.29	3.14e-05	0.00244
multicellular organismal process (GO:0032501)	2956	312	243.57	+	1.28	1.67e-05	0.00141
biological regulation (GO:0065007)	6121	634	504.35	+	1.26	9.54e-10	4.76e-07
cellular process (GO:0009987)	12857	1276	1059.38	+	1.2	1.89e-18	5.66e-15
response to stress (GO:0006950)	3575	352	294.57	+	1.19	0.000776	0.0422
cellular metabolic process (GO:0044237)	8019	775	660.74	+	1.17	6.05e-07	8.62e-05
metabolic process (GO:0008152)	9625	918	793.07	+	1.16	1.8e-07	3.27e-05
organic substance metabolic process (GO:0071704)	8275	787	681.84	+	1.15	4.98e-06	0.000474
primary metabolic process (GO:0044238)	7594	719	625.72	+	1.15	3.39e-05	0.0026
biological_process (GO:0008150)	23033	1967	1897.85	+	1.04	9.31e-05	0.00664
Unclassified (UNCLASSIFIED)	4383	292	361.15	-	0.81	9.31e-05	0.00672
cell killing (GO:0001906)	280	4	23.07	-	0.17	4.58e-06	0.000449
killing of cells of other organism (GO:0031640)	280	4	23.07	-	0.17	4.58e-06	0.000442

## Sheet: Transcript Early DN
Analysis Type:	PANTHER Overrepresentation Test (Released 20200407)
Annotation Version and Release Date:	GO Ontology database DOI: 10.5281/zenodo.3727280 Released 2020-03-23
Analyzed List:	upload_1 (Arabidopsis thaliana)
Reference List:	Arabidopsis thaliana (all genes in database)
Test Type:	FISHER
Correction:	FDR
GO biological process complete	Arabidopsis thaliana - REFLIST (27416)	upload_1 (1938)	upload_1 (expected)	upload_1 (over/under)	upload_1 (fold Enrichment)	upload_1 (raw P-value)	upload_1 (FDR)
fruit ripening (GO:0009835)	10	6	0.71	+	8.49	0.00037	0.0209
defense response by cell wall thickening (GO:0052482)	17	10	1.2	+	8.32	4.58e-06	0.000409
response to chitin (GO:0010200)	138	79	9.76	+	8.1	5.74e-38	1.15e-34
defense response by callose deposition in cell wall (GO:0052544)	16	9	1.13	+	7.96	1.81e-05	0.00143
camalexin metabolic process (GO:0052317)	11	6	0.78	+	7.72	0.000539	0.026
camalexin biosynthetic process (GO:0010120)	11	6	0.78	+	7.72	0.000539	0.0258
defense response by callose deposition (GO:0052542)	25	13	1.77	+	7.36	4.94e-07	5.19e-05
regulation of salicylic acid biosynthetic process (GO:0080142)	12	6	0.85	+	7.07	0.000764	0.0344
phytoalexin biosynthetic process (GO:0052315)	13	6	0.92	+	6.53	0.00105	0.0468
phytoalexin metabolic process (GO:0052314)	13	6	0.92	+	6.53	0.00105	0.0464
indole phytoalexin biosynthetic process (GO:0009700)	13	6	0.92	+	6.53	0.00105	0.0461
indole phytoalexin metabolic process (GO:0046217)	13	6	0.92	+	6.53	0.00105	0.0458
indole glucosinolate metabolic process (GO:0042343)	16	7	1.13	+	6.19	0.000518	0.026
cellular response to oxygen levels (GO:0071453)	237	95	16.75	+	5.67	1.89e-35	2.84e-32
cellular response to decreased oxygen levels (GO:0036294)	237	95	16.75	+	5.67	1.89e-35	2.27e-32
regulation of salicylic acid metabolic process (GO:0010337)	20	8	1.41	+	5.66	0.000335	0.0195
cell wall thickening (GO:0052386)	30	12	2.12	+	5.66	1.14e-05	0.000921
cellular response to hypoxia (GO:0071456)	235	94	16.61	+	5.66	4.98e-35	4.97e-32
response to molecule of bacterial origin (GO:0002237)	34	13	2.4	+	5.41	7.33e-06	0.000636
defense response to bacterium, incompatible interaction (GO:0009816)	42	16	2.97	+	5.39	6.87e-07	6.98e-05
induced systemic resistance (GO:0009682)	30	11	2.12	+	5.19	5.03e-05	0.00372
response to organonitrogen compound (GO:0010243)	246	90	17.39	+	5.18	3.14e-31	1.71e-28
response to decreased oxygen levels (GO:0036293)	264	96	18.66	+	5.14	4.58e-33	3.43e-30
response to oxygen levels (GO:0070482)	265	96	18.73	+	5.12	5.84e-33	3.89e-30
response to hypoxia (GO:0001666)	260	94	18.38	+	5.11	3.06e-32	1.83e-29
callose deposition in cell wall (GO:0052543)	27	9	1.91	+	4.72	0.000431	0.0237
brassinosteroid biosynthetic process (GO:0016132)	27	9	1.91	+	4.72	0.000431	0.0235
phytosteroid biosynthetic process (GO:0016129)	30	10	2.12	+	4.72	0.000209	0.0132
steroid hormone biosynthetic process (GO:0120178)	27	9	1.91	+	4.72	0.000431	0.0233
brassinosteroid homeostasis (GO:0010268)	27	9	1.91	+	4.72	0.000431	0.0231
callose localization (GO:0052545)	40	13	2.83	+	4.6	3.02e-05	0.00232
polysaccharide localization (GO:0033037)	43	13	3.04	+	4.28	5.63e-05	0.00411
response to nitrogen compound (GO:1901698)	305	92	21.56	+	4.27	9.26e-27	3.47e-24
phytosteroid metabolic process (GO:0016128)	36	10	2.54	+	3.93	0.000699	0.0319
response to drug (GO:0042493)	460	127	32.52	+	3.91	2.3e-33	1.97e-30
ethylene-activated signaling pathway (GO:0009873)	188	49	13.29	+	3.69	7.04e-13	1.08e-10
cellular response to ethylene stimulus (GO:0071369)	195	50	13.78	+	3.63	6.91e-13	1.09e-10
immune effector process (GO:0002252)	64	16	4.52	+	3.54	5.82e-05	0.0042
defense response to fungus, incompatible interaction (GO:0009817)	49	12	3.46	+	3.46	0.000558	0.0265
defense response, incompatible interaction (GO:0009814)	175	42	12.37	+	3.4	2.68e-10	3.65e-08
response to salicylic acid (GO:0009751)	147	33	10.39	+	3.18	8.3e-08	9.38e-06
aging (GO:0007568)	139	31	9.83	+	3.15	2.29e-07	2.45e-05
phosphorelay signal transduction system (GO:0000160)	229	51	16.19	+	3.15	3.55e-11	4.95e-09
cellular response to jasmonic acid stimulus (GO:0071395)	72	16	5.09	+	3.14	0.00019	0.0121
jasmonic acid mediated signaling pathway (GO:0009867)	68	15	4.81	+	3.12	0.000318	0.0191
indole-containing compound metabolic process (GO:0042430)	73	16	5.16	+	3.1	0.000217	0.0135
response to oomycetes (GO:0002239)	87	19	6.15	+	3.09	6.06e-05	0.00427
response to wounding (GO:0009611)	211	46	14.92	+	3.08	5.8e-10	7.72e-08
immune system process (GO:0002376)	387	83	27.36	+	3.03	1.72e-16	3.56e-14
immune response (GO:0006955)	330	70	23.33	+	3	6.42e-14	1.13e-11
innate immune response (GO:0045087)	323	67	22.83	+	2.93	5.39e-13	8.97e-11
defense response to bacterium (GO:0042742)	396	81	27.99	+	2.89	3.93e-15	7.84e-13
response to antibiotic (GO:0046677)	240	48	16.97	+	2.83	2.89e-09	3.53e-07
response to bacterium (GO:0009617)	483	95	34.14	+	2.78	1.46e-16	3.24e-14
response to ethylene (GO:0009723)	270	53	19.09	+	2.78	1.02e-09	1.32e-07
response to brassinosteroid (GO:0009741)	109	21	7.71	+	2.73	0.000122	0.00821
response to organic cyclic compound (GO:0014070)	290	55	20.5	+	2.68	1.17e-09	1.5e-07
response to jasmonic acid (GO:0009753)	169	31	11.95	+	2.59	9.23e-06	0.000767
plant organ senescence (GO:0090693)	110	20	7.78	+	2.57	0.000478	0.0244
regulation of response to biotic stimulus (GO:0002831)	174	30	12.3	+	2.44	4.48e-05	0.0034
cellular response to chemical stimulus (GO:0070887)	1431	240	101.16	+	2.37	4.02e-31	2.01e-28
regulation of response to external stimulus (GO:0032101)	179	30	12.65	+	2.37	5.98e-05	0.00427
regulation of defense response (GO:0031347)	251	42	17.74	+	2.37	2.28e-06	0.000214
cellular response to organic cyclic compound (GO:0071407)	151	25	10.67	+	2.34	0.00032	0.019
hormone biosynthetic process (GO:0042446)	178	29	12.58	+	2.3	0.000114	0.00777
cellular response to stress (GO:0033554)	1187	183	83.91	+	2.18	3.65e-20	1.09e-17
hormone metabolic process (GO:0042445)	251	38	17.74	+	2.14	6.23e-05	0.00434
hormone-mediated signaling pathway (GO:0009755)	809	122	57.19	+	2.13	3.17e-13	5.42e-11
response to organic substance (GO:0010033)	1888	282	133.46	+	2.11	2.56e-29	1.02e-26
response to oxygen-containing compound (GO:1901700)	1534	228	108.44	+	2.1	2.35e-23	8.29e-21
defense response (GO:0006952)	1450	213	102.5	+	2.08	3.23e-21	1.02e-18
negative regulation of response to stimulus (GO:0048585)	212	31	14.99	+	2.07	0.000398	0.0223
response to external biotic stimulus (GO:0043207)	1317	191	93.1	+	2.05	1.35e-18	3.68e-16
response to other organism (GO:0051707)	1317	191	93.1	+	2.05	1.35e-18	3.52e-16
cellular response to hormone stimulus (GO:0032870)	893	129	63.12	+	2.04	1.31e-12	1.96e-10
response to biotic stimulus (GO:0009607)	1330	192	94.02	+	2.04	1.82e-18	4.54e-16
interspecies interaction between organisms (GO:0044419)	1362	196	96.28	+	2.04	1.04e-18	2.98e-16
regulation of response to stress (GO:0080134)	371	53	26.23	+	2.02	7.4e-06	0.000633
cellular response to endogenous stimulus (GO:0071495)	912	130	64.47	+	2.02	2.2e-12	3.21e-10
defense response to other organism (GO:0098542)	1056	150	74.65	+	2.01	4.19e-14	7.84e-12
response to oxidative stress (GO:0006979)	446	63	31.53	+	2	2.06e-06	0.000199
response to chemical (GO:0042221)	2883	407	203.8	+	2	3.95e-38	1.18e-34
regulation of hormone levels (GO:0010817)	383	54	27.07	+	1.99	9.57e-06	0.000785
response to hormone (GO:0009725)	1538	209	108.72	+	1.92	1.98e-17	4.73e-15
response to endogenous stimulus (GO:0009719)	1556	210	109.99	+	1.91	3.03e-17	6.98e-15
cellular response to organic substance (GO:0071310)	1021	137	72.17	+	1.9	2.8e-11	3.99e-09
response to abiotic stimulus (GO:0009628)	2075	278	146.68	+	1.9	2.35e-22	7.82e-20
cellular response to stimulus (GO:0051716)	2863	380	202.38	+	1.88	2.05e-30	9.46e-28
intracellular signal transduction (GO:0035556)	602	79	42.55	+	1.86	1.04e-06	0.000104
response to external stimulus (GO:0009605)	1748	226	123.56	+	1.83	1.59e-16	3.4e-14
signal transduction (GO:0007165)	1711	215	120.95	+	1.78	1.27e-14	2.46e-12
response to stress (GO:0006950)	3575	443	252.71	+	1.75	9.36e-30	4e-27
signaling (GO:0023052)	1745	216	123.35	+	1.75	4.49e-14	8.15e-12
response to acid chemical (GO:0001101)	1138	136	80.44	+	1.69	2.5e-08	2.88e-06
cell communication (GO:0007154)	1994	234	140.95	+	1.66	6.28e-13	1.02e-10
response to stimulus (GO:0050896)	6086	713	430.21	+	1.66	1.79e-44	1.07e-40
response to lipid (GO:0033993)	730	85	51.6	+	1.65	3e-05	0.00233
response to fungus (GO:0009620)	593	69	41.92	+	1.65	0.000181	0.0117
response to abscisic acid (GO:0009737)	535	62	37.82	+	1.64	0.000433	0.023
response to alcohol (GO:0097305)	539	62	38.1	+	1.63	0.000468	0.0242
regulation of response to stimulus (GO:0048583)	690	79	48.78	+	1.62	9.04e-05	0.00622
response to light stimulus (GO:0009416)	702	76	49.62	+	1.53	0.000718	0.0326
protein phosphorylation (GO:0006468)	981	102	69.35	+	1.47	0.000287	0.0174
negative regulation of biological process (GO:0048519)	1084	110	76.63	+	1.44	0.000428	0.0237
regulation of transcription, DNA-templated (GO:0006355)	2093	192	147.95	+	1.3	0.000518	0.0258
regulation of nucleic acid-templated transcription (GO:1903506)	2093	192	147.95	+	1.3	0.000518	0.0256
regulation of RNA biosynthetic process (GO:2001141)	2096	192	148.16	+	1.3	0.000522	0.0256
regulation of cellular biosynthetic process (GO:0031326)	2418	218	170.93	+	1.28	0.000466	0.0243
regulation of cellular process (GO:0050794)	4811	433	340.08	+	1.27	2.08e-07	2.27e-05
regulation of biosynthetic process (GO:0009889)	2452	220	173.33	+	1.27	0.00051	0.0259
protein modification process (GO:0036211)	2421	217	171.14	+	1.27	0.000637	0.0298
cellular protein modification process (GO:0006464)	2421	217	171.14	+	1.27	0.000637	0.0296
regulation of biological process (GO:0050789)	5405	480	382.07	+	1.26	1.67e-07	1.85e-05
biological regulation (GO:0065007)	6121	542	432.69	+	1.25	2.24e-08	2.63e-06
cellular process (GO:0009987)	12857	1037	908.84	+	1.14	2.04e-08	2.44e-06
biological_process (GO:0008150)	23033	1690	1628.17	+	1.04	0.000159	0.0106
Unclassified (UNCLASSIFIED)	4383	248	309.83	-	0.8	0.000159	0.0105
nucleic acid metabolic process (GO:0090304)	1781	89	125.9	-	0.71	0.000624	0.0294
RNA metabolic process (GO:0016070)	1348	63	95.29	-	0.66	0.000638	0.0294
macromolecule biosynthetic process (GO:0009059)	1325	51	93.66	-	0.54	2.69e-06	0.000248
cellular amide metabolic process (GO:0043603)	789	30	55.77	-	0.54	0.000335	0.0197
cellular macromolecule biosynthetic process (GO:0034645)	1269	48	89.7	-	0.54	2.25e-06	0.000213
gene expression (GO:0010467)	1655	58	116.99	-	0.5	2.66e-09	3.32e-07
RNA processing (GO:0006396)	833	28	58.88	-	0.48	1.43e-05	0.00115
embryo development ending in seed dormancy (GO:0009793)	533	17	37.68	-	0.45	0.000348	0.0201
amide biosynthetic process (GO:0043604)	643	20	45.45	-	0.44	4.9e-05	0.00367
embryo development (GO:0009790)	556	17	39.3	-	0.43	0.000164	0.0107
peptide metabolic process (GO:0006518)	653	18	46.16	-	0.39	6.13e-06	0.00054
ncRNA processing (GO:0034470)	362	9	25.59	-	0.35	0.000449	0.0236
peptide biosynthetic process (GO:0043043)	571	14	40.36	-	0.35	4.52e-06	0.000411
translation (GO:0006412)	566	13	40.01	-	0.32	1.78e-06	0.000175
rRNA metabolic process (GO:0016072)	254	5	17.95	-	0.28	0.000928	0.0415
cell killing (GO:0001906)	280	5	19.79	-	0.25	0.000261	0.0161
killing of cells of other organism (GO:0031640)	280	5	19.79	-	0.25	0.000261	0.0159
ribosome biogenesis (GO:0042254)	367	6	25.94	-	0.23	7.95e-06	0.00067
ribonucleoprotein complex biogenesis (GO:0022613)	441	7	31.17	-	0.22	6.78e-07	7e-05
ribonucleoprotein complex assembly (GO:0022618)	157	1	11.1	-	0.09	0.000538	0.0262
ribonucleoprotein complex subunit organization (GO:0071826)	160	1	11.31	-	0.09	0.000354	0.0202

## Sheet: Transcript Late UP
Analysis Type:	PANTHER Overrepresentation Test (Released 20200407)
Annotation Version and Release Date:	GO Ontology database DOI: 10.5281/zenodo.3727280 Released 2020-03-23
Analyzed List:	upload_1 (Arabidopsis thaliana)
Reference List:	Arabidopsis thaliana (all genes in database)
Test Type:	FISHER
Correction:	FDR
GO biological process complete	Arabidopsis thaliana - REFLIST (27416)	upload_1 (4317)	upload_1 (expected)	upload_1 (over/under)	upload_1 (fold Enrichment)	upload_1 (raw P-value)	upload_1 (FDR)
reductive pentose-phosphate cycle (GO:0019253)	19	12	2.99	+	4.01	0.00045	0.023
photosynthesis, dark reaction (GO:0019685)	20	12	3.15	+	3.81	0.000631	0.0315
very long-chain fatty acid metabolic process (GO:0000038)	37	19	5.83	+	3.26	9.03e-05	0.00607
cuticle development (GO:0042335)	34	17	5.35	+	3.18	0.000266	0.0149
cellulose biosynthetic process (GO:0030244)	48	22	7.56	+	2.91	0.000132	0.00841
multidimensional cell growth (GO:0009825)	41	18	6.46	+	2.79	0.000782	0.0374
response to karrikin (GO:0080167)	128	53	20.16	+	2.63	4.1e-08	7.67e-06
xyloglucan metabolic process (GO:0010411)	58	24	9.13	+	2.63	0.000251	0.0142
pectin biosynthetic process (GO:0045489)	52	21	8.19	+	2.56	0.000819	0.0389
cellular response to oxygen levels (GO:0071453)	237	90	37.32	+	2.41	3.27e-11	1.51e-08
cellular response to decreased oxygen levels (GO:0036294)	237	90	37.32	+	2.41	3.27e-11	1.4e-08
cellular response to hypoxia (GO:0071456)	235	88	37	+	2.38	8.22e-11	3.08e-08
response to decreased oxygen levels (GO:0036293)	264	97	41.57	+	2.33	2.17e-11	1.18e-08
response to red light (GO:0010114)	71	26	11.18	+	2.33	0.000514	0.0261
response to oxygen levels (GO:0070482)	265	97	41.73	+	2.32	2.41e-11	1.21e-08
response to hypoxia (GO:0001666)	260	95	40.94	+	2.32	4.44e-11	1.77e-08
fatty acid biosynthetic process (GO:0006633)	151	55	23.78	+	2.31	6.03e-07	7.37e-05
cell wall biogenesis (GO:0042546)	230	82	36.22	+	2.26	2.16e-09	4.97e-07
cellulose metabolic process (GO:0030243)	76	27	11.97	+	2.26	0.000725	0.0353
hemicellulose metabolic process (GO:0010410)	105	36	16.53	+	2.18	0.00017	0.0105
plant-type cell wall organization (GO:0009664)	140	48	22.04	+	2.18	1.41e-05	0.00124
cell wall polysaccharide metabolic process (GO:0010383)	138	46	21.73	+	2.12	3.23e-05	0.00245
carbohydrate biosynthetic process (GO:0016051)	306	101	48.18	+	2.1	1.41e-09	3.51e-07
plant-type cell wall organization or biogenesis (GO:0071669)	250	80	39.37	+	2.03	1.72e-07	2.51e-05
cell wall macromolecule metabolic process (GO:0044036)	167	53	26.3	+	2.02	2.7e-05	0.00215
polysaccharide biosynthetic process (GO:0000271)	206	65	32.44	+	2	4.28e-06	0.000427
monocarboxylic acid biosynthetic process (GO:0072330)	233	73	36.69	+	1.99	1.33e-06	0.000153
plant-type cell wall biogenesis (GO:0009832)	148	46	23.3	+	1.97	0.000132	0.00832
response to auxin (GO:0009733)	376	114	59.21	+	1.93	5.4e-09	1.15e-06
pectin metabolic process (GO:0045488)	155	46	24.41	+	1.88	0.000388	0.0206
response to heat (GO:0009408)	216	64	34.01	+	1.88	2.27e-05	0.00186
galacturonan metabolic process (GO:0010393)	156	46	24.56	+	1.87	0.000404	0.0212
cell wall organization or biogenesis (GO:0071554)	672	194	105.81	+	1.83	8.99e-13	8.97e-10
fatty acid metabolic process (GO:0006631)	240	69	37.79	+	1.83	2.63e-05	0.00213
cellular response to auxin stimulus (GO:0071365)	210	60	33.07	+	1.81	0.00011	0.00723
cellular glucan metabolic process (GO:0006073)	212	60	33.38	+	1.8	0.000121	0.00782
cell wall organization (GO:0071555)	537	151	84.56	+	1.79	1.87e-09	4.48e-07
cellular carbohydrate biosynthetic process (GO:0034637)	207	58	32.59	+	1.78	0.000204	0.012
polysaccharide metabolic process (GO:0005976)	443	124	69.76	+	1.78	5.99e-08	1.03e-05
cellular polysaccharide biosynthetic process (GO:0033692)	170	47	26.77	+	1.76	0.000993	0.0454
protein folding (GO:0006457)	174	48	27.4	+	1.75	0.00108	0.0491
cellular polysaccharide metabolic process (GO:0044264)	284	78	44.72	+	1.74	2.86e-05	0.00225
response to red or far red light (GO:0009639)	212	58	33.38	+	1.74	0.000338	0.0182
external encapsulating structure organization (GO:0045229)	575	157	90.54	+	1.73	4.18e-09	9.28e-07
glucan metabolic process (GO:0044042)	220	60	34.64	+	1.73	0.000302	0.0168
regulation of growth (GO:0040008)	317	86	49.92	+	1.72	1.94e-05	0.00164
response to light stimulus (GO:0009416)	702	188	110.54	+	1.7	4.39e-10	1.19e-07
response to radiation (GO:0009314)	727	193	114.48	+	1.69	4.5e-10	1.17e-07
mitotic cell cycle (GO:0000278)	224	59	35.27	+	1.67	0.000862	0.0406
cellular carbohydrate metabolic process (GO:0044262)	406	106	63.93	+	1.66	8.75e-06	0.000818
cell growth (GO:0016049)	367	95	57.79	+	1.64	3.69e-05	0.00276
response to abiotic stimulus (GO:0009628)	2075	532	326.74	+	1.63	1.28e-23	2.56e-20
small molecule biosynthetic process (GO:0044283)	674	172	106.13	+	1.62	4.56e-08	8.28e-06
response to temperature stimulus (GO:0009266)	593	151	93.38	+	1.62	3.23e-07	4.3e-05
organic acid biosynthetic process (GO:0016053)	499	127	78.57	+	1.62	2.97e-06	0.000324
carboxylic acid biosynthetic process (GO:0046394)	499	127	78.57	+	1.62	2.97e-06	0.000318
monocarboxylic acid metabolic process (GO:0032787)	470	117	74.01	+	1.58	1.92e-05	0.00164
response to organic cyclic compound (GO:0014070)	290	72	45.66	+	1.58	0.000865	0.0405
growth (GO:0040007)	423	105	66.61	+	1.58	5.18e-05	0.00361
response to oxidative stress (GO:0006979)	446	110	70.23	+	1.57	4.62e-05	0.00333
cellular response to chemical stimulus (GO:0070887)	1431	344	225.33	+	1.53	3.09e-12	2.64e-09
carbohydrate metabolic process (GO:0005975)	993	238	156.36	+	1.52	1.18e-08	2.35e-06
lipid biosynthetic process (GO:0008610)	533	127	83.93	+	1.51	4.39e-05	0.0032
response to endogenous stimulus (GO:0009719)	1556	368	245.01	+	1.5	3.49e-12	2.61e-09
response to cold (GO:0009409)	403	95	63.46	+	1.5	0.000589	0.0296
response to hormone (GO:0009725)	1538	362	242.18	+	1.49	8.89e-12	5.91e-09
drug metabolic process (GO:0017144)	570	134	89.75	+	1.49	4.69e-05	0.00335
response to organic substance (GO:0010033)	1888	436	297.29	+	1.47	5.19e-13	6.21e-10
response to drug (GO:0042493)	460	106	72.43	+	1.46	0.00064	0.0317
response to chemical (GO:0042221)	2883	660	453.97	+	1.45	5.86e-19	8.77e-16
response to lipid (GO:0033993)	730	166	114.95	+	1.44	3.11e-05	0.00239
cellular component biogenesis (GO:0044085)	1257	284	197.93	+	1.43	5.8e-08	1.02e-05
cellular response to stress (GO:0033554)	1187	267	186.91	+	1.43	1.8e-07	2.56e-05
cellular response to organic substance (GO:0071310)	1021	229	160.77	+	1.42	1.86e-06	0.00021
response to oxygen-containing compound (GO:1901700)	1534	342	241.55	+	1.42	7.54e-09	1.56e-06
carboxylic acid metabolic process (GO:0019752)	933	206	146.91	+	1.4	1.53e-05	0.00133
cellular response to endogenous stimulus (GO:0071495)	912	201	143.61	+	1.4	2.25e-05	0.00187
protein phosphorylation (GO:0006468)	981	215	154.47	+	1.39	1.37e-05	0.00122
response to acid chemical (GO:0001101)	1138	249	179.19	+	1.39	3.23e-06	0.000333
cellular response to hormone stimulus (GO:0032870)	893	195	140.61	+	1.39	4.92e-05	0.00347
anatomical structure morphogenesis (GO:0009653)	855	184	134.63	+	1.37	0.000156	0.00975
response to stimulus (GO:0050896)	6086	1293	958.32	+	1.35	7.58e-28	4.54e-24
cellular response to stimulus (GO:0051716)	2863	606	450.82	+	1.34	9.79e-12	5.86e-09
phosphorylation (GO:0016310)	1344	283	211.63	+	1.34	9.61e-06	0.000886
hormone-mediated signaling pathway (GO:0009755)	809	170	127.39	+	1.33	0.000757	0.0366
response to inorganic substance (GO:0010035)	909	191	143.13	+	1.33	0.000335	0.0182
organic acid metabolic process (GO:0006082)	1069	224	168.33	+	1.33	0.000114	0.00744
oxoacid metabolic process (GO:0043436)	1060	221	166.91	+	1.32	0.000176	0.0107
nitrogen compound transport (GO:0071705)	1042	217	164.08	+	1.32	0.000218	0.0126
cellular component organization or biogenesis (GO:0071840)	2959	615	465.93	+	1.32	8.88e-11	3.13e-08
phosphorus metabolic process (GO:0006793)	1956	404	308	+	1.31	4.88e-07	6.22e-05
small molecule metabolic process (GO:0044281)	1603	330	252.41	+	1.31	8.33e-06	0.000792
phosphate-containing compound metabolic process (GO:0006796)	1912	388	301.07	+	1.29	3.91e-06	0.000397
response to stress (GO:0006950)	3575	718	562.93	+	1.28	3.95e-10	1.18e-07
organic substance biosynthetic process (GO:1901576)	2689	540	423.42	+	1.28	1.07e-07	1.64e-05
oxidation-reduction process (GO:0055114)	1509	303	237.61	+	1.28	0.000102	0.00679
organic substance transport (GO:0071702)	1294	259	203.76	+	1.27	0.000411	0.0214
cellular component organization (GO:0016043)	2632	526	414.44	+	1.27	2.65e-07	3.6e-05
establishment of localization (GO:0051234)	2402	480	378.23	+	1.27	1.07e-06	0.000126
signal transduction (GO:0007165)	1711	340	269.42	+	1.26	7.3e-05	0.00503
localization (GO:0051179)	2552	507	401.85	+	1.26	8.85e-07	0.000106
transport (GO:0006810)	2356	467	370.98	+	1.26	3.11e-06	0.000327
biosynthetic process (GO:0009058)	2853	563	449.24	+	1.25	3.84e-07	5e-05
anatomical structure development (GO:0048856)	3023	596	476.01	+	1.25	1.9e-07	2.65e-05
signaling (GO:0023052)	1745	342	274.77	+	1.24	0.000187	0.0112
multicellular organism development (GO:0007275)	2694	527	424.2	+	1.24	2.66e-06	0.000295
developmental process (GO:0032502)	3202	622	504.2	+	1.23	5.46e-07	6.82e-05
multicellular organismal process (GO:0032501)	2956	568	465.46	+	1.22	6.42e-06	0.00063
cell communication (GO:0007154)	1994	382	313.98	+	1.22	0.000343	0.0184
cellular biosynthetic process (GO:0044249)	2631	504	414.28	+	1.22	3e-05	0.00233
cellular process (GO:0009987)	12857	2399	2024.5	+	1.18	2.93e-26	8.77e-23
regulation of cellular process (GO:0050794)	4811	871	757.55	+	1.15	3.74e-05	0.00276
regulation of biological process (GO:0050789)	5405	976	851.09	+	1.15	1.34e-05	0.00122
cellular metabolic process (GO:0044237)	8019	1443	1262.69	+	1.14	3.48e-08	6.73e-06
primary metabolic process (GO:0044238)	7594	1366	1195.77	+	1.14	1.19e-07	1.78e-05
metabolic process (GO:0008152)	9625	1729	1515.58	+	1.14	3.99e-10	1.14e-07
biological regulation (GO:0065007)	6121	1098	963.83	+	1.14	7.67e-06	0.000741
organic substance metabolic process (GO:0071704)	8275	1479	1303	+	1.14	9.12e-08	1.44e-05
biological_process (GO:0008150)	23033	3763	3626.84	+	1.04	6.54e-08	1.06e-05
Unclassified (UNCLASSIFIED)	4383	554	690.16	-	0.8	6.54e-08	1.09e-05
proteolysis (GO:0006508)	986	112	155.26	-	0.72	0.000649	0.0319
cellular protein catabolic process (GO:0044257)	599	60	94.32	-	0.64	0.000445	0.023
proteolysis involved in cellular protein catabolic process (GO:0051603)	590	58	92.9	-	0.62	0.000318	0.0175
modification-dependent macromolecule catabolic process (GO:0043632)	511	47	80.46	-	0.58	0.000176	0.0108
ubiquitin-dependent protein catabolic process (GO:0006511)	486	44	76.53	-	0.57	0.000198	0.0117
modification-dependent protein catabolic process (GO:0019941)	499	44	78.57	-	0.56	8.43e-05	0.00573
cell killing (GO:0001906)	280	8	44.09	-	0.18	3.89e-10	1.29e-07
killing of cells of other organism (GO:0031640)	280	8	44.09	-	0.18	3.89e-10	1.23e-07
double fertilization forming a zygote and endosperm (GO:0009567)	79	1	12.44	-	0.08	0.00022	0.0127
fertilization (GO:0009566)	79	1	12.44	-	0.08	0.00022	0.0125
regulation of double fertilization forming a zygote and endosperm (GO:0080155)	53	0	8.35	-	< 0.01	0.000872	0.0405
regulation of fertilization (GO:0080154)	53	0	8.35	-	< 0.01	0.000872	0.0402

## Sheet: Transcript Late DN
Analysis Type:	PANTHER Overrepresentation Test (Released 20200407)
Annotation Version and Release Date:	GO Ontology database DOI: 10.5281/zenodo.3727280 Released 2020-03-23
Analyzed List:	upload_1 (Arabidopsis thaliana)
Reference List:	Arabidopsis thaliana (all genes in database)
Test Type:	FISHER
Correction:	FDR
GO biological process complete	Arabidopsis thaliana - REFLIST (27416)	upload_1 (3182)	upload_1 (expected)	upload_1 (over/under)	upload_1 (fold Enrichment)	upload_1 (raw P-value)	upload_1 (FDR)
camalexin metabolic process (GO:0052317)	11	8	1.28	+	6.27	0.000356	0.0145
camalexin biosynthetic process (GO:0010120)	11	8	1.28	+	6.27	0.000356	0.0144
defense response by cell wall thickening (GO:0052482)	17	11	1.97	+	5.58	6.02e-05	0.00282
indoleacetic acid biosynthetic process (GO:0009684)	11	7	1.28	+	5.48	0.00147	0.0443
defense response by callose deposition in cell wall (GO:0052544)	16	10	1.86	+	5.38	0.000161	0.00703
phytoalexin biosynthetic process (GO:0052315)	13	8	1.51	+	5.3	0.000793	0.0275
phytoalexin metabolic process (GO:0052314)	13	8	1.51	+	5.3	0.000793	0.0273
indole phytoalexin biosynthetic process (GO:0009700)	13	8	1.51	+	5.3	0.000793	0.0271
indole phytoalexin metabolic process (GO:0046217)	13	8	1.51	+	5.3	0.000793	0.027
pentose-phosphate shunt, oxidative branch (GO:0009051)	14	8	1.62	+	4.92	0.00113	0.0359
indole glucosinolate metabolic process (GO:0042343)	16	9	1.86	+	4.85	0.000608	0.0219
defense response by callose deposition (GO:0052542)	25	14	2.9	+	4.82	2.03e-05	0.00108
toxin biosynthetic process (GO:0009403)	21	11	2.44	+	4.51	0.000244	0.0104
S-glycoside biosynthetic process (GO:0016144)	39	20	4.53	+	4.42	1.04e-06	7.96e-05
glucosinolate biosynthetic process (GO:0019761)	39	20	4.53	+	4.42	1.04e-06	7.86e-05
glycosinolate biosynthetic process (GO:0019758)	39	20	4.53	+	4.42	1.04e-06	7.76e-05
induced systemic resistance (GO:0009682)	30	14	3.48	+	4.02	9.4e-05	0.0043
toxin metabolic process (GO:0009404)	71	33	8.24	+	4	2.52e-09	3.87e-07
indole-containing compound biosynthetic process (GO:0042435)	50	23	5.8	+	3.96	7.27e-07	5.89e-05
indole-containing compound metabolic process (GO:0042430)	73	33	8.47	+	3.89	4.33e-09	6.33e-07
toxin catabolic process (GO:0009407)	49	22	5.69	+	3.87	1.73e-06	0.000123
indolalkylamine metabolic process (GO:0006586)	31	13	3.6	+	3.61	0.000378	0.015
tryptophan metabolic process (GO:0006568)	31	13	3.6	+	3.61	0.000378	0.0149
response to ozone (GO:0010193)	33	13	3.83	+	3.39	0.000608	0.0218
response to insect (GO:0009625)	31	12	3.6	+	3.34	0.0011	0.0355
glutathione metabolic process (GO:0006749)	57	22	6.62	+	3.33	1.2e-05	0.000697
response to molecule of bacterial origin (GO:0002237)	34	13	3.95	+	3.29	0.000761	0.0267
glycosyl compound biosynthetic process (GO:1901659)	64	24	7.43	+	3.23	7.27e-06	0.000427
amine biosynthetic process (GO:0009309)	44	16	5.11	+	3.13	0.00031	0.013
cellular biogenic amine biosynthetic process (GO:0042401)	44	16	5.11	+	3.13	0.00031	0.0129
regulation of leaf senescence (GO:1900055)	36	13	4.18	+	3.11	0.00117	0.0366
nitrogen cycle metabolic process (GO:0071941)	42	15	4.87	+	3.08	0.000552	0.0201
cellular biogenic amine metabolic process (GO:0006576)	62	22	7.2	+	3.06	3.42e-05	0.00174
cellular amine metabolic process (GO:0044106)	62	22	7.2	+	3.06	3.42e-05	0.00172
callose localization (GO:0052545)	40	14	4.64	+	3.02	0.00098	0.0322
nitrate assimilation (GO:0042128)	38	13	4.41	+	2.95	0.00174	0.0498
nitrate metabolic process (GO:0042126)	38	13	4.41	+	2.95	0.00174	0.0495
reactive nitrogen species metabolic process (GO:2001057)	41	14	4.76	+	2.94	0.00119	0.0369
secondary metabolite biosynthetic process (GO:0044550)	153	52	17.76	+	2.93	9.8e-10	1.59e-07
cellular hormone metabolic process (GO:0034754)	51	17	5.92	+	2.87	0.000467	0.0174
defense response to bacterium, incompatible interaction (GO:0009816)	42	14	4.87	+	2.87	0.00144	0.0435
response to chitin (GO:0010200)	138	46	16.02	+	2.87	1.39e-08	1.94e-06
S-glycoside metabolic process (GO:0016143)	112	37	13	+	2.85	4.54e-07	4.05e-05
glucosinolate metabolic process (GO:0019760)	112	37	13	+	2.85	4.54e-07	3.99e-05
glycosinolate metabolic process (GO:0019757)	112	37	13	+	2.85	4.54e-07	3.94e-05
monocarboxylic acid catabolic process (GO:0072329)	58	19	6.73	+	2.82	0.000267	0.0112
glucose metabolic process (GO:0006006)	46	15	5.34	+	2.81	0.00118	0.0369
regulation of defense response to bacterium (GO:1900424)	43	14	4.99	+	2.81	0.00173	0.0499
polysaccharide localization (GO:0033037)	43	14	4.99	+	2.81	0.00173	0.0497
detoxification (GO:0098754)	102	33	11.84	+	2.79	2.64e-06	0.00018
response to oomycetes (GO:0002239)	87	28	10.1	+	2.77	1.72e-05	0.000938
amine metabolic process (GO:0009308)	109	35	12.65	+	2.77	1.45e-06	0.000107
response to jasmonic acid (GO:0009753)	169	50	19.61	+	2.55	8.15e-08	9.21e-06
sulfur compound biosynthetic process (GO:0044272)	149	44	17.29	+	2.54	5.94e-07	4.94e-05
secondary metabolic process (GO:0019748)	327	93	37.95	+	2.45	1.5e-12	3.91e-10
sulfur compound metabolic process (GO:0006790)	368	104	42.71	+	2.43	1.41e-13	4.21e-11
aromatic amino acid family metabolic process (GO:0009072)	85	24	9.87	+	2.43	0.00038	0.0149
response to karrikin (GO:0080167)	128	36	14.86	+	2.42	1.43e-05	0.000795
response to toxic substance (GO:0009636)	214	59	24.84	+	2.38	6.67e-08	7.68e-06
alpha-amino acid biosynthetic process (GO:1901607)	185	51	21.47	+	2.38	4.62e-07	3.96e-05
cellular modified amino acid metabolic process (GO:0006575)	109	30	12.65	+	2.37	0.000116	0.00524
response to wounding (GO:0009611)	211	58	24.49	+	2.37	9.52e-08	1.06e-05
positive regulation of developmental process (GO:0051094)	129	35	14.97	+	2.34	4.77e-05	0.00227
lipid modification (GO:0030258)	101	27	11.72	+	2.3	0.000366	0.0147
cellular amino acid biosynthetic process (GO:0008652)	207	55	24.03	+	2.29	3.84e-07	3.65e-05
defense response, incompatible interaction (GO:0009814)	175	46	20.31	+	2.26	4.09e-06	0.000263
positive regulation of multicellular organismal process (GO:0051240)	119	31	13.81	+	2.24	0.000217	0.00929
alpha-amino acid metabolic process (GO:1901605)	278	72	32.27	+	2.23	1.61e-08	2.19e-06
response to drug (GO:0042493)	460	119	53.39	+	2.23	3.4e-13	9.68e-11
response to salicylic acid (GO:0009751)	147	38	17.06	+	2.23	4.75e-05	0.00228
positive regulation of post-embryonic development (GO:0048582)	89	23	10.33	+	2.23	0.00153	0.045
cellular response to ethylene stimulus (GO:0071369)	195	50	22.63	+	2.21	4.16e-06	0.000262
response to water (GO:0009415)	355	91	41.2	+	2.21	3.31e-10	6.19e-08
ethylene-activated signaling pathway (GO:0009873)	188	48	21.82	+	2.2	5.08e-06	0.00031
glycosyl compound metabolic process (GO:1901657)	185	47	21.47	+	2.19	7.13e-06	0.000423
response to water deprivation (GO:0009414)	347	88	40.27	+	2.19	9.76e-10	1.62e-07
hormone biosynthetic process (GO:0042446)	178	45	20.66	+	2.18	1.29e-05	0.000729
response to ethylene (GO:0009723)	270	68	31.34	+	2.17	1.24e-07	1.3e-05
aging (GO:0007568)	139	35	16.13	+	2.17	0.000141	0.00627
response to brassinosteroid (GO:0009741)	109	27	12.65	+	2.13	0.000984	0.0322
hormone metabolic process (GO:0042445)	251	62	29.13	+	2.13	5.86e-07	4.94e-05
cellular response to hypoxia (GO:0071456)	235	58	27.27	+	2.13	1.67e-06	0.00012
immune response (GO:0006955)	330	81	38.3	+	2.11	1.91e-08	2.54e-06
cellular response to oxygen levels (GO:0071453)	237	58	27.51	+	2.11	1.89e-06	0.000131
cellular response to decreased oxygen levels (GO:0036294)	237	58	27.51	+	2.11	1.89e-06	0.00013
innate immune response (GO:0045087)	323	79	37.49	+	2.11	3.53e-08	4.4e-06
response to organonitrogen compound (GO:0010243)	246	60	28.55	+	2.1	1.75e-06	0.000123
response to decreased oxygen levels (GO:0036293)	264	64	30.64	+	2.09	6.76e-07	5.55e-05
response to hypoxia (GO:0001666)	260	63	30.18	+	2.09	8.68e-07	6.93e-05
response to oxygen levels (GO:0070482)	265	64	30.76	+	2.08	1.03e-06	7.98e-05
response to nitrogen compound (GO:1901698)	305	73	35.4	+	2.06	2.45e-07	2.41e-05
phosphorelay signal transduction system (GO:0000160)	229	54	26.58	+	2.03	1.26e-05	0.000725
response to antibiotic (GO:0046677)	240	56	27.86	+	2.01	1.27e-05	0.000727
response to bacterium (GO:0009617)	483	112	56.06	+	2	6.3e-10	1.08e-07
organic acid catabolic process (GO:0016054)	151	35	17.53	+	2	0.000619	0.0221
carboxylic acid catabolic process (GO:0046395)	151	35	17.53	+	2	0.000619	0.0219
organic hydroxy compound biosynthetic process (GO:1901617)	178	41	20.66	+	1.98	0.000204	0.00879
immune system process (GO:0002376)	387	89	44.92	+	1.98	5.28e-08	6.2e-06
hormone-mediated signaling pathway (GO:0009755)	809	186	93.9	+	1.98	1.64e-15	7.56e-13
regulation of hormone levels (GO:0010817)	383	88	44.45	+	1.98	4.88e-08	5.85e-06
response to organic cyclic compound (GO:0014070)	290	66	33.66	+	1.96	3.02e-06	0.000203
cellular response to hormone stimulus (GO:0032870)	893	200	103.64	+	1.93	1.15e-15	5.74e-13
response to acid chemical (GO:0001101)	1138	252	132.08	+	1.91	5.22e-19	3.12e-16
cellular amino acid metabolic process (GO:0006520)	386	85	44.8	+	1.9	4.08e-07	3.82e-05
auxin-activated signaling pathway (GO:0009734)	191	42	22.17	+	1.89	0.000487	0.0179
cellular response to endogenous stimulus (GO:0071495)	912	200	105.85	+	1.89	6.98e-15	2.98e-12
cellular response to lipid (GO:0071396)	376	82	43.64	+	1.88	9.44e-07	7.43e-05
cellular response to acid chemical (GO:0071229)	452	97	52.46	+	1.85	2e-07	2.03e-05
cellular response to environmental stimulus (GO:0104004)	211	45	24.49	+	1.84	0.000426	0.0165
cellular response to abiotic stimulus (GO:0071214)	211	45	24.49	+	1.84	0.000426	0.0164
response to hormone (GO:0009725)	1538	327	178.51	+	1.83	5.2e-22	6.23e-19
response to oxygen-containing compound (GO:1901700)	1534	326	178.04	+	1.83	6.82e-22	6.8e-19
response to endogenous stimulus (GO:0009719)	1556	327	180.59	+	1.81	2.57e-21	2.2e-18
organic hydroxy compound metabolic process (GO:1901615)	305	64	35.4	+	1.81	4.7e-05	0.00227
cellular response to abscisic acid stimulus (GO:0071215)	224	47	26	+	1.81	0.00043	0.0164
cellular response to alcohol (GO:0097306)	224	47	26	+	1.81	0.00043	0.0163
defense response to bacterium (GO:0042742)	396	83	45.96	+	1.81	3.45e-06	0.000229
cellular response to auxin stimulus (GO:0071365)	210	44	24.37	+	1.81	0.00085	0.0284
oxoacid metabolic process (GO:0043436)	1060	222	123.03	+	1.8	1.52e-14	6.06e-12
response to starvation (GO:0042594)	182	38	21.12	+	1.8	0.00175	0.0496
cellular response to organic substance (GO:0071310)	1021	213	118.5	+	1.8	7.03e-14	2.22e-11
organic acid metabolic process (GO:0006082)	1069	223	124.07	+	1.8	1.91e-14	7.14e-12
cellular response to chemical stimulus (GO:0070887)	1431	298	166.09	+	1.79	4.83e-19	3.21e-16
abscisic acid-activated signaling pathway (GO:0009738)	197	41	22.86	+	1.79	0.00125	0.0387
response to inorganic substance (GO:0010035)	909	189	105.5	+	1.79	2.51e-12	6.27e-10
response to red or far red light (GO:0009639)	212	44	24.61	+	1.79	0.0009	0.0298
response to extracellular stimulus (GO:0009991)	271	56	31.45	+	1.78	0.000173	0.00751
response to organic substance (GO:0010033)	1888	390	219.13	+	1.78	2.38e-24	4.75e-21
response to abscisic acid (GO:0009737)	535	110	62.09	+	1.77	2.07e-07	2.07e-05
response to nutrient levels (GO:0031667)	234	48	27.16	+	1.77	0.00057	0.0207
response to lipid (GO:0033993)	730	149	84.73	+	1.76	2.09e-09	3.29e-07
response to alcohol (GO:0097305)	539	110	62.56	+	1.76	3.21e-07	3.1e-05
response to chemical (GO:0042221)	2883	585	334.61	+	1.75	1.9e-35	5.69e-32
cellular response to extracellular stimulus (GO:0031668)	212	43	24.61	+	1.75	0.00134	0.0408
cellular response to external stimulus (GO:0071496)	218	44	25.3	+	1.74	0.00149	0.0444
cellular response to oxygen-containing compound (GO:1901701)	611	123	70.91	+	1.73	1.13e-07	1.23e-05
cofactor metabolic process (GO:0051186)	486	97	56.41	+	1.72	3.76e-06	0.000248
response to abiotic stimulus (GO:0009628)	2075	413	240.83	+	1.71	3.93e-23	5.88e-20
positive regulation of response to stimulus (GO:0048584)	232	46	26.93	+	1.71	0.00149	0.0445
response to light stimulus (GO:0009416)	702	139	81.48	+	1.71	3.18e-08	4.05e-06
response to auxin (GO:0009733)	376	74	43.64	+	1.7	6.71e-05	0.00312
response to radiation (GO:0009314)	727	143	84.38	+	1.69	2.82e-08	3.67e-06
organic acid biosynthetic process (GO:0016053)	499	98	57.92	+	1.69	5.05e-06	0.000315
carboxylic acid biosynthetic process (GO:0046394)	499	98	57.92	+	1.69	5.05e-06	0.000311
small molecule biosynthetic process (GO:0044283)	674	132	78.23	+	1.69	1.22e-07	1.3e-05
regulation of defense response (GO:0031347)	251	49	29.13	+	1.68	0.00158	0.0463
carboxylic acid metabolic process (GO:0019752)	933	182	108.29	+	1.68	6.2e-10	1.09e-07
regulation of response to stress (GO:0080134)	371	72	43.06	+	1.67	0.000151	0.00665
regulation of signal transduction (GO:0009966)	292	56	33.89	+	1.65	0.00101	0.0328
response to oxidative stress (GO:0006979)	446	85	51.76	+	1.64	5.49e-05	0.00259
regulation of cell communication (GO:0010646)	300	57	34.82	+	1.64	0.00116	0.0367
monocarboxylic acid metabolic process (GO:0032787)	470	89	54.55	+	1.63	4.6e-05	0.00224
response to osmotic stress (GO:0006970)	509	96	59.08	+	1.63	2.76e-05	0.00142
regulation of signaling (GO:0023051)	298	56	34.59	+	1.62	0.00152	0.0451
small molecule metabolic process (GO:0044281)	1603	301	186.05	+	1.62	5.33e-14	1.77e-11
response to biotic stimulus (GO:0009607)	1330	249	154.36	+	1.61	1.32e-11	2.94e-09
response to external biotic stimulus (GO:0043207)	1317	246	152.86	+	1.61	2.52e-11	5.39e-09
response to other organism (GO:0051707)	1317	246	152.86	+	1.61	2.52e-11	5.2e-09
anion transport (GO:0006820)	300	56	34.82	+	1.61	0.00161	0.0469
oxidation-reduction process (GO:0055114)	1509	281	175.14	+	1.6	9.34e-13	2.54e-10
response to external stimulus (GO:0009605)	1748	324	202.88	+	1.6	2.14e-14	7.53e-12
organophosphate metabolic process (GO:0019637)	546	101	63.37	+	1.59	3.74e-05	0.00183
interspecies interaction between organisms (GO:0044419)	1362	251	158.08	+	1.59	4.98e-11	9.95e-09
regulation of response to stimulus (GO:0048583)	690	127	80.08	+	1.59	4e-06	0.000261
response to cold (GO:0009409)	403	74	46.77	+	1.58	0.000477	0.0176
response to salt stress (GO:0009651)	431	79	50.02	+	1.58	0.000318	0.0131
carbohydrate derivative metabolic process (GO:1901135)	725	128	84.15	+	1.52	2.36e-05	0.00123
cellular response to stimulus (GO:0051716)	2863	489	332.29	+	1.47	9.3e-16	5.06e-13
defense response (GO:0006952)	1450	247	168.29	+	1.47	3.77e-08	4.61e-06
response to stimulus (GO:0050896)	6086	1036	706.36	+	1.47	1.16e-36	6.96e-33
response to stress (GO:0006950)	3575	607	414.93	+	1.46	2.23e-19	1.67e-16
signal transduction (GO:0007165)	1711	290	198.58	+	1.46	3.07e-09	4.6e-07
cell communication (GO:0007154)	1994	335	231.43	+	1.45	3.62e-10	6.56e-08
signaling (GO:0023052)	1745	291	202.53	+	1.44	1.26e-08	1.8e-06
organic cyclic compound biosynthetic process (GO:1901362)	873	145	101.32	+	1.43	8.67e-05	0.004
cellular response to stress (GO:0033554)	1187	196	137.77	+	1.42	6.25e-06	0.000374
aromatic compound biosynthetic process (GO:0019438)	766	124	88.9	+	1.39	0.000801	0.0271
negative regulation of cellular process (GO:0048523)	730	118	84.73	+	1.39	0.00111	0.0357
regulation of biological quality (GO:0065008)	1230	197	142.76	+	1.38	3.47e-05	0.00173
defense response to other organism (GO:0098542)	1056	169	122.56	+	1.38	0.000129	0.00579
positive regulation of biological process (GO:0048518)	1304	207	151.35	+	1.37	3.22e-05	0.00165
transmembrane transport (GO:0055085)	855	135	99.23	+	1.36	0.00102	0.0329
negative regulation of biological process (GO:0048519)	1084	170	125.81	+	1.35	0.000321	0.0132
catabolic process (GO:0009056)	1824	278	211.7	+	1.31	2.01e-05	0.00107
cellular catabolic process (GO:0044248)	1443	214	167.48	+	1.28	0.000793	0.0276
phosphate-containing compound metabolic process (GO:0006796)	1912	275	221.91	+	1.24	0.000717	0.0253
phosphorus metabolic process (GO:0006793)	1956	280	227.02	+	1.23	0.000814	0.0274
biological regulation (GO:0065007)	6121	873	710.43	+	1.23	1.97e-10	3.81e-08
biosynthetic process (GO:0009058)	2853	403	331.13	+	1.22	0.000129	0.00575
organic substance biosynthetic process (GO:1901576)	2689	377	312.1	+	1.21	0.000375	0.015
regulation of biological process (GO:0050789)	5405	756	627.32	+	1.21	1.28e-07	1.32e-05
cellular biosynthetic process (GO:0044249)	2631	362	305.36	+	1.19	0.00162	0.047
organonitrogen compound metabolic process (GO:1901564)	4801	658	557.22	+	1.18	1.48e-05	0.000811
regulation of cellular process (GO:0050794)	4811	657	558.38	+	1.18	2.09e-05	0.0011
metabolic process (GO:0008152)	9625	1314	1117.11	+	1.18	8.74e-12	2.01e-09
cellular metabolic process (GO:0044237)	8019	1063	930.71	+	1.14	1.59e-06	0.000116
cellular process (GO:0009987)	12857	1696	1492.23	+	1.14	8.4e-12	2.01e-09
organic substance metabolic process (GO:0071704)	8275	1087	960.43	+	1.13	5.26e-06	0.000318
nucleic acid metabolic process (GO:0090304)	1781	157	206.71	-	0.76	0.000462	0.0173
cellular macromolecule biosynthetic process (GO:0034645)	1269	108	147.28	-	0.73	0.00113	0.036
RNA metabolic process (GO:0016070)	1348	113	156.45	-	0.72	0.000437	0.0164
macromolecule biosynthetic process (GO:0009059)	1325	110	153.78	-	0.72	0.000386	0.015
gene expression (GO:0010467)	1655	130	192.09	-	0.68	4.13e-06	0.000263
amide biosynthetic process (GO:0043604)	643	39	74.63	-	0.52	1.93e-05	0.00104
peptide biosynthetic process (GO:0043043)	571	34	66.27	-	0.51	3.72e-05	0.00184
translation (GO:0006412)	566	32	65.69	-	0.49	1.33e-05	0.000744
cell killing (GO:0001906)	280	7	32.5	-	0.22	4.5e-07	4.14e-05
killing of cells of other organism (GO:0031640)	280	7	32.5	-	0.22	4.5e-07	4.08e-05
nuclear transport (GO:0051169)	106	2	12.3	-	0.16	0.00128	0.0393
nucleocytoplasmic transport (GO:0006913)	106	2	12.3	-	0.16	0.00128	0.0391
regulation of multi-organism process (GO:0043900)	90	1	10.45	-	0.1	0.000874	0.0291

## Sheet: Protein Early UP
Analysis Type:	PANTHER Overrepresentation Test (Released 20200407)
Annotation Version and Release Date:	GO Ontology database DOI: 10.5281/zenodo.3727280 Released 2020-03-23
Analyzed List:	upload_1 (Arabidopsis thaliana)
Reference List:	Arabidopsis thaliana (all genes in database)
Test Type:	FISHER
Correction:	FDR
GO biological process complete	Arabidopsis thaliana - REFLIST (27416)	upload_1 (711)	upload_1 (expected)	upload_1 (over/under)	upload_1 (fold Enrichment)	upload_1 (raw P-value)	upload_1 (FDR)
cytoplasmic translation (GO:0002181)	71	9	1.84	+	4.89	0.000188	0.0274
rRNA processing (GO:0006364)	248	18	6.43	+	2.8	0.000163	0.0251
rRNA metabolic process (GO:0016072)	254	18	6.59	+	2.73	0.000215	0.03
cellular protein-containing complex assembly (GO:0034622)	459	32	11.9	+	2.69	1.26e-06	0.00058
chromatin organization (GO:0006325)	378	25	9.8	+	2.55	4.07e-05	0.00812
ribosome biogenesis (GO:0042254)	367	24	9.52	+	2.52	0.00011	0.0178
ncRNA processing (GO:0034470)	362	23	9.39	+	2.45	0.000192	0.0273
protein-containing complex assembly (GO:0065003)	514	32	13.33	+	2.4	1.21e-05	0.00362
ribonucleoprotein complex biogenesis (GO:0022613)	441	27	11.44	+	2.36	7.6e-05	0.0147
protein-containing complex subunit organization (GO:0043933)	591	35	15.33	+	2.28	1.38e-05	0.00395
amide biosynthetic process (GO:0043604)	643	38	16.68	+	2.28	5.88e-06	0.00195
ncRNA metabolic process (GO:0034660)	428	25	11.1	+	2.25	0.000362	0.0452
translation (GO:0006412)	566	33	14.68	+	2.25	3.2e-05	0.00738
peptide biosynthetic process (GO:0043043)	571	33	14.81	+	2.23	3.68e-05	0.0076
vesicle-mediated transport (GO:0016192)	458	26	11.88	+	2.19	0.000344	0.0438
cellular component biogenesis (GO:0044085)	1257	70	32.6	+	2.15	8.4e-09	8.38e-06
cellular amide metabolic process (GO:0043603)	789	43	20.46	+	2.1	1.4e-05	0.00381
cellular nitrogen compound biosynthetic process (GO:0044271)	1249	66	32.39	+	2.04	1.21e-07	6.59e-05
RNA processing (GO:0006396)	833	44	21.6	+	2.04	2.39e-05	0.00595
peptide metabolic process (GO:0006518)	653	34	16.93	+	2.01	0.000283	0.0376
cellular component assembly (GO:0022607)	771	40	19.99	+	2	8.76e-05	0.0154
gene expression (GO:0010467)	1655	85	42.92	+	1.98	5.4e-09	6.47e-06
intracellular transport (GO:0046907)	732	37	18.98	+	1.95	0.000245	0.0333
organonitrogen compound biosynthetic process (GO:1901566)	1403	68	36.39	+	1.87	2.02e-06	0.000755
establishment of localization in cell (GO:0051649)	786	38	20.38	+	1.86	0.000411	0.0493
macromolecule localization (GO:0033036)	1117	52	28.97	+	1.8	8.34e-05	0.0151
cellular macromolecule biosynthetic process (GO:0034645)	1269	59	32.91	+	1.79	3.14e-05	0.00752
cellular component organization or biogenesis (GO:0071840)	2959	132	76.74	+	1.72	1.32e-09	1.97e-06
macromolecule biosynthetic process (GO:0009059)	1325	59	34.36	+	1.72	9.77e-05	0.0167
organic substance transport (GO:0071702)	1294	57	33.56	+	1.7	0.00017	0.0254
organelle organization (GO:0006996)	1681	74	43.59	+	1.7	1.89e-05	0.00492
cellular component organization (GO:0016043)	2632	114	68.26	+	1.67	1.22e-07	6.08e-05
cellular nitrogen compound metabolic process (GO:0034641)	3017	129	78.24	+	1.65	3.23e-08	2.15e-05
organic substance biosynthetic process (GO:1901576)	2689	111	69.74	+	1.59	1.7e-06	0.000727
biosynthetic process (GO:0009058)	2853	115	73.99	+	1.55	3.16e-06	0.00111
cellular biosynthetic process (GO:0044249)	2631	106	68.23	+	1.55	8.81e-06	0.00278
phosphorus metabolic process (GO:0006793)	1956	77	50.73	+	1.52	0.000402	0.0492
nucleobase-containing compound metabolic process (GO:0006139)	2168	84	56.22	+	1.49	0.000337	0.0439
organic cyclic compound metabolic process (GO:1901360)	2702	104	70.07	+	1.48	7.87e-05	0.0147
heterocycle metabolic process (GO:0046483)	2470	95	64.06	+	1.48	0.00016	0.0251
cellular aromatic compound metabolic process (GO:0006725)	2602	100	67.48	+	1.48	0.000104	0.0172
cellular metabolic process (GO:0044237)	8019	291	207.96	+	1.4	6.59e-11	1.97e-07
nitrogen compound metabolic process (GO:0006807)	6439	232	166.99	+	1.39	4.54e-08	2.72e-05
cellular macromolecule metabolic process (GO:0044260)	4401	157	114.13	+	1.38	3.53e-05	0.00755
macromolecule metabolic process (GO:0043170)	5757	204	149.3	+	1.37	1.96e-06	0.000782
organonitrogen compound metabolic process (GO:1901564)	4801	169	124.51	+	1.36	3.38e-05	0.0075
primary metabolic process (GO:0044238)	7594	267	196.94	+	1.36	2.03e-08	1.52e-05
organic substance metabolic process (GO:0071704)	8275	287	214.6	+	1.34	1.37e-08	1.18e-05
metabolic process (GO:0008152)	9625	333	249.61	+	1.33	2.28e-10	4.56e-07
cellular process (GO:0009987)	12857	443	333.43	+	1.33	4.55e-16	2.72e-12

## Sheet: Protein Early DN
Analysis Type:	PANTHER Overrepresentation Test (Released 20200407)
Annotation Version and Release Date:	GO Ontology database DOI: 10.5281/zenodo.3727280 Released 2020-03-23
Analyzed List:	upload_1 (Arabidopsis thaliana)
Reference List:	Arabidopsis thaliana (all genes in database)
Test Type:	FISHER
Correction:	FDR
GO biological process complete	Arabidopsis thaliana - REFLIST (27416)	upload_1 (521)	upload_1 (expected)	upload_1 (over/under)	upload_1 (fold Enrichment)	upload_1 (raw P-value)	upload_1 (FDR)
mitochondrial transmembrane transport (GO:1990542)	57	7	1.08	+	6.46	0.000187	0.0339
carbohydrate transmembrane transport (GO:0034219)	62	7	1.18	+	5.94	0.0003	0.0485
protein targeting (GO:0006605)	234	14	4.45	+	3.15	0.000256	0.0438
translation (GO:0006412)	566	29	10.76	+	2.7	3.07e-06	0.00184
peptide biosynthetic process (GO:0043043)	571	29	10.85	+	2.67	3.61e-06	0.00196
peptide metabolic process (GO:0006518)	653	33	12.41	+	2.66	8.53e-07	0.000729
cellular amide metabolic process (GO:0043603)	789	38	14.99	+	2.53	5.26e-07	0.000525
amide biosynthetic process (GO:0043604)	643	30	12.22	+	2.46	1.46e-05	0.00583
transmembrane transport (GO:0055085)	855	39	16.25	+	2.4	1.03e-06	0.00077
cellular protein localization (GO:0034613)	672	30	12.77	+	2.35	2.79e-05	0.00982
intracellular protein transport (GO:0006886)	584	26	11.1	+	2.34	0.000103	0.0213
cellular macromolecule localization (GO:0070727)	707	31	13.44	+	2.31	3.87e-05	0.0101
intracellular transport (GO:0046907)	732	32	13.91	+	2.3	2.85e-05	0.00948
gene expression (GO:0010467)	1655	68	31.45	+	2.16	5.7e-09	1.71e-05
establishment of localization in cell (GO:0051649)	786	32	14.94	+	2.14	0.000101	0.0216
cellular localization (GO:0051641)	938	38	17.83	+	2.13	2.88e-05	0.00908
protein localization (GO:0008104)	889	36	16.89	+	2.13	3.46e-05	0.00987
amide transport (GO:0042886)	822	33	15.62	+	2.11	8.98e-05	0.0199
RNA processing (GO:0006396)	833	33	15.83	+	2.08	0.000161	0.03
protein transport (GO:0015031)	793	31	15.07	+	2.06	0.000321	0.0492
organic substance transport (GO:0071702)	1294	49	24.59	+	1.99	1.01e-05	0.00432
cellular nitrogen compound biosynthetic process (GO:0044271)	1249	46	23.74	+	1.94	3.21e-05	0.0096
macromolecule localization (GO:0033036)	1117	41	21.23	+	1.93	8.8e-05	0.0203
organonitrogen compound biosynthetic process (GO:1901566)	1403	50	26.66	+	1.88	3.52e-05	0.00958
transport (GO:0006810)	2356	83	44.77	+	1.85	7.41e-08	0.000148
establishment of localization (GO:0051234)	2402	83	45.65	+	1.82	2.11e-07	0.000315
localization (GO:0051179)	2552	86	48.5	+	1.77	3.06e-07	0.000367
cellular nitrogen compound metabolic process (GO:0034641)	3017	95	57.33	+	1.66	1.43e-06	0.000953
organic substance biosynthetic process (GO:1901576)	2689	78	51.1	+	1.53	0.000264	0.0439
cellular biosynthetic process (GO:0044249)	2631	76	50	+	1.52	0.000312	0.0491
biosynthetic process (GO:0009058)	2853	82	54.22	+	1.51	0.000217	0.0382
cellular component organization or biogenesis (GO:0071840)	2959	85	56.23	+	1.51	0.000156	0.0302
macromolecule metabolic process (GO:0043170)	5757	147	109.4	+	1.34	0.000115	0.0229
nitrogen compound metabolic process (GO:0006807)	6439	163	122.36	+	1.33	5.82e-05	0.0145
cellular metabolic process (GO:0044237)	8019	201	152.39	+	1.32	6.05e-06	0.00302
organic substance metabolic process (GO:0071704)	8275	204	157.25	+	1.3	1.76e-05	0.00657
primary metabolic process (GO:0044238)	7594	186	144.31	+	1.29	7.72e-05	0.0185
cellular process (GO:0009987)	12857	314	244.33	+	1.29	1.42e-09	8.49e-06
metabolic process (GO:0008152)	9625	233	182.91	+	1.27	8.34e-06	0.00384

## Sheet: Protein Late UP
Analysis Type:	PANTHER Overrepresentation Test (Released 20200407)
Annotation Version and Release Date:	GO Ontology database DOI: 10.5281/zenodo.3727280 Released 2020-03-23
Analyzed List:	upload_1 (Arabidopsis thaliana)
Reference List:	Arabidopsis thaliana (all genes in database)
Test Type:	FISHER
Correction:	FDR
GO biological process complete	Arabidopsis thaliana - REFLIST (27416)	upload_1 (456)	upload_1 (expected)	upload_1 (over/under)	upload_1 (fold Enrichment)	upload_1 (raw P-value)	upload_1 (FDR)
cellular amide metabolic process (GO:0043603)	789	31	13.12	+	2.36	1.73e-05	0.00941
macromolecule localization (GO:0033036)	1117	40	18.58	+	2.15	1.34e-05	0.00801
cellular nitrogen compound biosynthetic process (GO:0044271)	1249	44	20.77	+	2.12	4.87e-06	0.00972
organic substance transport (GO:0071702)	1294	45	21.52	+	2.09	6.6e-06	0.00988
organonitrogen compound biosynthetic process (GO:1901566)	1403	45	23.34	+	1.93	4.12e-05	0.019
transport (GO:0006810)	2356	69	39.19	+	1.76	7.17e-06	0.00859
organic substance biosynthetic process (GO:1901576)	2689	78	44.73	+	1.74	1.76e-06	0.00526
establishment of localization (GO:0051234)	2402	69	39.95	+	1.73	1.28e-05	0.00854
localization (GO:0051179)	2552	73	42.45	+	1.72	7.19e-06	0.00718
cellular biosynthetic process (GO:0044249)	2631	74	43.76	+	1.69	9.99e-06	0.00748
biosynthetic process (GO:0009058)	2853	79	47.45	+	1.66	9.65e-06	0.00826
cellular nitrogen compound metabolic process (GO:0034641)	3017	80	50.18	+	1.59	3.3e-05	0.0165
cellular process (GO:0009987)	12857	274	213.85	+	1.28	2.65e-08	0.000159

## Sheet: Protein Late DN
Analysis Type:	PANTHER Overrepresentation Test (Released 20200407)
Annotation Version and Release Date:	GO Ontology database DOI: 10.5281/zenodo.3727280 Released 2020-03-23
Analyzed List:	upload_1 (Arabidopsis thaliana)
Reference List:	Arabidopsis thaliana (all genes in database)
Test Type:	FISHER
Correction:	FDR
GO biological process complete	Arabidopsis thaliana - REFLIST (27416)	upload_1 (512)	upload_1 (expected)	upload_1 (over/under)	upload_1 (fold Enrichment)	upload_1 (raw P-value)	upload_1 (FDR)
response to oomycetes (GO:0002239)	87	10	1.62	+	6.15	1.19e-05	0.0102
response to toxic substance (GO:0009636)	214	14	4	+	3.5	8.94e-05	0.0382
mRNA processing (GO:0006397)	402	21	7.51	+	2.8	4.22e-05	0.0281
mRNA metabolic process (GO:0016071)	513	24	9.58	+	2.51	6.5e-05	0.0324
response to acid chemical (GO:0001101)	1138	42	21.25	+	1.98	4.99e-05	0.0299
gene expression (GO:0010467)	1655	55	30.91	+	1.78	5.33e-05	0.029
cellular nitrogen compound metabolic process (GO:0034641)	3017	93	56.34	+	1.65	2.37e-06	0.00284
response to stress (GO:0006950)	3575	103	66.76	+	1.54	8.98e-06	0.00896
response to stimulus (GO:0050896)	6086	163	113.66	+	1.43	7.45e-07	0.00111
cellular metabolic process (GO:0044237)	8019	207	149.76	+	1.38	1.09e-07	0.000217
nitrogen compound metabolic process (GO:0006807)	6439	163	120.25	+	1.36	1.99e-05	0.0149
metabolic process (GO:0008152)	9625	242	179.75	+	1.35	2.41e-08	7.2e-05
cellular process (GO:0009987)	12857	315	240.11	+	1.31	5.26e-11	3.15e-07
organic substance metabolic process (GO:0071704)	8275	197	154.54	+	1.27	8.14e-05	0.0375

## Sheet: Phospho Early UP
Analysis Type:	PANTHER Overrepresentation Test (Released 20200407)
Annotation Version and Release Date:	GO Ontology database DOI: 10.5281/zenodo.3727280 Released 2020-03-23
Analyzed List:	upload_1 (Arabidopsis thaliana)
Reference List:	Arabidopsis thaliana (all genes in database)
Test Type:	FISHER
Correction:	FDR
GO biological process complete	Arabidopsis thaliana - REFLIST (27416)	upload_1 (1216)	upload_1 (expected)	upload_1 (over/under)	upload_1 (fold Enrichment)	upload_1 (raw P-value)	upload_1 (FDR)
nuclear migration along microfilament (GO:0031022)	4	3	0.18	+	16.91	0.00235	0.0465
response to peptide hormone (GO:0043434)	4	3	0.18	+	16.91	0.00235	0.0463
auxin efflux (GO:0010315)	11	6	0.49	+	12.3	4.79e-05	0.00221
regulation of alternative mRNA splicing, via spliceosome (GO:0000381)	33	17	1.46	+	11.61	1.11e-11	2.38e-09
positive regulation of meiotic cell cycle (GO:0051446)	8	4	0.35	+	11.27	0.00122	0.029
endoplasmic reticulum-plasma membrane tethering (GO:0061817)	11	5	0.49	+	10.25	0.000404	0.0128
endoplasmic reticulum localization (GO:0051643)	11	5	0.49	+	10.25	0.000404	0.0127
endoplasmic reticulum membrane organization (GO:0090158)	11	5	0.49	+	10.25	0.000404	0.0127
methylguanosine-cap decapping (GO:0110156)	11	5	0.49	+	10.25	0.000404	0.0126
RNA decapping (GO:0110154)	11	5	0.49	+	10.25	0.000404	0.0125
response to ATP (GO:0033198)	9	4	0.4	+	10.02	0.0017	0.0374
nuclear envelope organization (GO:0006998)	9	4	0.4	+	10.02	0.0017	0.0373
regulation of mRNA splicing, via spliceosome (GO:0048024)	41	18	1.82	+	9.9	2.21e-11	4.42e-09
cell plate assembly (GO:0000919)	14	6	0.62	+	9.66	0.000134	0.00516
mRNA cis splicing, via spliceosome (GO:0045292)	36	15	1.6	+	9.39	1.83e-09	2.44e-07
mitotic chromosome condensation (GO:0007076)	10	4	0.44	+	9.02	0.0023	0.0463
response to purine-containing compound (GO:0014074)	10	4	0.44	+	9.02	0.0023	0.0461
sucrose catabolic process (GO:0005987)	10	4	0.44	+	9.02	0.0023	0.0459
response to organophosphorus (GO:0046683)	10	4	0.44	+	9.02	0.0023	0.0458
regulation of RNA splicing (GO:0043484)	45	18	2	+	9.02	7.53e-11	1.33e-08
regulation of mRNA processing (GO:0050684)	51	20	2.26	+	8.84	8.93e-12	1.98e-09
ATP-dependent chromatin remodeling (GO:0043044)	22	8	0.98	+	8.2	2.62e-05	0.00137
positive regulation of nuclear division (GO:0051785)	20	7	0.89	+	7.89	0.000103	0.00417
mitotic sister chromatid cohesion (GO:0007064)	15	5	0.67	+	7.52	0.00125	0.0292
regulation of mRNA metabolic process (GO:1903311)	63	21	2.79	+	7.52	3.32e-11	6.41e-09
establishment of plastid localization (GO:0051667)	29	9	1.29	+	7	2.33e-05	0.00125
chloroplast relocation (GO:0009902)	29	9	1.29	+	7	2.33e-05	0.00124
endoplasmic reticulum organization (GO:0007029)	33	10	1.46	+	6.83	9.8e-06	0.000587
plastid localization (GO:0051644)	30	9	1.33	+	6.76	2.92e-05	0.00149
chloroplast localization (GO:0019750)	30	9	1.33	+	6.76	2.92e-05	0.00148
epithelium development (GO:0060429)	17	5	0.75	+	6.63	0.00197	0.0411
embryonic meristem initiation (GO:0090421)	21	6	0.93	+	6.44	0.000796	0.0217
actin filament-based transport (GO:0099515)	22	6	0.98	+	6.15	0.000977	0.0252
phototropism (GO:0009638)	22	6	0.98	+	6.15	0.000977	0.0251
positive gravitropism (GO:0009958)	33	9	1.46	+	6.15	5.48e-05	0.00249
production of miRNAs involved in gene silencing by miRNA (GO:0035196)	23	6	1.02	+	5.88	0.00119	0.0284
actin filament-based movement (GO:0030048)	23	6	1.02	+	5.88	0.00119	0.0283
carbon fixation (GO:0015977)	24	6	1.06	+	5.64	0.00143	0.033
chloroplast avoidance movement (GO:0009903)	24	6	1.06	+	5.64	0.00143	0.0329
positive regulation of growth (GO:0045927)	37	9	1.64	+	5.48	0.000116	0.00455
defense response by callose deposition (GO:0052542)	25	6	1.11	+	5.41	0.00171	0.0374
activation of GTPase activity (GO:0090630)	25	6	1.11	+	5.41	0.00171	0.0373
phosphatidylinositol phosphorylation (GO:0046854)	25	6	1.11	+	5.41	0.00171	0.0372
lipid phosphorylation (GO:0046834)	25	6	1.11	+	5.41	0.00171	0.037
regulation of defense response to fungus (GO:1900150)	25	6	1.11	+	5.41	0.00171	0.0369
regulation of auxin mediated signaling pathway (GO:0010928)	30	7	1.33	+	5.26	0.000824	0.022
chromatin remodeling (GO:0006338)	56	13	2.48	+	5.23	5.79e-06	0.000385
positive regulation of cell cycle process (GO:0090068)	35	8	1.55	+	5.15	0.000398	0.0128
cortical microtubule organization (GO:0043622)	35	8	1.55	+	5.15	0.000398	0.0127
DNA mediated transformation (GO:0009294)	27	6	1.2	+	5.01	0.0024	0.0464
genetic transfer (GO:0009292)	27	6	1.2	+	5.01	0.0024	0.0463
cellular response to organonitrogen compound (GO:0071417)	27	6	1.2	+	5.01	0.0024	0.0461
positive regulation of DNA-templated transcription, elongation (GO:0032786)	36	8	1.6	+	5.01	0.000469	0.0141
mRNA-containing ribonucleoprotein complex export from nucleus (GO:0071427)	32	7	1.42	+	4.93	0.00114	0.0278
mRNA export from nucleus (GO:0006406)	32	7	1.42	+	4.93	0.00114	0.0277
gene silencing by miRNA (GO:0035195)	32	7	1.42	+	4.93	0.00114	0.0276
positive regulation of cell cycle (GO:0045787)	46	10	2.04	+	4.9	0.00011	0.0044
endomembrane system organization (GO:0010256)	99	21	4.39	+	4.78	3.32e-08	3.37e-06
meristem initiation (GO:0010014)	34	7	1.51	+	4.64	0.00155	0.0343
positive regulation of kinase activity (GO:0033674)	69	14	3.06	+	4.57	9.84e-06	0.000578
positive regulation of abscisic acid-activated signaling pathway (GO:0009789)	40	8	1.77	+	4.51	0.000859	0.0226
positive regulation of cellular response to alcohol (GO:1905959)	40	8	1.77	+	4.51	0.000859	0.0225
positive regulation of response to alcohol (GO:1901421)	40	8	1.77	+	4.51	0.000859	0.0224
peptidyl-serine phosphorylation (GO:0018105)	101	20	4.48	+	4.46	1.86e-07	1.57e-05
positive regulation of phosphorylation (GO:0042327)	76	15	3.37	+	4.45	6.41e-06	0.000422
organelle localization by membrane tethering (GO:0140056)	56	11	2.48	+	4.43	0.000112	0.00444
membrane docking (GO:0022406)	56	11	2.48	+	4.43	0.000112	0.00441
peptidyl-serine modification (GO:0018209)	102	20	4.52	+	4.42	2.13e-07	1.77e-05
positive regulation of protein kinase activity (GO:0045860)	68	13	3.02	+	4.31	3.51e-05	0.00172
regulation of DNA-templated transcription, elongation (GO:0032784)	42	8	1.86	+	4.29	0.00113	0.0277
cytokinesis by cell plate formation (GO:0000911)	63	12	2.79	+	4.29	7.17e-05	0.00305
positive regulation of phosphorus metabolic process (GO:0010562)	79	15	3.5	+	4.28	9.65e-06	0.000589
positive regulation of phosphate metabolic process (GO:0045937)	79	15	3.5	+	4.28	9.65e-06	0.000583
carbohydrate mediated signaling (GO:0009756)	37	7	1.64	+	4.27	0.00237	0.0464
sugar mediated signaling pathway (GO:0010182)	37	7	1.64	+	4.27	0.00237	0.0462
cytoplasmic microtubule organization (GO:0031122)	48	9	2.13	+	4.23	0.000625	0.0182
polysaccharide localization (GO:0033037)	43	8	1.91	+	4.19	0.0013	0.0303
establishment of organelle localization (GO:0051656)	87	16	3.86	+	4.15	7.02e-06	0.000452
protein-chromophore linkage (GO:0018298)	44	8	1.95	+	4.1	0.00148	0.0336
tropism (GO:0009606)	116	21	5.15	+	4.08	3.44e-07	2.75e-05
positive regulation of protein phosphorylation (GO:0001934)	72	13	3.19	+	4.07	5.9e-05	0.00264
protein autophosphorylation (GO:0046777)	183	33	8.12	+	4.07	1.86e-10	3.09e-08
DNA packaging (GO:0006323)	61	11	2.71	+	4.07	0.000217	0.00747
stress-activated protein kinase signaling cascade (GO:0031098)	56	10	2.48	+	4.03	0.000445	0.0135
nucleosome organization (GO:0034728)	56	10	2.48	+	4.03	0.000445	0.0135
organelle localization (GO:0051640)	152	27	6.74	+	4	1.09e-08	1.25e-06
cortical cytoskeleton organization (GO:0030865)	51	9	2.26	+	3.98	0.000917	0.0238
activation of protein kinase activity (GO:0032147)	63	11	2.79	+	3.94	0.000278	0.00925
gravitropism (GO:0009630)	86	15	3.81	+	3.93	2.34e-05	0.00123
glucose metabolic process (GO:0006006)	46	8	2.04	+	3.92	0.00189	0.0401
mRNA catabolic process (GO:0006402)	87	15	3.86	+	3.89	2.64e-05	0.00136
signal transduction by protein phosphorylation (GO:0023014)	64	11	2.84	+	3.88	0.000313	0.0103
mitotic nuclear division (GO:0140014)	47	8	2.08	+	3.84	0.00213	0.0435
vacuole organization (GO:0007033)	59	10	2.62	+	3.82	0.00064	0.0183
nucleus organization (GO:0006997)	59	10	2.62	+	3.82	0.00064	0.0182
auxin transport (GO:0060918)	71	12	3.15	+	3.81	0.000195	0.00686
RNA export from nucleus (GO:0006405)	60	10	2.66	+	3.76	0.000719	0.0198
nuclear-transcribed mRNA catabolic process (GO:0000956)	78	13	3.46	+	3.76	0.000121	0.00471
mRNA splicing, via spliceosome (GO:0000398)	187	31	8.29	+	3.74	3.91e-09	4.78e-07
hormone transport (GO:0009914)	73	12	3.24	+	3.71	0.000245	0.00824
exocytosis (GO:0006887)	61	10	2.71	+	3.7	0.000805	0.0218
response to gravity (GO:0009629)	92	15	4.08	+	3.68	4.68e-05	0.00219
positive regulation of transferase activity (GO:0051347)	86	14	3.81	+	3.67	8.41e-05	0.00347
positive regulation of protein modification process (GO:0031401)	105	17	4.66	+	3.65	1.62e-05	0.000899
posttranscriptional gene silencing by RNA (GO:0035194)	68	11	3.02	+	3.65	0.000496	0.0148
negative regulation of defense response (GO:0031348)	63	10	2.79	+	3.58	0.001	0.0254
detection of abiotic stimulus (GO:0009582)	63	10	2.79	+	3.58	0.001	0.0253
detection of external stimulus (GO:0009581)	63	10	2.79	+	3.58	0.001	0.0251
chromatin assembly or disassembly (GO:0006333)	57	9	2.53	+	3.56	0.00183	0.039
cellular response to nitrogen compound (GO:1901699)	57	9	2.53	+	3.56	0.00183	0.0388
cytokinesis (GO:0000910)	95	15	4.21	+	3.56	6.48e-05	0.00283
response to blue light (GO:0009637)	95	15	4.21	+	3.56	6.48e-05	0.00281
translational elongation (GO:0006414)	65	10	2.88	+	3.47	0.00124	0.0294
nuclear export (GO:0051168)	65	10	2.88	+	3.47	0.00124	0.0293
regulation of stomatal movement (GO:0010119)	91	14	4.04	+	3.47	0.000144	0.00541
phosphatidylinositol metabolic process (GO:0046488)	85	13	3.77	+	3.45	0.000258	0.00864
regulation of cell division (GO:0051302)	59	9	2.62	+	3.44	0.00226	0.0455
export from cell (GO:0140352)	92	14	4.08	+	3.43	0.000159	0.00581
beta-glucan biosynthetic process (GO:0051274)	60	9	2.66	+	3.38	0.0025	0.0479
RNA splicing, via transesterification reactions with bulged adenosine as nucleophile (GO:0000377)	209	31	9.27	+	3.34	3.89e-08	3.88e-06
RNA splicing, via transesterification reactions (GO:0000375)	209	31	9.27	+	3.34	3.89e-08	3.82e-06
posttranscriptional gene silencing (GO:0016441)	76	11	3.37	+	3.26	0.00113	0.0277
cellular response to steroid hormone stimulus (GO:0071383)	83	12	3.68	+	3.26	0.00069	0.0195
response to steroid hormone (GO:0048545)	83	12	3.68	+	3.26	0.00069	0.0194
brassinosteroid mediated signaling pathway (GO:0009742)	83	12	3.68	+	3.26	0.00069	0.0193
steroid hormone mediated signaling pathway (GO:0043401)	83	12	3.68	+	3.26	0.00069	0.0192
RNA catabolic process (GO:0006401)	106	15	4.7	+	3.19	0.000193	0.00691
nuclear transport (GO:0051169)	106	15	4.7	+	3.19	0.000193	0.00687
nucleocytoplasmic transport (GO:0006913)	106	15	4.7	+	3.19	0.000193	0.00683
cellular response to brassinosteroid stimulus (GO:0071367)	85	12	3.77	+	3.18	0.000833	0.022
secretion by cell (GO:0032940)	78	11	3.46	+	3.18	0.00136	0.0318
RNA splicing (GO:0008380)	284	40	12.6	+	3.18	1.66e-09	2.25e-07
RNA localization (GO:0006403)	101	14	4.48	+	3.13	0.000376	0.0122
secretion (GO:0046903)	87	12	3.86	+	3.11	0.001	0.0256
positive regulation of molecular function (GO:0044093)	168	23	7.45	+	3.09	7.06e-06	0.00045
glycerophospholipid metabolic process (GO:0006650)	140	19	6.21	+	3.06	4.79e-05	0.00222
regulation of cellular component size (GO:0032535)	82	11	3.64	+	3.02	0.00195	0.041
regulation of anatomical structure size (GO:0090066)	82	11	3.64	+	3.02	0.00195	0.0409
positive regulation of organelle organization (GO:0010638)	83	11	3.68	+	2.99	0.00213	0.0436
cellular response to organic cyclic compound (GO:0071407)	151	20	6.7	+	2.99	4.17e-05	0.002
positive regulation of catalytic activity (GO:0043085)	152	20	6.74	+	2.97	4.54e-05	0.00216
detection of stimulus (GO:0051606)	92	12	4.08	+	2.94	0.00154	0.0346
establishment of RNA localization (GO:0051236)	92	12	4.08	+	2.94	0.00154	0.0344
RNA transport (GO:0050658)	92	12	4.08	+	2.94	0.00154	0.0343
nucleic acid transport (GO:0050657)	92	12	4.08	+	2.94	0.00154	0.0342
response to brassinosteroid (GO:0009741)	109	14	4.83	+	2.9	0.000746	0.0205
regulation of gene expression, epigenetic (GO:0040029)	166	21	7.36	+	2.85	4.97e-05	0.00227
positive regulation of cellular component organization (GO:0051130)	96	12	4.26	+	2.82	0.00213	0.0436
leaf senescence (GO:0010150)	104	13	4.61	+	2.82	0.00142	0.0328
mRNA metabolic process (GO:0016071)	513	64	22.75	+	2.81	2.83e-12	7.07e-10
mRNA processing (GO:0006397)	402	50	17.83	+	2.8	7.66e-10	1.09e-07
protein phosphorylation (GO:0006468)	981	121	43.51	+	2.78	6.91e-22	2.07e-18
leaf development (GO:0048366)	322	39	14.28	+	2.73	1.04e-07	9.33e-06
supramolecular fiber organization (GO:0097435)	149	18	6.61	+	2.72	0.000279	0.00922
gene silencing (GO:0016458)	167	20	7.41	+	2.7	0.000146	0.00546
chromatin organization (GO:0006325)	378	45	16.77	+	2.68	2.7e-08	2.84e-06
plant organ senescence (GO:0090693)	110	13	4.88	+	2.66	0.00223	0.0453
response to alcohol (GO:0097305)	539	63	23.91	+	2.64	5.36e-11	1e-08
regulation of mitotic cell cycle (GO:0007346)	155	18	6.87	+	2.62	0.000429	0.0131
glycerolipid metabolic process (GO:0046486)	174	20	7.72	+	2.59	0.000239	0.0081
gene silencing by RNA (GO:0031047)	122	14	5.41	+	2.59	0.00198	0.0411
membrane organization (GO:0061024)	244	28	10.82	+	2.59	2.27e-05	0.00122
response to abscisic acid (GO:0009737)	535	61	23.73	+	2.57	3.74e-10	5.59e-08
negative regulation of gene expression (GO:0010629)	500	56	22.18	+	2.53	3.12e-09	3.98e-07
regulation of response to biotic stimulus (GO:0002831)	174	19	7.72	+	2.46	0.000826	0.022
plant-type cell wall biogenesis (GO:0009832)	148	16	6.56	+	2.44	0.00252	0.048
regulation of response to external stimulus (GO:0032101)	179	19	7.94	+	2.39	0.001	0.0254
phospholipid metabolic process (GO:0006644)	208	22	9.23	+	2.38	0.000393	0.0126
chromosome organization (GO:0051276)	542	57	24.04	+	2.37	1.52e-08	1.68e-06
vesicle-mediated transport (GO:0016192)	458	48	20.31	+	2.36	2.75e-07	2.22e-05
response to organic cyclic compound (GO:0014070)	290	30	12.86	+	2.33	6.04e-05	0.00268
Golgi vesicle transport (GO:0048193)	175	18	7.76	+	2.32	0.00176	0.0378
phosphorylation (GO:0016310)	1344	138	59.61	+	2.31	2.45e-18	2.45e-15
establishment of localization in cell (GO:0051649)	786	80	34.86	+	2.29	9.07e-11	1.55e-08
response to lipid (GO:0033993)	730	74	32.38	+	2.29	6.82e-10	9.95e-08
carbohydrate biosynthetic process (GO:0016051)	306	31	13.57	+	2.28	5.75e-05	0.00259
cellular localization (GO:0051641)	938	94	41.6	+	2.26	4.81e-12	1.15e-09
phyllome development (GO:0048827)	479	48	21.25	+	2.26	9.18e-07	6.78e-05
negative regulation of macromolecule metabolic process (GO:0010605)	601	60	26.66	+	2.25	4.11e-08	3.97e-06
regulation of defense response (GO:0031347)	251	25	11.13	+	2.25	0.000409	0.0126
cytoskeleton organization (GO:0007010)	263	26	11.67	+	2.23	0.000328	0.0107
negative regulation of metabolic process (GO:0009892)	651	64	28.87	+	2.22	2.65e-08	2.83e-06
chloroplast organization (GO:0009658)	234	23	10.38	+	2.22	0.000832	0.022
response to osmotic stress (GO:0006970)	509	50	22.58	+	2.21	1.14e-06	8.2e-05
peptidyl-amino acid modification (GO:0018193)	339	33	15.04	+	2.19	7.43e-05	0.00313
polysaccharide biosynthetic process (GO:0000271)	206	20	9.14	+	2.19	0.00223	0.0452
posttranscriptional regulation of gene expression (GO:0010608)	249	24	11.04	+	2.17	0.000748	0.0205
regulation of protein modification process (GO:0031399)	240	23	10.64	+	2.16	0.00104	0.0258
intracellular transport (GO:0046907)	732	70	32.47	+	2.16	1.3e-08	1.46e-06
regulation of localization (GO:0032879)	211	20	9.36	+	2.14	0.00261	0.0497
cellular response to environmental stimulus (GO:0104004)	211	20	9.36	+	2.14	0.00261	0.0495
cellular response to abiotic stimulus (GO:0071214)	211	20	9.36	+	2.14	0.00261	0.0494
RNA processing (GO:0006396)	833	78	36.95	+	2.11	4.7e-09	5.63e-07
cation transmembrane transport (GO:0098655)	236	22	10.47	+	2.1	0.00263	0.0495
negative regulation of cellular biosynthetic process (GO:0031327)	355	33	15.75	+	2.1	0.00018	0.00655
cell division (GO:0051301)	355	33	15.75	+	2.1	0.00018	0.00651
response to salt stress (GO:0009651)	431	40	19.12	+	2.09	4.01e-05	0.00195
organelle organization (GO:0006996)	1681	156	74.56	+	2.09	7.44e-17	3.71e-14
plastid organization (GO:0009657)	303	28	13.44	+	2.08	0.000524	0.0156
negative regulation of biological process (GO:0048519)	1084	100	48.08	+	2.08	7.44e-11	1.35e-08
regulation of cellular component organization (GO:0051128)	393	36	17.43	+	2.07	0.00014	0.00532
negative regulation of biosynthetic process (GO:0009890)	361	33	16.01	+	2.06	0.000216	0.00747
cell cycle (GO:0007049)	548	50	24.31	+	2.06	7.43e-06	0.000468
shoot system development (GO:0048367)	791	72	35.08	+	2.05	6.64e-08	6.02e-06
phosphate-containing compound metabolic process (GO:0006796)	1912	174	84.8	+	2.05	4.85e-18	3.23e-15
negative regulation of RNA metabolic process (GO:0051253)	286	26	12.69	+	2.05	0.00103	0.0257
immune system process (GO:0002376)	387	35	17.16	+	2.04	0.000205	0.00718
negative regulation of cellular macromolecule biosynthetic process (GO:2000113)	332	30	14.73	+	2.04	0.000529	0.0157
phosphorus metabolic process (GO:0006793)	1956	176	86.76	+	2.03	1.06e-17	6.37e-15
regulation of organelle organization (GO:0033043)	256	23	11.35	+	2.03	0.00245	0.047
negative regulation of macromolecule biosynthetic process (GO:0010558)	334	30	14.81	+	2.03	0.000561	0.0165
plant organ morphogenesis (GO:1905392)	390	35	17.3	+	2.02	0.000219	0.0075
response to cadmium ion (GO:0046686)	314	28	13.93	+	2.01	0.001	0.0255
macromolecule localization (GO:0033036)	1117	97	49.54	+	1.96	2.39e-09	3.11e-07
regulation of response to stress (GO:0080134)	371	32	16.46	+	1.94	0.000691	0.0192
root development (GO:0048364)	476	41	21.11	+	1.94	0.000148	0.00551
plant organ development (GO:0099402)	954	82	42.31	+	1.94	6.6e-08	6.08e-06
root system development (GO:0022622)	478	41	21.2	+	1.93	0.000155	0.00568
immune response (GO:0006955)	330	28	14.64	+	1.91	0.00209	0.0431
establishment of protein localization (GO:0045184)	802	68	35.57	+	1.91	1.37e-06	9.76e-05
protein localization (GO:0008104)	889	75	39.43	+	1.9	5.27e-07	4.15e-05
cellular component assembly (GO:0022607)	771	65	34.2	+	1.9	3.06e-06	0.000213
cellular response to DNA damage stimulus (GO:0006974)	368	31	16.32	+	1.9	0.00152	0.0343
cellular component organization (GO:0016043)	2632	220	116.74	+	1.88	1.1e-18	1.64e-15
cellular macromolecule localization (GO:0070727)	707	59	31.36	+	1.88	1.09e-05	0.000634
negative regulation of nitrogen compound metabolic process (GO:0051172)	410	34	18.19	+	1.87	0.00117	0.0282
protein-containing complex subunit organization (GO:0043933)	591	49	26.21	+	1.87	9.09e-05	0.00373
negative regulation of cellular metabolic process (GO:0031324)	460	38	20.4	+	1.86	0.000661	0.0188
localization (GO:0051179)	2552	210	113.19	+	1.86	3.28e-17	1.78e-14
intracellular protein transport (GO:0006886)	584	48	25.9	+	1.85	0.000125	0.00484
response to oxygen-containing compound (GO:1901700)	1534	126	68.04	+	1.85	2.28e-10	3.6e-08
protein transport (GO:0015031)	793	65	35.17	+	1.85	6.62e-06	0.000431
cell growth (GO:0016049)	367	30	16.28	+	1.84	0.00237	0.0461
establishment of localization (GO:0051234)	2402	196	106.54	+	1.84	1.24e-15	5.32e-13
response to acid chemical (GO:0001101)	1138	92	50.47	+	1.82	1.47e-07	1.26e-05
negative regulation of cellular process (GO:0048523)	730	59	32.38	+	1.82	3.15e-05	0.00157
peptide transport (GO:0015833)	805	65	35.7	+	1.82	1.11e-05	0.00064
cell cycle process (GO:0022402)	398	32	17.65	+	1.81	0.00232	0.046
growth (GO:0040007)	423	34	18.76	+	1.81	0.0015	0.034
gene expression (GO:0010467)	1655	133	73.41	+	1.81	2.93e-10	4.5e-08
cellular protein localization (GO:0034613)	672	54	29.81	+	1.81	7.64e-05	0.0032
regulation of transcription by RNA polymerase II (GO:0006357)	399	32	17.7	+	1.81	0.00236	0.0464
cellular component organization or biogenesis (GO:0071840)	2959	237	131.24	+	1.81	4.72e-18	3.53e-15
intracellular signal transduction (GO:0035556)	602	48	26.7	+	1.8	0.000235	0.008
protein modification process (GO:0036211)	2421	193	107.38	+	1.8	1.84e-14	6.48e-12
cellular protein modification process (GO:0006464)	2421	193	107.38	+	1.8	1.84e-14	6.12e-12
transport (GO:0006810)	2356	187	104.5	+	1.79	6.78e-14	2.14e-11
amide transport (GO:0042886)	822	65	36.46	+	1.78	2.02e-05	0.00111
regulation of response to stimulus (GO:0048583)	690	54	30.6	+	1.76	0.00014	0.00533
regulation of protein metabolic process (GO:0051246)	490	38	21.73	+	1.75	0.0015	0.034
tissue development (GO:0009888)	582	45	25.81	+	1.74	0.000614	0.0179
cellular component biogenesis (GO:0044085)	1257	97	55.75	+	1.74	5.33e-07	4.14e-05
response to endogenous stimulus (GO:0009719)	1556	120	69.01	+	1.74	2.09e-08	2.28e-06
response to hormone (GO:0009725)	1538	117	68.22	+	1.72	5.4e-08	5.13e-06
anatomical structure morphogenesis (GO:0009653)	855	65	37.92	+	1.71	6.05e-05	0.00266
protein-containing complex assembly (GO:0065003)	514	39	22.8	+	1.71	0.00193	0.0406
cellular response to oxygen-containing compound (GO:1901701)	611	46	27.1	+	1.7	0.00112	0.0276
RNA metabolic process (GO:0016070)	1348	101	59.79	+	1.69	9.16e-07	6.86e-05
signal transduction (GO:0007165)	1711	128	75.89	+	1.69	3.06e-08	3.16e-06
signaling (GO:0023052)	1745	128	77.4	+	1.65	1.08e-07	9.55e-06
response to abiotic stimulus (GO:0009628)	2075	152	92.03	+	1.65	5.19e-09	6.09e-07
response to radiation (GO:0009314)	727	53	32.25	+	1.64	0.000807	0.0217
response to organic substance (GO:0010033)	1888	137	83.74	+	1.64	6.31e-08	5.9e-06
macromolecule modification (GO:0043412)	2827	204	125.39	+	1.63	1.92e-11	3.96e-09
positive regulation of biological process (GO:0048518)	1304	94	57.84	+	1.63	1.19e-05	0.00067
system development (GO:0048731)	1861	134	82.54	+	1.62	1.35e-07	1.17e-05
cellular protein metabolic process (GO:0044267)	3366	242	149.29	+	1.62	2.15e-13	6.14e-11
nucleic acid metabolic process (GO:0090304)	1781	128	78.99	+	1.62	2.71e-07	2.22e-05
response to inorganic substance (GO:0010035)	909	65	40.32	+	1.61	0.000347	0.0113
transmembrane transport (GO:0055085)	855	61	37.92	+	1.61	0.000591	0.0173
response to light stimulus (GO:0009416)	702	50	31.14	+	1.61	0.00176	0.0377
organic substance transport (GO:0071702)	1294	92	57.39	+	1.6	2.12e-05	0.00116
regulation of biological quality (GO:0065008)	1230	87	54.56	+	1.59	4.54e-05	0.00214
cellular macromolecule metabolic process (GO:0044260)	4401	311	195.2	+	1.59	1.26e-16	5.79e-14
positive regulation of cellular process (GO:0048522)	1055	74	46.79	+	1.58	0.000213	0.00743
regulation of biological process (GO:0050789)	5405	375	239.73	+	1.56	2.84e-19	5.66e-16
cellular response to stimulus (GO:0051716)	2863	198	126.98	+	1.56	1.38e-09	1.93e-07
cellular response to stress (GO:0033554)	1187	82	52.65	+	1.56	0.000153	0.00566
cell communication (GO:0007154)	1994	137	88.44	+	1.55	1.05e-06	7.68e-05
response to chemical (GO:0042221)	2883	197	127.87	+	1.54	3.72e-09	4.65e-07
post-embryonic development (GO:0009791)	1497	102	66.4	+	1.54	4.09e-05	0.00197
macromolecule metabolic process (GO:0043170)	5757	390	255.34	+	1.53	1.82e-18	2.18e-15
nitrogen compound transport (GO:0071705)	1042	70	46.22	+	1.51	0.00106	0.0262
protein metabolic process (GO:0019538)	3707	247	164.42	+	1.5	2.01e-10	3.25e-08
biological regulation (GO:0065007)	6121	407	271.49	+	1.5	3.91e-18	3.35e-15
nucleobase-containing compound metabolic process (GO:0006139)	2168	143	96.16	+	1.49	4.5e-06	0.000306
regulation of cellular process (GO:0050794)	4811	316	213.39	+	1.48	8.94e-13	2.33e-10
response to external stimulus (GO:0009605)	1748	114	77.53	+	1.47	8.26e-05	0.00343
response to stimulus (GO:0050896)	6086	389	269.94	+	1.44	1.66e-14	6.22e-12
reproductive structure development (GO:0048608)	1236	79	54.82	+	1.44	0.002	0.0414
multicellular organism development (GO:0007275)	2694	172	119.49	+	1.44	3.23e-06	0.000222
reproductive system development (GO:0061458)	1238	79	54.91	+	1.44	0.00203	0.0418
anatomical structure development (GO:0048856)	3023	188	134.08	+	1.4	4.98e-06	0.000335
nitrogen compound metabolic process (GO:0006807)	6439	399	285.59	+	1.4	5.51e-13	1.5e-10
regulation of metabolic process (GO:0019222)	3269	202	144.99	+	1.39	2.82e-06	0.000199
multicellular organismal process (GO:0032501)	2956	182	131.11	+	1.39	1.21e-05	0.00068
cellular nitrogen compound metabolic process (GO:0034641)	3017	185	133.81	+	1.38	1.18e-05	0.000676
heterocycle metabolic process (GO:0046483)	2470	151	109.55	+	1.38	0.000108	0.00436
cellular process (GO:0009987)	12857	780	570.26	+	1.37	3.46e-32	2.07e-28
regulation of macromolecule metabolic process (GO:0060255)	3009	182	133.46	+	1.36	3.26e-05	0.00161
cellular metabolic process (GO:0044237)	8019	485	355.67	+	1.36	1.08e-14	4.31e-12
primary metabolic process (GO:0044238)	7594	458	336.82	+	1.36	1.83e-13	5.48e-11
developmental process (GO:0032502)	3202	192	142.02	+	1.35	2.92e-05	0.00147
response to stress (GO:0006950)	3575	214	158.56	+	1.35	9.82e-06	0.000582
cellular aromatic compound metabolic process (GO:0006725)	2602	154	115.41	+	1.33	0.000408	0.0126
organonitrogen compound metabolic process (GO:1901564)	4801	283	212.94	+	1.33	7.08e-07	5.37e-05
regulation of gene expression (GO:0010468)	2552	150	113.19	+	1.33	0.000639	0.0184
organic substance metabolic process (GO:0071704)	8275	483	367.03	+	1.32	5.49e-12	1.26e-09
regulation of primary metabolic process (GO:0080090)	2844	164	126.14	+	1.3	0.000805	0.0217
organic cyclic compound metabolic process (GO:1901360)	2702	155	119.84	+	1.29	0.00146	0.0333
regulation of nitrogen compound metabolic process (GO:0051171)	2760	158	122.42	+	1.29	0.00137	0.0318
metabolic process (GO:0008152)	9625	513	426.9	+	1.2	6.63e-07	5.09e-05
biological_process (GO:0008150)	23033	1072	1021.6	+	1.05	6.85e-05	0.00293
Unclassified (UNCLASSIFIED)	4383	144	194.4	-	0.74	6.85e-05	0.00295
oxidation-reduction process (GO:0055114)	1509	37	66.93	-	0.55	9.28e-05	0.00378
cofactor metabolic process (GO:0051186)	486	7	21.56	-	0.32	0.000634	0.0183
cell killing (GO:0001906)	280	0	12.42	-	< 0.01	8.51e-06	0.000531
killing of cells of other organism (GO:0031640)	280	0	12.42	-	< 0.01	8.51e-06	0.000525

[truncated: 3 more sheets: Phospho Early DN, Phospho Late UP, Phospho Late DN]
