# Supplementary material for: Integrated omics networks reveal the temporal signaling events of brassinosteroid response in Arabidopsis
Source: Nat Commun. 2021 Oct 6;12:5858. doi: 10.1038/s41467-021-26165-3 (PMC8494934; doi:10.1038/s41467-021-26165-3)
Supplement: Supplementary file 8 — Supplementary Data 5 [file 41467_2021_26165_MOESM8_ESM.xlsx]

## Sheet: Legend
Supplementary Data 5: Gene regulatory network
regulator	Transcription factor (TF networks) or kinase (kinase-signaling network)
regulator site	Phosphosite of the regulator (only for TF-Phosphosite or kinase-signaling networks)
interaction	sign of regulation (activates/represses/regulates)
target	Predicted target gene
target site	Phosphosite of the target (only for kinase-signaling networks)
Time	The time point for which this edge is predicted
Type	Gene-product used for inference (TF-Abundance, TF-Phosphosite, or kinase-signaling)
Pearson	Pearson correlation (only for kinase-signaling networks)
Spearman	Spearman correlation (only for kinase-signaling networks)
Weight	Edge weight (only for TF-Abundane and TF-Phosphosite networks)
The Summary table provides the total number of regulators, targets, and edges for each inferred network.

## Sheet: Integrated network
regulator	regulator site	interaction	target	target site	Time	Type	Pearson	Spearman	Weight		Summary	Network	Regulators	Targets	Edges
AT1G19700	p114	regulates	AT1G63480		15min	TF-phosphosite			0.63642			TF-abundance	593	5081	11402
AT1G19700	p114	regulates	AT4G21160		15min	TF-phosphosite			0.467482			TF-phosphosite	279	1472	3988
AT1G19700	p114	regulates	AT4G21750		15min	TF-phosphosite			0.446457			kinase-signaling	51	2418	81682
AT1G19700	p114	regulates	AT4G36860		15min	TF-phosphosite			0.751651			Total	923	8971	97072
AT1G20910	p77	regulates	AT1G30460		15min	TF-phosphosite			0.576502
AT1G20910	p77	regulates	AT2G36380		15min	TF-phosphosite			0.558419
AT1G20910	p77	regulates	AT2G41640		15min	TF-phosphosite			0.571334
AT1G20910	p77	regulates	AT2G43790		15min	TF-phosphosite			0.545857
AT1G20910	p77	regulates	AT3G02830		15min	TF-phosphosite			1
AT1G20910	p77	regulates	AT3G29000		15min	TF-phosphosite			0.653327
AT1G20910	p77	regulates	AT4G10730		15min	TF-phosphosite			0.434806
AT1G20910	p77	regulates	AT4G20400		15min	TF-phosphosite			0.999813
AT1G20910	p77	regulates	AT5G47220		15min	TF-phosphosite			0.659998
AT1G20910	p77	regulates	AT5G64920		15min	TF-phosphosite			0.388132
AT1G27650	p216	regulates	AT1G32700		15min	TF-phosphosite			0.661873
AT1G27650	p216	regulates	AT1G32920		15min	TF-phosphosite			0.540996
AT1G27650	p216	regulates	AT1G51580		15min	TF-phosphosite			0.514354
AT1G27650	p216	regulates	AT1G66090		15min	TF-phosphosite			0.651019
AT1G27650	p216	regulates	AT1G73960		15min	TF-phosphosite			0.466614
AT1G27650	p216	regulates	AT1G78460		15min	TF-phosphosite			0.672637
AT1G27650	p216	regulates	AT3G03830		15min	TF-phosphosite			0.482774
AT1G27650	p216	regulates	AT5G59820		15min	TF-phosphosite			0.475182
AT1G27650	p224	regulates	AT1G27650		15min	TF-phosphosite			0.465701
AT1G30460	p610	regulates	AT2G43790		15min	TF-phosphosite			0.389457
AT1G30460	p610	regulates	AT2G47210		15min	TF-phosphosite			0.402112
AT1G32700	p115	regulates	AT1G32700		15min	TF-phosphosite			0.573285
AT1G32700	p115	regulates	AT4G23810		15min	TF-phosphosite			0.571847
AT1G32700	p115	regulates	AT5G52650		15min	TF-phosphosite			0.0570814
AT1G32700	p141	regulates	AT3G55980		15min	TF-phosphosite			0.698397
AT1G32700	p141	regulates	AT4G17490		15min	TF-phosphosite			0.656398
AT1G32700	p141	regulates	AT4G20400		15min	TF-phosphosite			0.661704
AT1G43700	p115	regulates	AT1G66150		15min	TF-phosphosite			0.57266
AT1G43700	p115	regulates	AT3G52870		15min	TF-phosphosite			0.494613
AT1G43700	p115	regulates	AT4G37260		15min	TF-phosphosite			0.541116
AT1G43700	p115	regulates	AT5G57610		15min	TF-phosphosite			0.513145
AT1G51600	p134	regulates	AT2G40140		15min	TF-phosphosite			0.532672
AT1G51600	p134	regulates	AT2G43680		15min	TF-phosphosite			0.558604
AT1G51600	p134	regulates	AT4G05150		15min	TF-phosphosite			0.51702
AT1G51600	p134	regulates	AT4G35320		15min	TF-phosphosite			0.503817
AT1G51600	p134	regulates	AT5G44260		15min	TF-phosphosite			0.70663
AT1G68840	p26	regulates	AT2G40140		15min	TF-phosphosite			0.502596
AT1G68920	p215	regulates	AT1G68920		15min	TF-phosphosite			1
AT1G76510	p111	regulates	AT2G36380		15min	TF-phosphosite			0.398405
AT1G76880	p365	regulates	AT1G73690		15min	TF-phosphosite			0.654819
AT1G76880	p365	regulates	AT3G52870		15min	TF-phosphosite			0.489688
AT1G76890	p392	regulates	AT1G15750		15min	TF-phosphosite			0.67274
AT1G76890	p392	regulates	AT1G55150		15min	TF-phosphosite			0.622414
AT1G76890	p392	regulates	AT1G55910		15min	TF-phosphosite			0.657629
AT1G76890	p392	regulates	AT1G79970		15min	TF-phosphosite			0.610716
AT1G76890	p392	regulates	AT3G13290		15min	TF-phosphosite			0.602119
AT1G76890	p392	regulates	AT3G15510		15min	TF-phosphosite			0.714561
AT1G76890	p392	regulates	AT3G54680		15min	TF-phosphosite			0.614144
AT1G76890	p392	regulates	AT3G60240		15min	TF-phosphosite			0.668178
AT1G76890	p392	regulates	AT3G62700		15min	TF-phosphosite			0.687643
AT1G76890	p392	regulates	AT5G11710		15min	TF-phosphosite			0.692656
AT1G76890	p392	regulates	AT5G63630		15min	TF-phosphosite			0.751195
AT1G76890	p392	regulates	AT5G67300		15min	TF-phosphosite			0.627508
AT2G22300	p454	regulates	AT2G04740		15min	TF-phosphosite			0.582113
AT2G22300	p454	regulates	AT2G31680		15min	TF-phosphosite			0.65973
AT2G22300	p454	regulates	AT2G40140		15min	TF-phosphosite			0.758079
AT2G22300	p454	regulates	AT5G17890		15min	TF-phosphosite			0.673458
AT2G22300	p454	regulates	AT5G50000		15min	TF-phosphosite			0.549257
AT2G22300	p454	regulates	AT5G55040		15min	TF-phosphosite			0.751038
AT2G22300	p454	regulates	AT5G58040		15min	TF-phosphosite			0.7238
AT2G32700	p211	regulates	AT1G28010		15min	TF-phosphosite			0.591611
AT2G32700	p211	regulates	AT3G51950		15min	TF-phosphosite			0.737073
AT2G32700	p211	regulates	AT3G55980		15min	TF-phosphosite			0.603485
AT2G32700	p211	regulates	AT4G31800		15min	TF-phosphosite			0.788437
AT2G32700	p211	regulates	AT5G06860		15min	TF-phosphosite			0.616182
AT2G32700	p211	regulates	AT5G67300		15min	TF-phosphosite			0.604461
AT2G40140	p483	regulates	AT1G05575		15min	TF-phosphosite			0.687889
AT2G40140	p483	regulates	AT1G28280		15min	TF-phosphosite			0.688383
AT2G40140	p483	regulates	AT1G28480		15min	TF-phosphosite			0.740299
AT2G40140	p483	regulates	AT1G68840		15min	TF-phosphosite			0.593496
AT2G40140	p483	regulates	AT1G72900		15min	TF-phosphosite			0.876807
AT2G40140	p483	regulates	AT2G40140		15min	TF-phosphosite			0.604834
AT2G40140	p483	regulates	AT2G43680		15min	TF-phosphosite			0.535357
AT2G40140	p483	regulates	AT2G46400		15min	TF-phosphosite			0.752399
AT2G40140	p483	regulates	AT3G50060		15min	TF-phosphosite			0.638605
AT2G40140	p483	regulates	AT4G35320		15min	TF-phosphosite			0.627802
AT2G40140	p483	regulates	AT4G35600		15min	TF-phosphosite			0.592767
AT2G40140	p483	regulates	AT5G44260		15min	TF-phosphosite			0.614832
AT2G40140	p483	regulates	AT5G51190		15min	TF-phosphosite			0.707781
AT2G40140	p522	regulates	AT2G04740		15min	TF-phosphosite			0.613103
AT2G40140	p522	regulates	AT2G22300		15min	TF-phosphosite			0.964917
AT2G40140	p522	regulates	AT2G31680		15min	TF-phosphosite			0.791548
AT2G40140	p522	regulates	AT3G03960		15min	TF-phosphosite			0.5357
AT2G40140	p522	regulates	AT3G13224		15min	TF-phosphosite			0.63495
AT2G40140	p522	regulates	AT3G48430		15min	TF-phosphosite			0.669623
AT2G40140	p522	regulates	AT4G21750		15min	TF-phosphosite			0.725656
AT2G40140	p522	regulates	AT4G26760		15min	TF-phosphosite			0.579054
AT2G40140	p522	regulates	AT4G29780		15min	TF-phosphosite			1
AT2G40140	p522	regulates	AT4G39390		15min	TF-phosphosite			0.616489
AT2G41900	p557	regulates	AT4G05150		15min	TF-phosphosite			0.649333
AT2G41900	p557	regulates	AT5G54310		15min	TF-phosphosite			0.543937
AT2G41900	p613	regulates	AT1G19700		15min	TF-phosphosite			0.841877
AT2G41900	p613	regulates	AT1G27650		15min	TF-phosphosite			0.651209
AT2G41900	p613	regulates	AT1G32700		15min	TF-phosphosite			0.837874
AT2G41900	p613	regulates	AT1G63480		15min	TF-phosphosite			0.711973
AT2G41900	p613	regulates	AT4G21160		15min	TF-phosphosite			0.531054
AT2G41900	p613	regulates	AT4G36860		15min	TF-phosphosite			1
AT2G47210	p391	regulates	AT1G78110		15min	TF-phosphosite			0.423096
AT2G47210	p391	regulates	AT2G36380		15min	TF-phosphosite			0.54685
AT2G47210	p391	regulates	AT2G41640		15min	TF-phosphosite			0.912479
AT2G47210	p391	regulates	AT3G12480		15min	TF-phosphosite			0.415293
AT2G47210	p391	regulates	AT3G29000		15min	TF-phosphosite			0.785443
AT2G47210	p391	regulates	AT4G35100		15min	TF-phosphosite			0.634552
AT2G47210	p391	regulates	AT5G64920		15min	TF-phosphosite			0.480474
AT3G02830	p184	regulates	AT1G76510		15min	TF-phosphosite			0.38769
AT3G12480	p194	regulates	AT1G30460		15min	TF-phosphosite			0.452853
AT3G12480	p194	regulates	AT2G41640		15min	TF-phosphosite			0.439602
AT3G12480	p194	regulates	AT2G43790		15min	TF-phosphosite			0.390799
AT3G12480	p194	regulates	AT2G47210		15min	TF-phosphosite			0.382002
AT3G12480	p194	regulates	AT3G29000		15min	TF-phosphosite			0.488371
AT3G12480	p194	regulates	AT4G20400		15min	TF-phosphosite			0.635796
AT3G12480	p219	regulates	AT1G32450		15min	TF-phosphosite			0.67458
AT3G12480	p219	regulates	AT2G04740		15min	TF-phosphosite			0.678976
AT3G12480	p219	regulates	AT3G13224		15min	TF-phosphosite			0.617629
AT3G12480	p219	regulates	AT5G17890		15min	TF-phosphosite			0.558621
AT3G20550	p7	regulates	AT1G68840		15min	TF-phosphosite			0.523467
AT3G20550	p7	regulates	AT2G40140		15min	TF-phosphosite			0.517698
AT3G48160	p2	regulates	AT3G61150		15min	TF-phosphosite			0.881611
AT3G48160	p2	regulates	AT4G20400		15min	TF-phosphosite			0.878409
AT3G48160	p2	regulates	AT5G46760		15min	TF-phosphosite			0.800087
AT3G48430	p1025	regulates	AT1G73630		15min	TF-phosphosite			0.820077
AT3G48430	p1025	regulates	AT2G32700		15min	TF-phosphosite			0.611234
AT3G48430	p1025	regulates	AT3G48440		15min	TF-phosphosite			0.592483
AT3G48430	p1025	regulates	AT3G51950		15min	TF-phosphosite			0.875525
AT3G48430	p1025	regulates	AT3G52930		15min	TF-phosphosite			0.685942
AT3G48430	p1025	regulates	AT3G55980		15min	TF-phosphosite			0.877628
AT3G48430	p1025	regulates	AT4G31800		15min	TF-phosphosite			0.834022
AT3G48430	p1025	regulates	AT5G67300		15min	TF-phosphosite			0.708547
AT3G48430	p969	regulates	AT2G42580		15min	TF-phosphosite			0.654598
AT3G48430	p969	regulates	AT3G54680		15min	TF-phosphosite			0.619781
AT3G48430	p969	regulates	AT5G57290		15min	TF-phosphosite			0.655382
AT3G48430	p972	regulates	AT1G27650		15min	TF-phosphosite			0.631241
AT3G48430	p972	regulates	AT3G51120		15min	TF-phosphosite			1
AT3G48430	p972	regulates	AT5G06110		15min	TF-phosphosite			0.52588
AT3G48430	p972	regulates	AT5G47220		15min	TF-phosphosite			0.653414
AT3G48440	p21	regulates	AT1G55910		15min	TF-phosphosite			0.606998
AT3G48440	p21	regulates	AT1G75140		15min	TF-phosphosite			0.636906
AT3G48440	p21	regulates	AT1G79970		15min	TF-phosphosite			0.722437
AT3G48440	p21	regulates	AT3G09840		15min	TF-phosphosite			0.599439
AT3G48440	p21	regulates	AT3G15510		15min	TF-phosphosite			0.683648
AT3G48440	p21	regulates	AT3G54680		15min	TF-phosphosite			0.705274
AT3G48440	p21	regulates	AT3G62700		15min	TF-phosphosite			0.592304
AT3G48440	p21	regulates	AT4G09000		15min	TF-phosphosite			0.618417
AT3G48440	p21	regulates	AT4G36080		15min	TF-phosphosite			0.609002
AT3G48440	p21	regulates	AT5G08100		15min	TF-phosphosite			0.61502
AT3G48440	p21	regulates	AT5G11710		15min	TF-phosphosite			0.619227
AT3G48440	p21	regulates	AT5G13110		15min	TF-phosphosite			0.695115
AT3G48440	p21	regulates	AT5G67300		15min	TF-phosphosite			0.636735
AT3G51120	p1192	regulates	AT3G48430		15min	TF-phosphosite			0.545142
AT3G51120	p1192	regulates	AT5G06110		15min	TF-phosphosite			0.850081
AT3G51880	p132	regulates	AT3G49601		15min	TF-phosphosite			0.686005
AT3G51880	p132	regulates	AT3G50670		15min	TF-phosphosite			0.714667
AT3G51880	p132	regulates	AT3G61150		15min	TF-phosphosite			0.799767
AT3G51880	p132	regulates	AT5G46760		15min	TF-phosphosite			0.74915
AT3G51880	p132	regulates	AT5G52640		15min	TF-phosphosite			0.723856
AT3G51880	p135	regulates	AT1G28190		15min	TF-phosphosite			0.667874
AT3G51880	p135	regulates	AT2G28800		15min	TF-phosphosite			0.660476
AT3G51950	p352	regulates	AT1G28010		15min	TF-phosphosite			0.887568
AT3G51950	p352	regulates	AT1G55910		15min	TF-phosphosite			0.747434
AT3G51950	p352	regulates	AT1G75140		15min	TF-phosphosite			0.669253
AT3G51950	p352	regulates	AT3G49590		15min	TF-phosphosite			0.649181
AT3G51950	p352	regulates	AT4G36080		15min	TF-phosphosite			0.674446
AT3G51950	p352	regulates	AT5G11710		15min	TF-phosphosite			0.666902
AT3G51950	p352	regulates	AT5G67300		15min	TF-phosphosite			0.656803
AT3G51950	p358	regulates	AT3G48430		15min	TF-phosphosite			0.65128
AT3G55980	p475	regulates	AT1G55910		15min	TF-phosphosite			0.686524
AT3G55980	p475	regulates	AT1G75140		15min	TF-phosphosite			0.593458
AT3G55980	p475	regulates	AT1G79970		15min	TF-phosphosite			0.651123
AT3G55980	p475	regulates	AT3G09840		15min	TF-phosphosite			0.628198
AT3G55980	p475	regulates	AT3G15510		15min	TF-phosphosite			0.630562
AT3G55980	p475	regulates	AT3G51950		15min	TF-phosphosite			0.590995
AT3G55980	p475	regulates	AT3G54680		15min	TF-phosphosite			0.704033
AT3G55980	p475	regulates	AT3G62700		15min	TF-phosphosite			0.689881
AT3G55980	p475	regulates	AT5G05970		15min	TF-phosphosite			0.602514
AT3G55980	p475	regulates	AT5G11710		15min	TF-phosphosite			0.666525
AT3G55980	p477	regulates	AT1G13960		15min	TF-phosphosite			0.974499
AT3G55980	p477	regulates	AT1G20823		15min	TF-phosphosite			0.997039
AT3G55980	p477	regulates	AT1G35210		15min	TF-phosphosite			0.953098
AT3G55980	p477	regulates	AT1G70890		15min	TF-phosphosite			0.579762
AT3G55980	p477	regulates	AT2G01420		15min	TF-phosphosite			0.730765
AT3G55980	p477	regulates	AT2G26530		15min	TF-phosphosite			0.857867
AT3G55980	p477	regulates	AT2G40140		15min	TF-phosphosite			0.667628
AT3G55980	p477	regulates	AT2G46400		15min	TF-phosphosite			0.647335
AT3G55980	p477	regulates	AT3G19380		15min	TF-phosphosite			0.783419
AT3G55980	p477	regulates	AT3G50060		15min	TF-phosphosite			0.652734
AT3G55980	p477	regulates	AT4G13395		15min	TF-phosphosite			0.576894
AT3G55980	p477	regulates	AT4G17490		15min	TF-phosphosite			0.591456
AT3G55980	p477	regulates	AT5G27420		15min	TF-phosphosite			0.775171
AT3G55980	p477	regulates	AT5G51190		15min	TF-phosphosite			0.688666
AT3G55980	p477	regulates	AT5G65920		15min	TF-phosphosite			0.825429
AT3G55980	p477	regulates	AT5G66650		15min	TF-phosphosite			1
AT3G61150	p88	regulates	AT4G20400		15min	TF-phosphosite			0.711083
AT3G61150	p88	regulates	AT5G46760		15min	TF-phosphosite			0.659935
AT3G61150	p90	regulates	AT2G19390		15min	TF-phosphosite			0.54936
AT4G17460	p234	regulates	AT1G75500		15min	TF-phosphosite			0.515162
AT4G17460	p234	regulates	AT2G19710		15min	TF-phosphosite			0.525273
AT4G17460	p234	regulates	AT3G52870		15min	TF-phosphosite			0.555176
AT4G17460	p234	regulates	AT3G61150		15min	TF-phosphosite			0.610592
AT4G17460	p234	regulates	AT4G35920		15min	TF-phosphosite			0.574728
AT4G17460	p237	regulates	AT1G43700		15min	TF-phosphosite			0.605823
AT4G17460	p237	regulates	AT4G37260		15min	TF-phosphosite			0.537856
AT4G17460	p237	regulates	AT5G47220		15min	TF-phosphosite			0.609722
AT4G17460	p237	regulates	AT5G57610		15min	TF-phosphosite			0.55242
AT4G20400	p27	regulates	AT2G40140		15min	TF-phosphosite			0.699633
AT4G20400	p27	regulates	AT2G46400		15min	TF-phosphosite			0.714788
AT4G20400	p27	regulates	AT3G50060		15min	TF-phosphosite			0.733485
AT4G20400	p27	regulates	AT3G55980		15min	TF-phosphosite			0.720275
AT4G20400	p27	regulates	AT4G17490		15min	TF-phosphosite			0.678896
AT4G20400	p27	regulates	AT4G20400		15min	TF-phosphosite			0.645908
AT4G20400	p27	regulates	AT4G36780		15min	TF-phosphosite			0.829376
AT4G20400	p27	regulates	AT5G12440		15min	TF-phosphosite			0.0958181
AT4G20400	p27	regulates	AT5G47220		15min	TF-phosphosite			0.691991
AT4G20400	p27	regulates	AT5G51190		15min	TF-phosphosite			0.672473
AT4G20400	p33	regulates	AT1G27650		15min	TF-phosphosite			0.646401
AT4G20400	p33	regulates	AT5G06110		15min	TF-phosphosite			0.690116
AT4G20400	p33	regulates	AT5G07980		15min	TF-phosphosite			0.668161
AT4G20400	p35	regulates	AT1G32700		15min	TF-phosphosite			0.730536
AT4G20400	p35	regulates	AT3G48740		15min	TF-phosphosite			0.688818
AT4G20400	p35	regulates	AT3G50670		15min	TF-phosphosite			0.956291
AT4G20400	p35	regulates	AT3G51880		15min	TF-phosphosite			0.830909
AT4G20400	p35	regulates	AT3G61150		15min	TF-phosphosite			0.940028
AT4G20400	p35	regulates	AT4G17900		15min	TF-phosphosite			1
AT4G20400	p35	regulates	AT5G46760		15min	TF-phosphosite			0.822935
AT4G20400	p36	regulates	AT2G41640		15min	TF-phosphosite			0.554884
AT4G20400	p36	regulates	AT3G29000		15min	TF-phosphosite			0.537872
AT4G20400	p36	regulates	AT5G10020		15min	TF-phosphosite			0.400943
AT4G21750	p21	regulates	AT1G19700		15min	TF-phosphosite			0.474489
AT4G21750	p21	regulates	AT1G63480		15min	TF-phosphosite			0.632121
AT4G21750	p21	regulates	AT4G36860		15min	TF-phosphosite			0.661533
AT4G21750	p30	regulates	AT1G32450		15min	TF-phosphosite			0.831318
AT4G21750	p30	regulates	AT2G31680		15min	TF-phosphosite			0.817148
AT4G21750	p30	regulates	AT2G40140		15min	TF-phosphosite			0.685769
AT4G21750	p30	regulates	AT3G03960		15min	TF-phosphosite			0.896137
AT4G21750	p30	regulates	AT4G26760		15min	TF-phosphosite			0.747356
AT4G21750	p30	regulates	AT4G29780		15min	TF-phosphosite			0.959114
AT4G21750	p30	regulates	AT5G27330		15min	TF-phosphosite			0.65455
AT4G23810	p229	regulates	AT1G32700		15min	TF-phosphosite			0.535412
AT4G23810	p229	regulates	AT5G52650		15min	TF-phosphosite			0.0965279
AT4G27900	p17	regulates	AT4G25030		15min	TF-phosphosite			0.375657
AT4G27900	p17	regulates	AT4G32551		15min	TF-phosphosite			0.253039
AT4G27900	p17	regulates	AT5G44260		15min	TF-phosphosite			0.88012
AT4G27910	p460	regulates	AT3G61150		15min	TF-phosphosite			0.520981
AT4G27910	p460	regulates	AT4G35920		15min	TF-phosphosite			0.563624
AT4G27910	p460	regulates	AT4G37260		15min	TF-phosphosite			0.611431
AT4G31800	p88	regulates	AT1G28010		15min	TF-phosphosite			0.784831
AT4G31800	p88	regulates	AT2G32700		15min	TF-phosphosite			0.727917
AT4G31800	p88	regulates	AT3G48440		15min	TF-phosphosite			0.770756
AT4G31800	p88	regulates	AT3G51950		15min	TF-phosphosite			0.917706
AT4G31800	p88	regulates	AT3G52930		15min	TF-phosphosite			0.702886
AT4G31800	p88	regulates	AT3G55980		15min	TF-phosphosite			0.920646
AT4G32551	p308	regulates	AT4G25030		15min	TF-phosphosite			0.51535
AT4G32551	p308	regulates	AT4G27900		15min	TF-phosphosite			0.552419
AT4G32551	p308	regulates	AT5G44260		15min	TF-phosphosite			1
AT4G36780	p175	regulates	AT1G27650		15min	TF-phosphosite			0.653793
AT4G36860	p92	regulates	AT1G63480		15min	TF-phosphosite			0.761583
AT4G36860	p92	regulates	AT4G21160		15min	TF-phosphosite			0.466209
AT4G36860	p92	regulates	AT4G21750		15min	TF-phosphosite			0.82561
AT4G36860	p92	regulates	AT5G40760		15min	TF-phosphosite			0.607679
AT4G37260	p69	regulates	AT1G75500		15min	TF-phosphosite			0.54388
AT4G37260	p69	regulates	AT1G76880		15min	TF-phosphosite			0.491662
AT4G37260	p69	regulates	AT2G19710		15min	TF-phosphosite			0.553049
AT4G37260	p69	regulates	AT3G61150		15min	TF-phosphosite			0.551861
AT4G37260	p69	regulates	AT5G47220		15min	TF-phosphosite			0.609476
AT4G37260	p69	regulates	AT5G57610		15min	TF-phosphosite			0.554853
AT5G06110	p549	regulates	AT3G51120		15min	TF-phosphosite			0.533158
AT5G12440	p455	regulates	AT1G27650		15min	TF-phosphosite			0.625958
AT5G12440	p455	regulates	AT4G20400		15min	TF-phosphosite			0.765576
AT5G12440	p455	regulates	AT4G36780		15min	TF-phosphosite			0.19866
AT5G44260	p214	regulates	AT4G25030		15min	TF-phosphosite			0.242823
AT5G44260	p214	regulates	AT4G27900		15min	TF-phosphosite			0.652783
AT5G44260	p216	regulates	AT1G23710		15min	TF-phosphosite			0.591456
AT5G44260	p216	regulates	AT1G28280		15min	TF-phosphosite			0.54744
AT5G44260	p216	regulates	AT1G28480		15min	TF-phosphosite			0.569115
AT5G44260	p216	regulates	AT1G68840		15min	TF-phosphosite			0.691114
AT5G44260	p216	regulates	AT1G72900		15min	TF-phosphosite			0.518113
AT5G44260	p216	regulates	AT2G26190		15min	TF-phosphosite			0.535683
AT5G44260	p216	regulates	AT4G05150		15min	TF-phosphosite			0.54046
AT5G44260	p216	regulates	AT4G35320		15min	TF-phosphosite			0.728048
AT5G44260	p216	regulates	AT5G46295		15min	TF-phosphosite			0.598747
AT5G46760	p376	regulates	AT1G28190		15min	TF-phosphosite			0.665613
AT5G46760	p376	regulates	AT3G48740		15min	TF-phosphosite			0.681741
AT5G46760	p376	regulates	AT3G61150		15min	TF-phosphosite			0.846565
AT5G46760	p376	regulates	AT4G11650		15min	TF-phosphosite			0.693944
AT5G46760	p376	regulates	AT4G17900		15min	TF-phosphosite			0.762345
AT5G46760	p376	regulates	AT4G20400		15min	TF-phosphosite			0.985441
AT5G67300	p118	regulates	AT3G13290		15min	TF-phosphosite			0.586637
AT5G67300	p118	regulates	AT3G22270		15min	TF-phosphosite			0.59752
AT5G67300	p118	regulates	AT3G48430		15min	TF-phosphosite			0.593231
AT1G01060	p129	regulates	AT2G28550		30min	TF-phosphosite			0.959429
AT1G01060	p412	regulates	AT1G09770		30min	TF-phosphosite			0.636034
AT1G01060	p412	regulates	AT1G73390		30min	TF-phosphosite			0.612639
AT1G01060	p412	regulates	AT2G01260		30min	TF-phosphosite			0.649946
AT1G01060	p412	regulates	AT2G16405		30min	TF-phosphosite			0.650109
AT1G01060	p412	regulates	AT4G27900		30min	TF-phosphosite			0.76499
AT1G01060	p412	regulates	AT5G28300		30min	TF-phosphosite			0.656555
AT1G01060	p414	regulates	AT1G01060		30min	TF-phosphosite			0.895719
AT1G01260	p391	regulates	AT1G22810		30min	TF-phosphosite			0.899925
AT1G01260	p584	regulates	AT3G51950		30min	TF-phosphosite			0.71598
AT1G01260	p584	regulates	AT5G47370		30min	TF-phosphosite			0.698212
AT1G01260	p584	regulates	AT5G62020		30min	TF-phosphosite			0.744595
AT1G01260	p584	regulates	AT5G67300		30min	TF-phosphosite			0.753335
AT1G01260	p586	regulates	AT1G09070		30min	TF-phosphosite			0.946884
AT1G01260	p586	regulates	AT2G36220		30min	TF-phosphosite			0.758921
AT1G01260	p586	regulates	AT2G40140		30min	TF-phosphosite			0.815304
AT1G01260	p586	regulates	AT2G46550		30min	TF-phosphosite			0.710994
AT1G01260	p586	regulates	AT3G13275		30min	TF-phosphosite			0.697826
AT1G01260	p586	regulates	AT5G58330		30min	TF-phosphosite			0.661471
AT1G01260	p587	regulates	AT3G55980		30min	TF-phosphosite			0.717191
AT1G01260	p588	regulates	AT4G31800		30min	TF-phosphosite			0.704481
AT1G05380	p259	regulates	AT4G15180		30min	TF-phosphosite			0.512444
AT1G06850	p117	regulates	AT1G72650		30min	TF-phosphosite			0.723937
AT1G06850	p117	regulates	AT4G37180		30min	TF-phosphosite			0.748862
AT1G06850	p117	regulates	AT5G67190		30min	TF-phosphosite			0.997665
AT1G06910	p298	regulates	AT1G11660		30min	TF-phosphosite			0.634537
AT1G06910	p298	regulates	AT1G47970		30min	TF-phosphosite			0.829003
AT1G06910	p298	regulates	AT2G21090		30min	TF-phosphosite			0.893089
AT1G06910	p298	regulates	AT2G39810		30min	TF-phosphosite			0.672128
AT1G06910	p298	regulates	AT3G25890		30min	TF-phosphosite			1
AT1G06910	p298	regulates	AT4G02510		30min	TF-phosphosite			0.760609
AT1G06910	p298	regulates	AT4G35890		30min	TF-phosphosite			0.695041
AT1G06910	p298	regulates	AT5G51960		30min	TF-phosphosite			0.776483
AT1G06910	p298	regulates	AT5G57120		30min	TF-phosphosite			0.71311
AT1G08320	p118	regulates	AT1G08320		30min	TF-phosphosite			0.675308
AT1G08320	p118	regulates	AT1G13960		30min	TF-phosphosite			0.69343
AT1G08320	p118	regulates	AT3G11100		30min	TF-phosphosite			0.64044
AT1G08320	p118	regulates	AT4G16430		30min	TF-phosphosite			0.643059
AT1G09770	p349	regulates	AT2G31070		30min	TF-phosphosite			0.632068
AT1G13260	p29	regulates	AT1G27730		30min	TF-phosphosite			0.951307
AT1G13260	p29	regulates	AT1G76850		30min	TF-phosphosite			0.73787
AT1G13260	p310	regulates	AT2G18980		30min	TF-phosphosite			0.535895
AT1G13260	p310	regulates	AT2G46600		30min	TF-phosphosite			0.927436
AT1G13260	p310	regulates	AT3G27970		30min	TF-phosphosite			0.444538
AT1G13960	p2	regulates	AT1G08320		30min	TF-phosphosite			0.837064
AT1G13960	p2	regulates	AT1G08820		30min	TF-phosphosite			0.682473
AT1G13960	p2	regulates	AT1G14440		30min	TF-phosphosite			0.791467
AT1G13960	p2	regulates	AT1G18330		30min	TF-phosphosite			0.632995
AT1G13960	p2	regulates	AT1G28190		30min	TF-phosphosite			0.669596
AT1G13960	p2	regulates	AT1G29890		30min	TF-phosphosite			0.768501
AT1G13960	p2	regulates	AT1G49750		30min	TF-phosphosite			0.662987
AT1G13960	p2	regulates	AT2G02220		30min	TF-phosphosite			0.595726
AT1G13960	p2	regulates	AT2G15480		30min	TF-phosphosite			0.73077
AT1G13960	p2	regulates	AT2G21840		30min	TF-phosphosite			0.665788
AT1G13960	p2	regulates	AT2G27090		30min	TF-phosphosite			0.684804
AT1G13960	p2	regulates	AT2G39660		30min	TF-phosphosite			0.654798
AT1G13960	p2	regulates	AT3G11100		30min	TF-phosphosite			0.799584
AT1G13960	p2	regulates	AT4G26450		30min	TF-phosphosite			0.625895
AT1G13960	p2	regulates	AT5G04340		30min	TF-phosphosite			0.690576
AT1G13960	p2	regulates	AT5G17300		30min	TF-phosphosite			0.829223
AT1G13960	p2	regulates	AT5G39570		30min	TF-phosphosite			0.607167
AT1G13960	p2	regulates	AT5G47370		30min	TF-phosphosite			0.600673
AT1G13960	p2	regulates	AT5G48620		30min	TF-phosphosite			0.657597
AT1G13960	p313	regulates	AT1G09930		30min	TF-phosphosite			0.957763
AT1G13960	p313	regulates	AT5G48470		30min	TF-phosphosite			0.763192
AT1G13960	p322	regulates	AT1G36310		30min	TF-phosphosite			0.858714
AT1G13960	p322	regulates	AT1G71850		30min	TF-phosphosite			0.911319
AT1G13960	p322	regulates	AT2G25180		30min	TF-phosphosite			0.656091
AT1G13960	p322	regulates	AT2G30590		30min	TF-phosphosite			0.598504
AT1G13960	p322	regulates	AT2G31560		30min	TF-phosphosite			1
AT1G13960	p322	regulates	AT2G40140		30min	TF-phosphosite			0.888462
AT1G13960	p322	regulates	AT3G02910		30min	TF-phosphosite			0.889134
AT1G13960	p322	regulates	AT3G25890		30min	TF-phosphosite			0.630984
AT1G13960	p322	regulates	AT3G47500		30min	TF-phosphosite			0.611141
AT1G14440	p150	regulates	AT1G04610		30min	TF-phosphosite			0.499587
AT1G14440	p150	regulates	AT1G07350		30min	TF-phosphosite			0.437134
AT1G14440	p150	regulates	AT2G28570		30min	TF-phosphosite			0.514918
AT1G14440	p150	regulates	AT4G22305		30min	TF-phosphosite			0.452935
AT1G14440	p150	regulates	AT5G49740		30min	TF-phosphosite			0.569055
AT1G14440	p150	regulates	AT5G58760		30min	TF-phosphosite			0.447269
AT1G14440	p187	regulates	AT5G17300		30min	TF-phosphosite			0.995859
AT1G14440	p187	regulates	AT5G48620		30min	TF-phosphosite			0.78561
AT1G14440	p192	regulates	AT1G78610		30min	TF-phosphosite			0.754892
AT1G14440	p194	regulates	AT1G06850		30min	TF-phosphosite			0.793708
AT1G14440	p194	regulates	AT1G18330		30min	TF-phosphosite			0.726592
AT1G14440	p194	regulates	AT1G72650		30min	TF-phosphosite			0.738453
AT1G14440	p194	regulates	AT2G22540		30min	TF-phosphosite			0.644072
AT1G14440	p194	regulates	AT2G43140		30min	TF-phosphosite			0.721984
AT1G14440	p194	regulates	AT4G37180		30min	TF-phosphosite			0.778502
AT1G14440	p194	regulates	AT5G67190		30min	TF-phosphosite			0.9962
AT1G14440	p209	regulates	AT1G55670		30min	TF-phosphosite			0.706583
AT1G14440	p209	regulates	AT2G34470		30min	TF-phosphosite			0.715475
AT1G14440	p209	regulates	AT3G58120		30min	TF-phosphosite			0.73024
AT1G14440	p209	regulates	AT4G27657		30min	TF-phosphosite			0.726856
AT1G14440	p209	regulates	AT4G37260		30min	TF-phosphosite			0.712804
AT1G19270	p119	regulates	AT1G14440		30min	TF-phosphosite			0.466401
AT1G19270	p119	regulates	AT1G35190		30min	TF-phosphosite			0.547234
AT1G19270	p119	regulates	AT1G52150		30min	TF-phosphosite			0.438543
AT1G19270	p119	regulates	AT4G32730		30min	TF-phosphosite			0.471529
AT1G19270	p119	regulates	AT5G43290		30min	TF-phosphosite			0.497882
AT1G19350	p171	regulates	AT1G32360		30min	TF-phosphosite			0.648826
AT1G19350	p171	regulates	AT1G62300		30min	TF-phosphosite			0.852516
AT1G19350	p180	regulates	AT1G01060		30min	TF-phosphosite			0.716769
AT1G19350	p180	regulates	AT1G09770		30min	TF-phosphosite			0.641531
AT1G19350	p180	regulates	AT1G17840		30min	TF-phosphosite			0.630645
AT1G19350	p180	regulates	AT1G58100		30min	TF-phosphosite			1
AT1G19350	p180	regulates	AT1G73390		30min	TF-phosphosite			0.644487
AT1G19350	p180	regulates	AT2G01260		30min	TF-phosphosite			0.747133
AT1G19350	p180	regulates	AT2G23320		30min	TF-phosphosite			0.842687
AT1G19350	p180	regulates	AT3G25890		30min	TF-phosphosite			0.620836
AT1G19350	p180	regulates	AT3G47500		30min	TF-phosphosite			0.688643
AT1G19350	p180	regulates	AT4G00730		30min	TF-phosphosite			0.611051
AT1G19350	p180	regulates	AT4G01810		30min	TF-phosphosite			0.788321
AT1G19350	p180	regulates	AT5G17300		30min	TF-phosphosite			0.642697
AT1G19350	p180	regulates	AT5G28300		30min	TF-phosphosite			0.68191
AT1G19350	p180	regulates	AT5G38600		30min	TF-phosphosite			0.781604
AT1G19700	p114	regulates	AT2G18900		30min	TF-phosphosite			0.704564
AT1G19700	p115	regulates	AT2G22900		30min	TF-phosphosite			0.722628
AT1G19700	p217	regulates	AT3G45650		30min	TF-phosphosite			0.657423
AT1G19700	p220	regulates	AT1G14440		30min	TF-phosphosite			0.48531
AT1G19700	p220	regulates	AT1G19270		30min	TF-phosphosite			0.499091
AT1G19700	p220	regulates	AT1G25420		30min	TF-phosphosite			0.450618
AT1G19700	p220	regulates	AT1G52150		30min	TF-phosphosite			0.43593
AT1G19700	p220	regulates	AT4G22305		30min	TF-phosphosite			0.432019
AT1G19700	p220	regulates	AT5G49740		30min	TF-phosphosite			0.554982
AT1G21000	p165	regulates	AT1G03530		30min	TF-phosphosite			0.648992
AT1G21200	p84	regulates	AT1G06850		30min	TF-phosphosite			0.771785
AT1G21200	p84	regulates	AT1G18330		30min	TF-phosphosite			0.749364
AT1G21200	p84	regulates	AT1G72650		30min	TF-phosphosite			0.727593
AT1G21200	p84	regulates	AT2G22540		30min	TF-phosphosite			0.652762
AT1G21200	p84	regulates	AT2G43140		30min	TF-phosphosite			0.705926
AT1G21200	p84	regulates	AT4G37180		30min	TF-phosphosite			0.748456
AT1G21200	p84	regulates	AT5G67190		30min	TF-phosphosite			0.979428
AT1G21200	p86	regulates	AT5G58040		30min	TF-phosphosite			0.707588
AT1G22810	p3	regulates	AT1G21000		30min	TF-phosphosite			0.93137
AT1G22810	p3	regulates	AT2G38170		30min	TF-phosphosite			0.757383
AT1G22810	p3	regulates	AT2G45680		30min	TF-phosphosite			0.708955
AT1G28420	p1033	regulates	AT1G20450		30min	TF-phosphosite			0.918737
AT1G28420	p1033	regulates	AT1G28420		30min	TF-phosphosite			0.657576
AT1G28420	p1033	regulates	AT1G32640		30min	TF-phosphosite			1
AT1G28420	p1033	regulates	AT1G69910		30min	TF-phosphosite			0.6623
AT1G28420	p1033	regulates	AT2G36090		30min	TF-phosphosite			0.637756
AT1G28420	p1033	regulates	AT5G06530		30min	TF-phosphosite			0.802725
AT1G28420	p5	regulates	AT4G25210		30min	TF-phosphosite			0.812617
AT1G30810	p164	regulates	AT2G20880		30min	TF-phosphosite			0.658412
AT1G30810	p164	regulates	AT2G36630		30min	TF-phosphosite			0.547575
AT1G30810	p164	regulates	AT3G11690		30min	TF-phosphosite			0.571519
AT1G30810	p164	regulates	AT3G23920		30min	TF-phosphosite			0.633953
AT1G30810	p164	regulates	AT3G58680		30min	TF-phosphosite			0.680448
AT1G30810	p164	regulates	AT5G39080		30min	TF-phosphosite			0.657433
AT1G32360	p68	regulates	AT4G03080		30min	TF-phosphosite			0.587014
AT1G32360	p70	regulates	AT1G24267		30min	TF-phosphosite			0.644911
AT1G32360	p70	regulates	AT2G18650		30min	TF-phosphosite			0.557736
AT1G32360	p70	regulates	AT4G20400		30min	TF-phosphosite			0.629395
AT1G32360	p70	regulates	AT4G33700		30min	TF-phosphosite			0.630946
AT1G32640	p330	regulates	AT3G51950		30min	TF-phosphosite			0.693964
AT1G32640	p330	regulates	AT3G55980		30min	TF-phosphosite			0.726136
AT1G32640	p330	regulates	AT5G47370		30min	TF-phosphosite			0.726467
AT1G32640	p330	regulates	AT5G62020		30min	TF-phosphosite			0.726925
AT1G32640	p330	regulates	AT5G67300		30min	TF-phosphosite			0.747984
AT1G32640	p417	regulates	AT1G08930		30min	TF-phosphosite			0.724107
AT1G32640	p417	regulates	AT1G18570		30min	TF-phosphosite			0.549151
AT1G32640	p417	regulates	AT1G24100		30min	TF-phosphosite			0.396495
AT1G32640	p417	regulates	AT1G43910		30min	TF-phosphosite			0.396284
AT1G32640	p417	regulates	AT1G45207		30min	TF-phosphosite			0.508339
AT1G32640	p417	regulates	AT2G02680		30min	TF-phosphosite			0.380084
AT1G32640	p417	regulates	AT2G11520		30min	TF-phosphosite			0.628548
AT1G32640	p417	regulates	AT3G01830		30min	TF-phosphosite			0.566603
AT1G32640	p417	regulates	AT3G23170		30min	TF-phosphosite			0.390413
AT1G32640	p417	regulates	AT3G27010		30min	TF-phosphosite			0.410266
AT1G32640	p417	regulates	AT3G57330		30min	TF-phosphosite			0.443335
AT1G32640	p417	regulates	AT4G20400		30min	TF-phosphosite			0.616992
AT1G32640	p420	regulates	AT1G20450		30min	TF-phosphosite			0.922174
AT1G32640	p420	regulates	AT1G28420		30min	TF-phosphosite			0.636822
AT1G32640	p420	regulates	AT1G69910		30min	TF-phosphosite			0.642239
AT1G32640	p420	regulates	AT5G06530		30min	TF-phosphosite			0.796941
AT1G32640	p425	regulates	AT1G49200		30min	TF-phosphosite			0.71462
AT1G32640	p425	regulates	AT2G38470		30min	TF-phosphosite			0.796168
AT1G32640	p425	regulates	AT4G15490		30min	TF-phosphosite			0.76078
AT1G32640	p425	regulates	AT5G08130		30min	TF-phosphosite			0.759724
AT1G34190	p254	regulates	AT1G72650		30min	TF-phosphosite			0.763644
AT1G34190	p254	regulates	AT1G76590		30min	TF-phosphosite			1
AT1G34190	p254	regulates	AT5G02190		30min	TF-phosphosite			0.605016
AT1G45249	p413	regulates	AT1G34190		30min	TF-phosphosite			0.58766
AT1G45249	p413	regulates	AT1G76590		30min	TF-phosphosite			0.656529
AT1G45249	p413	regulates	AT5G02190		30min	TF-phosphosite			0.756979
AT1G58100	p375	regulates	AT1G01060		30min	TF-phosphosite			0.710416
AT1G58100	p375	regulates	AT1G09770		30min	TF-phosphosite			0.660402
AT1G58100	p375	regulates	AT5G28300		30min	TF-phosphosite			0.616153
AT1G58220	p809	regulates	AT1G71850		30min	TF-phosphosite			0.55929
AT1G58220	p809	regulates	AT2G30590		30min	TF-phosphosite			0.535518
AT1G58220	p809	regulates	AT3G02910		30min	TF-phosphosite			0.535814
AT1G62300	p240	regulates	AT1G68130		30min	TF-phosphosite			0.844199
AT1G62300	p240	regulates	AT3G47500		30min	TF-phosphosite			0.958246
AT1G62300	p241	regulates	AT2G29730		30min	TF-phosphosite			0.645326
AT1G62300	p241	regulates	AT3G02830		30min	TF-phosphosite			0.596061
AT1G62300	p241	regulates	AT4G20400		30min	TF-phosphosite			0.604917
AT1G62300	p241	regulates	AT4G22520		30min	TF-phosphosite			0.617288
AT1G62300	p241	regulates	AT5G17300		30min	TF-phosphosite			0.617377
AT1G62300	p242	regulates	AT1G05380		30min	TF-phosphosite			0.574436
AT1G62300	p242	regulates	AT1G29760		30min	TF-phosphosite			0.843696
AT1G62300	p242	regulates	AT3G06670		30min	TF-phosphosite			0.535449
AT1G62300	p242	regulates	AT5G03230		30min	TF-phosphosite			0.810106
AT1G62300	p242	regulates	AT5G47690		30min	TF-phosphosite			0.672633
AT1G62300	p242	regulates	AT5G56750		30min	TF-phosphosite			0.630876
AT1G64620	p28	regulates	AT1G18330		30min	TF-phosphosite			0.638498
AT1G64620	p28	regulates	AT1G76650		30min	TF-phosphosite			0.553811
AT1G64620	p28	regulates	AT2G22540		30min	TF-phosphosite			0.642932
AT1G64620	p28	regulates	AT2G28550		30min	TF-phosphosite			0.607558
AT1G64620	p28	regulates	AT2G43140		30min	TF-phosphosite			0.729732
AT1G64620	p28	regulates	AT3G05410		30min	TF-phosphosite			0.395676
AT1G64620	p28	regulates	AT3G08760		30min	TF-phosphosite			0.404222
AT1G64620	p28	regulates	AT4G08320		30min	TF-phosphosite			0.316346
AT1G64620	p28	regulates	AT4G36550		30min	TF-phosphosite			0.347948
AT1G64620	p28	regulates	AT5G17300		30min	TF-phosphosite			0.722229
AT1G64620	p28	regulates	AT5G25160		30min	TF-phosphosite			0.495
AT1G64620	p32	regulates	AT1G61690		30min	TF-phosphosite			0.711344
AT1G67310	p932	regulates	AT3G09320		30min	TF-phosphosite			0.572981
AT1G67310	p932	regulates	AT3G50750		30min	TF-phosphosite			0.540959
AT1G67310	p932	regulates	AT4G20400		30min	TF-phosphosite			0.696495
AT1G67310	p932	regulates	AT4G33700		30min	TF-phosphosite			0.730672
AT1G67310	p935	regulates	AT1G08930		30min	TF-phosphosite			0.383394
AT1G67310	p935	regulates	AT1G18570		30min	TF-phosphosite			0.487532
AT1G67310	p935	regulates	AT1G24100		30min	TF-phosphosite			0.489497
AT1G67310	p935	regulates	AT1G32640		30min	TF-phosphosite			0.435132
AT1G67310	p935	regulates	AT2G02680		30min	TF-phosphosite			0.401884
AT1G67310	p935	regulates	AT2G25520		30min	TF-phosphosite			0.443393
AT1G67310	p935	regulates	AT4G26150		30min	TF-phosphosite			0.719954
AT1G68030	p212	regulates	AT4G00238		30min	TF-phosphosite			0.682101
AT1G68030	p212	regulates	AT4G16780		30min	TF-phosphosite			0.776477
AT1G68030	p212	regulates	AT5G02270		30min	TF-phosphosite			0.688574
AT1G68030	p212	regulates	AT5G35210		30min	TF-phosphosite			0.775392
AT1G68030	p217	regulates	AT2G30590		30min	TF-phosphosite			0.537823
AT1G68030	p217	regulates	AT2G40140		30min	TF-phosphosite			0.564731
AT1G68130	p60	regulates	AT5G03720		30min	TF-phosphosite			0.805323
AT1G72650	p365	regulates	AT4G37180		30min	TF-phosphosite			0.727707
AT1G72650	p457	regulates	AT1G09350		30min	TF-phosphosite			0.686637
AT1G72650	p457	regulates	AT1G14000		30min	TF-phosphosite			0.54331
AT1G72650	p457	regulates	AT1G25440		30min	TF-phosphosite			0.606638
AT1G72650	p457	regulates	AT1G30730		30min	TF-phosphosite			0.680572
AT1G72650	p457	regulates	AT1G62430		30min	TF-phosphosite			0.554442
AT1G72650	p457	regulates	AT2G07170		30min	TF-phosphosite			0.543997
AT1G72650	p457	regulates	AT2G42600		30min	TF-phosphosite			0.604837
AT1G72650	p457	regulates	AT4G01750		30min	TF-phosphosite			0.696232
AT1G72650	p462	regulates	AT1G06080		30min	TF-phosphosite			0.61449
AT1G72650	p462	regulates	AT1G34190		30min	TF-phosphosite			0.692023
AT1G72650	p462	regulates	AT1G76590		30min	TF-phosphosite			0.656278
AT1G72650	p462	regulates	AT2G24500		30min	TF-phosphosite			0.608567
AT1G72650	p462	regulates	AT2G39310		30min	TF-phosphosite			0.593477
AT1G72650	p462	regulates	AT3G06740		30min	TF-phosphosite			0.680831
AT1G72650	p462	regulates	AT3G17330		30min	TF-phosphosite			0.594126
AT1G72650	p462	regulates	AT3G23030		30min	TF-phosphosite			0.7417
AT1G72650	p462	regulates	AT3G47500		30min	TF-phosphosite			0.641805
AT1G72650	p462	regulates	AT5G02190		30min	TF-phosphosite			0.723016
AT1G72650	p462	regulates	AT5G47370		30min	TF-phosphosite			0.626905
AT1G72650	p462	regulates	AT5G67060		30min	TF-phosphosite			0.685854
AT1G76350	p259	regulates	AT1G73390		30min	TF-phosphosite			0.721611
AT1G76350	p259	regulates	AT2G01260		30min	TF-phosphosite			0.688131
AT1G76350	p259	regulates	AT2G19810		30min	TF-phosphosite			0.677034
AT1G76510	p111	regulates	AT1G19700		30min	TF-phosphosite			0.522198
AT1G76510	p111	regulates	AT3G51950		30min	TF-phosphosite			0.623787
AT1G76590	p171	regulates	AT1G34190		30min	TF-phosphosite			0.597097
AT1G76590	p171	regulates	AT1G72650		30min	TF-phosphosite			0.73249
AT1G76590	p171	regulates	AT2G39310		30min	TF-phosphosite			0.627425
AT1G76590	p171	regulates	AT3G17330		30min	TF-phosphosite			0.635119
AT1G76590	p171	regulates	AT5G02190		30min	TF-phosphosite			0.69625
AT1G76890	p2	regulates	AT1G13960		30min	TF-phosphosite			0.544845
AT1G76890	p2	regulates	AT1G68030		30min	TF-phosphosite			0.580818
AT1G76890	p2	regulates	AT2G20180		30min	TF-phosphosite			0.621124
AT1G76890	p2	regulates	AT2G25650		30min	TF-phosphosite			0.570356
AT1G76890	p390	regulates	AT2G46340		30min	TF-phosphosite			0.626481
AT1G76890	p390	regulates	AT2G47560		30min	TF-phosphosite			0.653776
AT1G76890	p390	regulates	AT3G23920		30min	TF-phosphosite			0.680139
AT1G76890	p390	regulates	AT3G58680		30min	TF-phosphosite			0.852837
AT1G76890	p390	regulates	AT5G43630		30min	TF-phosphosite			0.59755
AT1G76890	p392	regulates	AT5G13530		30min	TF-phosphosite			0.7068
AT1G79840	p185	regulates	AT1G01060		30min	TF-phosphosite			0.713141
AT1G79840	p185	regulates	AT1G09770		30min	TF-phosphosite			0.614153
AT1G79840	p185	regulates	AT1G73390		30min	TF-phosphosite			0.61102
AT1G79840	p185	regulates	AT2G01260		30min	TF-phosphosite			0.694749
AT1G79840	p185	regulates	AT4G27900		30min	TF-phosphosite			0.619039
AT1G79840	p185	regulates	AT5G28300		30min	TF-phosphosite			0.667564
AT1G79840	p61	regulates	AT2G30590		30min	TF-phosphosite			0.585541
AT1G79840	p61	regulates	AT2G40140		30min	TF-phosphosite			0.652947
AT2G03500	p147	regulates	AT1G49200		30min	TF-phosphosite			0.901474
AT2G03500	p147	regulates	AT2G38470		30min	TF-phosphosite			0.815204
AT2G03500	p147	regulates	AT2G43140		30min	TF-phosphosite			0.714627
AT2G03500	p147	regulates	AT4G15490		30min	TF-phosphosite			0.735806
AT2G03500	p147	regulates	AT5G08130		30min	TF-phosphosite			0.807138
AT2G17410	p241	regulates	AT1G05380		30min	TF-phosphosite			0.81368
AT2G17410	p241	regulates	AT1G29760		30min	TF-phosphosite			0.688475
AT2G17410	p241	regulates	AT1G62300		30min	TF-phosphosite			0.589923
AT2G17410	p241	regulates	AT2G06990		30min	TF-phosphosite			0.608057
AT2G17410	p241	regulates	AT3G22170		30min	TF-phosphosite			0.730118
AT2G17410	p241	regulates	AT4G03080		30min	TF-phosphosite			0.820688
AT2G17410	p241	regulates	AT5G03230		30min	TF-phosphosite			0.949618
AT2G17410	p241	regulates	AT5G18140		30min	TF-phosphosite			0.724421
AT2G17410	p241	regulates	AT5G47690		30min	TF-phosphosite			0.62788
AT2G17410	p241	regulates	AT5G55300		30min	TF-phosphosite			0.672721
AT2G17410	p241	regulates	AT5G56750		30min	TF-phosphosite			0.721575
AT2G17560	p130	regulates	AT1G48160		30min	TF-phosphosite			0.463456
AT2G17560	p130	regulates	AT2G36310		30min	TF-phosphosite			0.455091
AT2G17560	p130	regulates	AT3G12250		30min	TF-phosphosite			0.487766
AT2G17560	p130	regulates	AT3G61430		30min	TF-phosphosite			0.514272
AT2G19810	p233	regulates	AT1G17840		30min	TF-phosphosite			0.624518
AT2G19810	p233	regulates	AT1G19350		30min	TF-phosphosite			0.618477
AT2G19810	p233	regulates	AT1G73390		30min	TF-phosphosite			0.715024
AT2G19810	p233	regulates	AT3G09920		30min	TF-phosphosite			0.627396
AT2G19810	p233	regulates	AT4G00730		30min	TF-phosphosite			0.741315
AT2G19810	p233	regulates	AT4G01810		30min	TF-phosphosite			0.658214
AT2G19810	p233	regulates	AT5G24960		30min	TF-phosphosite			0.623204
AT2G19810	p233	regulates	AT5G63260		30min	TF-phosphosite			0.685876
AT2G20180	p194	regulates	AT1G71850		30min	TF-phosphosite			0.536825
AT2G20180	p194	regulates	AT2G30590		30min	TF-phosphosite			0.561132
AT2G20180	p194	regulates	AT2G40140		30min	TF-phosphosite			0.5749
AT2G20400	p387	regulates	AT1G28190		30min	TF-phosphosite			0.724163
AT2G20400	p387	regulates	AT1G53625		30min	TF-phosphosite			1
AT2G20400	p387	regulates	AT3G48890		30min	TF-phosphosite			0.850414
AT2G20400	p387	regulates	AT5G17300		30min	TF-phosphosite			0.634526
AT2G20400	p387	regulates	AT5G41020		30min	TF-phosphosite			0.646061
AT2G21530	p73	regulates	AT1G18330		30min	TF-phosphosite			0.686414
AT2G21530	p73	regulates	AT2G20880		30min	TF-phosphosite			0.741162
AT2G21530	p73	regulates	AT2G22540		30min	TF-phosphosite			0.697243
AT2G21530	p73	regulates	AT2G36630		30min	TF-phosphosite			0.624653
AT2G21530	p73	regulates	AT2G43140		30min	TF-phosphosite			0.770644
AT2G21530	p73	regulates	AT2G47560		30min	TF-phosphosite			0.597426
AT2G21530	p73	regulates	AT3G11690		30min	TF-phosphosite			0.577727
AT2G21530	p73	regulates	AT3G23920		30min	TF-phosphosite			0.643751
AT2G21530	p73	regulates	AT3G58680		30min	TF-phosphosite			0.84176
AT2G21530	p73	regulates	AT5G17300		30min	TF-phosphosite			0.703458
AT2G21530	p73	regulates	AT5G43630		30min	TF-phosphosite			0.701521
AT2G23320	p133	regulates	AT1G01060		30min	TF-phosphosite			0.702711
AT2G23320	p133	regulates	AT1G09770		30min	TF-phosphosite			0.651816
AT2G23320	p133	regulates	AT4G27900		30min	TF-phosphosite			0.624375
AT2G23320	p133	regulates	AT5G28300		30min	TF-phosphosite			0.61677
AT2G25180	p153	regulates	AT2G30590		30min	TF-phosphosite			0.571525
AT2G25180	p153	regulates	AT2G40140		30min	TF-phosphosite			0.558158
AT2G25650	p18	regulates	AT1G50600		30min	TF-phosphosite			0.806956
AT2G25650	p233	regulates	AT1G58220		30min	TF-phosphosite			0.619464
AT2G25650	p233	regulates	AT2G20180		30min	TF-phosphosite			0.610799
AT2G25650	p235	regulates	AT1G53210		30min	TF-phosphosite			0.697958
AT2G25650	p235	regulates	AT1G65470		30min	TF-phosphosite			0.823391
AT2G25650	p235	regulates	AT1G66880		30min	TF-phosphosite			0.729112
AT2G25650	p235	regulates	AT5G08020		30min	TF-phosphosite			0.773083
AT2G25650	p235	regulates	AT5G09410		30min	TF-phosphosite			0.775384
AT2G25650	p235	regulates	AT5G17300		30min	TF-phosphosite			0.696684
AT2G25650	p235	regulates	AT5G42420		30min	TF-phosphosite			0.746647
AT2G28550	p10	regulates	AT1G76890		30min	TF-phosphosite			0.986844
AT2G28550	p10	regulates	AT2G28550		30min	TF-phosphosite			0.407658
AT2G28550	p14	regulates	AT1G01060		30min	TF-phosphosite			0.987167
AT2G28550	p14	regulates	AT1G29690		30min	TF-phosphosite			0.84367
AT2G28550	p14	regulates	AT1G62930		30min	TF-phosphosite			0.923755
AT2G28550	p14	regulates	AT2G26530		30min	TF-phosphosite			0.783706
AT2G28550	p14	regulates	AT5G60530		30min	TF-phosphosite			0.812819
AT2G28550	p78	regulates	AT5G49730		30min	TF-phosphosite			0.609104
AT2G30590	p94	regulates	AT1G13960		30min	TF-phosphosite			0.646863
AT2G30590	p94	regulates	AT2G20180		30min	TF-phosphosite			0.682191
AT2G30590	p94	regulates	AT2G40140		30min	TF-phosphosite			0.55474
AT2G31070	p108	regulates	AT1G68190		30min	TF-phosphosite			0.54217
AT2G31070	p108	regulates	AT2G31370		30min	TF-phosphosite			0.589058
AT2G31070	p108	regulates	AT3G28340		30min	TF-phosphosite			0.68387
AT2G31070	p108	regulates	AT5G44550		30min	TF-phosphosite			0.807379
AT2G31070	p355	regulates	AT1G01060		30min	TF-phosphosite			0.810716
AT2G31370	p162	regulates	AT1G56430		30min	TF-phosphosite			0.542504
AT2G31370	p162	regulates	AT1G68190		30min	TF-phosphosite			0.59788
AT2G31370	p162	regulates	AT1G72050		30min	TF-phosphosite			0.609672
AT2G31370	p162	regulates	AT3G28340		30min	TF-phosphosite			0.599761
AT2G31370	p162	regulates	AT4G00050		30min	TF-phosphosite			1
AT2G31370	p162	regulates	AT5G44550		30min	TF-phosphosite			0.582913
AT2G33710	p153	regulates	AT1G01060		30min	TF-phosphosite			0.891487
AT2G33710	p153	regulates	AT1G72820		30min	TF-phosphosite			0.886206
AT2G35940	p478	regulates	AT1G14440		30min	TF-phosphosite			0.610176
AT2G35940	p478	regulates	AT2G02220		30min	TF-phosphosite			0.658915
AT2G35940	p478	regulates	AT2G39660		30min	TF-phosphosite			0.640059
AT2G35940	p478	regulates	AT5G17300		30min	TF-phosphosite			0.626429
AT2G35940	p478	regulates	AT5G41020		30min	TF-phosphosite			0.669102
AT2G36010	p91	regulates	AT1G06850		30min	TF-phosphosite			0.839113
AT2G37060	p14	regulates	AT1G72650		30min	TF-phosphosite			0.683571
AT2G37060	p14	regulates	AT1G76590		30min	TF-phosphosite			0.655157
AT2G37060	p14	regulates	AT5G02190		30min	TF-phosphosite			0.668066
AT2G37060	p22	regulates	AT1G01060		30min	TF-phosphosite			0.824633
AT2G37060	p22	regulates	AT5G08130		30min	TF-phosphosite			0.851553
AT2G37060	p22	regulates	AT5G53310		30min	TF-phosphosite			1
AT2G38470	p321	regulates	AT2G43140		30min	TF-phosphosite			0.981465
AT2G40140	p483	regulates	AT1G18570		30min	TF-phosphosite			0.652379
AT2G40140	p483	regulates	AT1G23710		30min	TF-phosphosite			0.854275
AT2G40140	p483	regulates	AT1G28670		30min	TF-phosphosite			0.819628
AT2G40140	p483	regulates	AT1G32640		30min	TF-phosphosite			0.679712
AT2G40140	p483	regulates	AT1G33760		30min	TF-phosphosite			0.659727
AT2G40140	p483	regulates	AT2G26190		30min	TF-phosphosite			0.823725
AT2G40140	p483	regulates	AT2G27500		30min	TF-phosphosite			0.813653
AT2G40140	p483	regulates	AT2G32090		30min	TF-phosphosite			0.699309
AT2G40140	p483	regulates	AT2G44840		30min	TF-phosphosite			0.701596
AT2G40140	p483	regulates	AT3G03850		30min	TF-phosphosite			0.658087
AT2G40140	p483	regulates	AT3G45650		30min	TF-phosphosite			0.714191
AT2G40140	p483	regulates	AT3G57040		30min	TF-phosphosite			0.680748
AT2G40140	p483	regulates	AT4G11280		30min	TF-phosphosite			0.909807
AT2G40140	p483	regulates	AT5G04720		30min	TF-phosphosite			0.698811
AT2G40140	p483	regulates	AT5G46295		30min	TF-phosphosite			0.824856
AT2G40140	p522	regulates	AT1G13960		30min	TF-phosphosite			0.6746
AT2G40140	p522	regulates	AT2G25180		30min	TF-phosphosite			0.645505
AT2G40140	p522	regulates	AT2G25650		30min	TF-phosphosite			0.567821
AT2G40140	p522	regulates	AT2G30590		30min	TF-phosphosite			0.751878
AT2G40140	p522	regulates	AT5G43403		30min	TF-phosphosite			0.642406
AT2G40620	p79	regulates	AT2G20180		30min	TF-phosphosite			0.665192
AT2G40620	p79	regulates	AT2G30590		30min	TF-phosphosite			0.601411
AT2G40620	p87	regulates	AT1G18330		30min	TF-phosphosite			0.630673
AT2G40620	p87	regulates	AT1G18570		30min	TF-phosphosite			0.730538
AT2G40620	p87	regulates	AT1G32640		30min	TF-phosphosite			0.655515
AT2G40620	p87	regulates	AT1G33760		30min	TF-phosphosite			0.66026
AT2G40620	p87	regulates	AT1G64620		30min	TF-phosphosite			0.428527
AT2G40620	p87	regulates	AT1G76650		30min	TF-phosphosite			1
AT2G40620	p87	regulates	AT2G22540		30min	TF-phosphosite			0.665707
AT2G40620	p87	regulates	AT2G40140		30min	TF-phosphosite			0.683315
AT2G40620	p87	regulates	AT2G43140		30min	TF-phosphosite			0.725369
AT2G40620	p87	regulates	AT2G44840		30min	TF-phosphosite			0.735053
AT2G40620	p87	regulates	AT3G05410		30min	TF-phosphosite			0.319987
AT2G40620	p87	regulates	AT3G08760		30min	TF-phosphosite			0.312713
AT2G40620	p87	regulates	AT4G08320		30min	TF-phosphosite			0.349524
AT2G40620	p87	regulates	AT5G16260		30min	TF-phosphosite			0.315224
AT2G40620	p87	regulates	AT5G17300		30min	TF-phosphosite			0.691319
AT2G40620	p87	regulates	AT5G25160		30min	TF-phosphosite			0.708127
AT2G41900	p557	regulates	AT2G46550		30min	TF-phosphosite			0.710391
AT2G41900	p557	regulates	AT4G02880		30min	TF-phosphosite			0.665223
AT2G41900	p557	regulates	AT5G47370		30min	TF-phosphosite			0.686649
AT2G41900	p613	regulates	AT3G25890		30min	TF-phosphosite			0.719675
AT2G41900	p613	regulates	AT3G47500		30min	TF-phosphosite			0.607042
AT2G41900	p613	regulates	AT4G21750		30min	TF-phosphosite			0.839017
AT2G41900	p613	regulates	AT4G38100		30min	TF-phosphosite			0.72102
AT2G47850	p344	regulates	AT1G67310		30min	TF-phosphosite			0.672795
AT2G47850	p344	regulates	AT3G50750		30min	TF-phosphosite			0.631822
AT2G47850	p344	regulates	AT4G20400		30min	TF-phosphosite			0.579579
AT2G47850	p344	regulates	AT4G33700		30min	TF-phosphosite			0.552398
AT2G47850	p344	regulates	AT5G01310		30min	TF-phosphosite			0.675594
AT2G47900	p18	regulates	AT1G64620		30min	TF-phosphosite			0.727764
AT3G01460	p2156	regulates	AT1G02640		30min	TF-phosphosite			0.823907
AT3G01460	p2156	regulates	AT1G10060		30min	TF-phosphosite			0.688694
AT3G01460	p2156	regulates	AT1G18330		30min	TF-phosphosite			0.631035
AT3G01460	p2156	regulates	AT3G04850		30min	TF-phosphosite			0.715005
AT3G01460	p2156	regulates	AT3G09770		30min	TF-phosphosite			0.674232
AT3G01460	p2156	regulates	AT3G58120		30min	TF-phosphosite			0.846931
AT3G01460	p2156	regulates	AT5G03310		30min	TF-phosphosite			0.901072
AT3G01460	p2156	regulates	AT5G49730		30min	TF-phosphosite			0.637942
AT3G01460	p2156	regulates	AT5G60400		30min	TF-phosphosite			0.800727
AT3G02830	p184	regulates	AT1G61100		30min	TF-phosphosite			0.612299
AT3G02830	p184	regulates	AT2G41640		30min	TF-phosphosite			0.54613
AT3G02830	p184	regulates	AT3G29000		30min	TF-phosphosite			0.546503
AT3G02830	p184	regulates	AT3G51950		30min	TF-phosphosite			0.569545
AT3G05380	p122	regulates	AT1G13960		30min	TF-phosphosite			0.656289
AT3G05380	p122	regulates	AT2G30590		30min	TF-phosphosite			0.60637
AT3G05380	p122	regulates	AT2G40140		30min	TF-phosphosite			0.804698
AT3G05380	p122	regulates	AT3G02910		30min	TF-phosphosite			0.645011
AT3G07610	p107	regulates	AT2G01260		30min	TF-phosphosite			0.685955
AT3G07610	p107	regulates	AT2G23320		30min	TF-phosphosite			0.666612
AT3G07610	p107	regulates	AT2G44910		30min	TF-phosphosite			0.790512
AT3G07610	p107	regulates	AT3G58120		30min	TF-phosphosite			0.749259
AT3G11100	p129	regulates	AT5G17300		30min	TF-phosphosite			0.64295
AT3G11100	p131	regulates	AT1G01060		30min	TF-phosphosite			0.772226
AT3G11100	p131	regulates	AT1G29690		30min	TF-phosphosite			0.822367
AT3G11100	p131	regulates	AT2G18800		30min	TF-phosphosite			0.798865
AT3G11100	p131	regulates	AT5G14740		30min	TF-phosphosite			0.773637
AT3G12250	p16	regulates	AT1G03140		30min	TF-phosphosite			0.466861
AT3G12250	p16	regulates	AT1G36060		30min	TF-phosphosite			0.496258
AT3G12250	p16	regulates	AT2G17560		30min	TF-phosphosite			0.55567
AT3G12250	p16	regulates	AT2G36310		30min	TF-phosphosite			0.943812
AT3G12250	p16	regulates	AT3G02040		30min	TF-phosphosite			0.879143
AT3G12250	p16	regulates	AT3G61430		30min	TF-phosphosite			1
AT3G12250	p16	regulates	AT3G61710		30min	TF-phosphosite			0.556905
AT3G12250	p16	regulates	AT5G40510		30min	TF-phosphosite			0.53175
AT3G12480	p194	regulates	AT1G19700		30min	TF-phosphosite			0.529431
AT3G12480	p194	regulates	AT3G14595		30min	TF-phosphosite			0.527815
AT3G12480	p194	regulates	AT5G65207		30min	TF-phosphosite			0.56853
AT3G17860	p24	regulates	AT5G02270		30min	TF-phosphosite			0.689803
AT3G17860	p25	regulates	AT4G16780		30min	TF-phosphosite			0.693793
AT3G20550	p5	regulates	AT1G18570		30min	TF-phosphosite			0.662148
AT3G20550	p5	regulates	AT1G32640		30min	TF-phosphosite			0.816654
AT3G20550	p5	regulates	AT1G33760		30min	TF-phosphosite			0.623857
AT3G20550	p5	regulates	AT2G03500		30min	TF-phosphosite			0.784634
AT3G20550	p5	regulates	AT2G26780		30min	TF-phosphosite			0.727248
AT3G20550	p5	regulates	AT2G40140		30min	TF-phosphosite			0.671344
AT3G20550	p5	regulates	AT2G43140		30min	TF-phosphosite			0.737191
AT3G20550	p5	regulates	AT2G44840		30min	TF-phosphosite			0.759473
AT3G20550	p5	regulates	AT3G15500		30min	TF-phosphosite			0.679371
AT3G20550	p5	regulates	AT3G57760		30min	TF-phosphosite			0.727456
AT3G20550	p5	regulates	AT4G35480		30min	TF-phosphosite			0.774489
AT3G20550	p5	regulates	AT5G08130		30min	TF-phosphosite			0.762262
AT3G24490	p317	regulates	AT1G08320		30min	TF-phosphosite			0.640472
AT3G24490	p317	regulates	AT1G13960		30min	TF-phosphosite			0.714396
AT3G24490	p317	regulates	AT3G11100		30min	TF-phosphosite			0.67596
AT3G24490	p317	regulates	AT5G17300		30min	TF-phosphosite			0.622017
AT3G24490	p326	regulates	AT1G01060		30min	TF-phosphosite			0.883871
AT3G24490	p326	regulates	AT2G37060		30min	TF-phosphosite			0.895284
AT3G24490	p326	regulates	AT3G06740		30min	TF-phosphosite			0.612348
AT3G24490	p326	regulates	AT3G23030		30min	TF-phosphosite			0.627492
AT3G24490	p326	regulates	AT3G25890		30min	TF-phosphosite			0.617449
AT3G24490	p326	regulates	AT3G47500		30min	TF-phosphosite			0.650053
AT3G24490	p326	regulates	AT5G08130		30min	TF-phosphosite			0.819106
AT3G24490	p326	regulates	AT5G47370		30min	TF-phosphosite			0.733497
AT3G24490	p326	regulates	AT5G53310		30min	TF-phosphosite			0.822153
AT3G47620	p275	regulates	AT1G62300		30min	TF-phosphosite			0.546009
AT3G47620	p275	regulates	AT1G77740		30min	TF-phosphosite			0.6371
AT3G47620	p275	regulates	AT3G06780		30min	TF-phosphosite			0.712589
AT3G47620	p275	regulates	AT3G51950		30min	TF-phosphosite			0.5515
AT3G47620	p275	regulates	AT4G00238		30min	TF-phosphosite			0.531299
AT3G48430	p683	regulates	AT2G06990		30min	TF-phosphosite			0.758873
AT3G48430	p683	regulates	AT5G47690		30min	TF-phosphosite			0.652932
AT3G48430	p683	regulates	AT5G55300		30min	TF-phosphosite			0.563652
AT3G48430	p972	regulates	AT4G20400		30min	TF-phosphosite			0.63103
AT3G50750	p4	regulates	AT4G20400		30min	TF-phosphosite			0.620346
AT3G50750	p4	regulates	AT4G33700		30min	TF-phosphosite			0.641687
AT3G51880	p129	regulates	AT1G01060		30min	TF-phosphosite			0.871221
AT3G51880	p129	regulates	AT1G13960		30min	TF-phosphosite			0.624293
AT3G51880	p129	regulates	AT1G72820		30min	TF-phosphosite			0.894227
AT3G51880	p129	regulates	AT2G37060		30min	TF-phosphosite			0.997253
AT3G51880	p129	regulates	AT3G06740		30min	TF-phosphosite			0.626538
AT3G51880	p129	regulates	AT3G23030		30min	TF-phosphosite			0.63177
AT3G51880	p129	regulates	AT3G25890		30min	TF-phosphosite			0.604364
AT3G51880	p129	regulates	AT3G47500		30min	TF-phosphosite			0.642858
AT3G51880	p129	regulates	AT5G47370		30min	TF-phosphosite			0.765692
AT3G51950	p359	regulates	AT1G61100		30min	TF-phosphosite			0.576775
AT3G51950	p359	regulates	AT4G20400		30min	TF-phosphosite			0.684175
AT3G51950	p359	regulates	AT5G11260		30min	TF-phosphosite			0.566754
AT3G52100	p593	regulates	AT4G00238		30min	TF-phosphosite			0.716295
AT3G52250	p1459	regulates	AT2G20400		30min	TF-phosphosite			0.603353
AT3G52250	p1459	regulates	AT2G35940		30min	TF-phosphosite			0.668322
AT3G52250	p1459	regulates	AT4G00238		30min	TF-phosphosite			0.650134
AT3G52250	p1459	regulates	AT5G17300		30min	TF-phosphosite			0.661265
AT3G52250	p1461	regulates	AT1G61100		30min	TF-phosphosite			0.520737
AT3G52250	p1461	regulates	AT4G20400		30min	TF-phosphosite			0.524061
AT3G52250	p1503	regulates	AT4G26150		30min	TF-phosphosite			0.597266
AT3G52250	p1505	regulates	AT2G38470		30min	TF-phosphosite			0.747361
AT3G58120	p134	regulates	AT4G13040		30min	TF-phosphosite			0.630996
AT3G58120	p134	regulates	AT4G20400		30min	TF-phosphosite			0.657499
AT3G58120	p134	regulates	AT4G36780		30min	TF-phosphosite			0.604607
AT3G58120	p136	regulates	AT2G28550		30min	TF-phosphosite			1
AT3G58120	p136	regulates	AT3G19670		30min	TF-phosphosite			0.662685
AT3G58680	p38	regulates	AT1G76890		30min	TF-phosphosite			0.860737
AT3G58680	p38	regulates	AT2G36630		30min	TF-phosphosite			0.567186
AT3G58680	p38	regulates	AT2G46340		30min	TF-phosphosite			0.551082
AT3G58680	p38	regulates	AT2G47560		30min	TF-phosphosite			0.602605
AT3G58680	p38	regulates	AT3G23920		30min	TF-phosphosite			0.703592
AT3G58680	p38	regulates	AT3G27520		30min	TF-phosphosite			0.595838
AT4G00238	p110	regulates	AT1G08820		30min	TF-phosphosite			0.689414
AT4G00238	p110	regulates	AT1G29890		30min	TF-phosphosite			0.737937
AT4G00238	p110	regulates	AT1G49750		30min	TF-phosphosite			0.639284
AT4G00238	p110	regulates	AT2G15480		30min	TF-phosphosite			0.731736
AT4G00238	p110	regulates	AT2G27090		30min	TF-phosphosite			0.626467
AT4G00238	p110	regulates	AT4G26450		30min	TF-phosphosite			0.637461
AT4G00238	p110	regulates	AT5G17300		30min	TF-phosphosite			0.629688
AT4G00238	p110	regulates	AT5G39570		30min	TF-phosphosite			0.65058
AT4G00238	p110	regulates	AT5G48620		30min	TF-phosphosite			0.666359
AT4G00238	p121	regulates	AT2G18090		30min	TF-phosphosite			0.703196
AT4G00238	p121	regulates	AT4G13040		30min	TF-phosphosite			0.718282
AT4G00238	p121	regulates	AT4G16780		30min	TF-phosphosite			0.699921
AT4G00238	p77	regulates	AT3G06780		30min	TF-phosphosite			0.64529
AT4G00238	p77	regulates	AT3G46600		30min	TF-phosphosite			0.536947
AT4G00238	p77	regulates	AT5G65207		30min	TF-phosphosite			0.552014
AT4G00270	p184	regulates	AT1G18590		30min	TF-phosphosite			0.941353
AT4G00270	p184	regulates	AT1G44830		30min	TF-phosphosite			0.773342
AT4G00270	p184	regulates	AT3G05060		30min	TF-phosphosite			0.742104
AT4G00270	p184	regulates	AT3G25710		30min	TF-phosphosite			0.754869
AT4G00270	p184	regulates	AT3G46090		30min	TF-phosphosite			1
AT4G00270	p184	regulates	AT3G61640		30min	TF-phosphosite			0.852949
AT4G00270	p184	regulates	AT4G30450		30min	TF-phosphosite			0.7276
AT4G00270	p184	regulates	AT5G13100		30min	TF-phosphosite			0.720839
AT4G00270	p39	regulates	AT1G01060		30min	TF-phosphosite			0.757522
AT4G00270	p39	regulates	AT1G29690		30min	TF-phosphosite			0.778772
AT4G00270	p39	regulates	AT2G18800		30min	TF-phosphosite			0.829028
AT4G00270	p39	regulates	AT5G14740		30min	TF-phosphosite			0.764196
AT4G00730	p111	regulates	AT2G01260		30min	TF-phosphosite			0.610845
AT4G00730	p111	regulates	AT2G19810		30min	TF-phosphosite			0.617126
AT4G00730	p111	regulates	AT2G44910		30min	TF-phosphosite			0.765037
AT4G00730	p111	regulates	AT3G58120		30min	TF-phosphosite			0.752017
AT4G00730	p111	regulates	AT4G27900		30min	TF-phosphosite			0.608726
AT4G00730	p113	regulates	AT1G32640		30min	TF-phosphosite			0.763456
AT4G00730	p113	regulates	AT2G03500		30min	TF-phosphosite			0.781588
AT4G00730	p113	regulates	AT3G07270		30min	TF-phosphosite			0.711815
AT4G00730	p113	regulates	AT5G08130		30min	TF-phosphosite			0.828908
AT4G00730	p115	regulates	AT1G01060		30min	TF-phosphosite			0.782352
AT4G00730	p115	regulates	AT1G13960		30min	TF-phosphosite			0.754046
AT4G00730	p115	regulates	AT1G29690		30min	TF-phosphosite			0.80992
AT4G00730	p115	regulates	AT2G18800		30min	TF-phosphosite			0.810307
AT4G00730	p115	regulates	AT5G14740		30min	TF-phosphosite			0.793727
AT4G00730	p122	regulates	AT1G08820		30min	TF-phosphosite			0.608674
AT4G00730	p122	regulates	AT1G29890		30min	TF-phosphosite			0.76716
AT4G00730	p122	regulates	AT1G49750		30min	TF-phosphosite			0.627218
AT4G00730	p122	regulates	AT2G15480		30min	TF-phosphosite			0.685207
AT4G00730	p122	regulates	AT5G17300		30min	TF-phosphosite			0.609994
AT4G00730	p122	regulates	AT5G48620		30min	TF-phosphosite			0.736741
AT4G03250	p5	regulates	AT1G14440		30min	TF-phosphosite			0.605894
AT4G03250	p5	regulates	AT2G18090		30min	TF-phosphosite			0.825471
AT4G03250	p5	regulates	AT3G17860		30min	TF-phosphosite			0.748682
AT4G03250	p5	regulates	AT4G13040		30min	TF-phosphosite			0.925651
AT4G03250	p5	regulates	AT4G16780		30min	TF-phosphosite			0.764012
AT4G03250	p5	regulates	AT5G63790		30min	TF-phosphosite			0.64847
AT4G11660	p352	regulates	AT3G48430		30min	TF-phosphosite			0.7893
AT4G11660	p352	regulates	AT4G20400		30min	TF-phosphosite			0.744764
AT4G13040	p88	regulates	AT1G01060		30min	TF-phosphosite			0.756893
AT4G13040	p88	regulates	AT1G29690		30min	TF-phosphosite			0.808131
AT4G13040	p88	regulates	AT2G18800		30min	TF-phosphosite			0.816528
AT4G13040	p90	regulates	AT3G17860		30min	TF-phosphosite			1
AT4G13040	p90	regulates	AT4G16780		30min	TF-phosphosite			0.8087
AT4G13040	p92	regulates	AT3G58120		30min	TF-phosphosite			0.782831
AT4G13040	p92	regulates	AT4G20400		30min	TF-phosphosite			0.624139
AT4G14540	p8	regulates	AT4G13040		30min	TF-phosphosite			0.659778
AT4G14540	p8	regulates	AT4G16780		30min	TF-phosphosite			0.684886
AT4G14540	p8	regulates	AT4G20400		30min	TF-phosphosite			0.656661
AT4G15180	p452	regulates	AT1G19350		30min	TF-phosphosite			0.495963
AT4G15180	p452	regulates	AT1G29760		30min	TF-phosphosite			0.597569
AT4G15180	p452	regulates	AT1G32360		30min	TF-phosphosite			0.52336
AT4G15180	p452	regulates	AT2G06990		30min	TF-phosphosite			0.751555
AT4G15180	p452	regulates	AT3G06670		30min	TF-phosphosite			0.822522
AT4G15180	p452	regulates	AT3G22170		30min	TF-phosphosite			0.618261
AT4G15180	p452	regulates	AT5G03230		30min	TF-phosphosite			0.70095
AT4G15180	p452	regulates	AT5G18140		30min	TF-phosphosite			1
AT4G15180	p452	regulates	AT5G47690		30min	TF-phosphosite			0.994845
AT4G15180	p452	regulates	AT5G56750		30min	TF-phosphosite			0.926771
AT4G16430	p256	regulates	AT5G17300		30min	TF-phosphosite			0.612678
AT4G16780	p115	regulates	AT5G02270		30min	TF-phosphosite			0.723023
AT4G16780	p119	regulates	AT5G16680		30min	TF-phosphosite			0.616275
AT4G16780	p119	regulates	AT5G44260		30min	TF-phosphosite			0.664013
AT4G17460	p234	regulates	AT3G57450		30min	TF-phosphosite			0.7065
AT4G17460	p234	regulates	AT4G37260		30min	TF-phosphosite			0.740926
AT4G17460	p234	regulates	AT5G57070		30min	TF-phosphosite			0.756971
AT4G17460	p237	regulates	AT1G32450		30min	TF-phosphosite			0.741539
AT4G17460	p237	regulates	AT1G47380		30min	TF-phosphosite			0.732251
AT4G17460	p237	regulates	AT1G47395		30min	TF-phosphosite			0.744408
AT4G17460	p237	regulates	AT2G36650		30min	TF-phosphosite			0.761241
AT4G17460	p237	regulates	AT2G39010		30min	TF-phosphosite			0.70794
AT4G17460	p237	regulates	AT4G21800		30min	TF-phosphosite			0.764937
AT4G17460	p237	regulates	AT5G02870		30min	TF-phosphosite			0.708981
AT4G17460	p237	regulates	AT5G47070		30min	TF-phosphosite			0.737118
AT4G20400	p26	regulates	AT3G14595		30min	TF-phosphosite			0.524923
AT4G20400	p26	regulates	AT4G29000		30min	TF-phosphosite			0.521845
AT4G20400	p26	regulates	AT5G11260		30min	TF-phosphosite			0.718351
AT4G20400	p26	regulates	AT5G17300		30min	TF-phosphosite			0.658967
AT4G20400	p27	regulates	AT1G18570		30min	TF-phosphosite			0.629175
AT4G20400	p27	regulates	AT1G32640		30min	TF-phosphosite			0.645038
AT4G20400	p27	regulates	AT1G33760		30min	TF-phosphosite			0.703323
AT4G20400	p27	regulates	AT2G44840		30min	TF-phosphosite			0.678534
AT4G20400	p27	regulates	AT3G06740		30min	TF-phosphosite			0.641702
AT4G20400	p27	regulates	AT3G23030		30min	TF-phosphosite			0.721543
AT4G20400	p27	regulates	AT3G47500		30min	TF-phosphosite			0.622343
AT4G20400	p27	regulates	AT3G58120		30min	TF-phosphosite			0.755043
AT4G20400	p27	regulates	AT4G14540		30min	TF-phosphosite			0.844218
AT4G20400	p27	regulates	AT4G16780		30min	TF-phosphosite			0.698948
AT4G20400	p27	regulates	AT5G24470		30min	TF-phosphosite			0.647726
AT4G20400	p27	regulates	AT5G44260		30min	TF-phosphosite			1
AT4G20400	p27	regulates	AT5G47370		30min	TF-phosphosite			0.633518
AT4G20400	p27	regulates	AT5G67060		30min	TF-phosphosite			0.677764
AT4G20400	p32	regulates	AT1G35670		30min	TF-phosphosite			0.626658
AT4G20400	p32	regulates	AT1G63800		30min	TF-phosphosite			0.786733
AT4G20400	p32	regulates	AT1G67530		30min	TF-phosphosite			0.709638
AT4G20400	p32	regulates	AT1G69890		30min	TF-phosphosite			0.735982
AT4G20400	p32	regulates	AT2G04690		30min	TF-phosphosite			0.747401
AT4G20400	p32	regulates	AT2G35170		30min	TF-phosphosite			0.714501
AT4G20400	p32	regulates	AT2G37340		30min	TF-phosphosite			0.604891
AT4G20400	p32	regulates	AT2G46660		30min	TF-phosphosite			0.66134
AT4G20400	p32	regulates	AT3G09760		30min	TF-phosphosite			0.612625
AT4G20400	p32	regulates	AT4G30390		30min	TF-phosphosite			0.605899
AT4G20400	p32	regulates	AT5G63620		30min	TF-phosphosite			0.827212
AT4G20400	p33	regulates	AT1G73830		30min	TF-phosphosite			0.611505
AT4G20400	p33	regulates	AT2G24500		30min	TF-phosphosite			0.608508
AT4G20400	p33	regulates	AT2G31370		30min	TF-phosphosite			0.708961
AT4G20400	p33	regulates	AT3G25890		30min	TF-phosphosite			0.655398
AT4G20400	p33	regulates	AT3G48430		30min	TF-phosphosite			0.918437
AT4G20400	p33	regulates	AT4G11660		30min	TF-phosphosite			1
AT4G20400	p35	regulates	AT3G09320		30min	TF-phosphosite			0.625241
AT4G20400	p35	regulates	AT3G50750		30min	TF-phosphosite			1
AT4G20400	p35	regulates	AT4G33700		30min	TF-phosphosite			0.646802
AT4G20400	p36	regulates	AT1G62300		30min	TF-phosphosite			0.62508
AT4G20400	p36	regulates	AT3G51950		30min	TF-phosphosite			0.612094
AT4G20400	p36	regulates	AT5G10430		30min	TF-phosphosite			0.664365
AT4G20400	p36	regulates	AT5G65207		30min	TF-phosphosite			0.556917
AT4G21750	p21	regulates	AT2G18900		30min	TF-phosphosite			0.783525
AT4G21750	p30	regulates	AT1G15085		30min	TF-phosphosite			0.706803
AT4G27900	p16	regulates	AT1G17840		30min	TF-phosphosite			0.616612
AT4G27900	p16	regulates	AT2G01260		30min	TF-phosphosite			0.655355
AT4G27900	p16	regulates	AT2G16405		30min	TF-phosphosite			0.656564
AT4G27900	p16	regulates	AT2G23320		30min	TF-phosphosite			0.713496
AT4G27900	p16	regulates	AT2G44910		30min	TF-phosphosite			0.765544
AT4G27900	p16	regulates	AT3G58120		30min	TF-phosphosite			0.754702
AT4G29000	p111	regulates	AT3G29000		30min	TF-phosphosite			0.627149
AT4G29000	p111	regulates	AT4G20400		30min	TF-phosphosite			0.62348
AT4G29000	p440	regulates	AT5G44260		30min	TF-phosphosite			0.656868
AT4G29000	p442	regulates	AT2G44370		30min	TF-phosphosite			0.743728
AT4G29000	p442	regulates	AT5G60400		30min	TF-phosphosite			0.668716
AT4G31800	p88	regulates	AT5G47370		30min	TF-phosphosite			0.737312
AT4G31800	p88	regulates	AT5G62020		30min	TF-phosphosite			0.723172
AT4G31800	p88	regulates	AT5G67300		30min	TF-phosphosite			0.74372
AT4G32730	p656	regulates	AT1G14440		30min	TF-phosphosite			0.643193
AT4G32730	p656	regulates	AT1G78650		30min	TF-phosphosite			0.437097
AT4G32730	p656	regulates	AT2G28570		30min	TF-phosphosite			0.576851
AT4G32730	p656	regulates	AT5G43290		30min	TF-phosphosite			0.834067
AT4G32730	p656	regulates	AT5G44720		30min	TF-phosphosite			0.487983
AT4G32730	p656	regulates	AT5G54430		30min	TF-phosphosite			0.460186
AT4G32730	p873	regulates	AT5G08130		30min	TF-phosphosite			0.884073
AT4G37180	p319	regulates	AT1G06850		30min	TF-phosphosite			0.788369
AT4G37260	p69	regulates	AT1G32450		30min	TF-phosphosite			0.741903
AT4G37260	p69	regulates	AT1G47380		30min	TF-phosphosite			0.734343
AT4G37260	p69	regulates	AT1G47395		30min	TF-phosphosite			0.764004
AT4G37260	p69	regulates	AT2G36650		30min	TF-phosphosite			0.835535
AT4G37260	p69	regulates	AT2G39010		30min	TF-phosphosite			0.722987
AT4G37260	p69	regulates	AT2G40000		30min	TF-phosphosite			0.712062
AT4G37260	p69	regulates	AT3G58120		30min	TF-phosphosite			0.709697
AT4G37260	p69	regulates	AT4G21800		30min	TF-phosphosite			0.768924
AT4G37260	p69	regulates	AT4G35920		30min	TF-phosphosite			0.718714
AT4G37260	p69	regulates	AT5G02870		30min	TF-phosphosite			0.715467
AT4G37260	p69	regulates	AT5G47070		30min	TF-phosphosite			0.769975
AT4G37260	p69	regulates	AT5G67200		30min	TF-phosphosite			0.706816
AT4G38900	p194	regulates	AT1G09350		30min	TF-phosphosite			0.819994
AT4G38900	p194	regulates	AT1G25440		30min	TF-phosphosite			1
AT4G38900	p194	regulates	AT1G30730		30min	TF-phosphosite			0.768802
AT4G38900	p194	regulates	AT1G62430		30min	TF-phosphosite			0.637805
AT4G38900	p194	regulates	AT1G72650		30min	TF-phosphosite			0.582701
AT4G38900	p194	regulates	AT1G73830		30min	TF-phosphosite			0.71063
AT4G38900	p194	regulates	AT1G80080		30min	TF-phosphosite			0.892099
AT4G38900	p194	regulates	AT2G07170		30min	TF-phosphosite			0.624677
AT4G38900	p194	regulates	AT2G42600		30min	TF-phosphosite			0.703764
AT4G38900	p194	regulates	AT3G16630		30min	TF-phosphosite			0.696065
AT4G38900	p194	regulates	AT3G55000		30min	TF-phosphosite			0.600685
AT4G38900	p194	regulates	AT4G01750		30min	TF-phosphosite			0.71307
AT4G38900	p267	regulates	AT1G77510		30min	TF-phosphosite			0.790332
AT4G38900	p267	regulates	AT5G17300		30min	TF-phosphosite			0.831788
AT5G01310	p219	regulates	AT1G24267		30min	TF-phosphosite			0.531613
AT5G01310	p219	regulates	AT3G50750		30min	TF-phosphosite			0.529624
AT5G01310	p219	regulates	AT4G17880		30min	TF-phosphosite			0.604742
AT5G01310	p219	regulates	AT4G20400		30min	TF-phosphosite			0.658229
AT5G01310	p219	regulates	AT4G33700		30min	TF-phosphosite			0.627649
AT5G01310	p219	regulates	AT5G04340		30min	TF-phosphosite			0.606396
AT5G01310	p219	regulates	AT5G16680		30min	TF-phosphosite			0.583874
AT5G06110	p549	regulates	AT4G11660		30min	TF-phosphosite			0.581361
AT5G06110	p549	regulates	AT4G20400		30min	TF-phosphosite			0.815511
AT5G08130	p268	regulates	AT1G32640		30min	TF-phosphosite			0.824708
AT5G08130	p268	regulates	AT2G03500		30min	TF-phosphosite			0.795552
AT5G08130	p268	regulates	AT2G43140		30min	TF-phosphosite			0.877765
AT5G08130	p429	regulates	AT1G32130		30min	TF-phosphosite			0.931935
AT5G08130	p429	regulates	AT1G33490		30min	TF-phosphosite			0.889737
AT5G08130	p429	regulates	AT2G40930		30min	TF-phosphosite			0.859827
AT5G08130	p429	regulates	AT5G53310		30min	TF-phosphosite			0.82988
AT5G11260	p36	regulates	AT2G43790		30min	TF-phosphosite			0.534613
AT5G11260	p36	regulates	AT3G02830		30min	TF-phosphosite			0.5675
AT5G11260	p36	regulates	AT3G06780		30min	TF-phosphosite			0.626862
AT5G11260	p36	regulates	AT3G46600		30min	TF-phosphosite			0.523842
AT5G11260	p36	regulates	AT5G17300		30min	TF-phosphosite			0.564163
AT5G11260	p36	regulates	AT5G65207		30min	TF-phosphosite			0.579498
AT5G16680	p1041	regulates	AT2G47850		30min	TF-phosphosite			0.533473
AT5G16680	p1041	regulates	AT3G50750		30min	TF-phosphosite			0.642003
AT5G16680	p1041	regulates	AT4G20400		30min	TF-phosphosite			0.569086
AT5G16680	p1041	regulates	AT5G41020		30min	TF-phosphosite			0.527224
AT5G17300	p317	regulates	AT2G30250		30min	TF-phosphosite			0.729652
AT5G17300	p317	regulates	AT3G51950		30min	TF-phosphosite			0.727393
AT5G17300	p317	regulates	AT4G25210		30min	TF-phosphosite			0.757924
AT5G17300	p317	regulates	AT5G47370		30min	TF-phosphosite			0.693007
AT5G17300	p321	regulates	AT1G18570		30min	TF-phosphosite			0.701665
AT5G17300	p321	regulates	AT1G32640		30min	TF-phosphosite			0.728399
AT5G17300	p321	regulates	AT1G33760		30min	TF-phosphosite			0.685039
AT5G17300	p321	regulates	AT1G61100		30min	TF-phosphosite			0.925249
AT5G17300	p321	regulates	AT1G62300		30min	TF-phosphosite			0.593491
AT5G17300	p321	regulates	AT2G31370		30min	TF-phosphosite			0.637497
AT5G17300	p321	regulates	AT2G41640		30min	TF-phosphosite			0.901925
AT5G17300	p321	regulates	AT2G44840		30min	TF-phosphosite			0.695347
AT5G17300	p321	regulates	AT3G02830		30min	TF-phosphosite			0.656043
AT5G17300	p321	regulates	AT3G14595		30min	TF-phosphosite			0.60718
AT5G17300	p321	regulates	AT3G29000		30min	TF-phosphosite			0.952631
AT5G17300	p321	regulates	AT3G46600		30min	TF-phosphosite			0.939147
AT5G17300	p321	regulates	AT3G47620		30min	TF-phosphosite			0.664705
AT5G17300	p321	regulates	AT4G20400		30min	TF-phosphosite			0.574323
AT5G17300	p321	regulates	AT4G35100		30min	TF-phosphosite			0.611528
AT5G17300	p321	regulates	AT5G10430		30min	TF-phosphosite			0.574728
AT5G17300	p321	regulates	AT5G11260		30min	TF-phosphosite			1
AT5G17300	p321	regulates	AT5G24470		30min	TF-phosphosite			0.611015
AT5G28300	p387	regulates	AT2G19810		30min	TF-phosphosite			0.6093
AT5G35210	p154	regulates	AT2G18090		30min	TF-phosphosite			0.791775
AT5G35210	p154	regulates	AT5G02270		30min	TF-phosphosite			0.696202
AT5G41020	p261	regulates	AT5G17300		30min	TF-phosphosite			0.621861
AT5G41020	p266	regulates	AT1G06850		30min	TF-phosphosite			0.741829
AT5G41020	p286	regulates	AT3G50750		30min	TF-phosphosite			0.673561
AT5G41020	p286	regulates	AT4G20400		30min	TF-phosphosite			0.533742
AT5G41020	p292	regulates	AT1G09350		30min	TF-phosphosite			0.655966
AT5G41020	p292	regulates	AT1G30730		30min	TF-phosphosite			0.640347
AT5G41020	p292	regulates	AT1G72650		30min	TF-phosphosite			0.746003
AT5G41020	p292	regulates	AT2G42600		30min	TF-phosphosite			0.591844
AT5G41020	p292	regulates	AT3G16630		30min	TF-phosphosite			0.957442
AT5G41020	p292	regulates	AT4G01750		30min	TF-phosphosite			0.65577
AT5G44260	p216	regulates	AT1G67050		30min	TF-phosphosite			0.688716
AT5G44260	p216	regulates	AT2G40140		30min	TF-phosphosite			0.827892
AT5G44260	p216	regulates	AT4G11280		30min	TF-phosphosite			0.685228
AT5G44260	p29	regulates	AT4G20400		30min	TF-phosphosite			0.665971
AT5G47370	p114	regulates	AT2G24500		30min	TF-phosphosite			0.607329
AT5G47370	p114	regulates	AT3G06740		30min	TF-phosphosite			0.639521
AT5G47370	p114	regulates	AT3G23030		30min	TF-phosphosite			0.731401
AT5G47370	p114	regulates	AT3G47500		30min	TF-phosphosite			0.599449
AT5G47370	p114	regulates	AT5G62940		30min	TF-phosphosite			0.355456
AT5G47370	p114	regulates	AT5G63260		30min	TF-phosphosite			0.476148
AT5G47370	p114	regulates	AT5G67060		30min	TF-phosphosite			0.696491
AT5G47370	p117	regulates	AT1G09070		30min	TF-phosphosite			0.699946
AT5G47370	p117	regulates	AT2G46550		30min	TF-phosphosite			0.679591
AT5G47370	p117	regulates	AT3G10020		30min	TF-phosphosite			0.78764
AT5G47370	p117	regulates	AT5G44260		30min	TF-phosphosite			0.744891
AT5G53420	p111	regulates	AT4G20400		30min	TF-phosphosite			0.547234
AT5G53420	p111	regulates	AT5G11260		30min	TF-phosphosite			0.536161
AT5G58900	p132	regulates	AT5G47370		30min	TF-phosphosite			0.597058
AT5G58900	p132	regulates	AT5G63260		30min	TF-phosphosite			0.409421
AT5G58900	p28	regulates	AT1G06850		30min	TF-phosphosite			0.818902
AT5G58900	p28	regulates	AT1G14440		30min	TF-phosphosite			0.770409
AT5G58900	p28	regulates	AT4G37180		30min	TF-phosphosite			0.803288
AT5G62940	p203	regulates	AT5G47370		30min	TF-phosphosite			1
AT5G62940	p203	regulates	AT5G63260		30min	TF-phosphosite			0.359463
AT5G63260	p179	regulates	AT5G17300		30min	TF-phosphosite			0.631842
AT5G63260	p182	regulates	AT5G47370		30min	TF-phosphosite			0.610408
AT5G63260	p247	regulates	AT5G63260		30min	TF-phosphosite			0.432027
AT5G63260	p35	regulates	AT2G01260		30min	TF-phosphosite			0.631722
AT5G63260	p90	regulates	AT4G29000		30min	TF-phosphosite			0.538464
AT5G63420	p805	regulates	AT1G22810		30min	TF-phosphosite			0.947477
AT5G63420	p805	regulates	AT1G50732		30min	TF-phosphosite			0.725412
AT5G63420	p805	regulates	AT2G40000		30min	TF-phosphosite			0.720787
AT5G63420	p805	regulates	AT3G44720		30min	TF-phosphosite			0.782156
AT5G63420	p805	regulates	AT4G21750		30min	TF-phosphosite			0.76759
AT5G67190	p175	regulates	AT1G06850		30min	TF-phosphosite			0.813804
AT5G67190	p175	regulates	AT1G14440		30min	TF-phosphosite			0.772043
AT5G67190	p175	regulates	AT4G37180		30min	TF-phosphosite			0.795059
AT5G67300	p118	regulates	AT2G47210		30min	TF-phosphosite			0.716548
AT5G67580	p103	regulates	AT1G01060		30min	TF-phosphosite			0.721286
AT5G67580	p103	regulates	AT1G09770		30min	TF-phosphosite			0.638108
AT5G67580	p103	regulates	AT2G01260		30min	TF-phosphosite			0.673561
AT5G67580	p103	regulates	AT5G28300		30min	TF-phosphosite			0.666041
AT5G67580	p112	regulates	AT1G13260		30min	TF-phosphosite			0.797974
AT5G67580	p112	regulates	AT1G14440		30min	TF-phosphosite			0.656865
AT5G67580	p112	regulates	AT2G18980		30min	TF-phosphosite			0.744035
AT5G67580	p112	regulates	AT2G46600		30min	TF-phosphosite			1
AT5G67580	p112	regulates	AT3G06740		30min	TF-phosphosite			0.601828
AT5G67580	p112	regulates	AT3G23030		30min	TF-phosphosite			0.607974
AT5G67580	p112	regulates	AT3G25190		30min	TF-phosphosite			0.77467
AT5G67580	p112	regulates	AT3G27970		30min	TF-phosphosite			0.668186
AT5G67580	p112	regulates	AT5G24470		30min	TF-phosphosite			0.608553
AT5G67580	p112	regulates	AT5G47370		30min	TF-phosphosite			0.682264
AT1G01780	p89	regulates	AT5G42920		1hr	TF-phosphosite			0.739902
AT1G05230	p53	regulates	AT1G04240		1hr	TF-phosphosite			0.603798
AT1G05230	p53	regulates	AT1G51510		1hr	TF-phosphosite			0.688412
AT1G05230	p53	regulates	AT4G20400		1hr	TF-phosphosite			0.536916
AT1G05230	p53	regulates	AT4G36820		1hr	TF-phosphosite			0.536717
AT1G05230	p53	regulates	AT5G13020		1hr	TF-phosphosite			0.448247
AT1G05230	p53	regulates	AT5G14260		1hr	TF-phosphosite			0.952691
AT1G05230	p53	regulates	AT5G41260		1hr	TF-phosphosite			1
AT1G05230	p53	regulates	AT5G55170		1hr	TF-phosphosite			0.797526
AT1G05230	p53	regulates	AT5G65040		1hr	TF-phosphosite			0.488977
AT1G13960	p310	regulates	AT1G07902		1hr	TF-phosphosite			0.651076
AT1G14440	p150	regulates	AT1G14440		1hr	TF-phosphosite			0.731558
AT1G14440	p187	regulates	AT1G18330		1hr	TF-phosphosite			0.745696
AT1G14440	p187	regulates	AT5G17300		1hr	TF-phosphosite			0.704904
AT1G14440	p192	regulates	AT1G62300		1hr	TF-phosphosite			0.64652
AT1G14440	p194	regulates	AT1G70000		1hr	TF-phosphosite			0.696053
AT1G14440	p194	regulates	AT3G24080		1hr	TF-phosphosite			0.688272
AT1G14440	p209	regulates	AT1G20696		1hr	TF-phosphosite			0.905131
AT1G14440	p209	regulates	AT1G32450		1hr	TF-phosphosite			0.786437
AT1G14440	p209	regulates	AT1G33760		1hr	TF-phosphosite			0.600951
AT1G14440	p209	regulates	AT1G71030		1hr	TF-phosphosite			0.530302
AT1G14440	p209	regulates	AT2G36650		1hr	TF-phosphosite			0.823907
AT1G14440	p209	regulates	AT3G02550		1hr	TF-phosphosite			1
AT1G14440	p209	regulates	AT3G46110		1hr	TF-phosphosite			0.715027
AT1G14440	p209	regulates	AT3G54810		1hr	TF-phosphosite			0.621826
AT1G14440	p209	regulates	AT4G33940		1hr	TF-phosphosite			0.76984
AT1G14440	p209	regulates	AT5G55110		1hr	TF-phosphosite			0.85182
AT1G15720	p300	regulates	AT1G18330		1hr	TF-phosphosite			0.759621
AT1G15720	p300	regulates	AT5G17300		1hr	TF-phosphosite			0.72428
AT1G15720	p300	regulates	AT5G48620		1hr	TF-phosphosite			0.716818
AT1G15720	p322	regulates	AT4G18880		1hr	TF-phosphosite			0.689991
AT1G15720	p322	regulates	AT4G23750		1hr	TF-phosphosite			0.759141
AT1G15720	p322	regulates	AT5G15130		1hr	TF-phosphosite			0.69235
AT1G18400	p250	regulates	AT1G18330		1hr	TF-phosphosite			0.681694
AT1G18400	p250	regulates	AT1G32700		1hr	TF-phosphosite			0.524033
AT1G18400	p250	regulates	AT1G71030		1hr	TF-phosphosite			0.632779
AT1G18400	p250	regulates	AT1G77760		1hr	TF-phosphosite			0.221957
AT1G18400	p250	regulates	AT3G51870		1hr	TF-phosphosite			0.752277
AT1G18400	p250	regulates	AT4G00150		1hr	TF-phosphosite			0.485456
AT1G18400	p250	regulates	AT4G30270		1hr	TF-phosphosite			0.330736
AT1G18400	p250	regulates	AT5G52510		1hr	TF-phosphosite			0.63017
AT1G19350	p171	regulates	AT1G23380		1hr	TF-phosphosite			0.753276
AT1G19350	p171	regulates	AT1G32700		1hr	TF-phosphosite			0.528807
AT1G19350	p171	regulates	AT2G47210		1hr	TF-phosphosite			0.975502
AT1G19350	p171	regulates	AT3G44750		1hr	TF-phosphosite			0.661577
AT1G19350	p171	regulates	AT3G49620		1hr	TF-phosphosite			0.695525
AT1G19350	p179	regulates	AT2G18160		1hr	TF-phosphosite			0.646823
AT1G19350	p179	regulates	AT2G29300		1hr	TF-phosphosite			0.829277
AT1G19350	p179	regulates	AT2G32560		1hr	TF-phosphosite			0.727857
AT1G19350	p179	regulates	AT5G47640		1hr	TF-phosphosite			0.541929
AT1G19350	p179	regulates	AT5G65613		1hr	TF-phosphosite			0.754653
AT1G19350	p180	regulates	AT1G76500		1hr	TF-phosphosite			0.723603
AT1G19350	p180	regulates	AT3G07570		1hr	TF-phosphosite			0.716083
AT1G19350	p180	regulates	AT3G47620		1hr	TF-phosphosite			0.726427
AT1G19350	p180	regulates	AT3G55980		1hr	TF-phosphosite			0.691619
AT1G19350	p180	regulates	AT4G18880		1hr	TF-phosphosite			0.830999
AT1G19350	p180	regulates	AT5G15130		1hr	TF-phosphosite			0.815949
AT1G19350	p180	regulates	AT5G17300		1hr	TF-phosphosite			0.792678
AT1G19350	p180	regulates	AT5G39660		1hr	TF-phosphosite			0.772082
AT1G19350	p180	regulates	AT5G41190		1hr	TF-phosphosite			0.788559
AT1G19350	p180	regulates	AT5G42920		1hr	TF-phosphosite			0.739295
AT1G19350	p180	regulates	AT5G49230		1hr	TF-phosphosite			0.852947
AT1G20696	p78	regulates	AT1G14440		1hr	TF-phosphosite			0.813622
AT1G20696	p78	regulates	AT2G36650		1hr	TF-phosphosite			0.85535
AT1G20696	p78	regulates	AT4G16340		1hr	TF-phosphosite			0.96494
AT1G23380	p200	regulates	AT5G06110		1hr	TF-phosphosite			0.607334
AT1G32700	p115	regulates	AT1G70000		1hr	TF-phosphosite			0.652977
AT1G32700	p141	regulates	AT3G44750		1hr	TF-phosphosite			0.538962
AT1G32700	p141	regulates	AT5G13960		1hr	TF-phosphosite			0.438023
AT1G32700	p141	regulates	AT5G39660		1hr	TF-phosphosite			0.537688
AT1G49480	p84	regulates	AT3G02830		1hr	TF-phosphosite			0.582909
AT1G49480	p84	regulates	AT3G03750		1hr	TF-phosphosite			0.578782
AT1G49480	p84	regulates	AT4G20400		1hr	TF-phosphosite			0.615427
AT1G51600	p134	regulates	AT1G10410		1hr	TF-phosphosite			0.742233
AT1G51600	p134	regulates	AT3G13730		1hr	TF-phosphosite			0.773602
AT1G51600	p134	regulates	AT3G19100		1hr	TF-phosphosite			0.56883
AT1G51600	p134	regulates	AT4G10730		1hr	TF-phosphosite			0.709557
AT1G51600	p134	regulates	AT4G25620		1hr	TF-phosphosite			0.906888
AT1G51600	p134	regulates	AT4G31800		1hr	TF-phosphosite			0.570725
AT1G51600	p134	regulates	AT5G39660		1hr	TF-phosphosite			0.756274
AT1G51600	p134	regulates	AT5G40230		1hr	TF-phosphosite			0.784003
AT1G54060	p358	regulates	AT3G52400		1hr	TF-phosphosite			0.250001
AT1G54060	p358	regulates	AT4G36540		1hr	TF-phosphosite			0.369577
AT1G54060	p358	regulates	AT5G60800		1hr	TF-phosphosite			0.263176
AT1G58100	p373	regulates	AT1G01120		1hr	TF-phosphosite			0.693192
AT1G58100	p373	regulates	AT1G16280		1hr	TF-phosphosite			0.727534
AT1G58100	p373	regulates	AT1G63480		1hr	TF-phosphosite			0.69287
AT1G58100	p373	regulates	AT2G46280		1hr	TF-phosphosite			0.603516
AT1G58100	p373	regulates	AT3G19100		1hr	TF-phosphosite			0.717541
AT1G58100	p373	regulates	AT4G31800		1hr	TF-phosphosite			0.628647
AT1G58100	p373	regulates	AT5G39660		1hr	TF-phosphosite			0.738757
AT1G58100	p373	regulates	AT5G44260		1hr	TF-phosphosite			0.771562
AT1G61730	p113	regulates	AT4G20400		1hr	TF-phosphosite			0.773436
AT1G62300	p238	regulates	AT5G17300		1hr	TF-phosphosite			0.67664
AT1G62300	p240	regulates	AT1G19350		1hr	TF-phosphosite			0.821511
AT1G62300	p240	regulates	AT2G18160		1hr	TF-phosphosite			0.646568
AT1G62300	p240	regulates	AT2G29300		1hr	TF-phosphosite			0.8488
AT1G62300	p240	regulates	AT3G53620		1hr	TF-phosphosite			0.84843
AT1G62300	p240	regulates	AT5G47640		1hr	TF-phosphosite			0.626501
AT1G62300	p240	regulates	AT5G65613		1hr	TF-phosphosite			0.743388
AT1G62300	p241	regulates	AT1G30400		1hr	TF-phosphosite			0.70784
AT1G62300	p241	regulates	AT1G57630		1hr	TF-phosphosite			0.775892
AT1G62300	p241	regulates	AT3G09760		1hr	TF-phosphosite			0.623956
AT1G62300	p241	regulates	AT3G47620		1hr	TF-phosphosite			0.779065
AT1G62300	p241	regulates	AT3G63380		1hr	TF-phosphosite			0.650269
AT1G62300	p241	regulates	AT4G20400		1hr	TF-phosphosite			0.62701
AT1G62300	p268	regulates	AT2G43010		1hr	TF-phosphosite			0.978893
AT1G62300	p268	regulates	AT5G54630		1hr	TF-phosphosite			0.722166
AT1G62300	p64	regulates	AT1G54060		1hr	TF-phosphosite			0.31403
AT1G62300	p64	regulates	AT3G52400		1hr	TF-phosphosite			0.253936
AT1G62300	p64	regulates	AT4G36540		1hr	TF-phosphosite			0.27701
AT1G62310	p56	regulates	AT3G23550		1hr	TF-phosphosite			0.456418
AT1G62310	p56	regulates	AT5G43290		1hr	TF-phosphosite			0.426247
AT1G67310	p962	regulates	AT3G03090		1hr	TF-phosphosite			0.790488
AT1G67310	p962	regulates	AT3G07570		1hr	TF-phosphosite			0.727397
AT1G67310	p962	regulates	AT3G47620		1hr	TF-phosphosite			0.707446
AT1G67310	p962	regulates	AT4G18880		1hr	TF-phosphosite			0.729782
AT1G67310	p962	regulates	AT5G09410		1hr	TF-phosphosite			0.7275
AT1G67310	p962	regulates	AT5G15130		1hr	TF-phosphosite			0.820118
AT1G67310	p962	regulates	AT5G17300		1hr	TF-phosphosite			0.791665
AT1G67310	p962	regulates	AT5G38640		1hr	TF-phosphosite			0.705287
AT1G67310	p962	regulates	AT5G39660		1hr	TF-phosphosite			0.802697
AT1G67310	p962	regulates	AT5G41190		1hr	TF-phosphosite			0.781449
AT1G67310	p962	regulates	AT5G42920		1hr	TF-phosphosite			0.76512
AT1G67310	p962	regulates	AT5G49230		1hr	TF-phosphosite			0.812173
AT1G69570	p94	regulates	AT1G02880		1hr	TF-phosphosite			0.415533
AT1G69570	p94	regulates	AT2G15860		1hr	TF-phosphosite			0.418592
AT1G69570	p94	regulates	AT2G28330		1hr	TF-phosphosite			0.372601
AT1G70000	p81	regulates	AT5G04870		1hr	TF-phosphosite			0.652207
AT1G75240	p60	regulates	AT1G01060		1hr	TF-phosphosite			0.690988
AT1G75240	p60	regulates	AT3G07195		1hr	TF-phosphosite			0.648608
AT1G75240	p60	regulates	AT3G13040		1hr	TF-phosphosite			0.788725
AT1G75240	p60	regulates	AT5G28610		1hr	TF-phosphosite			0.656044
AT1G75240	p60	regulates	AT5G60370		1hr	TF-phosphosite			0.708642
AT1G76890	p502	regulates	AT1G51510		1hr	TF-phosphosite			0.496243
AT1G76890	p502	regulates	AT4G36820		1hr	TF-phosphosite			0.531581
AT1G76890	p502	regulates	AT5G14260		1hr	TF-phosphosite			0.563077
AT1G76890	p502	regulates	AT5G55170		1hr	TF-phosphosite			0.465539
AT1G78280	p397	regulates	AT1G32700		1hr	TF-phosphosite			0.646425
AT1G80840	p81	regulates	AT1G01340		1hr	TF-phosphosite			0.798005
AT1G80840	p81	regulates	AT1G06460		1hr	TF-phosphosite			0.879297
AT1G80840	p81	regulates	AT1G07110		1hr	TF-phosphosite			0.707207
AT1G80840	p81	regulates	AT1G08980		1hr	TF-phosphosite			0.756891
AT1G80840	p81	regulates	AT1G15100		1hr	TF-phosphosite			0.658491
AT1G80840	p81	regulates	AT1G25560		1hr	TF-phosphosite			0.873923
AT1G80840	p81	regulates	AT1G28370		1hr	TF-phosphosite			0.530805
AT1G80840	p81	regulates	AT1G33760		1hr	TF-phosphosite			0.53675
AT1G80840	p81	regulates	AT1G71030		1hr	TF-phosphosite			0.540241
AT1G80840	p81	regulates	AT2G02450		1hr	TF-phosphosite			0.541539
AT1G80840	p81	regulates	AT2G28900		1hr	TF-phosphosite			0.863963
AT1G80840	p81	regulates	AT2G35540		1hr	TF-phosphosite			0.605391
AT1G80840	p81	regulates	AT2G45740		1hr	TF-phosphosite			0.833709
AT1G80840	p81	regulates	AT3G12490		1hr	TF-phosphosite			0.768109
AT1G80840	p81	regulates	AT3G15690		1hr	TF-phosphosite			0.655868
AT1G80840	p81	regulates	AT3G54810		1hr	TF-phosphosite			0.60592
AT1G80840	p81	regulates	AT4G15080		1hr	TF-phosphosite			0.725115
AT1G80840	p81	regulates	AT4G37870		1hr	TF-phosphosite			0.838296
AT1G80840	p81	regulates	AT4G39070		1hr	TF-phosphosite			0.879179
AT1G80840	p81	regulates	AT5G39660		1hr	TF-phosphosite			0.59057
AT1G80840	p81	regulates	AT5G54930		1hr	TF-phosphosite			0.58627
AT1G80840	p81	regulates	AT5G61160		1hr	TF-phosphosite			0.843793
AT1G80840	p81	regulates	AT5G61600		1hr	TF-phosphosite			0.621082
AT2G17410	p214	regulates	AT1G61730		1hr	TF-phosphosite			0.728344
AT2G17410	p214	regulates	AT2G17230		1hr	TF-phosphosite			0.693772
AT2G17410	p214	regulates	AT3G50750		1hr	TF-phosphosite			0.698115
AT2G19380	p358	regulates	AT1G15720		1hr	TF-phosphosite			0.645397
AT2G19380	p358	regulates	AT5G17300		1hr	TF-phosphosite			0.682025
AT2G19380	p358	regulates	AT5G28610		1hr	TF-phosphosite			0.662268
AT2G22300	p454	regulates	AT1G16860		1hr	TF-phosphosite			0.950306
AT2G22300	p454	regulates	AT1G48630		1hr	TF-phosphosite			0.839968
AT2G22300	p454	regulates	AT1G54690		1hr	TF-phosphosite			0.930506
AT2G22300	p454	regulates	AT2G20370		1hr	TF-phosphosite			0.798017
AT2G22300	p454	regulates	AT2G20450		1hr	TF-phosphosite			0.724236
AT2G22300	p454	regulates	AT2G24762		1hr	TF-phosphosite			0.719934
AT2G22300	p454	regulates	AT2G35880		1hr	TF-phosphosite			0.666048
AT2G22300	p454	regulates	AT3G13224		1hr	TF-phosphosite			0.739877
AT2G22300	p454	regulates	AT3G23310		1hr	TF-phosphosite			0.681397
AT2G22300	p454	regulates	AT3G24530		1hr	TF-phosphosite			0.765953
AT2G22300	p454	regulates	AT3G27230		1hr	TF-phosphosite			0.698681
AT2G22300	p454	regulates	AT3G45030		1hr	TF-phosphosite			0.682952
AT2G22300	p454	regulates	AT3G45230		1hr	TF-phosphosite			0.695683
AT2G22300	p454	regulates	AT4G28080		1hr	TF-phosphosite			0.68913
AT2G22300	p454	regulates	AT4G36130		1hr	TF-phosphosite			0.76615
AT2G22300	p454	regulates	AT5G11740		1hr	TF-phosphosite			0.673348
AT2G22300	p454	regulates	AT5G17170		1hr	TF-phosphosite			0.867591
AT2G22300	p454	regulates	AT5G41520		1hr	TF-phosphosite			0.831405
AT2G22300	p454	regulates	AT5G42110		1hr	TF-phosphosite			0.871449
AT2G22300	p454	regulates	AT5G49280		1hr	TF-phosphosite			0.796069
AT2G22300	p454	regulates	AT5G60390		1hr	TF-phosphosite			0.826634
AT2G22300	p454	regulates	AT5G65990		1hr	TF-phosphosite			0.731299
AT2G23320	p133	regulates	AT1G02880		1hr	TF-phosphosite			0.421481
AT2G23320	p133	regulates	AT1G69570		1hr	TF-phosphosite			1
AT2G23320	p133	regulates	AT2G15860		1hr	TF-phosphosite			0.447475
AT2G23320	p133	regulates	AT2G28330		1hr	TF-phosphosite			0.388692
AT2G23320	p133	regulates	AT5G44320		1hr	TF-phosphosite			0.353932
AT2G28550	p78	regulates	AT1G18330		1hr	TF-phosphosite			0.589939
AT2G28550	p78	regulates	AT3G50560		1hr	TF-phosphosite			0.466395
AT2G28550	p78	regulates	AT4G27410		1hr	TF-phosphosite			0.450006
AT2G28550	p78	regulates	AT5G19010		1hr	TF-phosphosite			0.525771
AT2G28550	p78	regulates	AT5G44910		1hr	TF-phosphosite			0.724593
AT2G28550	p78	regulates	AT5G59540		1hr	TF-phosphosite			0.458189
AT2G28550	p78	regulates	AT5G65910		1hr	TF-phosphosite			0.508525
AT2G31070	p108	regulates	AT1G06475		1hr	TF-phosphosite			0.840579
AT2G31070	p108	regulates	AT2G01970		1hr	TF-phosphosite			0.540423
AT2G31070	p108	regulates	AT5G22220		1hr	TF-phosphosite			0.530134
AT2G31070	p108	regulates	AT5G44260		1hr	TF-phosphosite			0.674322
AT2G32700	p336	regulates	AT3G13980		1hr	TF-phosphosite			0.455319
AT2G32700	p336	regulates	AT5G06839		1hr	TF-phosphosite			0.668677
AT2G32700	p336	regulates	AT5G61600		1hr	TF-phosphosite			0.71601
AT2G32700	p339	regulates	AT1G78110		1hr	TF-phosphosite			0.543816
AT2G32700	p339	regulates	AT3G10380		1hr	TF-phosphosite			0.631959
AT2G32700	p339	regulates	AT3G44750		1hr	TF-phosphosite			0.548564
AT2G32700	p339	regulates	AT3G50260		1hr	TF-phosphosite			0.69442
AT2G32700	p339	regulates	AT4G11400		1hr	TF-phosphosite			0.546068
AT2G32700	p339	regulates	AT4G18710		1hr	TF-phosphosite			0.784063
AT2G32700	p339	regulates	AT4G19410		1hr	TF-phosphosite			0.603349
AT2G32700	p339	regulates	AT4G20400		1hr	TF-phosphosite			0.673283
AT2G32700	p339	regulates	AT5G64780		1hr	TF-phosphosite			0.579758
AT2G33710	p153	regulates	AT1G33490		1hr	TF-phosphosite			0.648721
AT2G33710	p153	regulates	AT3G51880		1hr	TF-phosphosite			0.726547
AT2G33710	p153	regulates	AT5G45380		1hr	TF-phosphosite			0.718873
AT2G33710	p153	regulates	AT5G52640		1hr	TF-phosphosite			0.619077
AT2G33710	p153	regulates	AT5G53310		1hr	TF-phosphosite			0.698523
AT2G36340	p15	regulates	AT1G79620		1hr	TF-phosphosite			0.463134
AT2G36340	p15	regulates	AT2G24390		1hr	TF-phosphosite			0.447874
AT2G36340	p15	regulates	AT2G36340		1hr	TF-phosphosite			0.471456
AT2G36340	p15	regulates	AT3G04820		1hr	TF-phosphosite			0.449002
AT2G36340	p15	regulates	AT3G49710		1hr	TF-phosphosite			0.495052
AT2G36340	p15	regulates	AT3G62260		1hr	TF-phosphosite			0.471954
AT2G36340	p15	regulates	AT4G10170		1hr	TF-phosphosite			0.677557
AT2G36340	p18	regulates	AT1G09000		1hr	TF-phosphosite			0.459537
AT2G36340	p18	regulates	AT1G17745		1hr	TF-phosphosite			0.537369
AT2G36340	p18	regulates	AT1G56110		1hr	TF-phosphosite			0.458395
AT2G36340	p18	regulates	AT3G07725		1hr	TF-phosphosite			0.449171
AT2G36340	p18	regulates	AT4G25340		1hr	TF-phosphosite			0.540032
AT2G36340	p18	regulates	AT4G25800		1hr	TF-phosphosite			0.484658
AT2G36340	p18	regulates	AT4G25890		1hr	TF-phosphosite			0.434088
AT2G36340	p18	regulates	AT5G14580		1hr	TF-phosphosite			0.469537
AT2G36340	p18	regulates	AT5G63640		1hr	TF-phosphosite			0.520997
AT2G40140	p522	regulates	AT3G07610		1hr	TF-phosphosite			0.722715
AT2G40140	p522	regulates	AT3G45840		1hr	TF-phosphosite			0.639275
AT2G41690	p228	regulates	AT1G01060		1hr	TF-phosphosite			0.646875
AT2G41690	p228	regulates	AT1G15720		1hr	TF-phosphosite			0.652504
AT2G41690	p228	regulates	AT2G40140		1hr	TF-phosphosite			0.77816
AT2G41690	p228	regulates	AT3G13040		1hr	TF-phosphosite			0.681194
AT2G41690	p228	regulates	AT3G51910		1hr	TF-phosphosite			0.699808
AT2G41900	p541	regulates	AT1G18330		1hr	TF-phosphosite			0.75507
AT2G41900	p541	regulates	AT2G40140		1hr	TF-phosphosite			0.784542
AT2G41900	p541	regulates	AT3G51910		1hr	TF-phosphosite			0.664763
AT2G41900	p541	regulates	AT5G17300		1hr	TF-phosphosite			0.714526
AT2G41900	p541	regulates	AT5G48620		1hr	TF-phosphosite			0.701215
AT2G41900	p566	regulates	AT2G32700		1hr	TF-phosphosite			0.54986
AT2G41900	p566	regulates	AT2G40610		1hr	TF-phosphosite			0.876156
AT2G41900	p566	regulates	AT3G13980		1hr	TF-phosphosite			0.354081
AT2G41900	p566	regulates	AT5G61600		1hr	TF-phosphosite			0.402758
AT2G41900	p569	regulates	AT1G31040		1hr	TF-phosphosite			0.803805
AT2G41900	p569	regulates	AT1G58100		1hr	TF-phosphosite			0.540881
AT2G41900	p569	regulates	AT1G75180		1hr	TF-phosphosite			0.847126
AT2G41900	p569	regulates	AT3G52840		1hr	TF-phosphosite			0.639278
AT2G41900	p569	regulates	AT3G62570		1hr	TF-phosphosite			0.733783
AT2G41900	p569	regulates	AT5G15130		1hr	TF-phosphosite			0.684119
AT2G41900	p569	regulates	AT5G67385		1hr	TF-phosphosite			0.730933
AT2G41900	p613	regulates	AT1G16180		1hr	TF-phosphosite			0.669855
AT2G41900	p613	regulates	AT1G71030		1hr	TF-phosphosite			0.57319
AT2G41900	p613	regulates	AT1G78820		1hr	TF-phosphosite			1
AT2G41900	p613	regulates	AT3G61950		1hr	TF-phosphosite			0.620182
AT2G41900	p613	regulates	AT5G02865		1hr	TF-phosphosite			0.800415
AT2G41900	p613	regulates	AT5G44260		1hr	TF-phosphosite			0.652477
AT2G41900	p613	regulates	AT5G47640		1hr	TF-phosphosite			0.947634
AT2G41900	p613	regulates	AT5G51490		1hr	TF-phosphosite			0.9281
AT2G42400	p442	regulates	AT1G55805		1hr	TF-phosphosite			0.599022
AT2G42400	p442	regulates	AT1G78080		1hr	TF-phosphosite			0.530359
AT2G42400	p442	regulates	AT2G18160		1hr	TF-phosphosite			0.596073
AT2G42400	p442	regulates	AT2G28630		1hr	TF-phosphosite			0.549406
AT2G42400	p442	regulates	AT2G28930		1hr	TF-phosphosite			0.422237
AT2G42400	p442	regulates	AT4G33700		1hr	TF-phosphosite			0.423252
AT2G42400	p442	regulates	AT5G43290		1hr	TF-phosphosite			0.584706
AT2G42400	p442	regulates	AT5G47610		1hr	TF-phosphosite			0.444867
AT2G42400	p442	regulates	AT5G47640		1hr	TF-phosphosite			0.643353
AT2G43010	p13	regulates	AT1G01300		1hr	TF-phosphosite			0.719234
AT2G43010	p13	regulates	AT5G04870		1hr	TF-phosphosite			0.646452
AT2G43010	p16	regulates	AT5G67190		1hr	TF-phosphosite			0.750222
AT2G47210	p15	regulates	AT3G49620		1hr	TF-phosphosite			0.744034
AT2G47210	p15	regulates	AT4G20400		1hr	TF-phosphosite			0.848049
AT2G47210	p15	regulates	AT4G21750		1hr	TF-phosphosite			0.62428
AT2G47210	p15	regulates	AT5G06110		1hr	TF-phosphosite			0.706279
AT2G47210	p15	regulates	AT5G39660		1hr	TF-phosphosite			0.61072
AT2G47210	p15	regulates	AT5G62680		1hr	TF-phosphosite			0.633926
AT2G47900	p18	regulates	AT1G12920		1hr	TF-phosphosite			0.817925
AT2G47900	p18	regulates	AT1G61730		1hr	TF-phosphosite			0.92882
AT2G47900	p18	regulates	AT2G06925		1hr	TF-phosphosite			0.958562
AT2G47900	p18	regulates	AT2G41560		1hr	TF-phosphosite			0.831624
AT2G47900	p18	regulates	AT3G50750		1hr	TF-phosphosite			0.912246
AT2G47900	p18	regulates	AT4G20400		1hr	TF-phosphosite			0.692269
AT2G47900	p18	regulates	AT5G39660		1hr	TF-phosphosite			0.919535
AT3G01460	p2156	regulates	AT2G28550		1hr	TF-phosphosite			0.491807
AT3G01460	p2156	regulates	AT3G50560		1hr	TF-phosphosite			1
AT3G01460	p2156	regulates	AT5G10950		1hr	TF-phosphosite			0.589271
AT3G01460	p2156	regulates	AT5G19010		1hr	TF-phosphosite			0.805732
AT3G01460	p2156	regulates	AT5G44910		1hr	TF-phosphosite			0.515909
AT3G02830	p184	regulates	AT1G44800		1hr	TF-phosphosite			0.663921
AT3G02830	p184	regulates	AT3G44750		1hr	TF-phosphosite			0.612469
AT3G02830	p184	regulates	AT4G20400		1hr	TF-phosphosite			0.623358
AT3G03750	p7	regulates	AT3G02830		1hr	TF-phosphosite			0.831385
AT3G03750	p7	regulates	AT3G44750		1hr	TF-phosphosite			0.666972
AT3G07610	p924	regulates	AT1G18330		1hr	TF-phosphosite			0.739444
AT3G07610	p924	regulates	AT2G40140		1hr	TF-phosphosite			0.787497
AT3G07610	p924	regulates	AT3G51910		1hr	TF-phosphosite			0.660536
AT3G07610	p924	regulates	AT5G17300		1hr	TF-phosphosite			0.724724
AT3G07610	p924	regulates	AT5G48620		1hr	TF-phosphosite			0.69203
AT3G07610	p926	regulates	AT2G26190		1hr	TF-phosphosite			0.745121
AT3G07610	p926	regulates	AT2G41560		1hr	TF-phosphosite			0.832493
AT3G07610	p926	regulates	AT3G50750		1hr	TF-phosphosite			0.719995
AT3G07610	p926	regulates	AT3G58620		1hr	TF-phosphosite			0.691206
AT3G07610	p926	regulates	AT4G20400		1hr	TF-phosphosite			0.81518
AT3G07610	p926	regulates	AT5G39660		1hr	TF-phosphosite			0.826618
AT3G08020	p658	regulates	AT4G16141		1hr	TF-phosphosite			0.616822
AT3G08020	p658	regulates	AT5G07220		1hr	TF-phosphosite			0.571798
AT3G09600	p157	regulates	AT1G14440		1hr	TF-phosphosite			0.715338
AT3G09600	p157	regulates	AT1G16520		1hr	TF-phosphosite			0.778198
AT3G09600	p157	regulates	AT3G44750		1hr	TF-phosphosite			0.866597
AT3G12480	p177	regulates	AT1G01540		1hr	TF-phosphosite			0.67211
AT3G12480	p177	regulates	AT1G20696		1hr	TF-phosphosite			0.711403
AT3G12480	p177	regulates	AT1G32450		1hr	TF-phosphosite			0.834507
AT3G12480	p177	regulates	AT2G36650		1hr	TF-phosphosite			0.822914
AT3G12480	p177	regulates	AT3G46110		1hr	TF-phosphosite			0.712567
AT3G12480	p177	regulates	AT4G33940		1hr	TF-phosphosite			0.828832
AT3G12480	p177	regulates	AT5G55110		1hr	TF-phosphosite			0.829077
AT3G13040	p431	regulates	AT3G10380		1hr	TF-phosphosite			0.518952
AT3G13040	p431	regulates	AT3G50260		1hr	TF-phosphosite			0.971174
AT3G13040	p431	regulates	AT4G20400		1hr	TF-phosphosite			0.591162
AT3G13040	p53	regulates	AT1G18330		1hr	TF-phosphosite			0.738598
AT3G13040	p53	regulates	AT2G40140		1hr	TF-phosphosite			0.784929
AT3G13040	p53	regulates	AT3G51910		1hr	TF-phosphosite			0.66477
AT3G13040	p53	regulates	AT5G17300		1hr	TF-phosphosite			0.72786
AT3G13040	p53	regulates	AT5G48620		1hr	TF-phosphosite			0.709187
AT3G20550	p7	regulates	AT1G17345		1hr	TF-phosphosite			0.709921
AT3G20550	p7	regulates	AT2G36885		1hr	TF-phosphosite			0.641212
AT3G20550	p7	regulates	AT5G17300		1hr	TF-phosphosite			0.678785
AT3G24490	p4	regulates	AT5G17300		1hr	TF-phosphosite			0.646071
AT3G44750	p103	regulates	AT1G32700		1hr	TF-phosphosite			0.671209
AT3G44750	p103	regulates	AT1G70000		1hr	TF-phosphosite			0.853415
AT3G44750	p194	regulates	AT1G49480		1hr	TF-phosphosite			1
AT3G44750	p194	regulates	AT3G02830		1hr	TF-phosphosite			0.932596
AT3G44750	p194	regulates	AT3G03750		1hr	TF-phosphosite			0.976182
AT3G44750	p194	regulates	AT4G20400		1hr	TF-phosphosite			0.932365
AT3G44750	p194	regulates	AT5G54630		1hr	TF-phosphosite			0.589579
AT3G47620	p193	regulates	AT3G07570		1hr	TF-phosphosite			0.766253
AT3G47620	p193	regulates	AT3G51950		1hr	TF-phosphosite			0.864355
AT3G47620	p193	regulates	AT3G55980		1hr	TF-phosphosite			0.855427
AT3G47620	p193	regulates	AT5G13330		1hr	TF-phosphosite			0.836691
AT3G47620	p193	regulates	AT5G15130		1hr	TF-phosphosite			0.793302
AT3G47620	p193	regulates	AT5G42920		1hr	TF-phosphosite			0.747452
AT3G47620	p193	regulates	AT5G49230		1hr	TF-phosphosite			0.728571
AT3G47620	p193	regulates	AT5G53440		1hr	TF-phosphosite			0.794139
AT3G47620	p275	regulates	AT2G27285		1hr	TF-phosphosite			0.663816
AT3G47620	p275	regulates	AT5G56180		1hr	TF-phosphosite			0.691764
AT3G48430	p1124	regulates	AT2G01970		1hr	TF-phosphosite			0.621253
AT3G48430	p1124	regulates	AT5G44260		1hr	TF-phosphosite			0.687156
AT3G48430	p1124	regulates	AT5G44410		1hr	TF-phosphosite			1
AT3G50750	p4	regulates	AT5G39660		1hr	TF-phosphosite			0.728872
AT3G51880	p129	regulates	AT2G39705		1hr	TF-phosphosite			0.583673
AT3G51880	p129	regulates	AT5G45380		1hr	TF-phosphosite			0.740495
AT3G51880	p129	regulates	AT5G51830		1hr	TF-phosphosite			0.787834
AT3G51880	p129	regulates	AT5G52640		1hr	TF-phosphosite			0.611675
AT3G51880	p129	regulates	AT5G53310		1hr	TF-phosphosite			1
AT3G51880	p132	regulates	AT3G20550		1hr	TF-phosphosite			0.684477
AT3G51880	p137	regulates	AT4G23750		1hr	TF-phosphosite			0.74217
AT3G51880	p137	regulates	AT5G17300		1hr	TF-phosphosite			0.70174
AT3G51880	p146	regulates	AT1G53570		1hr	TF-phosphosite			0.577223
AT3G51880	p146	regulates	AT2G41820		1hr	TF-phosphosite			0.56405
AT3G51880	p146	regulates	AT4G16141		1hr	TF-phosphosite			0.569243
AT3G51950	p184	regulates	AT4G23750		1hr	TF-phosphosite			0.756061
AT3G51950	p184	regulates	AT5G17300		1hr	TF-phosphosite			0.713667
AT3G52250	p1459	regulates	AT1G01060		1hr	TF-phosphosite			0.763447
AT3G52250	p1459	regulates	AT1G01790		1hr	TF-phosphosite			0.700182
AT3G52250	p1459	regulates	AT1G18330		1hr	TF-phosphosite			0.654886
AT3G52250	p1459	regulates	AT1G49480		1hr	TF-phosphosite			0.763431
AT3G52250	p1459	regulates	AT2G45340		1hr	TF-phosphosite			0.907639
AT3G52250	p1459	regulates	AT3G13040		1hr	TF-phosphosite			0.72803
AT3G52250	p1459	regulates	AT3G24535		1hr	TF-phosphosite			0.789075
AT3G52250	p1459	regulates	AT3G57410		1hr	TF-phosphosite			0.677381
AT3G52250	p1459	regulates	AT4G06634		1hr	TF-phosphosite			0.64859
AT3G52250	p1459	regulates	AT5G49665		1hr	TF-phosphosite			0.71289
AT3G52250	p1459	regulates	AT5G49730		1hr	TF-phosphosite			0.868379
AT3G52250	p1459	regulates	AT5G60370		1hr	TF-phosphosite			0.637997
AT3G54620	p189	regulates	AT4G23750		1hr	TF-phosphosite			0.749033
AT3G54620	p189	regulates	AT5G17300		1hr	TF-phosphosite			0.70278
AT3G55980	p477	regulates	AT4G18880		1hr	TF-phosphosite			0.748244
AT3G55980	p477	regulates	AT4G23750		1hr	TF-phosphosite			0.758481
AT3G55980	p477	regulates	AT5G12850		1hr	TF-phosphosite			0.703975
AT3G55980	p477	regulates	AT5G17300		1hr	TF-phosphosite			0.707175
AT4G00270	p39	regulates	AT1G01540		1hr	TF-phosphosite			0.703722
AT4G00270	p39	regulates	AT1G20696		1hr	TF-phosphosite			0.743254
AT4G00270	p39	regulates	AT2G04740		1hr	TF-phosphosite			0.827937
AT4G00270	p39	regulates	AT2G36650		1hr	TF-phosphosite			0.87757
AT4G00270	p39	regulates	AT3G46110		1hr	TF-phosphosite			0.840149
AT4G00270	p39	regulates	AT4G33940		1hr	TF-phosphosite			0.774134
AT4G00270	p39	regulates	AT5G55110		1hr	TF-phosphosite			0.727696
AT4G06634	p246	regulates	AT1G01060		1hr	TF-phosphosite			0.74836
AT4G06634	p246	regulates	AT1G13960		1hr	TF-phosphosite			0.836756
AT4G06634	p246	regulates	AT1G14440		1hr	TF-phosphosite			0.721259
AT4G06634	p246	regulates	AT1G75240		1hr	TF-phosphosite			0.696236
AT4G06634	p246	regulates	AT3G45840		1hr	TF-phosphosite			0.640361
AT4G06634	p246	regulates	AT3G51910		1hr	TF-phosphosite			0.946126
AT4G06634	p246	regulates	AT5G49730		1hr	TF-phosphosite			0.75575
AT4G09180	p75	regulates	AT5G09410		1hr	TF-phosphosite			0.807703
AT4G09180	p75	regulates	AT5G17300		1hr	TF-phosphosite			0.760101
AT4G09180	p75	regulates	AT5G39660		1hr	TF-phosphosite			0.74503
AT4G14540	p19	regulates	AT2G43010		1hr	TF-phosphosite			1
AT4G14540	p19	regulates	AT4G21750		1hr	TF-phosphosite			0.760601
AT4G14540	p19	regulates	AT5G39660		1hr	TF-phosphosite			0.571671
AT4G14540	p19	regulates	AT5G67190		1hr	TF-phosphosite			0.740476
AT4G14540	p8	regulates	AT5G15130		1hr	TF-phosphosite			0.807702
AT4G17460	p234	regulates	AT1G33760		1hr	TF-phosphosite			0.873162
AT4G17460	p234	regulates	AT2G43010		1hr	TF-phosphosite			0.635512
AT4G17460	p234	regulates	AT3G23170		1hr	TF-phosphosite			0.686911
AT4G17460	p237	regulates	AT1G01300		1hr	TF-phosphosite			0.665982
AT4G17460	p237	regulates	AT3G09600		1hr	TF-phosphosite			0.932223
AT4G17460	p237	regulates	AT5G04870		1hr	TF-phosphosite			0.70893
AT4G17460	p237	regulates	AT5G63420		1hr	TF-phosphosite			0.751335
AT4G17460	p238	regulates	AT1G78280		1hr	TF-phosphosite			0.639639
AT4G18880	p237	regulates	AT4G23750		1hr	TF-phosphosite			0.736225
AT4G18880	p237	regulates	AT5G17300		1hr	TF-phosphosite			0.701188
AT4G20400	p26	regulates	AT1G78110		1hr	TF-phosphosite			0.68341
AT4G20400	p26	regulates	AT2G17110		1hr	TF-phosphosite			0.529985
AT4G20400	p26	regulates	AT3G13040		1hr	TF-phosphosite			1
AT4G20400	p26	regulates	AT4G18710		1hr	TF-phosphosite			0.718626
AT4G20400	p26	regulates	AT4G19410		1hr	TF-phosphosite			0.574375
AT4G20400	p26	regulates	AT4G27450		1hr	TF-phosphosite			0.669673
AT4G20400	p26	regulates	AT5G55850		1hr	TF-phosphosite			0.78659
AT4G20400	p27	regulates	AT1G28370		1hr	TF-phosphosite			0.601839
AT4G20400	p27	regulates	AT3G54810		1hr	TF-phosphosite			0.595343
AT4G20400	p27	regulates	AT5G15130		1hr	TF-phosphosite			0.819433
AT4G20400	p27	regulates	AT5G39660		1hr	TF-phosphosite			0.56648
AT4G20400	p32	regulates	AT1G06570		1hr	TF-phosphosite			1
AT4G20400	p32	regulates	AT1G18400		1hr	TF-phosphosite			0.549842
AT4G20400	p32	regulates	AT1G19310		1hr	TF-phosphosite			0.75449
AT4G20400	p32	regulates	AT1G19350		1hr	TF-phosphosite			0.60607
AT4G20400	p32	regulates	AT1G58100		1hr	TF-phosphosite			0.533072
AT4G20400	p32	regulates	AT2G24360		1hr	TF-phosphosite			0.777215
AT4G20400	p32	regulates	AT3G44750		1hr	TF-phosphosite			0.541067
AT4G20400	p32	regulates	AT3G47620		1hr	TF-phosphosite			0.669434
AT4G20400	p32	regulates	AT4G01680		1hr	TF-phosphosite			0.539853
AT4G20400	p32	regulates	AT4G36380		1hr	TF-phosphosite			0.735277
AT4G20400	p32	regulates	AT5G10510		1hr	TF-phosphosite			0.537081
AT4G20400	p33	regulates	AT5G62680		1hr	TF-phosphosite			0.912093
AT4G20400	p35	regulates	AT2G17230		1hr	TF-phosphosite			0.716683
AT4G20400	p35	regulates	AT2G26190		1hr	TF-phosphosite			0.78745
AT4G20400	p35	regulates	AT2G41560		1hr	TF-phosphosite			0.797972
AT4G20400	p35	regulates	AT3G58620		1hr	TF-phosphosite			0.787947
AT4G20400	p36	regulates	AT5G54630		1hr	TF-phosphosite			0.588352
AT4G21750	p21	regulates	AT1G16180		1hr	TF-phosphosite			0.8023
AT4G21750	p21	regulates	AT1G19350		1hr	TF-phosphosite			0.658326
AT4G21750	p21	regulates	AT1G62300		1hr	TF-phosphosite			0.614944
AT4G21750	p21	regulates	AT1G69530		1hr	TF-phosphosite			0.969287
AT4G21750	p21	regulates	AT1G78820		1hr	TF-phosphosite			0.8991
AT4G21750	p21	regulates	AT1G80840		1hr	TF-phosphosite			0.538514
AT4G21750	p21	regulates	AT3G23730		1hr	TF-phosphosite			0.761375
AT4G21750	p21	regulates	AT3G44750		1hr	TF-phosphosite			0.536994
AT4G21750	p21	regulates	AT4G31800		1hr	TF-phosphosite			0.630521
AT4G21750	p21	regulates	AT5G44260		1hr	TF-phosphosite			0.594536
AT4G21750	p21	regulates	AT5G51490		1hr	TF-phosphosite			0.627816
AT4G21750	p28	regulates	AT5G67190		1hr	TF-phosphosite			0.895723
AT4G23750	p49	regulates	AT5G15130		1hr	TF-phosphosite			0.753151
AT4G23750	p49	regulates	AT5G17300		1hr	TF-phosphosite			0.744469
AT4G23750	p51	regulates	AT4G23750		1hr	TF-phosphosite			0.740686
AT4G31800	p88	regulates	AT1G01120		1hr	TF-phosphosite			0.609286
AT4G31800	p88	regulates	AT1G04240		1hr	TF-phosphosite			0.560051
AT4G31800	p88	regulates	AT1G18400		1hr	TF-phosphosite			0.541194
AT4G31800	p88	regulates	AT1G28370		1hr	TF-phosphosite			0.555788
AT4G31800	p88	regulates	AT1G33760		1hr	TF-phosphosite			0.568959
AT4G31800	p88	regulates	AT1G48750		1hr	TF-phosphosite			1
AT4G31800	p88	regulates	AT1G71030		1hr	TF-phosphosite			0.560822
AT4G31800	p88	regulates	AT2G41820		1hr	TF-phosphosite			0.6604
AT4G31800	p88	regulates	AT3G08020		1hr	TF-phosphosite			0.621003
AT4G31800	p88	regulates	AT3G13730		1hr	TF-phosphosite			0.566598
AT4G31800	p88	regulates	AT3G51880		1hr	TF-phosphosite			0.852267
AT4G31800	p88	regulates	AT3G54810		1hr	TF-phosphosite			0.572258
AT4G31800	p88	regulates	AT5G39660		1hr	TF-phosphosite			0.646924
AT4G31800	p88	regulates	AT5G40230		1hr	TF-phosphosite			0.585126
AT4G32730	p873	regulates	AT1G04240		1hr	TF-phosphosite			0.536841
AT4G32730	p873	regulates	AT1G18400		1hr	TF-phosphosite			0.533579
AT4G32730	p873	regulates	AT1G33490		1hr	TF-phosphosite			0.570054
AT4G32730	p873	regulates	AT2G33710		1hr	TF-phosphosite			0.689662
AT4G32730	p873	regulates	AT2G39705		1hr	TF-phosphosite			0.724943
AT4G32730	p873	regulates	AT3G51880		1hr	TF-phosphosite			0.602794
AT4G32730	p873	regulates	AT4G36860		1hr	TF-phosphosite			0.610809
AT4G32730	p873	regulates	AT5G45380		1hr	TF-phosphosite			0.876773
AT4G32730	p873	regulates	AT5G51830		1hr	TF-phosphosite			0.841386
AT4G32730	p873	regulates	AT5G52640		1hr	TF-phosphosite			0.589118
AT4G32730	p873	regulates	AT5G53310		1hr	TF-phosphosite			0.766342
AT4G36540	p294	regulates	AT1G04240		1hr	TF-phosphosite			0.536879
AT4G36540	p294	regulates	AT1G18330		1hr	TF-phosphosite			0.584037
AT4G36540	p294	regulates	AT1G18400		1hr	TF-phosphosite			0.586103
AT4G36540	p294	regulates	AT1G19350		1hr	TF-phosphosite			0.557238
AT4G36540	p294	regulates	AT1G33760		1hr	TF-phosphosite			0.592826
AT4G36540	p294	regulates	AT1G51060		1hr	TF-phosphosite			0.469454
AT4G36540	p294	regulates	AT1G54060		1hr	TF-phosphosite			0.349169
AT4G36540	p294	regulates	AT1G62300		1hr	TF-phosphosite			0.537634
AT4G36540	p294	regulates	AT3G52400		1hr	TF-phosphosite			1
AT4G36540	p294	regulates	AT3G54810		1hr	TF-phosphosite			0.588093
AT4G36540	p294	regulates	AT4G01410		1hr	TF-phosphosite			0.758866
AT4G36540	p294	regulates	AT4G15800		1hr	TF-phosphosite			0.749565
AT4G36540	p294	regulates	AT4G31800		1hr	TF-phosphosite			0.554701
AT4G36540	p294	regulates	AT4G39840		1hr	TF-phosphosite			0.911417
AT4G36540	p294	regulates	AT5G60800		1hr	TF-phosphosite			0.86142
AT4G36860	p78	regulates	AT1G04240		1hr	TF-phosphosite			0.528124
AT4G36860	p78	regulates	AT1G18400		1hr	TF-phosphosite			0.554687
AT4G36860	p78	regulates	AT1G53430		1hr	TF-phosphosite			0.40093
AT4G36860	p78	regulates	AT5G17300		1hr	TF-phosphosite			0.524403
AT4G36860	p78	regulates	AT5G39860		1hr	TF-phosphosite			0.312491
AT4G36860	p78	regulates	AT5G58620		1hr	TF-phosphosite			0.32003
AT4G37260	p69	regulates	AT1G23080		1hr	TF-phosphosite			0.6533
AT4G37260	p69	regulates	AT1G33760		1hr	TF-phosphosite			0.910528
AT4G37260	p69	regulates	AT2G43010		1hr	TF-phosphosite			0.652247
AT4G37260	p69	regulates	AT3G09600		1hr	TF-phosphosite			0.926279
AT4G37260	p69	regulates	AT3G23170		1hr	TF-phosphosite			0.703379
AT4G37260	p69	regulates	AT4G17460		1hr	TF-phosphosite			0.656845
AT4G37260	p69	regulates	AT5G04870		1hr	TF-phosphosite			0.636198
AT4G37260	p69	regulates	AT5G63420		1hr	TF-phosphosite			0.769362
AT4G38900	p342	regulates	AT1G61730		1hr	TF-phosphosite			0.677791
AT4G38900	p342	regulates	AT2G43010		1hr	TF-phosphosite			0.73311
AT5G06110	p549	regulates	AT3G49620		1hr	TF-phosphosite			0.773195
AT5G06110	p549	regulates	AT5G62680		1hr	TF-phosphosite			0.65566
AT5G06839	p107	regulates	AT2G32700		1hr	TF-phosphosite			0.397301
AT5G06839	p107	regulates	AT2G40610		1hr	TF-phosphosite			0.471792
AT5G06839	p107	regulates	AT3G13980		1hr	TF-phosphosite			0.40162
AT5G06839	p107	regulates	AT5G61600		1hr	TF-phosphosite			1
AT5G13960	p69	regulates	AT1G32700		1hr	TF-phosphosite			0.646967
AT5G13960	p69	regulates	AT3G44750		1hr	TF-phosphosite			0.537415
AT5G13960	p69	regulates	AT5G39660		1hr	TF-phosphosite			0.718585
AT5G14260	p464	regulates	AT1G05230		1hr	TF-phosphosite			0.444545
AT5G14260	p464	regulates	AT4G36820		1hr	TF-phosphosite			0.599951
AT5G14260	p464	regulates	AT5G13020		1hr	TF-phosphosite			0.433535
AT5G14260	p464	regulates	AT5G26200		1hr	TF-phosphosite			0.501156
AT5G14260	p464	regulates	AT5G41260		1hr	TF-phosphosite			0.364377
AT5G14260	p464	regulates	AT5G55170		1hr	TF-phosphosite			0.4939
AT5G14260	p464	regulates	AT5G65040		1hr	TF-phosphosite			0.434838
AT5G15130	p118	regulates	AT3G47620		1hr	TF-phosphosite			0.98579
AT5G15130	p118	regulates	AT3G51880		1hr	TF-phosphosite			0.7418
AT5G15130	p118	regulates	AT3G51950		1hr	TF-phosphosite			0.844137
AT5G15130	p118	regulates	AT3G55980		1hr	TF-phosphosite			0.846769
AT5G15130	p118	regulates	AT4G18880		1hr	TF-phosphosite			0.762705
AT5G15130	p118	regulates	AT4G33565		1hr	TF-phosphosite			0.863347
AT5G15130	p118	regulates	AT5G13330		1hr	TF-phosphosite			0.744764
AT5G15130	p118	regulates	AT5G17300		1hr	TF-phosphosite			0.764476
AT5G15130	p118	regulates	AT5G39660		1hr	TF-phosphosite			1
AT5G15130	p118	regulates	AT5G41190		1hr	TF-phosphosite			0.828595
AT5G15130	p118	regulates	AT5G42920		1hr	TF-phosphosite			0.985179
AT5G15130	p118	regulates	AT5G44270		1hr	TF-phosphosite			0.74289
AT5G15130	p118	regulates	AT5G49230		1hr	TF-phosphosite			0.872086
AT5G15130	p118	regulates	AT5G53440		1hr	TF-phosphosite			0.842623
AT5G15130	p118	regulates	AT5G67220		1hr	TF-phosphosite			0.993824
AT5G15130	p12	regulates	AT5G15130		1hr	TF-phosphosite			0.793923
AT5G15130	p120	regulates	AT5G44260		1hr	TF-phosphosite			0.960973
AT5G15130	p174	regulates	AT4G20400		1hr	TF-phosphosite			0.845994
AT5G17300	p317	regulates	AT4G36860		1hr	TF-phosphosite			0.333915
AT5G17300	p317	regulates	AT5G58620		1hr	TF-phosphosite			0.409333
AT5G17300	p321	regulates	AT1G01060		1hr	TF-phosphosite			0.791922
AT5G17300	p321	regulates	AT1G49480		1hr	TF-phosphosite			0.68836
AT5G17300	p321	regulates	AT1G62300		1hr	TF-phosphosite			0.648495
AT5G17300	p321	regulates	AT2G40140		1hr	TF-phosphosite			0.740438
AT5G17300	p321	regulates	AT3G13040		1hr	TF-phosphosite			0.779024
AT5G17300	p321	regulates	AT3G51880		1hr	TF-phosphosite			0.638618
AT5G17300	p321	regulates	AT3G51910		1hr	TF-phosphosite			0.677073
AT5G17300	p321	regulates	AT5G14460		1hr	TF-phosphosite			0.714517
AT5G22220	p379	regulates	AT1G06475		1hr	TF-phosphosite			0.924356
AT5G22220	p379	regulates	AT2G31070		1hr	TF-phosphosite			0.993677
AT5G22220	p379	regulates	AT3G48430		1hr	TF-phosphosite			0.547693
AT5G22220	p379	regulates	AT5G44260		1hr	TF-phosphosite			0.551775
AT5G22220	p379	regulates	AT5G48580		1hr	TF-phosphosite			0.76217
AT5G39660	p100	regulates	AT1G04240		1hr	TF-phosphosite			0.552177
AT5G39660	p100	regulates	AT1G18330		1hr	TF-phosphosite			0.606762
AT5G39660	p100	regulates	AT1G18400		1hr	TF-phosphosite			0.538787
AT5G39660	p100	regulates	AT1G32700		1hr	TF-phosphosite			1
AT5G39660	p100	regulates	AT5G13960		1hr	TF-phosphosite			0.117471
AT5G39660	p429	regulates	AT1G33760		1hr	TF-phosphosite			0.569534
AT5G39660	p429	regulates	AT1G35680		1hr	TF-phosphosite			0.807769
AT5G39660	p429	regulates	AT1G71030		1hr	TF-phosphosite			0.666102
AT5G39660	p429	regulates	AT2G17230		1hr	TF-phosphosite			0.762316
AT5G39660	p429	regulates	AT2G26190		1hr	TF-phosphosite			0.740054
AT5G39660	p429	regulates	AT2G41560		1hr	TF-phosphosite			0.899943
AT5G39660	p429	regulates	AT2G47900		1hr	TF-phosphosite			0.759735
AT5G39660	p429	regulates	AT3G50750		1hr	TF-phosphosite			0.695877
AT5G39660	p429	regulates	AT3G54810		1hr	TF-phosphosite			0.595057
AT5G39660	p429	regulates	AT4G20400		1hr	TF-phosphosite			0.816185
AT5G39660	p429	regulates	AT5G61600		1hr	TF-phosphosite			0.661806
AT5G39660	p73	regulates	AT1G48750		1hr	TF-phosphosite			0.565839
AT5G39660	p73	regulates	AT4G31800		1hr	TF-phosphosite			0.599238
AT5G39660	p75	regulates	AT5G17300		1hr	TF-phosphosite			0.700177
AT5G44260	p214	regulates	AT1G48750		1hr	TF-phosphosite			0.588933
AT5G44260	p214	regulates	AT2G46020		1hr	TF-phosphosite			0.683379
AT5G44260	p214	regulates	AT3G51880		1hr	TF-phosphosite			0.647937
AT5G44260	p214	regulates	AT4G16141		1hr	TF-phosphosite			0.591999
AT5G44260	p29	regulates	AT5G15130		1hr	TF-phosphosite			0.786118
AT5G44260	p50	regulates	AT2G01970		1hr	TF-phosphosite			0.58736
AT5G44260	p50	regulates	AT2G18160		1hr	TF-phosphosite			0.570788
AT5G44260	p50	regulates	AT2G30460		1hr	TF-phosphosite			0.705195
AT5G44260	p50	regulates	AT2G31070		1hr	TF-phosphosite			0.647767
AT5G44260	p50	regulates	AT3G48430		1hr	TF-phosphosite			0.519946
AT5G44260	p50	regulates	AT5G22220		1hr	TF-phosphosite			0.70099
AT5G44260	p50	regulates	AT5G43700		1hr	TF-phosphosite			0.534475
AT5G44260	p50	regulates	AT5G44410		1hr	TF-phosphosite			0.914814
AT5G44260	p50	regulates	AT5G47640		1hr	TF-phosphosite			0.662719
AT5G53420	p47	regulates	AT1G21550		1hr	TF-phosphosite			0.64547
AT5G53420	p47	regulates	AT1G62300		1hr	TF-phosphosite			0.698517
AT5G54630	p103	regulates	AT1G49480		1hr	TF-phosphosite			0.577264
AT5G54630	p103	regulates	AT3G03750		1hr	TF-phosphosite			0.632144
AT5G54630	p104	regulates	AT4G20400		1hr	TF-phosphosite			0.604794
AT5G54630	p188	regulates	AT1G32700		1hr	TF-phosphosite			0.744284
AT5G54630	p188	regulates	AT3G25590		1hr	TF-phosphosite			0.74401
AT5G54630	p188	regulates	AT4G37260		1hr	TF-phosphosite			0.79459
AT5G54630	p57	regulates	AT3G13520		1hr	TF-phosphosite			0.879697
AT5G54630	p57	regulates	AT5G15130		1hr	TF-phosphosite			0.832776
AT5G54630	p57	regulates	AT5G39660		1hr	TF-phosphosite			0.553471
AT5G54630	p57	regulates	AT5G44260		1hr	TF-phosphosite			0.957075
AT5G58620	p435	regulates	AT1G53430		1hr	TF-phosphosite			0.229229
AT5G58620	p435	regulates	AT4G36860		1hr	TF-phosphosite			0.485693
AT5G58620	p435	regulates	AT5G17300		1hr	TF-phosphosite			1
AT5G58620	p502	regulates	AT4G20400		1hr	TF-phosphosite			0.641643
AT5G63260	p230	regulates	AT3G54810		1hr	TF-phosphosite			0.602543
AT5G63260	p230	regulates	AT5G08180		1hr	TF-phosphosite			0.643607
AT5G63420	p805	regulates	AT1G23080		1hr	TF-phosphosite			0.65134
AT5G63420	p805	regulates	AT1G32700		1hr	TF-phosphosite			0.857424
AT5G63420	p805	regulates	AT1G70000		1hr	TF-phosphosite			0.78048
AT5G63420	p805	regulates	AT3G07770		1hr	TF-phosphosite			0.819356
AT5G63420	p805	regulates	AT3G24080		1hr	TF-phosphosite			0.648882
AT5G67190	p175	regulates	AT4G21750		1hr	TF-phosphosite			0.622663
AT5G67190	p175	regulates	AT5G67190		1hr	TF-phosphosite			0.752644
AT1G01260	p584	regulates	AT1G32640		2hr	TF-phosphosite			0.605458
AT1G01260	p584	regulates	AT1G75390		2hr	TF-phosphosite			0.568957
AT1G01260	p584	regulates	AT2G18730		2hr	TF-phosphosite			0.617622
AT1G01260	p584	regulates	AT2G43290		2hr	TF-phosphosite			0.627447
AT1G01260	p584	regulates	AT3G05490		2hr	TF-phosphosite			0.640543
AT1G01260	p584	regulates	AT3G08730		2hr	TF-phosphosite			0.620779
AT1G01260	p584	regulates	AT3G55980		2hr	TF-phosphosite			0.609348
AT1G01260	p584	regulates	AT4G17230		2hr	TF-phosphosite			0.546101
AT1G01260	p584	regulates	AT4G24275		2hr	TF-phosphosite			0.662872
AT1G01260	p584	regulates	AT4G31800		2hr	TF-phosphosite			0.714292
AT1G01260	p584	regulates	AT4G33420		2hr	TF-phosphosite			0.616734
AT1G01260	p584	regulates	AT5G18020		2hr	TF-phosphosite			0.625993
AT1G01260	p584	regulates	AT5G57560		2hr	TF-phosphosite			0.610456
AT1G01260	p586	regulates	AT1G03970		2hr	TF-phosphosite			0.784386
AT1G01260	p586	regulates	AT1G79660		2hr	TF-phosphosite			0.723208
AT1G01260	p586	regulates	AT2G27500		2hr	TF-phosphosite			0.725599
AT1G01260	p586	regulates	AT3G07220		2hr	TF-phosphosite			0.647757
AT1G01260	p586	regulates	AT3G10020		2hr	TF-phosphosite			0.955288
AT1G01260	p586	regulates	AT3G18280		2hr	TF-phosphosite			0.648598
AT1G01260	p586	regulates	AT3G28920		2hr	TF-phosphosite			0.724314
AT1G01260	p586	regulates	AT3G45970		2hr	TF-phosphosite			0.953481
AT1G01260	p586	regulates	AT4G11280		2hr	TF-phosphosite			0.691133
AT1G01260	p586	regulates	AT4G35320		2hr	TF-phosphosite			0.925855
AT1G01350	p74	regulates	AT1G22810		2hr	TF-phosphosite			0.75422
AT1G01350	p74	regulates	AT1G51140		2hr	TF-phosphosite			0.655181
AT1G01350	p74	regulates	AT4G28640		2hr	TF-phosphosite			0.608866
AT1G01350	p74	regulates	AT5G17300		2hr	TF-phosphosite			0.692055
AT1G05380	p33	regulates	AT1G37130		2hr	TF-phosphosite			0.864857
AT1G05380	p33	regulates	AT3G25150		2hr	TF-phosphosite			0.921583
AT1G05380	p33	regulates	AT4G23810		2hr	TF-phosphosite			0.830882
AT1G05380	p33	regulates	AT4G27950		2hr	TF-phosphosite			0.844396
AT1G05380	p33	regulates	AT4G29190		2hr	TF-phosphosite			0.833343
AT1G05380	p33	regulates	AT4G36870		2hr	TF-phosphosite			0.918748
AT1G09770	p340	regulates	AT1G67050		2hr	TF-phosphosite			0.645127
AT1G09770	p340	regulates	AT4G11280		2hr	TF-phosphosite			0.674295
AT1G12860	p359	regulates	AT1G22810		2hr	TF-phosphosite			0.751227
AT1G12860	p359	regulates	AT5G11740		2hr	TF-phosphosite			0.582595
AT1G12860	p359	regulates	AT5G17300		2hr	TF-phosphosite			0.673618
AT1G13260	p29	regulates	AT1G26260		2hr	TF-phosphosite			0.587732
AT1G13260	p29	regulates	AT1G60780		2hr	TF-phosphosite			0.619654
AT1G13260	p29	regulates	AT1G61560		2hr	TF-phosphosite			0.553086
AT1G13260	p29	regulates	AT1G75490		2hr	TF-phosphosite			0.727226
AT1G13260	p29	regulates	AT4G22530		2hr	TF-phosphosite			0.566589
AT1G13260	p29	regulates	AT5G11530		2hr	TF-phosphosite			0.558818
AT1G13260	p310	regulates	AT1G17180		2hr	TF-phosphosite			0.602336
AT1G13260	p310	regulates	AT1G22810		2hr	TF-phosphosite			0.749881
AT1G13260	p310	regulates	AT1G51140		2hr	TF-phosphosite			0.588271
AT1G13260	p310	regulates	AT1G54500		2hr	TF-phosphosite			0.585328
AT1G13260	p310	regulates	AT1G63720		2hr	TF-phosphosite			0.691571
AT1G13260	p310	regulates	AT2G30070		2hr	TF-phosphosite			0.630035
AT1G13260	p310	regulates	AT3G28920		2hr	TF-phosphosite			0.681251
AT1G13260	p310	regulates	AT4G17460		2hr	TF-phosphosite			0.613957
AT1G13260	p310	regulates	AT4G36870		2hr	TF-phosphosite			0.605512
AT1G13260	p310	regulates	AT5G08130		2hr	TF-phosphosite			0.560593
AT1G13260	p310	regulates	AT5G17300		2hr	TF-phosphosite			0.582943
AT1G14510	p17	regulates	AT1G32700		2hr	TF-phosphosite			1
AT1G14510	p17	regulates	AT3G28920		2hr	TF-phosphosite			0.593856
AT1G14510	p17	regulates	AT4G36870		2hr	TF-phosphosite			0.842474
AT1G14510	p17	regulates	AT4G37180		2hr	TF-phosphosite			0.690983
AT1G14510	p17	regulates	AT5G17300		2hr	TF-phosphosite			0.559034
AT1G14510	p17	regulates	AT5G39610		2hr	TF-phosphosite			0.566454
AT1G18400	p250	regulates	AT1G37130		2hr	TF-phosphosite			0.856404
AT1G18400	p250	regulates	AT3G25150		2hr	TF-phosphosite			0.922642
AT1G18400	p250	regulates	AT4G23810		2hr	TF-phosphosite			0.824902
AT1G18400	p250	regulates	AT4G29190		2hr	TF-phosphosite			0.835676
AT1G18400	p250	regulates	AT4G36870		2hr	TF-phosphosite			0.919766
AT1G19350	p180	regulates	AT1G05300		2hr	TF-phosphosite			0.527111
AT1G19350	p180	regulates	AT1G12740		2hr	TF-phosphosite			0.501893
AT1G19350	p180	regulates	AT1G13260		2hr	TF-phosphosite			0.655178
AT1G19350	p180	regulates	AT1G30320		2hr	TF-phosphosite			0.52008
AT1G19350	p180	regulates	AT1G54120		2hr	TF-phosphosite			0.590309
AT1G19350	p180	regulates	AT1G66200		2hr	TF-phosphosite			0.51665
AT1G19350	p180	regulates	AT1G69570		2hr	TF-phosphosite			0.711169
AT1G19350	p180	regulates	AT2G28930		2hr	TF-phosphosite			0.550259
AT1G19350	p180	regulates	AT2G37950		2hr	TF-phosphosite			0.557984
AT1G19350	p180	regulates	AT4G35750		2hr	TF-phosphosite			0.580419
AT1G19350	p180	regulates	AT4G36970		2hr	TF-phosphosite			0.503486
AT1G19350	p180	regulates	AT5G03470		2hr	TF-phosphosite			0.526506
AT1G19350	p180	regulates	AT5G14050		2hr	TF-phosphosite			0.534347
AT1G19350	p180	regulates	AT5G51440		2hr	TF-phosphosite			0.535914
AT1G20980	p740	regulates	AT3G08020		2hr	TF-phosphosite			0.563689
AT1G20980	p740	regulates	AT4G05440		2hr	TF-phosphosite			0.657166
AT1G20980	p740	regulates	AT5G08130		2hr	TF-phosphosite			0.727481
AT1G20980	p740	regulates	AT5G39660		2hr	TF-phosphosite			0.62981
AT1G21000	p165	regulates	AT1G76240		2hr	TF-phosphosite			0.641592
AT1G21000	p165	regulates	AT4G12730		2hr	TF-phosphosite			0.694923
AT1G21000	p165	regulates	AT4G29020		2hr	TF-phosphosite			0.63091
AT1G21000	p187	regulates	AT1G04640		2hr	TF-phosphosite			0.68503
AT1G21000	p187	regulates	AT1G08980		2hr	TF-phosphosite			0.738402
AT1G21000	p187	regulates	AT3G05936		2hr	TF-phosphosite			0.613728
AT1G21000	p187	regulates	AT3G55610		2hr	TF-phosphosite			0.536996
AT1G21000	p187	regulates	AT4G20400		2hr	TF-phosphosite			0.555372
AT1G21000	p187	regulates	AT4G21750		2hr	TF-phosphosite			0.79688
AT1G21000	p187	regulates	AT5G03960		2hr	TF-phosphosite			0.597489
AT1G21000	p187	regulates	AT5G64220		2hr	TF-phosphosite			0.634441
AT1G21000	p187	regulates	AT5G64620		2hr	TF-phosphosite			0.666209
AT1G22810	p3	regulates	AT1G22810		2hr	TF-phosphosite			0.63116
AT1G22810	p3	regulates	AT5G57660		2hr	TF-phosphosite			0.58758
AT1G22810	p6	regulates	AT5G17300		2hr	TF-phosphosite			0.714667
AT1G32640	p330	regulates	AT2G43290		2hr	TF-phosphosite			0.609575
AT1G32640	p330	regulates	AT4G37070		2hr	TF-phosphosite			0.604464
AT1G32700	p115	regulates	AT4G36870		2hr	TF-phosphosite			0.802525
AT1G32700	p115	regulates	AT4G37180		2hr	TF-phosphosite			0.686801
AT1G32700	p141	regulates	AT1G14510		2hr	TF-phosphosite			0.518321
AT1G32700	p141	regulates	AT1G51700		2hr	TF-phosphosite			0.605724
AT1G32700	p141	regulates	AT1G75390		2hr	TF-phosphosite			0.559374
AT1G32700	p141	regulates	AT3G55980		2hr	TF-phosphosite			0.573564
AT1G32700	p141	regulates	AT5G08130		2hr	TF-phosphosite			0.567777
AT1G32700	p141	regulates	AT5G39660		2hr	TF-phosphosite			0.547768
AT1G32700	p141	regulates	AT5G47220		2hr	TF-phosphosite			0.55219
AT1G33060	p472	regulates	AT1G09770		2hr	TF-phosphosite			0.631258
AT1G33060	p472	regulates	AT2G17550		2hr	TF-phosphosite			0.631996
AT1G33060	p472	regulates	AT4G05150		2hr	TF-phosphosite			0.690027
AT1G33060	p472	regulates	AT4G22070		2hr	TF-phosphosite			0.664883
AT1G33060	p472	regulates	AT5G17300		2hr	TF-phosphosite			0.707935
AT1G33060	p474	regulates	AT1G61350		2hr	TF-phosphosite			0.613534
AT1G33060	p474	regulates	AT3G10030		2hr	TF-phosphosite			0.612842
AT1G33060	p474	regulates	AT4G20400		2hr	TF-phosphosite			0.725701
AT1G33060	p474	regulates	AT4G22666		2hr	TF-phosphosite			0.602907
AT1G33060	p512	regulates	AT3G50750		2hr	TF-phosphosite			0.880295
AT1G33060	p512	regulates	AT5G08130		2hr	TF-phosphosite			0.852979
AT1G33060	p512	regulates	AT5G22920		2hr	TF-phosphosite			0.709822
AT1G33060	p512	regulates	AT5G61440		2hr	TF-phosphosite			0.665524
AT1G33240	p650	regulates	AT1G21000		2hr	TF-phosphosite			0.883348
AT1G33240	p650	regulates	AT2G24050		2hr	TF-phosphosite			0.671092
AT1G33240	p650	regulates	AT3G22310		2hr	TF-phosphosite			0.652732
AT1G51140	p213	regulates	AT1G12860		2hr	TF-phosphosite			0.601036
AT1G51140	p213	regulates	AT1G20160		2hr	TF-phosphosite			0.749737
AT1G51140	p213	regulates	AT1G51060		2hr	TF-phosphosite			0.706596
AT1G51140	p213	regulates	AT1G52190		2hr	TF-phosphosite			0.705763
AT1G51140	p213	regulates	AT1G72180		2hr	TF-phosphosite			0.688684
AT1G51140	p213	regulates	AT1G75500		2hr	TF-phosphosite			0.668504
AT1G51140	p213	regulates	AT2G33810		2hr	TF-phosphosite			0.655197
AT1G51140	p213	regulates	AT4G01120		2hr	TF-phosphosite			0.594703
AT1G51140	p213	regulates	AT4G28640		2hr	TF-phosphosite			0.622168
AT1G51140	p213	regulates	AT5G08130		2hr	TF-phosphosite			0.754531
AT1G51140	p213	regulates	AT5G17300		2hr	TF-phosphosite			0.695234
AT1G51140	p213	regulates	AT5G41600		2hr	TF-phosphosite			0.784924
AT1G51600	p134	regulates	AT1G09770		2hr	TF-phosphosite			0.667515
AT1G51600	p134	regulates	AT4G36870		2hr	TF-phosphosite			0.639627
AT1G69570	p94	regulates	AT4G29190		2hr	TF-phosphosite			0.498626
AT1G72650	p365	regulates	AT1G23000		2hr	TF-phosphosite			0.817546
AT1G72650	p365	regulates	AT3G25150		2hr	TF-phosphosite			0.90124
AT1G72650	p365	regulates	AT3G52100		2hr	TF-phosphosite			0.834392
AT1G72650	p365	regulates	AT4G27950		2hr	TF-phosphosite			0.903189
AT1G72650	p365	regulates	AT4G29190		2hr	TF-phosphosite			0.948022
AT1G72650	p367	regulates	AT1G78460		2hr	TF-phosphosite			0.894783
AT1G72650	p367	regulates	AT3G53530		2hr	TF-phosphosite			0.911472
AT1G72650	p367	regulates	AT3G58670		2hr	TF-phosphosite			0.868583
AT1G72650	p367	regulates	AT4G16146		2hr	TF-phosphosite			0.891408
AT1G72650	p367	regulates	AT5G55700		2hr	TF-phosphosite			0.972011
AT1G72650	p462	regulates	AT1G51700		2hr	TF-phosphosite			0.586211
AT1G72650	p462	regulates	AT1G75390		2hr	TF-phosphosite			0.584193
AT1G72650	p462	regulates	AT2G31070		2hr	TF-phosphosite			0.800621
AT1G72650	p462	regulates	AT3G12145		2hr	TF-phosphosite			0.868263
AT1G72650	p462	regulates	AT3G28920		2hr	TF-phosphosite			0.894941
AT1G72650	p462	regulates	AT5G39660		2hr	TF-phosphosite			0.561345
AT1G72650	p462	regulates	AT5G47220		2hr	TF-phosphosite			0.592461
AT1G75240	p306	regulates	AT1G17345		2hr	TF-phosphosite			0.604982
AT1G75240	p306	regulates	AT2G44370		2hr	TF-phosphosite			0.611114
AT1G75240	p306	regulates	AT3G28920		2hr	TF-phosphosite			0.438536
AT1G75240	p306	regulates	AT4G26010		2hr	TF-phosphosite			0.660829
AT1G75240	p306	regulates	AT5G08130		2hr	TF-phosphosite			0.718607
AT1G75240	p306	regulates	AT5G53500		2hr	TF-phosphosite			0.742166
AT1G75240	p308	regulates	AT1G08980		2hr	TF-phosphosite			0.518165
AT1G75240	p308	regulates	AT1G21000		2hr	TF-phosphosite			0.631477
AT1G75240	p308	regulates	AT4G20400		2hr	TF-phosphosite			0.560973
AT1G75240	p308	regulates	AT5G45420		2hr	TF-phosphosite			0.545962
AT1G75410	p313	regulates	AT1G05060		2hr	TF-phosphosite			0.597509
AT1G75410	p313	regulates	AT1G24330		2hr	TF-phosphosite			0.55814
AT1G75410	p313	regulates	AT4G05440		2hr	TF-phosphosite			0.550613
AT1G75410	p313	regulates	AT4G29870		2hr	TF-phosphosite			0.671687
AT1G75410	p313	regulates	AT5G08130		2hr	TF-phosphosite			0.651586
AT1G75410	p313	regulates	AT5G39660		2hr	TF-phosphosite			0.920181
AT1G79840	p187	regulates	AT1G33060		2hr	TF-phosphosite			0.67378
AT1G79840	p187	regulates	AT1G79660		2hr	TF-phosphosite			0.708975
AT1G79840	p187	regulates	AT3G10020		2hr	TF-phosphosite			0.913855
AT1G79840	p187	regulates	AT3G13530		2hr	TF-phosphosite			0.690117
AT1G79840	p187	regulates	AT3G45970		2hr	TF-phosphosite			0.90481
AT1G79840	p187	regulates	AT4G35320		2hr	TF-phosphosite			0.701142
AT1G80840	p81	regulates	AT1G05680		2hr	TF-phosphosite			0.863667
AT1G80840	p81	regulates	AT1G17100		2hr	TF-phosphosite			0.937665
AT1G80840	p81	regulates	AT1G19350		2hr	TF-phosphosite			0.542655
AT1G80840	p81	regulates	AT1G30110		2hr	TF-phosphosite			0.697974
AT1G80840	p81	regulates	AT1G51700		2hr	TF-phosphosite			0.600473
AT1G80840	p81	regulates	AT2G15680		2hr	TF-phosphosite			0.669103
AT1G80840	p81	regulates	AT2G36270		2hr	TF-phosphosite			0.89244
AT1G80840	p81	regulates	AT3G15500		2hr	TF-phosphosite			0.559725
AT1G80840	p81	regulates	AT3G15540		2hr	TF-phosphosite			0.646195
AT1G80840	p81	regulates	AT3G27390		2hr	TF-phosphosite			0.853724
AT1G80840	p81	regulates	AT3G54420		2hr	TF-phosphosite			0.714382
AT1G80840	p81	regulates	AT4G04340		2hr	TF-phosphosite			0.724113
AT1G80840	p81	regulates	AT4G17230		2hr	TF-phosphosite			0.586165
AT1G80840	p81	regulates	AT4G36032		2hr	TF-phosphosite			0.666572
AT1G80840	p81	regulates	AT5G36120		2hr	TF-phosphosite			0.746013
AT1G80840	p81	regulates	AT5G39660		2hr	TF-phosphosite			0.614059
AT1G80840	p81	regulates	AT5G47220		2hr	TF-phosphosite			0.614103
AT1G80840	p81	regulates	AT5G47230		2hr	TF-phosphosite			0.657721
AT1G80840	p81	regulates	AT5G55580		2hr	TF-phosphosite			0.787128
AT1G80840	p81	regulates	AT5G59820		2hr	TF-phosphosite			0.544147
AT1G80840	p81	regulates	AT5G63810		2hr	TF-phosphosite			1
AT2G04880	p245	regulates	AT5G17300		2hr	TF-phosphosite			0.754648
AT2G22300	p8	regulates	AT1G06237		2hr	TF-phosphosite			0.483875
AT2G22300	p8	regulates	AT1G66080		2hr	TF-phosphosite			0.493972
AT2G22300	p8	regulates	AT2G24762		2hr	TF-phosphosite			0.711919
AT2G22300	p8	regulates	AT5G42440		2hr	TF-phosphosite			0.492424
AT2G22300	p8	regulates	AT5G47230		2hr	TF-phosphosite			0.922335
AT2G22430	p198	regulates	AT1G51700		2hr	TF-phosphosite			0.591937
AT2G22430	p198	regulates	AT1G75390		2hr	TF-phosphosite			0.573861
AT2G22430	p198	regulates	AT2G31070		2hr	TF-phosphosite			0.77057
AT2G22430	p198	regulates	AT3G12145		2hr	TF-phosphosite			0.862543
AT2G22430	p198	regulates	AT3G28920		2hr	TF-phosphosite			0.863121
AT2G22430	p198	regulates	AT5G39660		2hr	TF-phosphosite			0.585504
AT2G22430	p198	regulates	AT5G47220		2hr	TF-phosphosite			0.579142
AT2G23320	p133	regulates	AT4G29190		2hr	TF-phosphosite			0.491679
AT2G31070	p108	regulates	AT5G63120		2hr	TF-phosphosite			0.463111
AT2G31070	p108	regulates	AT5G66280		2hr	TF-phosphosite			0.541322
AT2G31070	p352	regulates	AT4G29190		2hr	TF-phosphosite			0.495994
AT2G31070	p355	regulates	AT1G72650		2hr	TF-phosphosite			0.939632
AT2G31070	p355	regulates	AT3G28920		2hr	TF-phosphosite			1
AT2G32700	p211	regulates	AT1G05060		2hr	TF-phosphosite			0.629473
AT2G32700	p211	regulates	AT1G20980		2hr	TF-phosphosite			0.630062
AT2G32700	p211	regulates	AT1G75410		2hr	TF-phosphosite			0.578307
AT2G32700	p211	regulates	AT3G08020		2hr	TF-phosphosite			0.575392
AT2G32700	p211	regulates	AT4G25620		2hr	TF-phosphosite			0.580745
AT2G32700	p211	regulates	AT4G29870		2hr	TF-phosphosite			0.71635
AT2G32700	p211	regulates	AT5G08130		2hr	TF-phosphosite			0.732886
AT2G32700	p211	regulates	AT5G39660		2hr	TF-phosphosite			0.690613
AT2G32700	p211	regulates	AT5G46760		2hr	TF-phosphosite			0.725863
AT2G40620	p87	regulates	AT2G20950		2hr	TF-phosphosite			0.606006
AT2G40620	p87	regulates	AT3G58620		2hr	TF-phosphosite			0.818811
AT2G40620	p87	regulates	AT4G20400		2hr	TF-phosphosite			0.741435
AT2G40620	p87	regulates	AT5G39660		2hr	TF-phosphosite			0.879805
AT2G41900	p566	regulates	AT1G14290		2hr	TF-phosphosite			0.55466
AT2G41900	p566	regulates	AT1G21000		2hr	TF-phosphosite			0.837792
AT2G41900	p566	regulates	AT1G26945		2hr	TF-phosphosite			0.701489
AT2G41900	p566	regulates	AT1G75240		2hr	TF-phosphosite			0.628237
AT2G41900	p566	regulates	AT3G10480		2hr	TF-phosphosite			0.776069
AT2G41900	p566	regulates	AT4G20400		2hr	TF-phosphosite			0.516302
AT2G41900	p566	regulates	AT5G45420		2hr	TF-phosphosite			0.522437
[truncated: 95,073 more rows]
