# Supplementary material for: Integrated omics networks reveal the temporal signaling events of brassinosteroid response in Arabidopsis
Source: Nat Commun. 2021 Oct 6;12:5858. doi: 10.1038/s41467-021-26165-3 (PMC8494934; doi:10.1038/s41467-021-26165-3)
Supplement: Supplementary file 9 — Supplementary Data 6 [file 41467_2021_26165_MOESM9_ESM.xlsx]

## Sheet: Legend
Supplementary Data 6: Normalized Motif Score calculation
name	Gene name as it appears in network
FBL	Number of feedback loops that contain this gene
FFL	Number of feed forward loops that contain this gene
Diamond	Number of diamonds that contain this gene
Bifan	Number of bifans that contain this gene
FBL norm	Number of FBL normalized to 0-1 scale
FFL norm	Number of FFL normalized to 0-1 scale
Diamond norm	Number of diamonds normalized to 0-1 scale
Bifan norm	Number of bifans normalized to 0-1 scale
Multiplier	Number of motif types that contain this gene (0 to 4)
NMS	Sum (FBL norm through Bifan norm)*Multiplier
gene	gene locus ID
site	phosphosite (only for TF-phosphosite network)
symbol	gene symbol (if known)
Unique Scores	Unique NMS scores
rank	Rank of unique NMS scores
Percentiles	Percentile for each unique NMS score
Index	Row number for each percentile
Value	NMS value for each percentile

## Sheet: Sheet1
name	FBL	FFL	Diamond	Bifan	FBL norm	FFL norm	Diamond norm	Bifan norm	Multiplier	NMS	gene	site	symbol		Unique Scores	rank	Percentiles	Index	Value
ERF6	27	298	3031	6	0.84375	0.766067	0.856941	0.00147783	4	9.87294	AT4G17490		ERF6		9.87294	1	0.01	21.69	3.98872
BEH2	22	289	2752	2	0.6875	0.742931	0.778061	0.000492611	4	8.83593	AT4G36780		BEH2		8.83593	2	0.05	104.45	1.26967
DOF1	19	322	2482	11	0.59375	0.827763	0.701725	0.00270936	4	8.50379	AT1G51700		DOF1		8.50379	3	0.1	207.9	0.776583
IAA2	25	310	3537	0	0.78125	0.796915	1	0	3	7.7345	AT3G23030		IAA2		7.7345	4	0.15	311.35	0.496406
RVE1	32	389	1380	0	1	1	0.390161	0	3	7.17048	AT5G17300		RVE1		7.17048	5	0.2	414.8	0.368248
SHY2	22	326	2290	0	0.6875	0.838046	0.647441	0	3	6.51896	AT1G04240		SHY2		6.51896	6	0.25	518.25	0.251478
EPR1	20	199	1559	29	0.625	0.511568	0.440769	0.00714286	4	6.33792	AT1G18330		EPR1		6.33792	7	0.3	621.7	0.197686
DREB26	11	50	382	4060	0.34375	0.128535	0.108001	1	4	6.32114	AT1G21910		DREB26		6.32114	8	0.35	725.15	0.150977
HAT1	25	264	2157	0	0.78125	0.678663	0.609839	0	3	6.20926	AT4G17460		HAT1		6.20926	9	0.4	828.6	0.118608
RVE1-p321	16	220	1006	126	0.5	0.565553	0.284422	0.0310345	4	5.52404	AT5G17300	-p321	RVE1		5.52404	10	0.45	932.05	0.0870896
PCL1	22	165	696	1	0.6875	0.424165	0.196777	0.000246305	4	5.23475	AT3G46640		PCL1		5.23475	11	0.5	1035.5	0.071367
AIL6	12	177	1654	34	0.375	0.455013	0.467628	0.00837438	4	5.22406	AT5G10510		AIL6		5.22406	12	0.55	1138.95	0.0564555
MYB55	15	250	2172	0	0.46875	0.642674	0.61408	0	3	5.17651	AT4G01680		MYB55		5.17651	13	0.6	1242.4	0.0480878
CDF2	26	226	1127	0	0.8125	0.580977	0.318632	0	3	5.13633	AT5G39660		CDF2		5.13633	14	0.65	1345.85	0.0399338
MYBL2	18	152	1165	5	0.5625	0.390746	0.329375	0.00123153	4	5.13541	AT1G71030		MYBL2		5.13541	15	0.7	1449.3	0.0342297
ERF11	17	199	1923	0	0.53125	0.511568	0.543681	0	3	4.7595	AT1G28370		ERF11		4.7595	16	0.75	1552.75	0.0285714
MYB51	12	159	1271	7	0.375	0.40874	0.359344	0.00172414	4	4.57923	AT1G18570		MYB51		4.57923	17	0.8	1656.2	0.0240775
CZF1	15	164	633	192	0.46875	0.421594	0.178965	0.0472906	4	4.4664	AT2G40140		CZF1		4.4664	18	0.85	1759.65	0.0188217
WRKY40	11	150	1268	65	0.34375	0.385604	0.358496	0.0160099	4	4.41544	AT1G80840		WRKY40		4.41544	19	0.9	1863.1	0.0138419
ERF12	11	193	1732	0	0.34375	0.496144	0.489681	0	3	3.98872	AT1G28360		ERF12		3.98872	20	0.95	1966.55	0.00839165
AT1G33760	10	136	1159	12	0.3125	0.349614	0.327679	0.00295567	4	3.971	AT1G33760				3.971	21	0.99	2049.31	0.00218896
DEAR2	20	160	920	0	0.625	0.411311	0.260107	0	3	3.88926	AT5G67190		DEAR2		3.88926	22
AT1G44830	13	110	901	28	0.40625	0.282776	0.254736	0.00689655	4	3.80263	AT1G44830				3.80263	23
MAF1	16	202	799	0	0.5	0.51928	0.225898	0	3	3.73553	AT1G77080		MAF1		3.73553	24
BES1	7	174	609	187	0.21875	0.447301	0.17218	0.0460591	4	3.53716	AT1G19350		BES1		3.53716	25
JMJ14-p35	8	157	681	2	0.25	0.403599	0.192536	0.000492611	4	3.38651	AT4G20400	-p35	JMJ14		3.38651	26
MYB73-p69	8	143	739	5	0.25	0.367609	0.208934	0.00123153	4	3.3111	AT4G37260	-p69	MYB73		3.3111	27
PAP1	12	144	1249	0	0.375	0.37018	0.353124	0	3	3.29491	AT3G16500		PAP1		3.29491	28
NAC3	14	126	1162	0	0.4375	0.323907	0.328527	0	3	3.2698	AT3G15500		NAC3		3.2698	29
ERF-1	10	101	792	19	0.3125	0.25964	0.223919	0.0046798	4	3.20295	AT4G17500		ERF-1		3.20295	30
JMJ14-p27	12	149	1083	0	0.375	0.383033	0.306192	0	3	3.19268	AT4G20400	-p27	JMJ14		3.19268	31
WRKY40-p81	10	150	1268	0	0.3125	0.385604	0.358496	0	3	3.1698	AT1G80840	-p81	WRKY40		3.1698	32
ORA59	8	126	633	3	0.25	0.323907	0.178965	0.000738916	4	3.01445	AT1G06160		ORA59		3.01445	33
BME3	13	131	918	0	0.40625	0.336761	0.259542	0	3	3.00766	AT3G54810		BME3		3.00766	34
AT3G13040	13	81	421	5	0.40625	0.208226	0.119027	0.00123153	4	2.93894	AT3G13040				2.93894	35
ERF4	11	131	1054	0	0.34375	0.336761	0.297993	0	3	2.93551	AT3G15210		ERF4		2.93551	36
HAT3	10	89	669	1	0.3125	0.228792	0.189143	0.000246305	4	2.92273	AT3G60390		HAT3		2.92273	37
WRKY18	8	136	371	83	0.25	0.349614	0.104891	0.0204433	4	2.8998	AT4G31800		WRKY18		2.8998	38
AT1G32700	10	96	560	8	0.3125	0.246787	0.158326	0.00197044	4	2.87833	AT1G32700				2.87833	39
BIM1	14	143	410	0	0.4375	0.367609	0.115917	0	3	2.76308	AT5G08130		BIM1		2.76308	40
MYB73	9	151	745	0	0.28125	0.388175	0.21063	0	3	2.64017	AT4G37260		MYB73		2.64017	41
ZFP7	9	96	438	12	0.28125	0.246787	0.123834	0.00295567	4	2.6193	AT1G24625		ZFP7		2.6193	42
CZF1-p483	8	104	474	10	0.25	0.267352	0.134012	0.00246305	4	2.61531	AT2G40140	-p483	CZF1		2.61531	43
AT5G51190	11	69	415	11	0.34375	0.177378	0.117331	0.00270936	4	2.56467	AT5G51190				2.56467	44
ZIGA4	0	2	6	3403	0	0.00514139	0.00169635	0.838177	3	2.53505	AT1G08680		ZIGA4		2.53505	45
AT1G32700-p141	7	84	521	163	0.21875	0.215938	0.1473	0.0401478	4	2.48854	AT1G32700	-p141			2.48854	46
LHY	11	90	121	5	0.34375	0.231362	0.0342098	0.00123153	4	2.44222	AT1G01060		LHY		2.44222	47
WRKY18-p88	7	112	327	29	0.21875	0.287918	0.0924512	0.00714286	4	2.42505	AT4G31800	-p88	WRKY18		2.42505	48
ATAF2	8	78	518	4	0.25	0.200514	0.146452	0.000985222	4	2.3918	AT5G08790		ATAF2		2.3918	49
IAA29	8	70	515	27	0.25	0.179949	0.145604	0.00665025	4	2.32881	AT4G32280		IAA29		2.32881	50
WRKY27	10	49	504	1	0.3125	0.125964	0.142494	0.000246305	4	2.32482	AT5G52830		WRKY27		2.32482	51
WRKY6	10	74	199	22	0.3125	0.190231	0.0562624	0.00541872	4	2.25765	AT1G62300		WRKY6		2.25765	52
HB5	6	76	566	15	0.1875	0.195373	0.160023	0.00369458	4	2.18636	AT5G65310		HB5		2.18636	53
NAC017	9	62	306	26	0.28125	0.159383	0.086514	0.00640394	4	2.1342	AT1G34190		NAC017		2.1342	54
WRKY4-p322	7	74	424	13	0.21875	0.190231	0.119876	0.00320197	4	2.12824	AT1G13960	-p322	WRKY4		2.12824	55
GATA15	11	75	535	0	0.34375	0.192802	0.151258	0	3	2.06343	AT3G06740		GATA15		2.06343	56
AT5G59020	0	1	4	2755	0	0.00257069	0.0011309	0.678571	3	2.04682	AT5G59020				2.04682	57
AT1G49000	0	7	16	2608	0	0.0179949	0.00452361	0.642365	3	1.99465	AT1G49000				1.99465	58
NAP	8	97	575	0	0.25	0.249357	0.162567	0	3	1.98577	AT1G69490		NAP		1.98577	59
MYC2	9	105	387	0	0.28125	0.269923	0.109415	0	3	1.98176	AT1G32640		MYC2		1.98176	60
HB31	5	41	119	761	0.15625	0.105398	0.0336443	0.187438	4	1.93092	AT1G14440		HB31		1.93092	61
ERF104	9	48	251	7	0.28125	0.123393	0.0709641	0.00172414	4	1.90933	AT5G61600		ERF104		1.90933	62
BBX14	7	57	391	6	0.21875	0.14653	0.110546	0.00147783	4	1.90921	AT1G68520		BBX14		1.90921	63
AT5G64220	9	53	190	12	0.28125	0.136247	0.0537178	0.00295567	4	1.89668	AT5G64220				1.89668	64
ERF2	10	57	590	0	0.3125	0.14653	0.166808	0	3	1.87751	AT5G47220		ERF2		1.87751	65
DEAR2-p175	5	55	308	286	0.15625	0.141388	0.0870794	0.0704433	4	1.82064	AT5G67190	-p175	DEAR2		1.82064	66
IAA19	5	60	493	4	0.15625	0.154242	0.139384	0.000985222	4	1.80344	AT3G15540		IAA19		1.80344	67
RGL1	4	75	443	27	0.125	0.192802	0.125247	0.00665025	4	1.7988	AT1G66350		RGL1		1.7988	68
HB-1	7	64	227	7	0.21875	0.164524	0.0641787	0.00172414	4	1.79671	AT1G28420		HB-1		1.79671	69
AT5G16680	8	46	78	228	0.25	0.118252	0.0220526	0.0561576	4	1.78585	AT5G16680				1.78585	70
H2AXA	0	1	0	3597	0	0.00257069	0	0.885961	2	1.77706	AT1G08880		H2AXA		1.77706	71
CZF1-p522	6	59	193	197	0.1875	0.151671	0.054566	0.0485222	4	1.76904	AT2G40140	-p522	CZF1		1.76904	72
AT5G47390	8	53	185	1	0.25	0.136247	0.0523042	0.000246305	4	1.75519	AT5G47390				1.75519	73
ATAUX2-11	10	58	429	0	0.3125	0.1491	0.121289	0	3	1.74867	AT5G43700		ATAUX2-11		1.74867	74
HB34	6	113	349	0	0.1875	0.290488	0.0986712	0	3	1.72998	AT3G28920		HB34		1.72998	75
NPH4	8	56	132	4	0.25	0.143959	0.0373198	0.000985222	4	1.72906	AT5G20730		NPH4		1.72906	76
ANL2	8	97	264	0	0.25	0.249357	0.0746395	0	3	1.72199	AT4G00730		ANL2		1.72199	77
DEAR2-p176	5	47	232	346	0.15625	0.120823	0.0655923	0.0852217	4	1.71155	AT5G67190	-p176	DEAR2		1.71155	78
CRF2	8	57	104	2	0.25	0.14653	0.0294034	0.000492611	4	1.7057	AT4G23750		CRF2		1.7057	79
AOC4	0	1	0	3397	0	0.00257069	0	0.8367	2	1.67854	AT1G13280		AOC4		1.67854	80
CDF2-p429	6	85	541	0	0.1875	0.218509	0.152954	0	3	1.67689	AT5G39660	-p429	CDF2		1.67689	81
STOP1	4	69	353	42	0.125	0.177378	0.0998021	0.0103448	4	1.6501	AT1G34370		STOP1		1.6501	82
PRR5	7	46	259	5	0.21875	0.118252	0.0732259	0.00123153	4	1.64584	AT5G24470		PRR5		1.64584	83
AT1G69570	8	38	151	45	0.25	0.0976864	0.0426915	0.0110837	4	1.60585	AT1G69570				1.60585	84
RAV1	5	73	182	14	0.15625	0.187661	0.051456	0.00344828	4	1.59526	AT1G13260		RAV1		1.59526	85
AT4G37180	8	80	246	0	0.25	0.205656	0.0695505	0	3	1.57562	AT4G37180				1.57562	86
HB-2	10	63	174	0	0.3125	0.161954	0.0491942	0	3	1.57094	AT4G16780		HB-2		1.57094	87
bZIP44	6	42	252	12	0.1875	0.107969	0.0712468	0.00295567	4	1.47869	AT1G75390		bZIP44		1.47869	88
JKD	1	29	42	1011	0.03125	0.0745501	0.0118745	0.249015	4	1.46676	AT5G03150		JKD		1.46676	89
ABI5	6	38	210	79	0.1875	0.0976864	0.0593723	0.0194581	4	1.45607	AT2G36270		ABI5		1.45607	90
SZF1-p477	4	63	255	17	0.125	0.161954	0.072095	0.00418719	4	1.45294	AT3G55980	-p477	SZF1		1.45294	91
PC-MYB1	3	75	235	10	0.09375	0.192802	0.0664405	0.00246305	4	1.42182	AT4G32730		PC-MYB1		1.42182	92
ATHB-15	5	53	186	41	0.15625	0.136247	0.0525869	0.0100985	4	1.42073	AT1G52150		ATHB-15		1.42073	93
AT1G64620	4	69	177	4	0.125	0.177378	0.0500424	0.000985222	4	1.41362	AT1G64620				1.41362	94
AT2G34140	6	43	185	2	0.1875	0.11054	0.0523042	0.000492611	4	1.40335	AT2G34140				1.40335	95
WRKY53	6	31	145	153	0.1875	0.0796915	0.0409952	0.0376847	4	1.38349	AT4G23810		WRKY53		1.38349	96
RHL41	3	54	382	2	0.09375	0.138817	0.108001	0.000492611	4	1.36424	AT5G59820		RHL41		1.36424	97
ARF1	4	62	179	2	0.125	0.159383	0.0506079	0.000492611	4	1.34193	AT1G59750		ARF1		1.34193	98
AT2G25650	4	57	129	87	0.125	0.14653	0.0364716	0.0214286	4	1.31772	AT2G25650				1.31772	99
BEE2	5	46	170	8	0.15625	0.118252	0.0480633	0.00197044	4	1.29814	AT4G36540		BEE2		1.29814	100
MYC4	8	54	153	0	0.25	0.138817	0.043257	0	3	1.29622	AT4G17880		MYC4		1.29622	101
SCR	6	58	335	0	0.1875	0.1491	0.094713	0	3	1.29394	AT3G54220		SCR		1.29394	102
SCL3	7	17	89	121	0.21875	0.0437018	0.0251626	0.029803	4	1.26967	AT1G50420		SCL3		1.26967	103
JMJ14-p33	6	52	355	0	0.1875	0.133676	0.100368	0	3	1.26463	AT4G20400	-p33	JMJ14		1.26463	104
BEE3	4	53	184	1	0.125	0.136247	0.0520215	0.000246305	4	1.25406	AT1G73830		BEE3		1.25406	105
GATA2	5	64	336	0	0.15625	0.164524	0.0949958	0	3	1.24731	AT2G45050		GATA2		1.24731	106
CDF2-p75	7	46	272	0	0.21875	0.118252	0.0769013	0	3	1.24171	AT5G39660	-p75	CDF2		1.24171	107
TRFL6	3	57	209	44	0.09375	0.14653	0.0590896	0.0108374	4	1.24083	AT1G72650		TRFL6		1.24083	108
AT1G01260	2	84	93	22	0.0625	0.215938	0.0262935	0.00541872	4	1.2406	AT1G01260				1.2406	109
AT1G22810	5	38	134	69	0.15625	0.0976864	0.0378852	0.0169951	4	1.23527	AT1G22810				1.23527	110
WRKY15	3	60	190	16	0.09375	0.154242	0.0537178	0.00394089	4	1.2226	AT2G23320		WRKY15		1.2226	111
AT1G74460	0	6	17	1557	0	0.0154242	0.00480633	0.383498	3	1.21118	AT1G74460				1.21118	112
BEL10-p220	0	5	5	1557	0	0.0128535	0.00141363	0.383498	3	1.19329	AT1G19700	-p220	BEL10		1.19329	113
SBP1	0	1	2	1592	0	0.00257069	0.000565451	0.392118	3	1.18576	AT1G45976		SBP1		1.18576	114
CRF11	5	35	167	12	0.15625	0.0899743	0.0472152	0.00295567	4	1.18558	AT3G25890		CRF11		1.18558	115
AT1G76590	7	21	73	9	0.21875	0.0539846	0.020639	0.00221675	4	1.18236	AT1G76590				1.18236	116
BEE1	3	55	203	7	0.09375	0.141388	0.0573933	0.00172414	4	1.17702	AT1G18400		BEE1		1.17702	117
AT1G03040	3	55	181	31	0.09375	0.141388	0.0511733	0.00763547	4	1.17579	AT1G03040				1.17579	118
RVE1-p317	5	40	117	3	0.15625	0.102828	0.0330789	0.000738916	4	1.17158	AT5G17300	-p317	RVE1		1.17158	119
HEC1	7	46	187	0	0.21875	0.118252	0.0528697	0	3	1.16961	AT5G67060		HEC1		1.16961	120
AT5G67200	0	0	3	2361	0	0	0.000848176	0.581527	2	1.16475	AT5G67200				1.16475	121
BEE2-p294	4	45	169	11	0.125	0.115681	0.0477806	0.00270936	4	1.16468	AT4G36540	-p294	BEE2		1.16468	122
NF-YB3	6	62	143	0	0.1875	0.159383	0.0404297	0	3	1.16194	AT4G14540		NF-YB3		1.16194	123
OZF2	8	46	64	0	0.25	0.118252	0.0180944	0	3	1.15904	AT4G29190		OZF2		1.15904	124
STZ	7	14	55	72	0.21875	0.0359897	0.0155499	0.017734	4	1.15209	AT1G27730		STZ		1.15209	125
NLP7	7	50	121	0	0.21875	0.128535	0.0342098	0	3	1.14448	AT4G24020		NLP7		1.14448	126
AL4-p152	6	48	246	0	0.1875	0.123393	0.0695505	0	3	1.14133	AT5G26210	-p152	AL4		1.14133	127
MYB77	6	49	228	0	0.1875	0.125964	0.0644614	0	3	1.13378	AT3G50060		MYB77		1.13378	128
HB22	5	37	101	8	0.15625	0.0951157	0.0285553	0.00197044	4	1.12757	AT4G24660		HB22		1.12757	129
AT2G31370	3	21	37	492	0.09375	0.0539846	0.0104608	0.121182	4	1.11751	AT2G31370				1.11751	130
BEH1	6	59	116	0	0.1875	0.151671	0.0327962	0	3	1.1159	AT3G50750		BEH1		1.1159	131
NAC032	5	56	245	0	0.15625	0.143959	0.0692677	0	3	1.10843	AT1G77450		NAC032		1.10843	132
WRKY4-p319	5	52	272	0	0.15625	0.133676	0.0769013	0	3	1.10048	AT1G13960	-p319	WRKY4		1.10048	133
TCX2	5	32	86	34	0.15625	0.0822622	0.0243144	0.00837438	4	1.0848	AT4G14770		TCX2		1.0848	134
HSPRO2	0	1	6	1446	0	0.00257069	0.00169635	0.356158	3	1.08127	AT2G40000		HSPRO2		1.08127	135
RAV1-p310	3	49	156	21	0.09375	0.125964	0.0441052	0.00517241	4	1.07597	AT1G13260	-p310	RAV1		1.07597	136
AT1G08890	0	1	2	1433	0	0.00257069	0.000565451	0.352956	3	1.06828	AT1G08890				1.06828	137
TEM1	4	56	306	0	0.125	0.143959	0.086514	0	3	1.06642	AT1G25560		TEM1		1.06642	138
WRKY46	7	33	164	0	0.21875	0.0848329	0.046367	0	3	1.04985	AT2G46400		WRKY46		1.04985	139
ERF13	5	45	273	0	0.15625	0.115681	0.0771841	0	3	1.04735	AT2G44840		ERF13		1.04735	140
SUVH3	2	33	87	364	0.0625	0.0848329	0.0245971	0.0896552	4	1.04634	AT1G73100		SUVH3		1.04634	141
WRKY45	5	63	93	0	0.15625	0.161954	0.0262935	0	3	1.03349	AT3G01970		WRKY45		1.03349	142
BZO2H3	3	48	117	24	0.09375	0.123393	0.0330789	0.00591133	4	1.02453	AT5G28770		BZO2H3		1.02453	143
BES1-p171	1	35	146	369	0.03125	0.0899743	0.0412779	0.0908867	4	1.01356	AT1G19350	-p171	BES1		1.01356	144
BIM1-p428	3	36	98	142	0.09375	0.092545	0.0277071	0.0349754	4	0.99591	AT5G08130	-p428	BIM1		0.99591	145
TRFL6-p462	3	34	178	71	0.09375	0.0874036	0.0503251	0.0174877	4	0.995866	AT1G72650	-p462	TRFL6		0.995866	146
AL4-p155	5	42	239	0	0.15625	0.107969	0.0675714	0	3	0.995372	AT5G26210	-p155	AL4		0.995372	147
NAC6	6	40	144	0	0.1875	0.102828	0.0407125	0	3	0.993121	AT5G39610		NAC6		0.993121	148
BLH2	5	47	180	0	0.15625	0.120823	0.0508906	0	3	0.98389	AT4G36870		BLH2		0.98389	149
HAT1-p237	2	36	296	19	0.0625	0.092545	0.0836867	0.0046798	4	0.973646	AT4G17460	-p237	HAT1		0.973646	150
AT4G24060	4	33	102	14	0.125	0.0848329	0.028838	0.00344828	4	0.968477	AT4G24060				0.968477	151
HAT1-p238	2	33	269	75	0.0625	0.0848329	0.0760532	0.0184729	4	0.967436	AT4G17460	-p238	HAT1		0.967436	152
NAI1	3	37	177	8	0.09375	0.0951157	0.0500424	0.00197044	4	0.963514	AT2G22770		NAI1		0.963514	153
HAT2-p114	5	25	68	3	0.15625	0.0642674	0.0192253	0.000738916	4	0.961926	AT5G47370	-p114	HAT2		0.961926	154
AT5G54630	5	50	126	0	0.15625	0.128535	0.0356234	0	3	0.961224	AT5G54630				0.961224	155
HAT1-p234	3	29	234	16	0.09375	0.0745501	0.0661578	0.00394089	4	0.953595	AT4G17460	-p234	HAT1		0.953595	156
MYC2-p417	2	42	233	8	0.0625	0.107969	0.065875	0.00197044	4	0.953259	AT1G32640	-p417	MYC2		0.953259	157
OXS2	2	52	142	1	0.0625	0.133676	0.040147	0.000246305	4	0.946278	AT2G41900		OXS2		0.946278	158
JMJ14-p36	5	48	116	0	0.15625	0.123393	0.0327962	0	3	0.937318	AT4G20400	-p36	JMJ14		0.937318	159
ATU2AF35A-p216	1	47	249	44	0.03125	0.120823	0.0703986	0.0108374	4	0.933235	AT1G27650	-p216	ATU2AF35A		0.933235	160
MYB70	3	32	184	16	0.09375	0.0822622	0.0520215	0.00394089	4	0.927898	AT2G23290		MYB70		0.927898	161
AT5G07580	5	43	149	0	0.15625	0.11054	0.0421261	0	3	0.926748	AT5G07580				0.926748	162
RAP2.6	1	3	8	767	0.03125	0.00771208	0.0022618	0.188916	4	0.920561	AT1G43160		RAP2.6		0.920561	163
HB-1-p1033	4	29	78	34	0.125	0.0745501	0.0220526	0.00837438	4	0.919908	AT1G28420	-p1033	HB-1		0.919908	164
AT1G18900	0	0	0	3695	0	0	0	0.910099	1	0.910099	AT1G18900				0.910099	165
SVP	4	29	96	3	0.125	0.0745501	0.0271416	0.000738916	4	0.909723	AT2G22540		SVP		0.909723	166
MYB56	3	24	164	104	0.09375	0.0616967	0.046367	0.0256158	4	0.909718	AT5G17800		MYB56		0.909718	167
HMGB2	3	34	152	9	0.09375	0.0874036	0.0429743	0.00221675	4	0.905378	AT1G20693		HMGB2		0.905378	168
TGA9	5	23	36	1	0.15625	0.059126	0.0101781	0.000246305	4	0.903202	AT1G08320		TGA9		0.903202	169
CDC5	1	62	104	21	0.03125	0.159383	0.0294034	0.00517241	4	0.900836	AT1G09770		CDC5		0.900836	170
AT5G44260	6	36	69	0	0.1875	0.092545	0.0195081	0	3	0.898659	AT5G44260				0.898659	171
SPL14	3	56	214	0	0.09375	0.143959	0.0605033	0	3	0.894636	AT1G20980		SPL14		0.894636	172
JMJ14-p26	4	29	83	2	0.125	0.0745501	0.0234662	0.000492611	4	0.894036	AT4G20400	-p26	JMJ14		0.894036	173
AT5G64220-p984	5	39	146	0	0.15625	0.100257	0.0412779	0	3	0.893355	AT5G64220	-p984			0.893355	174
AT1G07050	5	17	73	8	0.15625	0.0437018	0.020639	0.00197044	4	0.890245	AT1G07050				0.890245	175
HSFA7A	3	58	186	0	0.09375	0.1491	0.0525869	0	3	0.886312	AT3G51910		HSFA7A		0.886312	176
AT2G19260	3	27	72	149	0.09375	0.0694087	0.0203562	0.0366995	4	0.880858	AT2G19260				0.880858	177
TUB1	0	1	1	1177	0	0.00257069	0.000282725	0.289901	3	0.878265	AT1G75780		TUB1		0.878265	178
WRKY72	3	63	131	0	0.09375	0.161954	0.037037	0	3	0.878222	AT5G15130		WRKY72		0.878222	179
CDF2-p73	4	23	51	84	0.125	0.059126	0.014419	0.0206897	4	0.876938	AT5G39660	-p73	CDF2		0.876938	180
ATU2AF35A-p224	1	45	242	13	0.03125	0.115681	0.0684196	0.00320197	4	0.874211	AT1G27650	-p224	ATU2AF35A		0.874211	181
OZF1	4	32	36	4	0.125	0.0822622	0.0101781	0.000985222	4	0.873702	AT2G19810		OZF1		0.873702	182
FZF	3	34	100	24	0.09375	0.0874036	0.0282725	0.00591133	4	0.86135	AT2G24500		FZF		0.86135	183
ZFP8	6	29	88	0	0.1875	0.0745501	0.0248798	0	3	0.86079	AT2G41940		ZFP8		0.86079	184
TET8	0	0	0	3482	0	0	0	0.857635	1	0.857635	AT2G23810		TET8		0.857635	185
Rap2.6L	3	40	61	1	0.09375	0.102828	0.0172463	0.000246305	4	0.856281	AT5G13330		Rap2.6L		0.856281	186
BZO2H3-p293	3	35	103	1	0.09375	0.0899743	0.0291207	0.000246305	4	0.852365	AT5G28770	-p293	BZO2H3		0.852365	187
CIL	4	42	177	0	0.125	0.107969	0.0500424	0	3	0.849035	AT4G25990		CIL		0.849035	188
BEH1-p4	4	50	103	0	0.125	0.128535	0.0291207	0	3	0.847966	AT3G50750	-p4	BEH1		0.847966	189
AT2G21530	1	50	124	61	0.03125	0.128535	0.035058	0.0150246	4	0.839469	AT2G21530				0.839469	190
HSFA4A	3	35	82	12	0.09375	0.0899743	0.0231835	0.00295567	4	0.839454	AT4G18880		HSFA4A		0.839454	191
GT2	2	42	87	49	0.0625	0.107969	0.0245971	0.012069	4	0.828541	AT1G76890		GT2		0.828541	192
TCP11	5	31	140	0	0.15625	0.0796915	0.0395816	0	3	0.826569	AT5G08330		TCP11		0.826569	193
bZIP52	4	22	81	7	0.125	0.0565553	0.0229008	0.00172414	4	0.824721	AT1G06850		bZIP52		0.824721	194
COL9	6	20	122	0	0.1875	0.0514139	0.0344925	0	3	0.820219	AT3G07650		COL9		0.820219	195
BT1	5	22	209	0	0.15625	0.0565553	0.0590896	0	3	0.815685	AT5G63160		BT1		0.815685	196
AT1G19968	0	0	0	3247	0	0	0	0.799754	1	0.799754	AT1G19968				0.799754	197
ERF5	5	8	80	1	0.15625	0.0205656	0.022618	0.000246305	4	0.79872	AT5G47230		ERF5		0.79872	198
RVE1-p314	1	57	70	1	0.03125	0.14653	0.0197908	0.000246305	4	0.791267	AT5G17300	-p314	RVE1		0.791267	199
BEE1-p250	2	33	147	32	0.0625	0.0848329	0.0415606	0.00788177	4	0.787101	AT1G18400	-p250	BEE1		0.787101	200
ICS2	0	1	2	1052	0	0.00257069	0.000565451	0.259113	3	0.786748	AT1G18870		ICS2		0.786748	201
TCP10-p355	2	2	3	520	0.0625	0.00514139	0.000848176	0.128079	4	0.786274	AT2G31070	-p355	TCP10		0.786274	202
ATML1-p21	2	62	142	0	0.0625	0.159383	0.040147	0	3	0.78609	AT4G21750	-p21	ATML1		0.78609	203
FBH4	5	11	35	3	0.15625	0.0282776	0.00989539	0.000738916	4	0.780648	AT2G42280		FBH4		0.780648	204
AT1G75490	6	23	48	0	0.1875	0.059126	0.0135708	0	3	0.78059	AT1G75490				0.78059	205
RVE1-p313	3	54	93	0	0.09375	0.138817	0.0262935	0	3	0.776583	AT5G17300	-p313	RVE1		0.776583	206
RAV2	4	21	51	2	0.125	0.0539846	0.014419	0.000492611	4	0.775585	AT1G68840		RAV2		0.775585	207
DA1-p119	0	6	11	956	0	0.0154242	0.00310998	0.235468	3	0.762006	AT1G19270	-p119	DA1		0.762006	208
MYB111	4	15	73	24	0.125	0.0385604	0.020639	0.00591133	4	0.760443	AT5G49330		MYB111		0.760443	209
ERF53	4	17	70	6	0.125	0.0437018	0.0197908	0.00147783	4	0.759882	AT2G20880		ERF53		0.759882	210
SPL1	5	26	99	0	0.15625	0.066838	0.0279898	0	3	0.753234	AT2G47070		SPL1		0.753234	211
AT5G12440	4	37	106	0	0.125	0.0951157	0.0299689	0	3	0.750254	AT5G12440				0.750254	212
AT2G42300	4	37	96	0	0.125	0.0951157	0.0271416	0	3	0.741772	AT2G42300				0.741772	213
HMGB3-p78	1	4	2	581	0.03125	0.0102828	0.000565451	0.143103	4	0.740807	AT1G20696	-p78	HMGB3		0.740807	214
LUH-p211	2	37	86	13	0.0625	0.0951157	0.0243144	0.00320197	4	0.740528	AT2G32700	-p211	LUH		0.740528	215
AGL12	4	15	53	24	0.125	0.0385604	0.0149845	0.00591133	4	0.737825	AT1G71692		AGL12		0.737825	216
AT3G24490	1	50	77	4	0.03125	0.128535	0.0217699	0.000985222	4	0.730159	AT3G24490				0.730159	217
ZAT7	3	18	44	121	0.09375	0.0462725	0.0124399	0.029803	4	0.729061	AT3G46090		ZAT7		0.729061	218
RAP2.2	4	34	108	0	0.125	0.0874036	0.0305344	0	3	0.728814	AT3G14230		RAP2.2		0.728814	219
TCP10	4	13	33	58	0.125	0.033419	0.00932994	0.0142857	4	0.728139	AT2G31070		TCP10		0.728139	220
HB-7	3	35	206	0	0.09375	0.0899743	0.0582414	0	3	0.725897	AT2G46680		HB-7		0.725897	221
MYB6	5	23	94	0	0.15625	0.059126	0.0265762	0	3	0.725856	AT4G09460		MYB6		0.725856	222
HB28	2	52	160	0	0.0625	0.133676	0.0452361	0	3	0.724237	AT3G50890		HB28		0.724237	223
AT4G37180-p319	3	42	138	0	0.09375	0.107969	0.0390161	0	3	0.722206	AT4G37180	-p319			0.722206	224
WRKY6-p64	4	11	25	81	0.125	0.0282776	0.00706814	0.0199507	4	0.721186	AT1G62300	-p64	WRKY6		0.721186	225
CDF2-p100	3	30	242	0	0.09375	0.0771208	0.0684196	0	3	0.717871	AT5G39660	-p100	CDF2		0.717871	226
COL1	5	24	69	0	0.15625	0.0616967	0.0195081	0	3	0.712364	AT5G15850		COL1		0.712364	227
AT4G16150	4	16	37	4	0.125	0.0411311	0.0104608	0.000985222	4	0.710309	AT4G16150				0.710309	228
AT2G33710	2	52	138	0	0.0625	0.133676	0.0390161	0	3	0.705577	AT2G33710				0.705577	229
GTL1	2	11	18	324	0.0625	0.0282776	0.00508906	0.079803	4	0.702679	AT1G33240		GTL1		0.702679	230
AT1G64620-p28	2	50	148	0	0.0625	0.128535	0.0418434	0	3	0.698634	AT1G64620	-p28			0.698634	231
BIM1-p268	4	31	98	0	0.125	0.0796915	0.0277071	0	3	0.697196	AT5G08130	-p268	BIM1		0.697196	232
BZO2H3-p29	3	42	106	0	0.09375	0.107969	0.0299689	0	3	0.695064	AT5G28770	-p29	BZO2H3		0.695064	233
RPS5	0	2	2	916	0	0.00514139	0.000565451	0.225616	3	0.693968	AT1G12220		RPS5		0.693968	234
MYB13	3	25	46	8	0.09375	0.0642674	0.0130054	0.00197044	4	0.691973	AT1G06180		MYB13		0.691973	235
RAP2.7	3	41	111	0	0.09375	0.105398	0.0313825	0	3	0.691593	AT2G28550		RAP2.7		0.691593	236
MYB43	4	31	86	0	0.125	0.0796915	0.0243144	0	3	0.687018	AT5G16600		MYB43		0.687018	237
HDA3-p194	2	15	25	255	0.0625	0.0385604	0.00706814	0.0628079	4	0.683746	AT3G44750	-p194	HDA3		0.683746	238
NF-YC11	3	46	56	0	0.09375	0.118252	0.0158326	0	3	0.683504	AT3G12480		NF-YC11		0.683504	239
HAT1-p244	3	27	227	0	0.09375	0.0694087	0.0641787	0	3	0.682012	AT4G17460	-p244	HAT1		0.682012	240
AT3G48440	4	31	80	0	0.125	0.0796915	0.022618	0	3	0.681929	AT3G48440				0.681929	241
HY5	5	20	67	0	0.15625	0.0514139	0.0189426	0	3	0.679819	AT5G11260		HY5		0.679819	242
BHLH32	2	28	109	10	0.0625	0.0719794	0.0308171	0.00246305	4	0.671038	AT3G25710		BHLH32		0.671038	243
ERF8	3	34	143	0	0.09375	0.0874036	0.0404297	0	3	0.66475	AT1G53170		ERF8		0.66475	244
BES1-p180	0	64	189	11	0	0.164524	0.0534351	0.00270936	3	0.662007	AT1G19350	-p180	BES1		0.662007	245
AT5G12850	4	11	40	3	0.125	0.0282776	0.011309	0.000738916	4	0.661302	AT5G12850				0.661302	246
WRKY15-p133	1	38	123	6	0.03125	0.0976864	0.0347752	0.00147783	4	0.660758	AT2G23320	-p133	WRKY15		0.660758	247
AT1G06070	2	23	54	111	0.0625	0.059126	0.0152672	0.0273399	4	0.656932	AT1G06070				0.656932	248
SCL13	3	30	163	0	0.09375	0.0771208	0.0460843	0	3	0.650865	AT4G17230		SCL13		0.650865	249
NAC017-p254	2	29	85	5	0.0625	0.0745501	0.0240317	0.00123153	4	0.649253	AT1G34190	-p254	NAC017		0.649253	250
HSFA4A-p237	1	30	76	131	0.03125	0.0771208	0.0214871	0.032266	4	0.648496	AT4G18880	-p237	HSFA4A		0.648496	251
JAZ3-p22	2	11	126	145	0.0625	0.0282776	0.0356234	0.0357143	4	0.648461	AT3G17860	-p22	JAZ3		0.648461	252
AT5G50915	1	32	163	10	0.03125	0.0822622	0.0460843	0.00246305	4	0.648238	AT5G50915				0.648238	253
FBH4-p251	4	8	35	23	0.125	0.0205656	0.00989539	0.00566502	4	0.644504	AT2G42280	-p251	FBH4		0.644504	254
COL5-p172	3	18	49	27	0.09375	0.0462725	0.0138535	0.00665025	4	0.642105	AT5G57660	-p172	COL5		0.642105	255
NF-YC1	4	27	64	0	0.125	0.0694087	0.0180944	0	3	0.63751	AT3G48590		NF-YC1		0.63751	256
LBD25	3	29	156	0	0.09375	0.0745501	0.0441052	0	3	0.637216	AT3G27650		LBD25		0.637216	257
ZFP4	3	20	40	10	0.09375	0.0514139	0.011309	0.00246305	4	0.635744	AT1G66140		ZFP4		0.635744	258
COL5	3	18	49	16	0.09375	0.0462725	0.0138535	0.00394089	4	0.631268	AT5G57660		COL5		0.631268	259
bZIP52-p117	3	19	50	3	0.09375	0.0488432	0.0141363	0.000738916	4	0.629874	AT1G06850	-p117	bZIP52		0.629874	260
AT2G28200	3	13	24	92	0.09375	0.033419	0.00678541	0.0226601	4	0.626458	AT2G28200				0.626458	261
AT3G04850	2	29	62	8	0.0625	0.0745501	0.017529	0.00197044	4	0.626198	AT3G04850				0.626198	262
AT4G37180-p304	2	26	91	2	0.0625	0.066838	0.025728	0.000492611	4	0.622235	AT4G37180	-p304			0.622235	263
RR12	3	14	47	50	0.09375	0.0359897	0.0132881	0.0123153	4	0.621372	AT2G25180		RR12		0.621372	264
PCL1-p98	2	45	102	0	0.0625	0.115681	0.028838	0	3	0.621058	AT3G46640	-p98	PCL1		0.621058	265
NAC041	4	7	32	7	0.125	0.0179949	0.00904722	0.00172414	4	0.615065	AT2G33480		NAC041		0.615065	266
MYC3-p376	3	37	55	0	0.09375	0.0951157	0.0155499	0	3	0.613247	AT5G46760	-p376	MYC3		0.613247	267
AT3G13040-p53	2	25	88	5	0.0625	0.0642674	0.0248798	0.00123153	4	0.611515	AT3G13040	-p53			0.611515	268
CRF6	5	14	38	0	0.15625	0.0359897	0.0107436	0	3	0.60895	AT3G61630		CRF6		0.60895	269
LHY-p419	3	18	23	23	0.09375	0.0462725	0.00650269	0.00566502	4	0.608761	AT1G01060	-p419	LHY		0.608761	270
AT2G40620-p87	0	56	192	15	0	0.143959	0.0542833	0.00369458	3	0.60581	AT2G40620	-p87			0.60581	271
AT1G22810-p6	1	16	34	282	0.03125	0.0411311	0.00961267	0.0694581	4	0.605808	AT1G22810	-p6			0.605808	272
HB-2-p119	4	22	72	0	0.125	0.0565553	0.0203562	0	3	0.605735	AT4G16780	-p119	HB-2		0.605735	273
AT2G40620	0	90	249	0	0	0.231362	0.0703986	0	2	0.603522	AT2G40620				0.603522	274
AT5G54630-p57	2	22	98	10	0.0625	0.0565553	0.0277071	0.00246305	4	0.596902	AT5G54630	-p57			0.596902	275
WRKY53-p229	4	21	69	0	0.125	0.0539846	0.0195081	0	3	0.595478	AT4G23810	-p229	WRKY53		0.595478	276
RR12-p153	3	14	47	23	0.09375	0.0359897	0.0132881	0.00566502	4	0.594771	AT2G25180	-p153	RR12		0.594771	277
AT5G06110	2	12	16	199	0.0625	0.0308483	0.00452361	0.0490148	4	0.587547	AT5G06110				0.587547	278
ZFP6	2	27	48	4	0.0625	0.0694087	0.0135708	0.000985222	4	0.585859	AT1G67030		ZFP6		0.585859	279
AL7	2	20	111	1	0.0625	0.0514139	0.0313825	0.000246305	4	0.582171	AT1G14510		AL7		0.582171	280
JAZ3	3	19	180	0	0.09375	0.0488432	0.0508906	0	3	0.580451	AT3G17860		JAZ3		0.580451	281
AT1G32700-p115	2	22	80	12	0.0625	0.0565553	0.022618	0.00295567	4	0.578516	AT1G32700	-p115			0.578516	282
PCL1-p96	4	18	73	0	0.125	0.0462725	0.020639	0	3	0.575734	AT3G46640	-p96	PCL1		0.575734	283
WRKY4-p2	2	21	34	72	0.0625	0.0539846	0.00961267	0.017734	4	0.575325	AT1G13960	-p2	WRKY4		0.575325	284
BEH2-p175	3	26	108	0	0.09375	0.066838	0.0305344	0	3	0.573367	AT4G36780	-p175	BEH2		0.573367	285
AT1G21000	2	27	32	7	0.0625	0.0694087	0.00904722	0.00172414	4	0.57072	AT1G21000				0.57072	286
WOX11	1	4	1	406	0.03125	0.0102828	0.000282725	0.1	4	0.567262	AT3G03660		WOX11		0.567262	287
HRS1	1	2	2	423	0.03125	0.00514139	0.000565451	0.104187	4	0.564576	AT1G13300		HRS1		0.564576	288
AT2G41640	0	9	16	643	0	0.0231362	0.00452361	0.158374	3	0.558103	AT2G41640				0.558103	289
WRKY21-p94	3	12	31	24	0.09375	0.0308483	0.00876449	0.00591133	4	0.557097	AT2G30590	-p94	WRKY21		0.557097	290
NF-YB3-p8	2	22	37	35	0.0625	0.0565553	0.0104608	0.00862069	4	0.552547	AT4G14540	-p8	NF-YB3		0.552547	291
NF-YB2	2	22	64	1	0.0625	0.0565553	0.0180944	0.000246305	4	0.549584	AT5G47640		NF-YB2		0.549584	292
AT3G46600	2	23	53	1	0.0625	0.059126	0.0149845	0.000246305	4	0.547427	AT3G46600				0.547427	293
OZF1-p233	1	17	22	222	0.03125	0.0437018	0.00621996	0.0546798	4	0.543406	AT2G19810	-p233	OZF1		0.543406	294
WRKY49	4	20	16	0	0.125	0.0514139	0.00452361	0	3	0.542812	AT5G43290		WRKY49		0.542812	295
WRKY72-p118	1	46	111	0	0.03125	0.118252	0.0313825	0	3	0.542653	AT5G15130	-p118	WRKY72		0.542653	296
FBH3-p213	2	19	66	19	0.0625	0.0488432	0.0186599	0.0046798	4	0.538731	AT1G51140	-p213	FBH3		0.538731	297
HAM2	3	21	110	0	0.09375	0.0539846	0.0310998	0	3	0.536503	AT5G09740		HAM2		0.536503	298
OFP7	0	0	0	2177	0	0	0	0.536207	1	0.536207	AT2G18500		OFP7		0.536207	299
SCL13-p134	3	17	144	0	0.09375	0.0437018	0.0407125	0	3	0.534493	AT4G17230	-p134	SCL13		0.534493	300
AT2G43140	2	34	96	0	0.0625	0.0874036	0.0271416	0	3	0.531136	AT2G43140				0.531136	301
AT1G76220	0	9	53	561	0	0.0231362	0.0149845	0.138177	3	0.528894	AT1G76220				0.528894	302
MSH6	0	0	0	2134	0	0	0	0.525616	1	0.525616	AT4G02070		MSH6		0.525616	303
AT1G01260-p586	2	22	22	8	0.0625	0.0565553	0.00621996	0.00197044	4	0.508983	AT1G01260	-p586			0.508983	304
AL2	2	22	26	3	0.0625	0.0565553	0.00735086	0.000738916	4	0.50858	AT3G11200		AL2		0.50858	305
CRF7	2	0	9	417	0.0625	0	0.00254453	0.102709	3	0.503262	AT1G22985		CRF7		0.503262	306
AT2G17150	3	23	52	0	0.09375	0.059126	0.0147017	0	3	0.502733	AT2G17150				0.502733	307
AT5G44260-p50	3	10	18	3	0.09375	0.0257069	0.00508906	0.000738916	4	0.50114	AT5G44260	-p50			0.50114	308
HD2C	3	10	11	7	0.09375	0.0257069	0.00310998	0.00172414	4	0.497164	AT5G03740		HD2C		0.497164	309
AT1G52100	0	1	16	643	0	0.00257069	0.00452361	0.158374	3	0.496406	AT1G52100				0.496406	310
HSFA4A-p112	2	3	1	217	0.0625	0.00771208	0.000282725	0.0534483	4	0.495772	AT4G18880	-p112	HSFA4A		0.495772	311
BZIP34	1	39	117	0	0.03125	0.100257	0.0330789	0	3	0.493758	AT2G42380		BZIP34		0.493758	312
CRF2-p49	2	32	68	0	0.0625	0.0822622	0.0192253	0	3	0.491963	AT4G23750	-p49	CRF2		0.491963	313
CRF2-p51	2	32	68	0	0.0625	0.0822622	0.0192253	0	3	0.491963	AT4G23750	-p51	CRF2		0.491552	314
BES1-p179	1	25	82	17	0.03125	0.0642674	0.0231835	0.00418719	4	0.491552	AT1G19350	-p179	BES1		0.491196	315
WRKY6-p241	3	7	33	7	0.09375	0.0179949	0.00932994	0.00172414	4	0.491196	AT1G62300	-p241	WRKY6		0.490545	316
AT1G22190	1	4	56	265	0.03125	0.0102828	0.0158326	0.0652709	4	0.490545	AT1G22190				0.48581	317
HB6	1	35	144	0	0.03125	0.0899743	0.0407125	0	3	0.48581	AT2G22430		HB6		0.482971	318
RAP2.7-p10	1	8	26	250	0.03125	0.0205656	0.00735086	0.0615764	4	0.482971	AT2G28550	-p10	RAP2.7		0.482227	319
HDA3	2	18	26	18	0.0625	0.0462725	0.00735086	0.0044335	4	0.482227	AT3G44750		HDA3		0.480288	320
ATAF1	3	18	71	0	0.09375	0.0462725	0.0200735	0	3	0.480288	AT1G01720		ATAF1		0.478827	321
ARF6	3	21	42	0	0.09375	0.0539846	0.0118745	0	3	0.478827	AT1G30330		ARF6		0.477731	322
CPSF30-p612	0	3	15	598	0	0.00771208	0.00424088	0.147291	3	0.477731	AT1G30460	-p612	CPSF30		0.477222	323
AT4G17900	3	7	25	2	0.09375	0.0179949	0.00706814	0.000492611	4	0.477222	AT4G17900				0.476848	324
NF-YC11-p194	1	17	25	151	0.03125	0.0437018	0.00706814	0.0371921	4	0.476848	AT3G12480	-p194	NF-YC11		0.476518	325
VRN1	3	24	12	0	0.09375	0.0616967	0.00339271	0	3	0.476518	AT3G18990		VRN1		0.474378	326
AT4G36860-p78	3	7	19	6	0.09375	0.0179949	0.00537178	0.00147783	4	0.474378	AT4G36860	-p78			0.470542	327
VOZ1	3	8	10	2	0.09375	0.0205656	0.00282725	0.000492611	4	0.470542	AT1G28520		VOZ1		0.470516	328
AT1G63100	2	18	20	13	0.0625	0.0462725	0.00565451	0.00320197	4	0.470516	AT1G63100				0.469262	329
NAC102	3	18	58	0	0.09375	0.0462725	0.0163981	0	3	0.469262	AT5G63790		NAC102		0.468715	330
AT1G77640	3	3	19	42	0.09375	0.00771208	0.00537178	0.0103448	4	0.468715	AT1G77640				0.468414	331
AT5G64220-p410	3	18	57	0	0.09375	0.0462725	0.0161154	0	3	0.468414	AT5G64220	-p410			0.466659	332
NAC048	2	23	120	0	0.0625	0.059126	0.0339271	0	3	0.466659	AT3G04420		NAC048		0.46661	333
AT1G36060	2	18	27	1	0.0625	0.0462725	0.00763359	0.000246305	4	0.46661	AT1G36060				0.466225	334
HBI1	0	1	0	936	0	0.00257069	0	0.230542	2	0.466225	AT2G18300		HBI1		0.465198	335
AT4G37180-p301	2	26	91	0	0.0625	0.066838	0.025728	0	3	0.465198	AT4G37180	-p301			0.465046	336
CRF10	3	6	12	15	0.09375	0.0154242	0.00339271	0.00369458	4	0.465046	AT1G68550		CRF10		0.461972	337
AT5G06110-p549	2	9	15	104	0.0625	0.0231362	0.00424088	0.0256158	4	0.461972	AT5G06110	-p549			0.461253	338
SCL8	2	17	27	6	0.0625	0.0437018	0.00763359	0.00147783	4	0.461253	AT5G52510		SCL8		0.460937	339
RLT2	3	20	30	0	0.09375	0.0514139	0.00848176	0	3	0.460937	AT5G44180		RLT2		0.459203	340
MYB96	2	11	78	8	0.0625	0.0282776	0.0220526	0.00197044	4	0.459203	AT5G62470		MYB96		0.455756	341
ATL6	0	3	10	574	0	0.00771208	0.00282725	0.141379	3	0.455756	AT3G05200		ATL6		0.454921	342
AT3G45260	3	19	32	0	0.09375	0.0488432	0.00904722	0	3	0.454921	AT3G45260				0.453559	343
TCP14	2	29	50	0	0.0625	0.0745501	0.0141363	0	3	0.453559	AT3G47620		TCP14		0.453417	344
CYP71B7	0	1	0	910	0	0.00257069	0	0.224138	2	0.453417	AT1G13110		CYP71B7		0.452786	345
AT1G62975	3	6	9	6	0.09375	0.0154242	0.00254453	0.00147783	4	0.452786	AT1G62975				0.452013	346
SZF1-p475	0	69	172	0	0	0.177378	0.0486288	0	2	0.452013	AT3G55980	-p475	SZF1		0.45118	347
AT1G77800	1	5	6	272	0.03125	0.0128535	0.00169635	0.0669951	4	0.45118	AT1G77800				0.45106	348
NF-YB3-p4	2	14	20	35	0.0625	0.0359897	0.00565451	0.00862069	4	0.45106	AT4G14540	-p4	NF-YB3		0.450909	349
AT3G24490-p326	1	25	60	1	0.03125	0.0642674	0.0169635	0.000246305	4	0.450909	AT3G24490	-p326			0.449754	350
SDG20-p7	3	18	35	0	0.09375	0.0462725	0.00989539	0	3	0.449754	AT3G03750	-p7	SDG20		0.44946	351
IAA1	2	20	127	0	0.0625	0.0514139	0.0359061	0	3	0.44946	AT4G14560		IAA1		0.449377	352
NPH4-p1160	2	8	60	50	0.0625	0.0205656	0.0169635	0.0123153	4	0.449377	AT5G20730	-p1160	NPH4		0.449227	353
AT4G13040	2	14	48	1	0.0625	0.0359897	0.0135708	0.000246305	4	0.449227	AT4G13040				0.445782	354
PSAD-2	0	9	43	460	0	0.0231362	0.0121572	0.1133	3	0.445782	AT1G03130		PSAD-2		0.443224	355
TGA4	2	27	56	0	0.0625	0.0694087	0.0158326	0	3	0.443224	AT5G10030		TGA4		0.441122	356
MYB4	3	4	16	7	0.09375	0.0102828	0.00452361	0.00172414	4	0.441122	AT4G38620		MYB4		0.439576	357
LHY-p414	3	18	23	0	0.09375	0.0462725	0.00650269	0	3	0.439576	AT1G01060	-p414	LHY		0.438335	358
LHY-p417	3	18	23	0	0.09375	0.0462725	0.00650269	0	3	0.439576	AT1G01060	-p417	LHY		0.431092	359
LHY-p418	3	18	23	0	0.09375	0.0462725	0.00650269	0	3	0.439576	AT1G01060	-p418	LHY		0.429279	360
GATA4	3	13	67	0	0.09375	0.033419	0.0189426	0	3	0.438335	AT3G60530		GATA4		0.427721	361
RAV2-p26	2	15	22	2	0.0625	0.0385604	0.00621996	0.000492611	4	0.431092	AT1G68840	-p26	RAV2		0.425505	362
AT1G05380-p257	0	1	0	861	0	0.00257069	0	0.212069	2	0.429279	AT1G05380	-p257			0.420602	363
BZIP61-p136	2	24	65	0	0.0625	0.0616967	0.0183772	0	3	0.427721	AT3G58120	-p136	BZIP61		0.415675	364
TCP10-p108	2	11	9	53	0.0625	0.0282776	0.00254453	0.0130542	4	0.425505	AT2G31070	-p108	TCP10		0.41492	365
ARF8-p605	3	14	37	0	0.09375	0.0359897	0.0104608	0	3	0.420602	AT5G37020	-p605	ARF8		0.414724	366
NPH4-p1161	1	19	32	60	0.03125	0.0488432	0.00904722	0.0147783	4	0.415675	AT5G20730	-p1161	NPH4		0.413821	367
emb2746	2	23	59	0	0.0625	0.059126	0.0166808	0	3	0.41492	AT5G63420		emb2746		0.412713	368
AT1G76590-p171	2	13	17	12	0.0625	0.033419	0.00480633	0.00295567	4	0.414724	AT1G76590	-p171			0.412613	369
REF6-p972	2	11	37	9	0.0625	0.0282776	0.0104608	0.00221675	4	0.413821	AT3G48430	-p972	REF6		0.412039	370
AT1G21000-p187	1	20	29	50	0.03125	0.0514139	0.00819904	0.0123153	4	0.412713	AT1G21000	-p187			0.409965	371
AT1G01260-p584	0	24	40	262	0	0.0616967	0.011309	0.064532	3	0.412613	AT1G01260	-p584			0.408905	372
TRB2-p112	1	21	62	1	0.03125	0.0539846	0.017529	0.000246305	4	0.412039	AT5G67580	-p112	TRB2		0.407899	373
BIM1-p435	1	21	41	23	0.03125	0.0539846	0.0115917	0.00566502	4	0.409965	AT5G08130	-p435	BIM1		0.407534	374
AT5G63260	2	22	61	0	0.0625	0.0565553	0.0172463	0	3	0.408905	AT5G63260				0.406842	375
AT5G12440-p455	2	20	78	0	0.0625	0.0514139	0.0220526	0	3	0.407899	AT5G12440	-p455			0.405129	376
JMJ14-p32	0	31	196	3	0	0.0796915	0.0554142	0.000738916	3	0.407534	AT4G20400	-p32	JMJ14		0.404267	377
AT4G00238	2	13	17	4	0.0625	0.033419	0.00480633	0.000985222	4	0.406842	AT4G00238				0.403788	378
AT2G31370-p160	2	13	12	8	0.0625	0.033419	0.00339271	0.00197044	4	0.405129	AT2G31370	-p160			0.402276	379
NLP7-p793	2	10	42	4	0.0625	0.0257069	0.0118745	0.000985222	4	0.404267	AT4G24020	-p793	NLP7		0.400423	380
AT3G13040-p431	2	11	29	8	0.0625	0.0282776	0.00819904	0.00197044	4	0.403788	AT3G13040	-p431			0.399438	381
CEJ1	2	24	35	0	0.0625	0.0616967	0.00989539	0	3	0.402276	AT3G50260		CEJ1		0.397877	382
PCL1-p101	2	22	51	0	0.0625	0.0565553	0.014419	0	3	0.400423	AT3G46640	-p101	PCL1		0.396516	383
RAV1-p29	2	8	8	59	0.0625	0.0205656	0.0022618	0.014532	4	0.399438	AT1G13260	-p29	RAV1		0.395866	384
AT1G61730-p113	2	11	29	2	0.0625	0.0282776	0.00819904	0.000492611	4	0.397877	AT1G61730	-p113			0.394349	385
MYBR1	1	32	66	0	0.03125	0.0822622	0.0186599	0	3	0.396516	AT5G67300		MYBR1		0.393402	386
ANL2-p122	2	12	19	1	0.0625	0.0308483	0.00537178	0.000246305	4	0.395866	AT4G00730	-p122	ANL2		0.39335	387
ALY2-p286	1	26	118	0	0.03125	0.066838	0.0333616	0	3	0.394349	AT3G05380	-p286	ALY2		0.393225	388
TLP3	2	19	70	0	0.0625	0.0488432	0.0197908	0	3	0.393402	AT2G47900		TLP3		0.392475	389
AT2G36480	0	0	0	1597	0	0	0	0.39335	1	0.39335	AT2G36480				0.38946	390
BZIP61-p134	3	11	32	0	0.09375	0.0282776	0.00904722	0	3	0.393225	AT3G58120	-p134	BZIP61		0.388694	391
AT2G25650-p233	2	18	78	0	0.0625	0.0462725	0.0220526	0	3	0.392475	AT2G25650	-p233			0.386146	392
ATML1-p28	2	9	38	4	0.0625	0.0231362	0.0107436	0.000985222	4	0.38946	AT4G21750	-p28	ATML1		0.38569	393
OXS2-p541	1	6	34	166	0.03125	0.0154242	0.00961267	0.0408867	4	0.388694	AT2G41900	-p541	OXS2		0.385552	394
AT2G41800	0	1	1	511	0	0.00257069	0.000282725	0.125862	3	0.386146	AT2G41800				0.384875	395
TLP3-p18	2	18	70	0	0.0625	0.0462725	0.0197908	0	3	0.38569	AT2G47900	-p18	TLP3		0.384052	396
DAR4	2	1	1	126	0.0625	0.00257069	0.000282725	0.0310345	4	0.385552	AT5G17890		DAR4		0.383145	397
HB-2-p115	1	15	15	90	0.03125	0.0385604	0.00424088	0.0221675	4	0.384875	AT4G16780	-p115	HB-2		0.382454	398
COL3	1	3	11	219	0.03125	0.00771208	0.00310998	0.0539409	4	0.384052	AT2G24790		COL3		0.381661	399
HB34-p18	2	18	67	0	0.0625	0.0462725	0.0189426	0	3	0.383145	AT3G28920	-p18	HB34		0.381252	400
AT3G08020-p414	2	20	48	0	0.0625	0.0514139	0.0135708	0	3	0.382454	AT3G08020	-p414			0.380188	401
WRKY33	2	8	28	18	0.0625	0.0205656	0.00791631	0.0044335	4	0.381661	AT2G38470		WRKY33		0.380018	402
HB31-p209	2	9	29	6	0.0625	0.0231362	0.00819904	0.00147783	4	0.381252	AT1G14440	-p209	HB31		0.379352	403
HY5-p36	3	7	53	0	0.09375	0.0179949	0.0149845	0	3	0.380188	AT5G11260	-p36	HY5		0.378398	404
OZF1-p199	2	9	7	30	0.0625	0.0231362	0.00197908	0.00738916	4	0.380018	AT2G19810	-p199	OZF1		0.377556	405
TGA9-p118	2	10	13	12	0.0625	0.0257069	0.00367543	0.00295567	4	0.379352	AT1G08320	-p118	TGA9		0.375823	406
GRF8	0	0	1	767	0	0	0.000282725	0.188916	2	0.378398	AT5G65430		GRF8		0.374278	407
REF6-p1025	1	17	40	33	0.03125	0.0437018	0.011309	0.00812808	4	0.377556	AT3G48430	-p1025	REF6		0.373199	408
AT2G38950	1	1	1	243	0.03125	0.00257069	0.000282725	0.0598522	4	0.375823	AT2G38950				0.372012	409
AT1G19020	0	4	12	451	0	0.0102828	0.00339271	0.111084	3	0.374278	AT1G19020				0.369299	410
IDD11	1	19	38	10	0.03125	0.0488432	0.0107436	0.00246305	4	0.373199	AT3G13810		IDD11		0.368515	411
BBX8-p370	2	11	7	1	0.0625	0.0282776	0.00197908	0.000246305	4	0.372012	AT5G48250	-p370	BBX8		0.368417	412
RAP2.7-p78	1	18	48	5	0.03125	0.0462725	0.0135708	0.00123153	4	0.369299	AT2G28550	-p78	RAP2.7		0.368248	413
ZFP3	2	10	13	1	0.0625	0.0257069	0.00367543	0.000246305	4	0.368515	AT5G25160		ZFP3		0.365813	414
bZIP2	2	8	25	8	0.0625	0.0205656	0.00706814	0.00197044	4	0.368417	AT2G18160		bZIP2		0.365792	415
HMGB6	2	2	1	98	0.0625	0.00514139	0.000282725	0.0241379	4	0.368248	AT5G23420		HMGB6		0.364485	416
AT2G03500	1	7	16	153	0.03125	0.0179949	0.00452361	0.0376847	4	0.365813	AT2G03500				0.362858	417
TLP1-p225	2	3	15	69	0.0625	0.00771208	0.00424088	0.0169951	4	0.365792	AT1G76900	-p225	TLP1		0.362284	418
AT5G51980	2	18	45	0	0.0625	0.0462725	0.0127226	0	3	0.364485	AT5G51980				0.362219	419
LHY-p412	0	30	20	155	0	0.0771208	0.00565451	0.0381773	3	0.362858	AT1G01060	-p412	LHY		0.36215	420
AT1G74250	2	9	7	12	0.0625	0.0231362	0.00197908	0.00295567	4	0.362284	AT1G74250				0.36068	421
BT5	3	5	50	0	0.09375	0.0128535	0.0141363	0	3	0.362219	AT4G37610		BT5		0.360598	422
HB23	1	9	12	133	0.03125	0.0231362	0.00339271	0.0327586	4	0.36215	AT5G39760		HB23		0.358241	423
ZAT6	3	7	30	0	0.09375	0.0179949	0.00848176	0	3	0.36068	AT5G04340		ZAT6		0.357329	424
AT5G54630-p104	2	10	6	1	0.0625	0.0257069	0.00169635	0.000246305	4	0.360598	AT5G54630	-p104			0.35109	425
ANL2-p111	1	19	30	4	0.03125	0.0488432	0.00848176	0.000985222	4	0.358241	AT4G00730	-p111	ANL2		0.35094	426
AT2G18900	0	1	1	472	0	0.00257069	0.000282725	0.116256	3	0.357329	AT2G18900				0.350915	427
AT1G68920-p215	2	3	2	69	0.0625	0.00771208	0.000565451	0.0169951	4	0.35109	AT1G68920	-p215			0.34913	428
HB-1-p1039	1	14	42	35	0.03125	0.0359897	0.0118745	0.00862069	4	0.35094	AT1G28420	-p1039	HB-1		0.346435	429
AT3G11100	2	18	29	0	0.0625	0.0462725	0.00819904	0	3	0.350915	AT3G11100				0.346208	430
GT2-p5	1	17	41	3	0.03125	0.0437018	0.0115917	0.000738916	4	0.34913	AT1G76890	-p5	GT2		0.345689	431
AL5	2	5	25	17	0.0625	0.0128535	0.00706814	0.00418719	4	0.346435	AT5G20510		AL5		0.344556	432
NF-YB8	0	36	46	40	0	0.092545	0.0130054	0.00985222	3	0.346208	AT2G37060		NF-YB8		0.342365	433
BLH2-p616	1	22	97	0	0.03125	0.0565553	0.0274244	0	3	0.345689	AT4G36870	-p616	BLH2		0.342351	434
BLH2-p617	1	22	97	0	0.03125	0.0565553	0.0274244	0	3	0.345689	AT4G36870	-p617	BLH2		0.341644	435
OZF2-p271	2	8	10	1	0.0625	0.0205656	0.00282725	0.000246305	4	0.344556	AT4G29190	-p271	OZF2		0.341271	436
AT1G07128	0	0	0	1390	0	0	0	0.342365	1	0.342365	AT1G07128				0.338857	437
OXS2-p613	0	34	91	4	0	0.0874036	0.025728	0.000985222	3	0.342351	AT2G41900	-p613	OXS2		0.337666	438
RTFL16	0	25	172	4	0	0.0642674	0.0486288	0.000985222	3	0.341644	AT3G25717		RTFL16		0.336931	439
HB31-p194	2	14	54	0	0.0625	0.0359897	0.0152672	0	3	0.341271	AT1G14440	-p194	HB31		0.336701	440
AT3G13040-p55	1	5	33	127	0.03125	0.0128535	0.00932994	0.0312808	4	0.338857	AT3G13040	-p55			0.335792	441
AT1G64620-p35	2	7	13	1	0.0625	0.0179949	0.00367543	0.000246305	4	0.337666	AT1G64620	-p35			0.33437	442
PI	3	7	2	0	0.09375	0.0179949	0.000565451	0	3	0.336931	AT5G20240		PI		0.332533	443
TCX2-p96	2	4	22	21	0.0625	0.0102828	0.00621996	0.00517241	4	0.336701	AT4G14770	-p96	TCX2		0.331996	444
E2F1-p379	2	4	9	35	0.0625	0.0102828	0.00254453	0.00862069	4	0.335792	AT5G22220	-p379	E2F1		0.331547	445
MYB20	2	4	6	37	0.0625	0.0102828	0.00169635	0.0091133	4	0.33437	AT1G66230		MYB20		0.330235	446
GPRI1	3	5	15	0	0.09375	0.0128535	0.00424088	0	3	0.332533	AT2G20570		GPRI1		0.32616	447
BIM1-p429	0	14	8	294	0	0.0359897	0.0022618	0.0724138	3	0.331996	AT5G08130	-p429	BIM1		0.324536	448
CIA2	2	6	1	19	0.0625	0.0154242	0.000282725	0.0046798	4	0.331547	AT5G57180		CIA2		0.322319	449
AT5G16470-p74	2	5	22	4	0.0625	0.0128535	0.00621996	0.000985222	4	0.330235	AT5G16470	-p74			0.319752	450
WRKY72-p12	2	16	18	0	0.0625	0.0411311	0.00508906	0	3	0.32616	AT5G15130	-p12	WRKY72		0.319549	451
NADK1	0	2	9	408	0	0.00514139	0.00254453	0.100493	3	0.324536	AT3G21070		NADK1		0.316688	452
AT1G32360	1	12	7	67	0.03125	0.0308483	0.00197908	0.0165025	4	0.322319	AT1G32360				0.314548	453
ABF4	2	10	65	0	0.0625	0.0257069	0.0183772	0	3	0.319752	AT3G19290		ABF4		0.314515	454
PIL5	1	10	48	38	0.03125	0.0257069	0.0135708	0.00935961	4	0.319549	AT2G20180		PIL5		0.3133	455
AT1G09250	0	1	1	417	0	0.00257069	0.000282725	0.102709	3	0.316688	AT1G09250				0.312448	456
SDG29-p475	2	5	9	3	0.0625	0.0128535	0.00254453	0.000738916	4	0.314548	AT5G53430	-p475	SDG29		0.310067	457
KAPP	1	16	16	7	0.03125	0.0411311	0.00452361	0.00172414	4	0.314515	AT5G19280		KAPP		0.3093	458
AT2G36430	0	0	0	1272	0	0	0	0.3133	1	0.3133	AT2G36430				0.30576	459
HSFB3	0	5	18	350	0	0.0128535	0.00508906	0.0862069	3	0.312448	AT2G41690		HSFB3		0.304141	460
SRC2	0	1	0	619	0	0.00257069	0	0.152463	2	0.310067	AT1G09070		SRC2		0.299632	461
AT2G41380	0	5	23	340	0	0.0128535	0.00650269	0.0837438	3	0.3093	AT2G41380				0.298961	462
TMO6	1	16	10	5	0.03125	0.0411311	0.00282725	0.00123153	4	0.30576	AT5G60200		TMO6		0.29818	463
TCX2-p95	1	12	31	21	0.03125	0.0308483	0.00876449	0.00517241	4	0.304141	AT4G14770	-p95	TCX2		0.297381	464
SPL3	2	13	14	0	0.0625	0.033419	0.00395816	0	3	0.299632	AT2G33810		SPL3		0.296554	465
ZFN1-p184	1	21	51	0	0.03125	0.0539846	0.014419	0	3	0.298961	AT3G02830	-p184	ZFN1		0.294385	466
EBS	2	3	4	13	0.0625	0.00771208	0.0011309	0.00320197	4	0.29818	AT4G22140		EBS		0.294093	467
SUVH4-p69	2	2	15	10	0.0625	0.00514139	0.00424088	0.00246305	4	0.297381	AT5G13960	-p69	SUVH4		0.293804	468
MYC2-p330	0	33	40	11	0	0.0848329	0.011309	0.00270936	3	0.296554	AT1G32640	-p330	MYC2		0.292829	469
RLT2-p1470	2	11	26	0	0.0625	0.0282776	0.00735086	0	3	0.294385	AT5G44180	-p1470	RLT2		0.292601	470
AT3G48440-p268	2	3	3	10	0.0625	0.00771208	0.000848176	0.00246305	4	0.294093	AT3G48440	-p268			0.291071	471
RD26	1	14	15	8	0.03125	0.0359897	0.00424088	0.00197044	4	0.293804	AT4G27410		RD26		0.290846	472
AT3G23170	0	31	236	0	0	0.0796915	0.0667232	0	2	0.292829	AT3G23170				0.2903	473
CBF2	2	2	16	4	0.0625	0.00514139	0.00452361	0.000985222	4	0.292601	AT4G25470		CBF2		0.289886	474
BHLH100	1	14	3	19	0.03125	0.0359897	0.000848176	0.0046798	4	0.291071	AT2G41240		BHLH100		0.28837	475
AT4G37180-p320	2	3	1	9	0.0625	0.00771208	0.000282725	0.00221675	4	0.290846	AT4G37180	-p320			0.287934	476
HYH	1	14	18	1	0.03125	0.0359897	0.00508906	0.000246305	4	0.2903	AT3G17609		HYH		0.287581	477
MYB48	1	1	0	255	0.03125	0.00257069	0	0.0628079	3	0.289886	AT3G46130		MYB48		0.286211	478
AT5G58620-p435	2	10	28	0	0.0625	0.0257069	0.00791631	0	3	0.28837	AT5G58620	-p435			0.285825	479
HB34-p20	1	21	38	0	0.03125	0.0539846	0.0107436	0	3	0.287934	AT3G28920	-p20	HB34		0.285081	480
MYBR1-p118	0	27	50	50	0	0.0694087	0.0141363	0.0123153	3	0.287581	AT5G67300	-p118	MYBR1		0.283296	481
AT5G61890	2	3	3	2	0.0625	0.00771208	0.000848176	0.000492611	4	0.286211	AT5G61890				0.28202	482
PCL1-p84	2	10	25	0	0.0625	0.0257069	0.00706814	0	3	0.285825	AT3G46640	-p84	PCL1		0.281071	483
AT1G68920-p218	2	3	2	2	0.0625	0.00771208	0.000565451	0.000492611	4	0.285081	AT1G68920	-p218			0.280301	484
AT4G29000-p111	1	4	13	104	0.03125	0.0102828	0.00367543	0.0256158	4	0.283296	AT4G29000	-p111			0.280049	485
AT1G07400	0	0	0	1145	0	0	0	0.28202	1	0.28202	AT1G07400				0.279004	486
AT3G52250	1	20	39	0	0.03125	0.0514139	0.0110263	0	3	0.281071	AT3G52250				0.275833	487
WRKY57	1	21	29	0	0.03125	0.0539846	0.00819904	0	3	0.280301	AT1G69310		WRKY57		0.275647	488
ABCG1	0	0	0	1137	0	0	0	0.280049	1	0.280049	AT2G39350		ABCG1		0.275352	489
AT2G30960	0	1	1	366	0	0.00257069	0.000282725	0.0901478	3	0.279004	AT2G30960				0.275055	490
RAP2.7-p13	1	11	29	5	0.03125	0.0282776	0.00819904	0.00123153	4	0.275833	AT2G28550	-p13	RAP2.7		0.27313	491
TGA9-p123	2	10	13	0	0.0625	0.0257069	0.00367543	0	3	0.275647	AT1G08320	-p123	TGA9		0.270558	492
AT2G02060	2	1	2	13	0.0625	0.00257069	0.000565451	0.00320197	4	0.275352	AT2G02060				0.27033	493
OZF2-p198	1	19	41	0	0.03125	0.0488432	0.0115917	0	3	0.275055	AT4G29190	-p198	OZF2		0.269887	494
CYP71B24	0	4	6	321	0	0.0102828	0.00169635	0.079064	3	0.27313	AT3G26230		CYP71B24		0.268264	495
EICBP.B-p337	2	10	7	0	0.0625	0.0257069	0.00197908	0	3	0.270558	AT5G09410	-p337	EICBP.B		0.268014	496
HSFB3-p228	0	5	18	293	0	0.0128535	0.00508906	0.0721675	3	0.27033	AT2G41690	-p228	HSFB3		0.267186	497
AT3G48440-p269	1	18	44	0	0.03125	0.0462725	0.0124399	0	3	0.269887	AT3G48440	-p269			0.26703	498
PARVUS	0	3	5	326	0	0.00771208	0.00141363	0.0802956	3	0.268264	AT1G19300		PARVUS		0.265391	499
DAG1	2	10	4	0	0.0625	0.0257069	0.0011309	0	3	0.268014	AT3G61850		DAG1		0.2641	500
CDF3	1	16	59	0	0.03125	0.0411311	0.0166808	0	3	0.267186	AT3G47500		CDF3		0.263558	501
NF-YB8-p22	0	18	17	154	0	0.0462725	0.00480633	0.037931	3	0.26703	AT2G37060	-p22	NF-YB8		0.263191	502
AT-HSFB2B	2	9	10	0	0.0625	0.0231362	0.00282725	0	3	0.265391	AT4G11660		AT-HSFB2B		0.263127	503
AT5G63260-p247	1	9	22	22	0.03125	0.0231362	0.00621996	0.00541872	4	0.2641	AT5G63260	-p247			0.262846	504
GNC	1	13	82	0	0.03125	0.033419	0.0231835	0	3	0.263558	AT5G56860		GNC		0.262808	505
OXS2-p566	1	9	9	36	0.03125	0.0231362	0.00254453	0.008867	4	0.263191	AT2G41900	-p566	OXS2		0.262631	506
PPa5	0	0	1	533	0	0	0.000282725	0.131281	2	0.263127	AT4G01480		PPa5		0.261818	507
BBX8-p372	2	9	7	0	0.0625	0.0231362	0.00197908	0	3	0.262846	AT5G48250	-p372	BBX8		0.261673	508
MAP70-4	0	0	0	1067	0	0	0	0.262808	1	0.262808	AT1G14840		MAP70-4		0.259852	509
OBP3	1	12	90	0	0.03125	0.0308483	0.0254453	0	3	0.262631	AT3G55370		OBP3		0.258965	510
MBF1B-p38	1	12	11	1	0.03125	0.0308483	0.00310998	0.000246305	4	0.261818	AT3G58680	-p38	MBF1B		0.258154	511
REF6-p1124	1	12	10	2	0.03125	0.0308483	0.00282725	0.000492611	4	0.261673	AT3G48430	-p1124	REF6		0.256673	512
ARF19-p1083	0	0	0	1055	0	0	0	0.259852	1	0.259852	AT1G19220	-p1083	ARF19		0.256159	513
KAPP-p528	1	8	10	41	0.03125	0.0205656	0.00282725	0.0100985	4	0.258965	AT5G19280	-p528	KAPP		0.254739	514
TCP9	1	9	112	0	0.03125	0.0231362	0.0316653	0	3	0.258154	AT2G45680		TCP9		0.254674	515
IAA14	2	6	27	0	0.0625	0.0154242	0.00763359	0	3	0.256673	AT4G14550		IAA14		0.252062	516
HB34-p309	1	16	46	0	0.03125	0.0411311	0.0130054	0	3	0.256159	AT3G28920	-p309	HB34		0.251478	517
AT1G20823	0	3	30	279	0	0.00771208	0.00848176	0.0687192	3	0.254739	AT1G20823				0.251447	518
AT2G33710-p153	0	30	24	4	0	0.0771208	0.00678541	0.000985222	3	0.254674	AT2G33710	-p153			0.250815	519
AT1G14580	1	9	7	27	0.03125	0.0231362	0.00197908	0.00665025	4	0.252062	AT1G14580				0.250595	520
THI2.2	0	0	0	1021	0	0	0	0.251478	1	0.251478	AT5G36910		THI2.2		0.249931	521
PMH2	0	1	0	500	0	0.00257069	0	0.123153	2	0.251447	AT3G22330		PMH2		0.24904	522
AT4G14720-p228	2	7	11	0	0.0625	0.0179949	0.00310998	0	3	0.250815	AT4G14720	-p228			0.248843	523
HDG7	2	7	11	0	0.0625	0.0179949	0.00310998	0	3	0.250815	AT5G52170		HDG7		0.248604	524
AT5G57785	0	18	83	56	0	0.0462725	0.0234662	0.0137931	3	0.250595	AT5G57785				0.24827	525
GT2-p390	1	6	8	55	0.03125	0.0154242	0.0022618	0.0135468	4	0.249931	AT1G76890	-p390	GT2		0.248197	526
VIP1	2	6	18	0	0.0625	0.0154242	0.00508906	0	3	0.24904	AT1G43700		VIP1		0.247558	527
IAA5	1	10	9	11	0.03125	0.0257069	0.00254453	0.00270936	4	0.248843	AT1G15580		IAA5		0.246725	528
AT3G51950-p358	1	17	28	0	0.03125	0.0437018	0.00791631	0	3	0.248604	AT3G51950	-p358			0.246552	529
HDG1-p88	2	7	8	0	0.0625	0.0179949	0.0022618	0	3	0.24827	AT3G61150	-p88	HDG1		0.246254	530
WRKY30	1	8	24	14	0.03125	0.0205656	0.00678541	0.00344828	4	0.248197	AT5G24110		WRKY30		0.24532	531
MPK7	0	1	4	320	0	0.00257069	0.0011309	0.0788177	3	0.247558	AT2G18170		MPK7		0.244465	532
AT2G03500-p147	1	5	16	53	0.03125	0.0128535	0.00452361	0.0130542	4	0.246725	AT2G03500	-p147			0.243763	533
MAML-4	0	0	0	1001	0	0	0	0.246552	1	0.246552	AT1G18500		MAML-4		0.243181	534
PC-MYB1-p873	0	28	34	2	0	0.0719794	0.00961267	0.000492611	3	0.246254	AT4G32730	-p873	PC-MYB1		0.242874	535
AT3G63070	0	0	0	996	0	0	0	0.24532	1	0.24532	AT3G63070				0.241988	536
BES1-p223	1	10	6	10	0.03125	0.0257069	0.00169635	0.00246305	4	0.244465	AT1G19350	-p223	BES1		0.241406	537
MYB31	1	6	13	43	0.03125	0.0154242	0.00367543	0.0105911	4	0.243763	AT1G74650		MYB31		0.241253	538
NF-YC11-p219	2	7	2	0	0.0625	0.0179949	0.000565451	0	3	0.243181	AT3G12480	-p219	NF-YC11		0.240558	539
RGL3	1	3	9	78	0.03125	0.00771208	0.00254453	0.0192118	4	0.242874	AT5G17490		RGL3		0.239726	540
LOV1	1	9	19	3	0.03125	0.0231362	0.00537178	0.000738916	4	0.241988	AT2G02450		LOV1		0.23971	541
AT4G00238-p96	2	6	9	0	0.0625	0.0154242	0.00254453	0	3	0.241406	AT4G00238	-p96			0.23967	542
WRKY72-p174	2	6	9	0	0.0625	0.0154242	0.00254453	0	3	0.241406	AT5G15130	-p174	WRKY72		0.239117	543
MYB45	1	10	11	1	0.03125	0.0257069	0.00310998	0.000246305	4	0.241253	AT3G48920		MYB45		0.238705	544
AT5G16680-p398	2	6	8	0	0.0625	0.0154242	0.0022618	0	3	0.240558	AT5G16680	-p398			0.238199	545
LUH-p339	1	9	17	3	0.03125	0.0231362	0.00480633	0.000738916	4	0.239726	AT2G32700	-p339	LUH		0.238034	546
OZF2-p187	2	6	7	0	0.0625	0.0154242	0.00197908	0	3	0.23971	AT4G29190	-p187	OZF2		0.238013	547
AN3-p193	1	7	9	33	0.03125	0.0179949	0.00254453	0.00812808	4	0.23967	AT5G28640	-p193	AN3		0.237165	548
AT3G52250-p1459	1	15	35	0	0.03125	0.0385604	0.00989539	0	3	0.239117	AT3G52250	-p1459			0.237087	549
WRKY70	2	4	24	0	0.0625	0.0102828	0.00678541	0	3	0.238705	AT3G56400		WRKY70		0.235882	550
WRKY61	1	8	23	5	0.03125	0.0205656	0.00650269	0.00123153	4	0.238199	AT1G18860		WRKY61		0.23557	551
AL7-p17	1	12	61	0	0.03125	0.0308483	0.0172463	0	3	0.238034	AT1G14510	-p17	AL7		0.234511	552
maMYB-p104	2	6	5	0	0.0625	0.0154242	0.00141363	0	3	0.238013	AT5G45420	-p104	maMYB		0.233694	553
NLP7-p765	2	6	4	0	0.0625	0.0154242	0.0011309	0	3	0.237165	AT4G24020	-p765	NLP7		0.231562	554
NAC047	2	5	13	0	0.0625	0.0128535	0.00367543	0	3	0.237087	AT3G04070		NAC047		0.231484	555
BEL10	1	17	13	0	0.03125	0.0437018	0.00367543	0	3	0.235882	AT1G19700		BEL10		0.229866	556
NLP7-p807	1	9	2	16	0.03125	0.0231362	0.000565451	0.00394089	4	0.23557	AT4G24020	-p807	NLP7		0.229453	557
WRKY26	2	6	0	1	0.0625	0.0154242	0	0.000246305	3	0.234511	AT5G07100		WRKY26		0.22931	558
SDG29	2	5	9	0	0.0625	0.0128535	0.00254453	0	3	0.233694	AT5G53430		SDG29		0.229167	559
AL2-p149	1	16	17	0	0.03125	0.0411311	0.00480633	0	3	0.231562	AT3G11200	-p149	AL2		0.228571	560
AT5G44260-p216	1	15	26	0	0.03125	0.0385604	0.00735086	0	3	0.231484	AT5G44260	-p216			0.227586	561
PCL1-p97	1	16	15	0	0.03125	0.0411311	0.00424088	0	3	0.229866	AT3G46640	-p97	PCL1		0.227243	562
LUH-p336	2	5	4	0	0.0625	0.0128535	0.0011309	0	3	0.229453	AT2G32700	-p336	LUH		0.22683	563
AT3G27970	2	5	4	0	0.0625	0.0128535	0.0011309	0	3	0.229453	AT3G27970				0.226703	564
HAM3	2	5	4	0	0.0625	0.0128535	0.0011309	0	3	0.229453	AT4G00150		HAM3		0.226673	565
E2F3-p91	0	0	0	931	0	0	0	0.22931	1	0.22931	AT2G36010	-p91	E2F3		0.226599	566
WAT1	0	18	83	27	0	0.0462725	0.0234662	0.00665025	3	0.229167	AT1G75500		WAT1		0.225945	567
ARO2	0	0	0	928	0	0	0	0.228571	1	0.228571	AT5G66200		ARO2		0.225625	568
AT1G18980	0	0	0	924	0	0	0	0.227586	1	0.227586	AT1G18980				0.22487	569
TCP14-p193	1	15	21	0	0.03125	0.0385604	0.00593723	0	3	0.227243	AT3G47620	-p193	TCP14		0.22438	570
AT5G16680-p382	2	4	10	0	0.0625	0.0102828	0.00282725	0	3	0.22683	AT5G16680	-p382			0.224211	571
RAP2.12	1	9	2	7	0.03125	0.0231362	0.000565451	0.00172414	4	0.226703	AT1G53910		RAP2.12		0.224163	572
ADAP	1	3	6	65	0.03125	0.00771208	0.00169635	0.0160099	4	0.226673	AT1G16060		ADAP		0.223106	573
AT3G02890	1	8	11	7	0.03125	0.0205656	0.00310998	0.00172414	4	0.226599	AT3G02890				0.22266	574
AT1G75710-p130	1	3	1	70	0.03125	0.00771208	0.000282725	0.0172414	4	0.225945	AT1G75710	-p130			0.222589	575
MBD9	1	16	10	0	0.03125	0.0411311	0.00282725	0	3	0.225625	AT3G01460		MBD9		0.222511	576
HY5-p167	1	5	8	40	0.03125	0.0128535	0.0022618	0.00985222	4	0.22487	AT5G11260	-p167	HY5		0.222154	577
AT1G53430	0	15	21	123	0	0.0385604	0.00593723	0.0302956	3	0.22438	AT1G53430				0.221997	578
AT4G00990	0	38	51	0	0	0.0976864	0.014419	0	2	0.224211	AT4G00990				0.221182	579
ZF3	1	7	4	23	0.03125	0.0179949	0.0011309	0.00566502	4	0.224163	AT5G43170		ZF3		0.221062	580
DDL-p5	0	21	66	7	0	0.0539846	0.0186599	0.00172414	3	0.223106	AT3G20550	-p5	DDL		0.219809	581
AT1G74458	0	0	0	904	0	0	0	0.22266	1	0.22266	AT1G74458				0.219531	582
TGA10-p107	2	4	5	0	0.0625	0.0102828	0.00141363	0	3	0.222589	AT5G06839	-p107	TGA10		0.217908	583
AT2G44430	2	3	14	0	0.0625	0.00771208	0.00395816	0	3	0.222511	AT2G44430				0.217457	584
SPL14-p372	1	15	15	0	0.03125	0.0385604	0.00424088	0	3	0.222154	AT1G20980	-p372	SPL14		0.217422	585
TCX2-p90	1	13	33	0	0.03125	0.033419	0.00932994	0	3	0.221997	AT4G14770	-p90	TCX2		0.216633	586
AGP1	0	0	0	898	0	0	0	0.221182	1	0.221182	AT5G64310		AGP1		0.215913	587
AT-HSFB2B-p297	1	7	3	21	0.03125	0.0179949	0.000848176	0.00517241	4	0.221062	AT4G11660	-p297	AT-HSFB2B		0.215566	588
HB-8	2	1	29	0	0.0625	0.00257069	0.00819904	0	3	0.219809	AT4G32880		HB-8		0.213437	589
DOF2-p95	1	14	21	0	0.03125	0.0359897	0.00593723	0	3	0.219531	AT3G21270	-p95	DOF2		0.212334	590
ERD10	0	3	4	259	0	0.00771208	0.0011309	0.0637931	3	0.217908	AT1G20450		ERD10		0.212333	591
FNR2	0	1	0	431	0	0.00257069	0	0.106158	2	0.217457	AT1G20020		FNR2		0.21174	592
AT3G51120-p1192	2	3	8	0	0.0625	0.00771208	0.0022618	0	3	0.217422	AT3G51120	-p1192			0.211583	593
AT5G57887	0	1	5	277	0	0.00257069	0.00141363	0.0682266	3	0.216633	AT5G57887				0.211484	594
AT5G12440-p459	1	7	15	2	0.03125	0.0179949	0.00424088	0.000492611	4	0.215913	AT5G12440	-p459			0.21056	595
PRA1.F1	0	1	2	279	0	0.00257069	0.000565451	0.0687192	3	0.215566	AT1G17700		PRA1.F1		0.210503	596
NAC036	1	12	32	0	0.03125	0.0308483	0.00904722	0	3	0.213437	AT2G17040		NAC036		0.210411	597
AT4G38900-p194	1	8	1	4	0.03125	0.0205656	0.000282725	0.000985222	4	0.212334	AT4G38900	-p194			0.20971	598
PTF1	2	3	2	0	0.0625	0.00771208	0.000565451	0	3	0.212333	AT3G02150		PTF1		0.209421	599
PTF1-p331	2	3	2	0	0.0625	0.00771208	0.000565451	0	3	0.212333	AT3G02150	-p331	PTF1		0.208361	600
BBX17	1	12	30	0	0.03125	0.0308483	0.00848176	0	3	0.21174	AT1G49130		BBX17		0.208348	601
PIL5-p194	1	10	48	0	0.03125	0.0257069	0.0135708	0	3	0.211583	AT2G20180	-p194	PIL5		0.208169	602
VRN1-p176	2	3	1	0	0.0625	0.00771208	0.000282725	0	3	0.211484	AT3G18990	-p176	VRN1		0.208068	603
AT4G27900-p17	2	3	1	0	0.0625	0.00771208	0.000282725	0	3	0.211484	AT4G27900	-p17			0.207699	604
HSF3	2	3	1	0	0.0625	0.00771208	0.000282725	0	3	0.211484	AT5G16820		HSF3		0.206727	605
WRKY27-p86	2	3	1	0	0.0625	0.00771208	0.000282725	0	3	0.211484	AT5G52830	-p86	WRKY27		0.206573	606
GSTF9	0	1	0	417	0	0.00257069	0	0.102709	2	0.21056	AT2G30860		GSTF9		0.206317	607
AT1G69160	0	1	3	271	0	0.00257069	0.000848176	0.0667488	3	0.210503	AT1G69160				0.206138	608
AT4G25210	1	6	14	8	0.03125	0.0154242	0.00395816	0.00197044	4	0.210411	AT4G25210				0.205544	609
KAN-p314	2	2	8	0	0.0625	0.00514139	0.0022618	0	3	0.20971	AT5G16560	-p314	KAN		0.205491	610
TRFL5	0	22	46	1	0	0.0565553	0.0130054	0.000246305	3	0.209421	AT1G15720		TRFL5		0.204555	611
TLP1-p317	0	7	13	194	0	0.0179949	0.00367543	0.0477833	3	0.208361	AT1G76900	-p317	TLP1		0.204373	612
AT1G22810-p3	1	12	26	0	0.03125	0.0308483	0.00735086	0	3	0.208348	AT1G22810	-p3			0.203369	613
HMGB1-p129	0	34	59	0	0	0.0874036	0.0166808	0	2	0.208169	AT3G51880	-p129	HMGB1		0.202531	614
AT5G52547	0	1	1	270	0	0.00257069	0.000282725	0.0665025	3	0.208068	AT5G52547				0.20197	615
BLH3-p313	0	22	37	9	0	0.0565553	0.0104608	0.00221675	3	0.207699	AT1G75410	-p313	BLH3		0.20174	616
HSFB4	1	6	9	10	0.03125	0.0154242	0.00254453	0.00246305	4	0.206727	AT1G46264		HSFB4		0.201624	617
BZIP25-p208	1	11	33	0	0.03125	0.0282776	0.00932994	0	3	0.206573	AT3G54620	-p208	BZIP25		0.200081	618
AT4G32800	2	2	4	0	0.0625	0.00514139	0.0011309	0	3	0.206317	AT4G32800				0.197757	619
AT5G16680-p399	2	2	4	0	0.0625	0.00514139	0.0011309	0	3	0.206317	AT5G16680	-p399			0.197686	620
HAM2	1	7	2	7	0.03125	0.0179949	0.000565451	0.00172414	4	0.206138	AT3G60630		HAM2		0.197467	621
AT5G11070	0	2	2	255	0	0.00514139	0.000565451	0.0628079	3	0.205544	AT5G11070				0.197243	622
MYC2-p425	1	5	17	10	0.03125	0.0128535	0.00480633	0.00246305	4	0.205491	AT1G32640	-p425	MYC2		0.196908	623
AT4G00270	0	21	45	6	0	0.0539846	0.0127226	0.00147783	3	0.204555	AT4G00270				0.196814	624
AT1G35190	0	1	1	265	0	0.00257069	0.000282725	0.0652709	3	0.204373	AT1G35190				0.196695	625
BIM1-p122	1	6	13	2	0.03125	0.0154242	0.00367543	0.000492611	4	0.203369	AT5G08130	-p122	BIM1		0.196245	626
PUP18	0	2	15	236	0	0.00514139	0.00424088	0.0581281	3	0.202531	AT1G57990		PUP18		0.196089	627
CYP71B23	0	0	0	820	0	0	0	0.20197	1	0.20197	AT3G26210		CYP71B23		0.195304	628
PIP1A	0	2	1	251	0	0.00514139	0.000282725	0.0618227	3	0.20174	AT3G61430		PIP1A		0.194876	629
AT1G11362	0	0	2	407	0	0	0.000565451	0.100246	2	0.201624	AT1G11362				0.194698	630
tny	1	7	1	2	0.03125	0.0179949	0.000282725	0.000492611	4	0.200081	AT5G25810		tny		0.19462	631
IDD1-p51	2	1	3	0	0.0625	0.00257069	0.000848176	0	3	0.197757	AT5G66730	-p51	IDD1		0.194474	632
AT2G19710	0	2	18	226	0	0.00514139	0.00508906	0.055665	3	0.197686	AT2G19710				0.194089	633
BR6OX2	0	24	131	0	0	0.0616967	0.037037	0	2	0.197467	AT3G30180		BR6OX2		0.191149	634
AT5G63260-p182	1	11	22	0	0.03125	0.0282776	0.00621996	0	3	0.197243	AT5G63260	-p182			0.190809	635
AIB	2	1	2	0	0.0625	0.00257069	0.000565451	0	3	0.196908	AT2G46510		AIB		0.190394	636
ACS7	0	13	106	9	0	0.033419	0.0299689	0.00221675	3	0.196814	AT4G26200		ACS7		0.189813	637
GBF6	1	6	1	9	0.03125	0.0154242	0.000282725	0.00221675	4	0.196695	AT4G34590		GBF6		0.1892	638
AT3G51350	0	1	1	254	0	0.00257069	0.000282725	0.0625616	3	0.196245	AT3G51350				0.188768	639
AT1G01260-p588	0	19	14	51	0	0.0488432	0.00395816	0.0125616	3	0.196089	AT1G01260	-p588			0.188133	640
AT1G71520	1	1	0	127	0.03125	0.00257069	0	0.0312808	3	0.195304	AT1G71520				0.187834	641
pEARLI4	0	1	2	251	0	0.00257069	0.000565451	0.0618227	3	0.194876	AT2G20960		pEARLI4		0.186251	642
LBD39	1	11	19	0	0.03125	0.0282776	0.00537178	0	3	0.194698	AT4G37540		LBD39		0.185675	643
AT3G51950-p359	1	10	28	0	0.03125	0.0257069	0.00791631	0	3	0.19462	AT3G51950	-p359			0.185139	644
HDG2-p53	1	5	9	8	0.03125	0.0128535	0.00254453	0.00197044	4	0.194474	AT1G05230	-p53	HDG2		0.185006	645
AT2G37950	0	0	0	788	0	0	0	0.194089	1	0.194089	AT2G37950				0.184065	646
GBF4	1	9	33	0	0.03125	0.0231362	0.00932994	0	3	0.191149	AT1G03970		GBF4		0.183744	647
ARF2	1	2	13	31	0.03125	0.00514139	0.00367543	0.00763547	4	0.190809	AT5G62000		ARF2		0.183471	648
ASIL1	1	4	11	12	0.03125	0.0102828	0.00310998	0.00295567	4	0.190394	AT1G54060		ASIL1		0.182745	649
AT1G72940	0	1	3	243	0	0.00257069	0.000848176	0.0598522	3	0.189813	AT1G72940				0.181919	650
AT1G70000	0	3	5	219	0	0.00771208	0.00141363	0.0539409	3	0.1892	AT1G70000				0.181819	651
CLH1	0	2	4	230	0	0.00514139	0.0011309	0.0566502	3	0.188768	AT1G19670		CLH1		0.181773	652
CRK41	0	3	2	221	0	0.00771208	0.000565451	0.0544335	3	0.188133	AT4G00970		CRK41		0.181638	653
GATA7	1	10	20	0	0.03125	0.0257069	0.00565451	0	3	0.187834	AT4G36240		GATA7		0.180437	654
IAA7	1	2	2	39	0.03125	0.00514139	0.000565451	0.00960591	4	0.186251	AT3G23050		IAA7		0.180201	655
AT1G68920-p220	1	1	1	50	0.03125	0.00257069	0.000282725	0.0123153	4	0.185675	AT1G68920	-p220			0.179556	656
AT2G21530-p73	0	18	52	3	0	0.0462725	0.0147017	0.000738916	3	0.185139	AT2G21530	-p73			0.179354	657
GAE1	0	4	11	196	0	0.0102828	0.00310998	0.0482759	3	0.185006	AT4G30440		GAE1		0.179353	658
AT1G63480	0	6	10	175	0	0.0154242	0.00282725	0.0431034	3	0.184065	AT1G63480				0.179064	659
AT3G54000	0	0	0	746	0	0	0	0.183744	1	0.183744	AT3G54000				0.177094	660
AT1G35350	0	8	46	112	0	0.0205656	0.0130054	0.0275862	3	0.183471	AT1G35350				0.176684	661
WRKY72-p120	1	10	14	0	0.03125	0.0257069	0.00395816	0	3	0.182745	AT5G15130	-p120	WRKY72		0.17652	662
STP7	0	0	2	367	0	0	0.000565451	0.0903941	2	0.181919	AT4G02050		STP7		0.176018	663
bZIP6	1	9	22	0	0.03125	0.0231362	0.00621996	0	3	0.181819	AT2G22850		bZIP6		0.17596	664
AT3G59210	0	0	0	738	0	0	0	0.181773	1	0.181773	AT3G59210				0.175112	665
AT1G77800-p1221	1	4	5	10	0.03125	0.0102828	0.00141363	0.00246305	4	0.181638	AT1G77800	-p1221			0.174596	666
WRKY6-p238	1	3	20	2	0.03125	0.00771208	0.00565451	0.000492611	4	0.180437	AT1G62300	-p238	WRKY6		0.174428	667
MYC2-p420	1	10	11	0	0.03125	0.0257069	0.00310998	0	3	0.180201	AT1G32640	-p420	MYC2		0.174172	668
ASIL1-p358	1	4	11	1	0.03125	0.0102828	0.00310998	0.000246305	4	0.179556	AT1G54060	-p358	ASIL1		0.173597	669
CRF8	1	2	2	32	0.03125	0.00514139	0.000565451	0.00788177	4	0.179354	AT1G71130		CRF8		0.172891	670
REF6-p1120	1	10	10	0	0.03125	0.0257069	0.00282725	0	3	0.179353	AT3G48430	-p1120	REF6		0.172489	671
AT5G02180	0	0	0	727	0	0	0	0.179064	1	0.179064	AT5G02180				0.171708	672
LHY-p129	0	0	0	719	0	0	0	0.177094	1	0.177094	AT1G01060	-p129	LHY		0.171641	673
BBX15	1	3	1	20	0.03125	0.00771208	0.000282725	0.00492611	4	0.176684	AT1G25440		BBX15		0.169967	674
AT5G40630	0	12	72	31	0	0.0308483	0.0203562	0.00763547	3	0.17652	AT5G40630				0.169944	675
JAZ1	1	4	7	2	0.03125	0.0102828	0.00197908	0.000492611	4	0.176018	AT1G19180		JAZ1		0.169888	676
NAC083	1	10	6	0	0.03125	0.0257069	0.00169635	0	3	0.17596	AT5G13180		NAC083		0.169342	677
DAG2	1	10	5	0	0.03125	0.0257069	0.00141363	0	3	0.175112	AT2G46590		DAG2		0.169273	678
CDF2-p280	1	4	4	4	0.03125	0.0102828	0.0011309	0.000985222	4	0.174596	AT5G39660	-p280	CDF2		0.168126	679
HMGB4-p130	1	2	2	27	0.03125	0.00514139	0.000565451	0.00665025	4	0.174428	AT2G17560	-p130	HMGB4		0.167974	680
AT-HSFB2B-p352	1	2	7	21	0.03125	0.00514139	0.00197908	0.00517241	4	0.174172	AT4G11660	-p352	AT-HSFB2B		0.16642	681
NF-YB13	1	7	0	35	0.03125	0.0179949	0	0.00862069	3	0.173597	AT5G23090		NF-YB13		0.16632	682
BRI1	0	19	133	0	0	0.0488432	0.0376025	0	2	0.172891	AT4G39400		BRI1		0.165998	683
AT4G27900-p16	1	9	11	0	0.03125	0.0231362	0.00310998	0	3	0.172489	AT4G27900	-p16			0.165703	684
HB34-p250	0	18	140	0	0	0.0462725	0.0395816	0	2	0.171708	AT3G28920	-p250	HB34		0.165614	685
SPL3-p18	1	9	10	0	0.03125	0.0231362	0.00282725	0	3	0.171641	AT2G33810	-p18	SPL3		0.165608	686
AT3G46080	1	9	10	0	0.03125	0.0231362	0.00282725	0	3	0.171641	AT3G46080				0.165194	687
CRF2-p50	1	3	9	4	0.03125	0.00771208	0.00254453	0.000985222	4	0.169967	AT4G23750	-p50	CRF2		0.165045	688
BEL10-p114	1	9	8	0	0.03125	0.0231362	0.0022618	0	3	0.169944	AT1G19700	-p114	BEL10		0.16487	689
FBS1	0	1	10	208	0	0.00257069	0.00282725	0.0512315	3	0.169888	AT1G61340		FBS1		0.163928	690
GlcNAc1pUT2	0	1	5	213	0	0.00257069	0.00141363	0.0524631	3	0.169342	AT2G35020		GlcNAc1pUT2		0.163771	691
MYB15	1	3	11	1	0.03125	0.00771208	0.00310998	0.000246305	4	0.169273	AT3G23250		MYB15		0.162488	692
PDIL1-2	0	0	2	339	0	0	0.000565451	0.0834975	2	0.168126	AT1G77510		PDIL1-2		0.161384	693
AT1G19330	0	1	6	210	0	0.00257069	0.00169635	0.0517241	3	0.167974	AT1G19330				0.160898	694
AT1G21050	0	12	81	7	0	0.0308483	0.0229008	0.00172414	3	0.16642	AT1G21050				0.160806	695
AT1G17345	0	7	34	113	0	0.0179949	0.00961267	0.0278325	3	0.16632	AT1G17345				0.160075	696
HMGB4	1	2	5	15	0.03125	0.00514139	0.00141363	0.00369458	4	0.165998	AT2G17560		HMGB4		0.159935	697
AT5G14260-p464	1	9	3	0	0.03125	0.0231362	0.000848176	0	3	0.165703	AT5G14260	-p464			0.159836	698
WRKY6-p240	0	15	58	1	0	0.0385604	0.0163981	0.000246305	3	0.165614	AT1G62300	-p240	WRKY6		0.159442	699
AT5G01740	0	11	63	37	0	0.0282776	0.0178117	0.0091133	3	0.165608	AT5G01740				0.159143	700
GAT1_2.1	0	18	25	7	0	0.0462725	0.00706814	0.00172414	3	0.165194	AT1G15040		GAT1_2.1		0.158839	701
AT1G31310	0	9	57	64	0	0.0231362	0.0161154	0.0157635	3	0.165045	AT1G31310				0.158526	702
HB34-p6	0	17	137	0	0	0.0437018	0.0387334	0	2	0.16487	AT3G28920	-p6	HB34		0.158515	703
AT3G45260-p58	1	8	10	0	0.03125	0.0205656	0.00282725	0	3	0.163928	AT3G45260	-p58			0.157991	704
IBM1-p924	1	6	28	0	0.03125	0.0154242	0.00791631	0	3	0.163771	AT3G07610	-p924	IBM1		0.15788	705
ABF2	1	3	5	1	0.03125	0.00771208	0.00141363	0.000246305	4	0.162488	AT1G45249		ABF2		0.157838	706
AT4G36860-p92	1	8	7	0	0.03125	0.0205656	0.00197908	0	3	0.161384	AT4G36860	-p92			0.156781	707
AT1G31040	1	2	0	70	0.03125	0.00514139	0	0.0172414	3	0.160898	AT1G31040				0.156474	708
BEL10-p218	0	1	0	316	0	0.00257069	0	0.0778325	2	0.160806	AT1G19700	-p218	BEL10		0.156158	709
BIN2	0	4	6	168	0	0.0102828	0.00169635	0.0413793	3	0.160075	AT4G18710		BIN2		0.156054	710
AT1G75710	1	3	1	3	0.03125	0.00771208	0.000282725	0.000738916	4	0.159935	AT1G75710				0.15573	711
AT1G26790	1	1	0	79	0.03125	0.00257069	0	0.0194581	3	0.159836	AT1G26790				0.155388	712
MYBC1	1	1	0	79	0.03125	0.00257069	0	0.0194581	3	0.159836	AT2G40970		MYBC1		0.155172	713
CYP81F2	0	12	78	1	0	0.0308483	0.0220526	0.000246305	3	0.159442	AT5G57220		CYP81F2		0.1551	714
AT1G01260-p587	0	19	14	1	0	0.0488432	0.00395816	0.000246305	3	0.159143	AT1G01260	-p587			0.15455	715
HAM1	1	8	4	0	0.03125	0.0205656	0.0011309	0	3	0.158839	AT5G64610		HAM1		0.154519	716
AT5G51910	1	1	4	19	0.03125	0.00257069	0.0011309	0.0046798	4	0.158526	AT5G51910				0.153343	717
ACS11	0	11	86	1	0	0.0282776	0.0243144	0.000246305	3	0.158515	AT4G08040		ACS11		0.152824	718
AGL20	1	8	3	0	0.03125	0.0205656	0.000848176	0	3	0.157991	AT2G45660		AGL20		0.152692	719
HB6-p198	0	8	62	59	0	0.0205656	0.017529	0.014532	3	0.15788	AT2G22430	-p198	HB6		0.152449	720
MAPR2	0	3	2	180	0	0.00771208	0.000565451	0.044335	3	0.157838	AT2G24940		MAPR2		0.152403	721
DGK3	0	1	5	196	0	0.00257069	0.00141363	0.0482759	3	0.156781	AT2G18730		DGK3		0.151897	722
SOB5	0	2	6	184	0	0.00514139	0.00169635	0.0453202	3	0.156474	AT5G08150		SOB5		0.151724	723
DRT111	0	0	0	634	0	0	0	0.156158	1	0.156158	AT1G30480		DRT111		0.150977	724
AT5G65920	0	11	77	8	0	0.0282776	0.0217699	0.00197044	3	0.156054	AT5G65920				0.150881	725
AGP20	0	3	3	176	0	0.00771208	0.000848176	0.0433498	3	0.15573	AT3G61640		AGP20		0.150541	726
OMTF3	0	1	0	305	0	0.00257069	0	0.0751232	2	0.155388	AT3G61990		OMTF3		0.149431	727
AT1G21000-p165	0	0	0	630	0	0	0	0.155172	1	0.155172	AT1G21000	-p165			0.149076	728
CAT2	0	3	4	174	0	0.00771208	0.0011309	0.0428571	3	0.1551	AT1G58030		CAT2		0.149015	729
PLA2-ALPHA	0	8	18	105	0	0.0205656	0.00508906	0.0258621	3	0.15455	AT2G06925		PLA2-ALPHA		0.148984	730
AT1G63720	0	12	60	15	0	0.0308483	0.0169635	0.00369458	3	0.154519	AT1G63720				0.148768	731
GBF2-p351	1	1	9	8	0.03125	0.00257069	0.00254453	0.00197044	4	0.153343	AT4G01120	-p351	GBF2		0.148359	732
PPD1	1	7	6	0	0.03125	0.0179949	0.00169635	0	3	0.152824	AT4G14713		PPD1		0.147656	733
TDR1	0	22	70	0	0	0.0565553	0.0197908	0	2	0.152692	AT3G23230		TDR1		0.147414	734
AT3G11100-p129	0	12	14	65	0	0.0308483	0.00395816	0.0160099	3	0.152449	AT3G11100	-p129			0.147284	735
FRO6	0	15	25	21	0	0.0385604	0.00706814	0.00517241	3	0.152403	AT5G49730		FRO6		0.146775	736
AT5G44260-p29	1	6	14	0	0.03125	0.0154242	0.00395816	0	3	0.151897	AT5G44260	-p29			0.146335	737
LHW	0	0	0	616	0	0	0	0.151724	1	0.151724	AT2G27230		LHW		0.145197	738
IAA9	0	15	39	3	0	0.0385604	0.0110263	0.000738916	3	0.150977	AT5G65670		IAA9		0.145024	739
DWF4	0	11	77	1	0	0.0282776	0.0217699	0.000246305	3	0.150881	AT3G50660		DWF4		0.144772	740
GPAT4	0	1	2	191	0	0.00257069	0.000565451	0.0470443	3	0.150541	AT1G01610		GPAT4		0.144263	741
AT3G48440-p233	1	7	2	0	0.03125	0.0179949	0.000565451	0	3	0.149431	AT3G48440	-p233			0.144185	742
BBX8-p373	1	2	0	54	0.03125	0.00514139	0	0.0133005	3	0.149076	AT5G48250	-p373	BBX8		0.144028	743
GC1	0	0	0	605	0	0	0	0.149015	1	0.149015	AT2G19950		GC1		0.143415	744
AT1G79630	0	1	0	292	0	0.00257069	0	0.0719212	2	0.148984	AT1G79630				0.14331	745
AT2G35830	0	0	0	604	0	0	0	0.148768	1	0.148768	AT2G35830				0.142616	746
TRFL5-p322	0	14	18	34	0	0.0359897	0.00508906	0.00837438	3	0.148359	AT1G15720	-p322	TRFL5		0.142489	747
HB31-p150	1	6	9	0	0.03125	0.0154242	0.00254453	0	3	0.147656	AT1G14440	-p150	HB31		0.142353	748
GLR2.7	0	2	11	166	0	0.00514139	0.00310998	0.0408867	3	0.147414	AT2G29120		GLR2.7		0.142325	749
WRKY33-p321	0	1	6	182	0	0.00257069	0.00169635	0.0448276	3	0.147284	AT2G38470	-p321	WRKY33		0.14164	750
LOX4	0	4	6	150	0	0.0102828	0.00169635	0.0369458	3	0.146775	AT1G72520		LOX4		0.140792	751
AT1G06070-p170	0	13	43	13	0	0.033419	0.0121572	0.00320197	3	0.146335	AT1G06070	-p170			0.140609	752
AT4G00990-p631	0	17	14	3	0	0.0437018	0.00395816	0.000738916	3	0.145197	AT4G00990	-p631			0.139901	753
HAC1	1	1	6	3	0.03125	0.00257069	0.00169635	0.000738916	4	0.145024	AT1G79000		HAC1		0.139286	754
AT1G03220	0	8	57	47	0	0.0205656	0.0161154	0.0115764	3	0.144772	AT1G03220				0.139096	755
SMZ	1	6	5	0	0.03125	0.0154242	0.00141363	0	3	0.144263	AT3G54990		SMZ		0.139017	756
AT3G06410	1	5	14	0	0.03125	0.0128535	0.00395816	0	3	0.144185	AT3G06410				0.138853	757
PIF7	1	3	32	0	0.03125	0.00771208	0.00904722	0	3	0.144028	AT5G61270		PIF7		0.137949	758
GATA17	1	6	4	0	0.03125	0.0154242	0.0011309	0	3	0.143415	AT3G16870		GATA17		0.137659	759
AT5G05790	1	1	1	7	0.03125	0.00257069	0.000282725	0.00172414	4	0.14331	AT5G05790				0.137399	760
WRKY28	1	1	3	4	0.03125	0.00257069	0.000848176	0.000985222	4	0.142616	AT4G18170		WRKY28		0.137399	761
WRKY23	1	5	12	0	0.03125	0.0128535	0.00339271	0	3	0.142489	AT2G47260		WRKY23		0.136551	762
AT1G64065	0	10	56	24	0	0.0257069	0.0158326	0.00591133	3	0.142353	AT1G64065				0.135961	763
AT5G16680-p499	1	1	1	6	0.03125	0.00257069	0.000282725	0.00147783	4	0.142325	AT5G16680	-p499			0.135889	764
AT3G50650	1	5	11	0	0.03125	0.0128535	0.00310998	0	3	0.14164	AT3G50650				0.135703	765
MYB12	1	5	10	0	0.03125	0.0128535	0.00282725	0	3	0.140792	AT2G47460		MYB12		0.135283	766
TCP14-p275	1	5	10	0	0.03125	0.0128535	0.00282725	0	3	0.140792	AT3G47620	-p275	TCP14		0.134975	767
NPH4-p921	1	5	10	0	0.03125	0.0128535	0.00282725	0	3	0.140792	AT5G20730	-p921	NPH4		0.134855	768
AT2G35170	0	1	0	275	0	0.00257069	0	0.067734	2	0.140609	AT2G35170				0.134612	769
AT5G62890	0	0	0	568	0	0	0	0.139901	1	0.139901	AT5G62890				0.134595	770
AT1G69580	2	0	0	29	0.0625	0	0	0.00714286	2	0.139286	AT1G69580				0.134474	771
AT4G13040-p92	1	5	8	0	0.03125	0.0128535	0.0022618	0	3	0.139096	AT4G13040	-p92			0.13399	772
DF1	1	4	17	0	0.03125	0.0102828	0.00480633	0	3	0.139017	AT1G76880		DF1		0.133928	773
HB25-p183	0	16	13	6	0	0.0411311	0.00367543	0.00147783	3	0.138853	AT5G65410	-p183	HB25		0.133744	774
AT3G57450	0	5	44	84	0	0.0128535	0.0124399	0.0206897	3	0.137949	AT3G57450				0.133305	775
AT2G36650	0	9	16	74	0	0.0231362	0.00452361	0.0182266	3	0.137659	AT2G36650				0.13308	776
OZF2-p227	1	5	6	0	0.03125	0.0128535	0.00169635	0	3	0.137399	AT4G29190	-p227	OZF2		0.132833	777
WRKY27-p264	1	5	6	0	0.03125	0.0128535	0.00169635	0	3	0.137399	AT5G52830	-p264	WRKY27		0.132579	778
AT1G77250	1	1	1	1	0.03125	0.00257069	0.000282725	0.000246305	4	0.137399	AT1G77250				0.132336	779
AT5G16680-p1255	1	1	1	1	0.03125	0.00257069	0.000282725	0.000246305	4	0.137399	AT5G16680	-p1255			0.132266	780
OZF2-p224	1	5	5	0	0.03125	0.0128535	0.00141363	0	3	0.136551	AT4G29190	-p224	OZF2		0.130972	781
VIK	0	0	0	552	0	0	0	0.135961	1	0.135961	AT1G14000		VIK		0.130914	782
NF-YB8-p14	0	3	4	148	0	0.00771208	0.0011309	0.0364532	3	0.135889	AT2G37060	-p14	NF-YB8		0.130536	783
GTL1-p650	1	5	4	0	0.03125	0.0128535	0.0011309	0	3	0.135703	AT1G33240	-p650	GTL1		0.13018	784
ERF1	2	2	0	0	0.0625	0.00514139	0	0	2	0.135283	AT3G23240		ERF1		0.130141	785
AT3G56590	0	0	0	548	0	0	0	0.134975	1	0.134975	AT3G56590				0.129948	786
MYB29	1	5	3	0	0.03125	0.0128535	0.000848176	0	3	0.134855	AT5G07690		MYB29		0.128839	787
GL2	0	16	8	6	0	0.0411311	0.0022618	0.00147783	3	0.134612	AT1G79840		GL2		0.128709	788
GT2-p2	0	13	37	4	0	0.033419	0.0104608	0.000985222	3	0.134595	AT1G76890	-p2	GT2		0.127991	789
ELIP1	0	6	16	101	0	0.0154242	0.00452361	0.0248768	3	0.134474	AT3G22840		ELIP1		0.127958	790
AT1G08900	0	0	0	544	0	0	0	0.13399	1	0.13399	AT1G08900				0.127875	791
AT5G44260-p214	1	4	11	0	0.03125	0.0102828	0.00310998	0	3	0.133928	AT5G44260	-p214			0.127589	792
AT3G63290	0	0	0	543	0	0	0	0.133744	1	0.133744	AT3G63290				0.127064	793
AT5G56900	0	14	29	1	0	0.0359897	0.00819904	0.000246305	3	0.133305	AT5G56900				0.126385	794
ARF18	1	4	10	0	0.03125	0.0102828	0.00282725	0	3	0.13308	AT3G61830		ARF18		0.126324	795
NUC-L1	0	1	9	159	0	0.00257069	0.00254453	0.0391626	3	0.132833	AT1G48920		NUC-L1		0.126295	796
EXO70B1	0	6	46	64	0	0.0154242	0.0130054	0.0157635	3	0.132579	AT5G58430		EXO70B1		0.125763	797
AT3G08020-p658	0	22	34	0	0	0.0565553	0.00961267	0	2	0.132336	AT3G08020	-p658			0.125757	798
AT1G23030	0	0	0	537	0	0	0	0.132266	1	0.132266	AT1G23030				0.125743	799
DDL-p9	0	9	63	11	0	0.0231362	0.0178117	0.00270936	3	0.130972	AT3G20550	-p9	DDL		0.125493	800
RLP27	0	2	2	154	0	0.00514139	0.000565451	0.037931	3	0.130914	AT2G33060		RLP27		0.125447	801
AT2G47210-p391	1	4	7	0	0.03125	0.0102828	0.00197908	0	3	0.130536	AT2G47210	-p391			0.125265	802
PLA2A	0	1	5	160	0	0.00257069	0.00141363	0.0394089	3	0.13018	AT2G26560		PLA2A		0.125027	803
AT5G12850-p516	2	1	0	0	0.0625	0.00257069	0	0	2	0.130141	AT5G12850	-p516			0.1249	804
IAA9-p77	0	12	38	7	0	0.0308483	0.0107436	0.00172414	3	0.129948	AT5G65670	-p77	IAA9		0.123949	805
LBD21	1	4	5	0	0.03125	0.0102828	0.00141363	0	3	0.128839	AT3G11090		LBD21		0.123474	806
NAC014-p512	1	3	0	16	0.03125	0.00771208	0	0.00394089	3	0.128709	AT1G33060	-p512	NAC014		0.123435	807
GT2-p502	1	4	4	0	0.03125	0.0102828	0.0011309	0	3	0.127991	AT1G76890	-p502	GT2		0.123246	808
AT2G41820	0	2	2	150	0	0.00514139	0.000565451	0.0369458	3	0.127958	AT2G41820				0.123092	809
PIN7	0	2	8	143	0	0.00514139	0.0022618	0.0352217	3	0.127875	AT1G23080		PIN7		0.121975	810
AT1G52190	0	4	13	116	0	0.0102828	0.00367543	0.0285714	3	0.127589	AT1G52190				0.121963	811
TCP2	1	3	12	0	0.03125	0.00771208	0.00339271	0	3	0.127064	AT4G18390		TCP2		0.121921	812
RR1	0	14	13	10	0	0.0359897	0.00367543	0.00246305	3	0.126385	AT3G16857		RR1		0.121833	813
AT1G15130	0	1	0	246	0	0.00257069	0	0.0605911	2	0.126324	AT1G15130				0.121559	814
AT3G02890-p469	1	4	2	0	0.03125	0.0102828	0.000565451	0	3	0.126295	AT3G02890	-p469			0.121472	815
TGA6-p16	1	4	2	0	0.03125	0.0102828	0.000565451	0	3	0.126295	AT3G12250	-p16	TGA6		0.121255	816
VRN1-p197	1	4	2	0	0.03125	0.0102828	0.000565451	0	3	0.126295	AT3G18990	-p197	VRN1		0.121245	817
HB34-p308	1	4	2	0	0.03125	0.0102828	0.000565451	0	3	0.126295	AT3G28920	-p308	HB34		0.121055	818
NLP7-p808	1	4	2	0	0.03125	0.0102828	0.000565451	0	3	0.126295	AT4G24020	-p808	NLP7		0.120944	819
OZF2-p197	1	4	2	0	0.03125	0.0102828	0.000565451	0	3	0.126295	AT4G29190	-p197	OZF2		0.120669	820
TRFL5-p300	0	7	28	65	0	0.0179949	0.00791631	0.0160099	3	0.125763	AT1G15720	-p300	TRFL5		0.120279	821
URH1	0	4	3	125	0	0.0102828	0.000848176	0.0307882	3	0.125757	AT2G36310		URH1		0.119888	822
GH3.17	0	10	46	13	0	0.0257069	0.0130054	0.00320197	3	0.125743	AT1G28130		GH3.17		0.119721	823
GIF3	2	0	0	1	0.0625	0	0	0.000246305	2	0.125493	AT4G00850		GIF3		0.119507	824
ATML1-p30	1	4	1	0	0.03125	0.0102828	0.000282725	0	3	0.125447	AT4G21750	-p30	ATML1		0.119254	825
SPL14-p740	0	13	26	4	0	0.033419	0.00735086	0.000985222	3	0.125265	AT1G20980	-p740	SPL14		0.118659	826
AT1G76240	0	12	112	0	0	0.0308483	0.0316653	0	2	0.125027	AT1G76240				0.118608	827
CRF4-p89	0	10	18	44	0	0.0257069	0.00508906	0.0108374	3	0.1249	AT4G27950	-p89	CRF4		0.118029	828
LSH6	0	13	101	0	0	0.033419	0.0285553	0	2	0.123949	AT1G07090		LSH6		0.117756	829
AT1G16750	0	9	62	2	0	0.0231362	0.017529	0.000492611	3	0.123474	AT1G16750				0.117734	830
BRL3	0	14	91	0	0	0.0359897	0.025728	0	2	0.123435	AT3G13380		BRL3		0.117613	831
NIA2	0	12	24	14	0	0.0308483	0.00678541	0.00344828	3	0.123246	AT1G37130		NIA2		0.116911	832
AT5G57100	0	1	1	155	0	0.00257069	0.000282725	0.0381773	3	0.123092	AT5G57100				0.116553	833
NAC045	1	3	6	0	0.03125	0.00771208	0.00169635	0	3	0.121975	AT3G03200		NAC045		0.116375	834
AT1G54200	0	2	8	135	0	0.00514139	0.0022618	0.0332512	3	0.121963	AT1G54200				0.11596	835
DRS1	0	0	0	495	0	0	0	0.121921	1	0.121921	AT1G80710		DRS1		0.115845	836
ASAT1	0	1	3	151	0	0.00257069	0.000848176	0.0371921	3	0.121833	AT3G51970		ASAT1		0.115833	837
AT1G36940	0	9	58	4	0	0.0231362	0.0163981	0.000985222	3	0.121559	AT1G36940				0.115413	838
TRFL6-p457	0	12	1	38	0	0.0308483	0.000282725	0.00935961	3	0.121472	AT1G72650	-p457	TRFL6		0.114545	839
AT2G07360	0	0	1	245	0	0	0.000282725	0.0603448	2	0.121255	AT2G07360				0.114032	840
PG2	0	3	12	119	0	0.00771208	0.00339271	0.0293103	3	0.121245	AT1G70370		PG2		0.113973	841
XTH30	0	12	31	3	0	0.0308483	0.00876449	0.000738916	3	0.121055	AT1G32170		XTH30		0.11355	842
AS1	0	3	16	114	0	0.00771208	0.00452361	0.0280788	3	0.120944	AT2G37630		AS1		0.113415	843
HB31-p187	0	8	19	58	0	0.0205656	0.00537178	0.0142857	3	0.120669	AT1G14440	-p187	HB31		0.113374	844
TCX2-p621	1	3	4	0	0.03125	0.00771208	0.0011309	0	3	0.120279	AT4G14770	-p621	TCX2		0.113161	845
HB-3	1	3	4	0	0.03125	0.00771208	0.0011309	0	3	0.120279	AT5G15150		HB-3		0.112954	846
AT4G29870	0	6	11	87	0	0.0154242	0.00310998	0.0214286	3	0.119888	AT4G29870				0.112869	847
SERPIN1	0	2	1	140	0	0.00514139	0.000282725	0.0344828	3	0.119721	AT1G47710		SERPIN1		0.112746	848
AlaAT1	0	1	2	149	0	0.00257069	0.000565451	0.0366995	3	0.119507	AT1G17290		AlaAT1		0.11264	849
AT1G21200-p84	0	11	31	11	0	0.0282776	0.00876449	0.00270936	3	0.119254	AT1G21200	-p84			0.112315	850
AT1G52300	0	1	1	149	0	0.00257069	0.000282725	0.0366995	3	0.118659	AT1G52300				0.112227	851
ACA4	0	5	9	98	0	0.0128535	0.00254453	0.0241379	3	0.118608	AT2G41560		ACA4		0.112126	852
CLE2	0	1	2	147	0	0.00257069	0.000565451	0.0362069	3	0.118029	AT4G18510		CLE2		0.111597	853
WRKY6-p271	0	10	27	24	0	0.0257069	0.00763359	0.00591133	3	0.117756	AT1G62300	-p271	WRKY6		0.111576	854
SR1-p454	1	3	1	0	0.03125	0.00771208	0.000282725	0	3	0.117734	AT2G22300	-p454	SR1		0.111561	855
LUG-p308	1	3	1	0	0.03125	0.00771208	0.000282725	0	3	0.117734	AT4G32551	-p308	LUG		0.111241	856
EFE	0	2	2	136	0	0.00514139	0.000565451	0.0334975	3	0.117613	AT1G05010		EFE		0.110871	857
FH4	0	4	37	74	0	0.0102828	0.0104608	0.0182266	3	0.116911	AT1G24150		FH4		0.110692	858
ROT3	0	9	46	11	0	0.0231362	0.0130054	0.00270936	3	0.116553	AT4G36380		ROT3		0.110682	859
AT2G25520	0	3	8	117	0	0.00771208	0.0022618	0.0288177	3	0.116375	AT2G25520				0.110418	860
NPH4-p918	1	2	8	0	0.03125	0.00514139	0.0022618	0	3	0.11596	AT5G20730	-p918	NPH4		0.110169	861
AT2G31370-p162	0	5	4	100	0	0.0128535	0.0011309	0.0246305	3	0.115845	AT2G31370	-p162			0.110022	862
NIP2	0	2	6	129	0	0.00514139	0.00169635	0.0317734	3	0.115833	AT2G17730		NIP2		0.109913	863
NUDT18	0	4	3	111	0	0.0102828	0.000848176	0.0273399	3	0.115413	AT1G14860		NUDT18		0.109096	864
AT5G05550	0	17	48	0	0	0.0437018	0.0135708	0	2	0.114545	AT5G05550				0.108836	865
IDD11-p89	0	18	38	0	0	0.0462725	0.0107436	0	2	0.114032	AT3G13810	-p89	IDD11		0.108571	866
ESE3	0	18	38	0	0	0.0462725	0.0107436	0	2	0.114032	AT5G25190		ESE3		0.108206	867
LBA1	0	11	30	5	0	0.0282776	0.00848176	0.00123153	3	0.113973	AT5G47010		LBA1		0.107955	868
HMGB1-p132	0	7	65	6	0	0.0179949	0.0183772	0.00147783	3	0.11355	AT3G51880	-p132	HMGB1		0.107642	869
HB52	1	2	5	0	0.03125	0.00514139	0.00141363	0	3	0.113415	AT5G53980		HB52		0.107635	870
AT4G36790	0	10	41	2	0	0.0257069	0.0115917	0.000492611	3	0.113374	AT4G36790				0.107546	871
NPH4-p920	0	10	12	35	0	0.0257069	0.00339271	0.00862069	3	0.113161	AT5G20730	-p920	NPH4		0.107535	872
FLA16	0	0	2	227	0	0	0.000565451	0.0559113	2	0.112954	AT2G35860		FLA16		0.106897	873
AT3G10040	1	2	0	5	0.03125	0.00514139	0	0.00123153	3	0.112869	AT3G10040				0.106681	874
SR1-p8	1	0	0	102	0.03125	0	0	0.0251232	2	0.112746	AT2G22300	-p8	SR1		0.106634	875
KT1	0	13	81	0	0	0.033419	0.0229008	0	2	0.11264	AT2G30070		KT1		0.106524	876
NP2	0	0	0	456	0	0	0	0.112315	1	0.112315	AT1G54960		NP2		0.105703	877
AT1G24300	0	1	3	138	0	0.00257069	0.000848176	0.0339901	3	0.112227	AT1G24300				0.105662	878
SAUR36	0	14	71	0	0	0.0359897	0.0200735	0	2	0.112126	AT2G45210		SAUR36		0.105177	879
AT5G01890	0	1	4	136	0	0.00257069	0.0011309	0.0334975	3	0.111597	AT5G01890				0.105157	880
AT1G04490	0	0	0	453	0	0	0	0.111576	1	0.111576	AT1G04490				0.104418	881
RALF23	0	14	70	0	0	0.0359897	0.0197908	0	2	0.111561	AT3G16570		RALF23		0.104156	882
HB53	0	11	5	30	0	0.0282776	0.00141363	0.00738916	3	0.111241	AT5G66700		HB53		0.104084	883
AT2G43500	1	2	2	0	0.03125	0.00514139	0.000565451	0	3	0.110871	AT2G43500				0.103679	884
WRKY48	0	19	23	0	0	0.0488432	0.00650269	0	2	0.110692	AT5G49520		WRKY48		0.103079	885
AT5G40490	0	3	10	107	0	0.00771208	0.00282725	0.0263547	3	0.110682	AT5G40490				0.102956	886
F3H	0	0	1	223	0	0	0.000282725	0.0549261	2	0.110418	AT3G51240		F3H		0.10231	887
AT2G40620-p79	0	11	29	1	0	0.0282776	0.00819904	0.000246305	3	0.110169	AT2G40620	-p79			0.101775	888
AT1G32360-p307	1	2	1	0	0.03125	0.00514139	0.000282725	0	3	0.110022	AT1G32360	-p307			0.100985	889
HCA2	1	2	1	0	0.03125	0.00514139	0.000282725	0	3	0.110022	AT5G62940		HCA2		0.100925	890
WHY3	1	2	0	1	0.03125	0.00514139	0	0.000246305	3	0.109913	AT2G02740		WHY3		0.100638	891
GBF2	1	1	9	0	0.03125	0.00257069	0.00254453	0	3	0.109096	AT4G01120		GBF2		0.100074	892
AT5G66675	0	9	43	4	0	0.0231362	0.0121572	0.000985222	3	0.108836	AT5G66675				0.100047	893
TRFL6-p365	0	8	30	29	0	0.0205656	0.00848176	0.00714286	3	0.108571	AT1G72650	-p365	TRFL6		0.0991734	894
AT1G66090	0	9	44	2	0	0.0231362	0.0124399	0.000492611	3	0.108206	AT1G66090				0.0990317	895
PKP-BETA1	0	0	1	218	0	0	0.000282725	0.0536946	2	0.107955	AT5G52920		PKP-BETA1		0.0986603	896
TCP10-p352	0	0	17	199	0	0	0.00480633	0.0490148	2	0.107642	AT2G31070	-p352	TCP10		0.0986247	897
BB	0	0	0	437	0	0	0	0.107635	1	0.107635	AT3G63530		BB		0.0985316	898
GT72B1	0	10	35	1	0	0.0257069	0.00989539	0.000246305	3	0.107546	AT4G01070		GT72B1		0.0982038	899
AT1G08230	0	7	37	30	0	0.0179949	0.0104608	0.00738916	3	0.107535	AT1G08230				0.0977833	900
CIPK12	0	0	0	434	0	0	0	0.106897	1	0.106897	AT4G18700		CIPK12		0.0974487	901
HSP17.6A	0	18	25	0	0	0.0462725	0.00706814	0	2	0.106681	AT5G12030		HSP17.6A		0.0972906	902
GRF7	1	1	0	7	0.03125	0.00257069	0	0.00172414	3	0.106634	AT5G53660		GRF7		0.0969242	903
AT3G51400	0	15	52	0	0	0.0385604	0.0147017	0	2	0.106524	AT3G51400				0.0959377	904
NPH4-p863	1	1	5	0	0.03125	0.00257069	0.00141363	0	3	0.105703	AT5G20730	-p863	NPH4		0.0957686	905
AT4G25620	0	9	41	2	0	0.0231362	0.0115917	0.000492611	3	0.105662	AT4G25620				0.0956237	906
HSFA8	0	7	56	5	0	0.0179949	0.0158326	0.00123153	3	0.105177	AT1G67970		HSFA8		0.0955665	907
AT5G04760	1	1	0	5	0.03125	0.00257069	0	0.00123153	3	0.105157	AT5G04760				0.0953371	908
CO	1	1	0	4	0.03125	0.00257069	0	0.000985222	3	0.104418	AT5G15840		CO		0.095253	909
AT1G19540	0	1	0	201	0	0.00257069	0	0.0495074	2	0.104156	AT1G19540				0.0945303	910
AT5G52750	0	7	46	15	0	0.0179949	0.0130054	0.00369458	3	0.104084	AT5G52750				0.0941815	911
AT1G10320	1	1	0	3	0.03125	0.00257069	0	0.000738916	3	0.103679	AT1G10320				0.0940407	912
AT2G46600	0	14	55	0	0	0.0359897	0.0155499	0	2	0.103079	AT2G46600				0.093398	913
GSTF10	0	0	0	418	0	0	0	0.102956	1	0.102956	AT2G30870		GSTF10		0.093322	914
AT1G68920-p221	1	1	1	0	0.03125	0.00257069	0.000282725	0	3	0.10231	AT1G68920	-p221			0.0931763	915
WRI1	1	1	1	0	0.03125	0.00257069	0.000282725	0	3	0.10231	AT3G54320		WRI1		0.0926203	916
HCA2-p203	1	1	1	0	0.03125	0.00257069	0.000282725	0	3	0.10231	AT5G62940	-p203	HCA2		0.0923645	917
ZML2-p134	0	10	16	15	0	0.0257069	0.00452361	0.00369458	3	0.101775	AT1G51600	-p134	ZML2		0.0922833	918
TGA3	0	0	0	410	0	0	0	0.100985	1	0.100985	AT1G22070		TGA3		0.092231	919
NET4B	0	1	1	125	0	0.00257069	0.000282725	0.0307882	3	0.100925	AT2G30500		NET4B		0.0919272	920
AT1G67050	0	0	2	202	0	0	0.000565451	0.0497537	2	0.100638	AT1G67050				0.091564	921
LIG6	0	11	11	8	0	0.0282776	0.00310998	0.00197044	3	0.100074	AT1G66730		LIG6		0.091133	922
AT2G16940	0	6	12	59	0	0.0154242	0.00339271	0.014532	3	0.100047	AT2G16940				0.0900862	923
AT3G51950-p352	0	15	39	0	0	0.0385604	0.0110263	0	2	0.0991734	AT3G51950	-p352			0.0895918	924
LOB	1	0	1	6	0.03125	0	0.000282725	0.00147783	3	0.0990317	AT5G63090		LOB		0.0895877	925
AT4G00990-p633	0	16	29	0	0	0.0411311	0.00819904	0	2	0.0986603	AT4G00990	-p633			0.0890091	926
AT2G31010	0	1	7	115	0	0.00257069	0.00197908	0.0283251	3	0.0986247	AT2G31010				0.0885259	927
FLA2	0	3	7	94	0	0.00771208	0.00197908	0.0231527	3	0.0985316	AT4G12730		FLA2		0.0883794	928
AT2G40290	0	3	4	97	0	0.00771208	0.0011309	0.0238916	3	0.0982038	AT2G40290				0.0880783	929
GAUT15	0	0	0	397	0	0	0	0.0977833	1	0.0977833	AT3G58790		GAUT15		0.0874317	930
HMGA	0	1	3	118	0	0.00257069	0.000848176	0.029064	3	0.0974487	AT1G14900		HMGA		0.0870896	931
ARR7	0	0	0	395	0	0	0	0.0972906	1	0.0972906	AT1G19050		ARR7		0.0870373	932
AT2G05160	1	0	2	2	0.03125	0	0.000565451	0.000492611	3	0.0969242	AT2G05160				0.0865948	933
WLIM1-p75	0	18	6	0	0	0.0462725	0.00169635	0	2	0.0959377	AT1G10200	-p75	WLIM1		0.0865242	934
RLK4	0	3	2	96	0	0.00771208	0.000565451	0.0236453	3	0.0957686	AT4G00340		RLK4		0.0861626	935
BRH1	0	12	60	0	0	0.0308483	0.0169635	0	2	0.0956237	AT3G61460		BRH1		0.0860634	936
GTE3	0	0	0	388	0	0	0	0.0955665	1	0.0955665	AT1G73150		GTE3		0.0859539	937
WRKY22	1	0	1	1	0.03125	0	0.000282725	0.000246305	3	0.0953371	AT4G01250		WRKY22		0.0859064	938
AT5G57460	0	2	7	100	0	0.00514139	0.00197908	0.0246305	3	0.095253	AT5G57460				0.0858567	939
BZIP61-p130	0	4	8	77	0	0.0102828	0.0022618	0.0189655	3	0.0945303	AT3G58120	-p130	BZIP61		0.0855503	940
FRO4	0	3	1	95	0	0.00771208	0.000282725	0.023399	3	0.0941815	AT5G23980		FRO4		0.0852217	941
PP2-B13	0	3	20	73	0	0.00771208	0.00565451	0.0179803	3	0.0940407	AT1G56240		PP2-B13		0.0850371	942
CDC5-p396	0	11	4	7	0	0.0282776	0.0011309	0.00172414	3	0.093398	AT1G09770	-p396	CDC5		0.0846848	943
LSM1A	0	0	3	186	0	0	0.000848176	0.0458128	2	0.093322	AT1G19120		LSM1A		0.0846675	944
AT3G12760	0	0	1	188	0	0	0.000282725	0.0463054	2	0.0931763	AT3G12760				0.0843004	945
AT2G15695	0	3	7	86	0	0.00771208	0.00197908	0.0211823	3	0.0926203	AT2G15695				0.0841577	946
LOG2	0	0	0	375	0	0	0	0.0923645	1	0.0923645	AT3G09770		LOG2		0.0839901	947
P1R1	0	13	45	0	0	0.033419	0.0127226	0	2	0.0922833	AT5G57780		P1R1		0.0839775	948
ZIF1	0	12	54	0	0	0.0308483	0.0152672	0	2	0.092231	AT5G13740		ZIF1		0.0839297	949
HB34-p273	0	17	8	0	0	0.0437018	0.0022618	0	2	0.0919272	AT3G28920	-p273	HB34		0.0837533	950
AT5G46910	1	0	0	59	0.03125	0	0	0.014532	2	0.091564	AT5G46910				0.0837438	951
AT3G61550	0	0	0	370	0	0	0	0.091133	1	0.091133	AT3G61550				0.0837322	952
AT2G24680	1	0	0	56	0.03125	0	0	0.0137931	2	0.0900862	AT2G24680				0.0836823	953
CPD	0	5	41	22	0	0.0128535	0.0115917	0.00541872	3	0.0895918	AT5G05690		CPD		0.083343	954
AT1G69570-p94	0	7	8	39	0	0.0179949	0.0022618	0.00960591	3	0.0895877	AT1G69570	-p94			0.0832512	955
AT1G30820	0	3	1	88	0	0.00771208	0.000282725	0.0216749	3	0.0890091	AT1G30820				0.0831236	956
AT4G19410	0	6	8	48	0	0.0154242	0.0022618	0.0118227	3	0.0885259	AT4G19410				0.082723	957
JMJ18-p164	0	3	2	86	0	0.00771208	0.000565451	0.0211823	3	0.0883794	AT1G30810	-p164	JMJ18		0.0823847	958
AT5G66940	0	7	28	14	0	0.0179949	0.00791631	0.00344828	3	0.0880783	AT5G66940				0.0819793	959
AT1G55450	0	1	6	101	0	0.00257069	0.00169635	0.0248768	3	0.0874317	AT1G55450				0.081713	960
SYP122	0	11	54	0	0	0.0282776	0.0152672	0	2	0.0870896	AT3G52400		SYP122		0.081662	961
DDL-p7	0	10	63	0	0	0.0257069	0.0178117	0	2	0.0870373	AT3G20550	-p7	DDL		0.0809743	962
NF-YB3-p19	0	10	63	0	0	0.0257069	0.0178117	0	2	0.0870373	AT4G14540	-p19	NF-YB3		0.0808697	963
AT2G18750	0	4	3	72	0	0.0102828	0.000848176	0.017734	3	0.0865948	AT2G18750				0.0807199	964
AT1G72180	0	11	53	0	0	0.0282776	0.0149845	0	2	0.0865242	AT1G72180				0.0805006	965
AT4G31860	0	3	2	83	0	0.00771208	0.000565451	0.0204433	3	0.0861626	AT4G31860				0.0802956	966
AT5G16680-p1041	0	13	34	0	0	0.033419	0.00961267	0	2	0.0860634	AT5G16680	-p1041			0.080295	967
ATB2	0	1	6	99	0	0.00257069	0.00169635	0.0243842	3	0.0859539	AT1G60710		ATB2		0.080257	968
AT5G12050	0	10	61	0	0	0.0257069	0.0172463	0	2	0.0859064	AT5G12050				0.0798434	969
AT1G61100	0	8	25	4	0	0.0205656	0.00706814	0.000985222	3	0.0858567	AT1G61100				0.0797876	970
AT3G24490-p317	0	14	24	0	0	0.0359897	0.00678541	0	2	0.0855503	AT3G24490	-p317			0.0797568	971
AT2G35605	0	0	0	346	0	0	0	0.0852217	1	0.0852217	AT2G35605				0.0795221	972
AT1G67310-p962	0	15	14	0	0	0.0385604	0.00395816	0	2	0.0850371	AT1G67310	-p962			0.0794962	973
AT1G74250-p558	0	3	2	81	0	0.00771208	0.000565451	0.0199507	3	0.0846848	AT1G74250	-p558			0.0793826	974
SPL10	1	0	0	45	0.03125	0	0	0.0110837	2	0.0846675	AT1G27370		SPL10		0.0788625	975
AT2G28400	0	7	34	2	0	0.0179949	0.00961267	0.000492611	3	0.0843004	AT2G28400				0.0788177	976
LRR XI-23	0	9	67	0	0	0.0231362	0.0189426	0	2	0.0841577	AT1G09970		LRR XI-23		0.0786132	977
AT1G03370	0	0	0	341	0	0	0	0.0839901	1	0.0839901	AT1G03370				0.0786084	978
UBC16	0	6	34	12	0	0.0154242	0.00961267	0.00295567	3	0.0839775	AT1G75440		UBC16		0.0783251	979
CYP79B3	0	1	1	102	0	0.00257069	0.000282725	0.0251232	3	0.0839297	AT2G22330		CYP79B3		0.0780653	980
AT1G12990	0	3	7	74	0	0.00771208	0.00197908	0.0182266	3	0.0837533	AT1G12990				0.0778476	981
AT2G41330	0	0	0	340	0	0	0	0.0837438	1	0.0837438	AT2G41330				0.0777125	982
AT2G30050	0	2	3	89	0	0.00514139	0.000848176	0.0219212	3	0.0837322	AT2G30050				0.0775247	983
HAM4	1	0	0	43	0.03125	0	0	0.0105911	2	0.0836823	AT4G36710		HAM4		0.077515	984
UGT73B4	0	7	32	3	0	0.0179949	0.00904722	0.000738916	3	0.083343	AT2G15490		UGT73B4		0.0774365	985
SIAR1	0	0	0	338	0	0	0	0.0832512	1	0.0832512	AT1G44800		SIAR1		0.077358	986
MAKR6	0	3	8	72	0	0.00771208	0.0022618	0.017734	3	0.0831236	AT5G52900		MAKR6		0.0773118	987
AT1G67310-p931	0	14	19	0	0	0.0359897	0.00537178	0	2	0.082723	AT1G67310	-p931			0.0772349	988
ABCB14	0	3	8	71	0	0.00771208	0.0022618	0.0174877	3	0.0823847	AT1G28010		ABCB14		0.0768076	989
UGT85A2	0	6	36	7	0	0.0154242	0.0101781	0.00172414	3	0.0819793	AT1G22360		UGT85A2		0.0767591	990
AT5G45280	0	1	1	99	0	0.00257069	0.000282725	0.0243842	3	0.081713	AT5G45280				0.076601	991
SR45	0	5	9	48	0	0.0128535	0.00254453	0.0118227	3	0.081662	AT1G16610		SR45		0.0765567	992
ATSIK	0	13	25	0	0	0.033419	0.00706814	0	2	0.0809743	AT3G08760		ATSIK		0.0765406	993
AT1G69910	0	11	43	0	0	0.0282776	0.0121572	0	2	0.0808697	AT1G69910				0.0764507	994
ALIS1	0	6	38	3	0	0.0154242	0.0107436	0.000738916	3	0.0807199	AT3G12740		ALIS1		0.0763547	995
AT5G48900	0	2	14	72	0	0.00514139	0.00395816	0.017734	3	0.0805006	AT5G48900				0.0761036	996
VAP27-2	0	0	0	326	0	0	0	0.0802956	1	0.0802956	AT1G08820		VAP27-2		0.0758858	997
AT3G52100-p593	0	10	2	2	0	0.0257069	0.000565451	0.000492611	3	0.080295	AT3G52100	-p593			0.0758853	998
NIA1	0	6	27	15	0	0.0154242	0.00763359	0.00369458	3	0.080257	AT1G77760		NIA1		0.0756158	999
AT4G00270-p181	0	13	23	0	0	0.033419	0.00650269	0	2	0.0798434	AT4G00270	-p181			0.0755847	1000
AT2G25735	0	2	21	63	0	0.00514139	0.00593723	0.0155172	3	0.0797876	AT2G25735				0.0755216	1001
AT1G27670	0	3	11	64	0	0.00771208	0.00310998	0.0157635	3	0.0797568	AT1G27670				0.0754423	1002
AT1G43910	0	1	8	88	0	0.00257069	0.0022618	0.0216749	3	0.0795221	AT1G43910				0.0752157	1003
AT2G45180	0	1	1	96	0	0.00257069	0.000282725	0.0236453	3	0.0794962	AT2G45180				0.0751469	1004
HMG	0	15	4	0	0	0.0385604	0.0011309	0	2	0.0793826	AT3G28730		HMG		0.0751323	1005
AT2G27500	0	6	21	20	0	0.0154242	0.00593723	0.00492611	3	0.0788625	AT2G27500				0.0751259	1006
AT2G31040	0	0	0	320	0	0	0	0.0788177	1	0.0788177	AT2G31040				0.0750627	1007
ANL2-p113	0	7	9	23	0	0.0179949	0.00254453	0.00566502	3	0.0786132	AT4G00730	-p113	ANL2		0.0748863	1008
WLIM2a	0	8	6	16	0	0.0205656	0.00169635	0.00394089	3	0.0786084	AT2G39900		WLIM2a		0.0745334	1009
KCS6	0	0	0	318	0	0	0	0.0783251	1	0.0783251	AT1G68530		KCS6		0.0743842	1010
AT2G35900	0	0	0	318	0	0	0	0.0783251	1	0.0783251	AT2G35900				0.0743227	1011
AT2G32560	0	2	12	71	0	0.00514139	0.00339271	0.0174877	3	0.0780653	AT2G32560				0.0740842	1012
AT4G24275	0	6	32	6	0	0.0154242	0.00904722	0.00147783	3	0.0778476	AT4G24275				0.0740319	1013
AT5G52650	0	6	24	15	0	0.0154242	0.00678541	0.00369458	3	0.0777125	AT5G52650				0.0739645	1014
AT1G32920	0	5	32	16	0	0.0128535	0.00904722	0.00394089	3	0.0775247	AT1G32920				0.0738876	1015
WOX4	0	7	26	2	0	0.0179949	0.00735086	0.000492611	3	0.077515	AT1G46480		WOX4		0.0738196	1016
NLP7-p956	0	6	35	2	0	0.0154242	0.00989539	0.000492611	3	0.0774365	AT4G24020	-p956	NLP7		0.0738034	1017
HMGB1-p135	0	5	44	2	0	0.0128535	0.0124399	0.000492611	3	0.077358	AT3G51880	-p135	HMGB1		0.0737152	1018
GL2-p71	0	5	3	49	0	0.0128535	0.000848176	0.012069	3	0.0773118	AT1G79840	-p71	GL2		0.0735711	1019
AT4G00940	0	9	4	6	0	0.0231362	0.0011309	0.00147783	3	0.0772349	AT4G00940				0.0735404	1020
AT4G21570	0	7	6	24	0	0.0179949	0.00169635	0.00591133	3	0.0768076	AT4G21570				0.0734719	1021
SUMO5	0	1	3	90	0	0.00257069	0.000848176	0.0221675	3	0.0767591	AT2G32765		SUMO5		0.0734505	1022
AT2G36792	0	0	0	311	0	0	0	0.076601	1	0.076601	AT2G36792				0.0734085	1023
CML38	0	3	2	70	0	0.00771208	0.000565451	0.0172414	3	0.0765567	AT1G76650		CML38		0.073399	1024
AT2G29210	0	1	1	92	0	0.00257069	0.000282725	0.0226601	3	0.0765406	AT2G29210				0.0729533	1025
AT5G24060	0	1	1	92	0	0.00257069	0.000282725	0.0226601	3	0.0765406	AT5G24060				0.0729064	1026
AT2G40620-p63	0	13	17	0	0	0.033419	0.00480633	0	2	0.0764507	AT2G40620	-p63			0.0727828	1027
ASG5	0	0	0	310	0	0	0	0.0763547	1	0.0763547	AT1G20650		ASG5		0.0719889	1028
AT3G55960	0	4	49	5	0	0.0102828	0.0138535	0.00123153	3	0.0761036	AT3G55960				0.0719212	1029
FLA9	0	5	17	31	0	0.0128535	0.00480633	0.00763547	3	0.0758858	AT1G03870		FLA9		0.0719144	1030
EBP	0	13	16	0	0	0.033419	0.00452361	0	2	0.0758853	AT3G16770		EBP		0.0719104	1031
AT1G79620	0	0	0	307	0	0	0	0.0756158	1	0.0756158	AT1G79620				0.0718748	1032
AT2G40400	0	0	0	307	0	0	0	0.0756158	1	0.0756158	AT2G40400				0.071738	1033
WIH2	0	1	0	143	0	0.00257069	0	0.0352217	2	0.0755847	AT2G41420		WIH2		0.071367	1034
AT4G24110	0	6	31	4	0	0.0154242	0.00876449	0.000985222	3	0.0755216	AT4G24110				0.0713093	1035
AT1G21920	0	0	1	152	0	0	0.000282725	0.0374384	2	0.0754423	AT1G21920				0.0707085	1036
AT2G17410	0	8	2	16	0	0.0205656	0.000565451	0.00394089	3	0.0752157	AT2G17410				0.0706867	1037
AT1G53625	0	5	17	30	0	0.0128535	0.00480633	0.00738916	3	0.0751469	AT1G53625				0.0706713	1038
AT5G28040-p14	0	8	8	9	0	0.0205656	0.0022618	0.00221675	3	0.0751323	AT5G28040	-p14			0.0706586	1039
AT1G64620-p32	0	4	13	45	0	0.0102828	0.00367543	0.0110837	3	0.0751259	AT1G64620	-p32			0.0706503	1040
AT2G28330	0	1	1	90	0	0.00257069	0.000282725	0.0221675	3	0.0750627	AT2G28330				0.0705605	1041
OZF1-p186	0	3	7	62	0	0.00771208	0.00197908	0.0152709	3	0.0748863	AT2G19810	-p186	OZF1		0.0704433	1042
SAUR20	0	7	19	6	0	0.0179949	0.00537178	0.00147783	3	0.0745334	AT5G18020		SAUR20		0.0702132	1043
AT5G08565	0	0	0	302	0	0	0	0.0743842	1	0.0743842	AT5G08565				0.070166	1044
AT3G02790	1	0	0	24	0.03125	0	0	0.00591133	2	0.0743227	AT3G02790				0.0701261	1045
AT4G35320	0	11	31	0	0	0.0282776	0.00876449	0	2	0.0740842	AT4G35320				0.0699691	1046
EXL2	0	10	40	0	0	0.0257069	0.011309	0	2	0.0740319	AT5G64260		EXL2		0.0699507	1047
EMB2296	0	0	1	149	0	0	0.000282725	0.0366995	2	0.0739645	AT2G18020		EMB2296		0.0698863	1048
AT2G26190	0	5	19	26	0	0.0128535	0.00537178	0.00640394	3	0.0738876	AT2G26190				0.0697044	1049
PK1B	0	3	4	64	0	0.00771208	0.0011309	0.0157635	3	0.0738196	AT2G28930		PK1B		0.0693966	1050
MBD10	0	1	3	86	0	0.00257069	0.000848176	0.0211823	3	0.0738034	AT1G15340		MBD10		0.0692874	1051
UEV1D-4	0	2	6	72	0	0.00514139	0.00169635	0.017734	3	0.0737152	AT3G52560		UEV1D-4		0.069221	1052
EDA35	0	12	21	0	0	0.0308483	0.00593723	0	2	0.0735711	AT4G05440		EDA35		0.0689952	1053
AT4G33700	0	12	21	0	0	0.0308483	0.00593723	0	2	0.0735711	AT4G33700				0.0689429	1054
RLT2-p1435	0	9	4	1	0	0.0231362	0.0011309	0.000246305	3	0.0735404	AT5G44180	-p1435	RLT2		0.0689039	1055
AT2G41312	0	0	1	148	0	0	0.000282725	0.0364532	2	0.0734719	AT2G41312				0.0688447	1056
CYP710A2	0	5	15	30	0	0.0128535	0.00424088	0.00738916	3	0.0734505	AT2G34490		CYP710A2		0.0688244	1057
AT3G44100	0	3	7	60	0	0.00771208	0.00197908	0.0147783	3	0.0734085	AT3G44100				0.0687192	1058
AT2G40316	0	0	0	298	0	0	0	0.073399	1	0.073399	AT2G40316				0.068631	1059
AT5G16680-p1042	0	11	29	0	0	0.0282776	0.00819904	0	2	0.0729533	AT5G16680	-p1042			0.0685217	1060
AT2G35410	0	0	0	296	0	0	0	0.0729064	1	0.0729064	AT2G35410				0.0682266	1061
HSFA1D	1	2	0	0	0.03125	0.00514139	0	0	2	0.0727828	AT1G32330		HSFA1D		0.0679803	1062
3xHMG-box1	1	2	0	0	0.03125	0.00514139	0	0	2	0.0727828	AT4G11080		3xHMG-box1		0.0678643	1063
ABF3-p45	1	2	0	0	0.03125	0.00514139	0	0	2	0.0727828	AT4G34000	-p45	ABF3		0.0676414	1064
NAC089	1	2	0	0	0.03125	0.00514139	0	0	2	0.0727828	AT5G22290		NAC089		0.0674971	1065
TCP5	1	2	0	0	0.03125	0.00514139	0	0	2	0.0727828	AT5G60970		TCP5		0.0669346	1066
GSTU7	0	7	16	6	0	0.0179949	0.00452361	0.00147783	3	0.0719889	AT2G29420		GSTU7		0.0669335	1067
AT4G16100	0	0	0	292	0	0	0	0.0719212	1	0.0719212	AT4G16100				0.0664766	1068
AT5G16660	0	0	0	292	0	0	0	0.0719212	1	0.0719212	AT5G16660				0.0664563	1069
AT2G10940	0	1	6	80	0	0.00257069	0.00169635	0.0197044	3	0.0719144	AT2G10940				0.0663843	1070
AT5G50740	0	6	25	6	0	0.0154242	0.00706814	0.00147783	3	0.0719104	AT5G50740				0.0661679	1071
AT5G48620	0	12	18	0	0	0.0308483	0.00508906	0	2	0.0718748	AT5G48620				0.0660109	1072
GC1	0	3	12	52	0	0.00771208	0.00339271	0.0128079	3	0.071738	AT5G05930		GC1		0.0654557	1073
AT1G64380	1	0	0	18	0.03125	0	0	0.0044335	2	0.071367	AT1G64380				0.0652707	1074
PC-MYB1-p545	0	12	17	0	0	0.0308483	0.00480633	0	2	0.0713093	AT4G32730	-p545	PC-MYB1		0.0652399	1075
CDC5-p357	0	6	14	17	0	0.0154242	0.00395816	0.00418719	3	0.0707085	AT1G09770	-p357	CDC5		0.0651663	1076
AT1G32190	0	4	40	8	0	0.0102828	0.011309	0.00197044	3	0.0706867	AT1G32190				0.0651501	1077
CYP71A22	0	3	9	54	0	0.00771208	0.00254453	0.0133005	3	0.0706713	AT3G48310		CYP71A22		0.0650246	1078
ECA4	0	1	0	133	0	0.00257069	0	0.0327586	2	0.0706586	AT1G07670		ECA4		0.064985	1079
PYE	0	2	5	69	0	0.00514139	0.00141363	0.0169951	3	0.0706503	AT3G47640		PYE		0.0649631	1080
JAZ3-p24	0	1	68	7	0	0.00257069	0.0192253	0.00172414	3	0.0705605	AT3G17860	-p24	JAZ3		0.06488	1081
AT3G59670	0	0	0	286	0	0	0	0.0704433	1	0.0704433	AT3G59670				0.0648644	1082
ACC1	0	2	1	73	0	0.00514139	0.000282725	0.0179803	3	0.0702132	AT1G36160		ACC1		0.0647179	1083
AT2G36630	0	2	1	73	0	0.00514139	0.000282725	0.0179803	3	0.0702132	AT2G36630				0.064532	1084
AT1G72480	0	1	0	132	0	0.00257069	0	0.0325123	2	0.070166	AT1G72480				0.0644704	1085
APTX-p219	0	11	24	0	0	0.0282776	0.00678541	0	2	0.0701261	AT5G01310	-p219	APTX		0.0643146	1086
CPK1	0	8	51	0	0	0.0205656	0.014419	0	2	0.0699691	AT5G04870		CPK1		0.0641724	1087
AT2G40420	0	0	0	284	0	0	0	0.0699507	1	0.0699507	AT2G40420				0.0636358	1088
GASA6	0	6	20	9	0	0.0154242	0.00565451	0.00221675	3	0.0698863	AT1G74670		GASA6		0.0635468	1089
AGO10	0	0	0	283	0	0	0	0.0697044	1	0.0697044	AT5G43810		AGO10		0.0634586	1090
AT1G74250-p342	1	0	0	14	0.03125	0	0	0.00344828	2	0.0693966	AT1G74250	-p342			0.0633005	1091
HDG1-p90	0	5	31	6	0	0.0128535	0.00876449	0.00147783	3	0.0692874	AT3G61150	-p90	HDG1		0.0631794	1092
AT1G22930	0	8	8	1	0	0.0205656	0.0022618	0.000246305	3	0.069221	AT1G22930				0.0630655	1093
CZF1-p451	0	8	8	1	0	0.0205656	0.0022618	0.000246305	3	0.069221	AT2G40140	-p451	CZF1		0.0630426	1094
SCRM2	0	11	22	0	0	0.0282776	0.00621996	0	2	0.0689952	AT1G12860		SCRM2		0.0628087	1095
SCRM2-p359	0	11	22	0	0	0.0282776	0.00621996	0	2	0.0689952	AT1G12860	-p359	SCRM2		0.0628079	1096
AT3G45260-p185	0	11	22	0	0	0.0282776	0.00621996	0	2	0.0689952	AT3G45260	-p185			0.0626476	1097
AT3G13040-p410	0	10	31	0	0	0.0257069	0.00876449	0	2	0.0689429	AT3G13040	-p410			0.062642	1098
AT3G57800	1	0	0	13	0.03125	0	0	0.00320197	2	0.0689039	AT3G57800				0.0626112	1099
DWA3	0	2	2	70	0	0.00514139	0.000565451	0.0172414	3	0.0688447	AT1G61210		DWA3		0.0626104	1100
GL2-p69	0	2	2	70	0	0.00514139	0.000565451	0.0172414	3	0.0688447	AT1G79840	-p69	GL2		0.0625616	1101
AT1G62030	0	5	20	18	0	0.0128535	0.00565451	0.0044335	3	0.0688244	AT1G62030				0.0623571	1102
AT2G18220	0	0	0	279	0	0	0	0.0687192	1	0.0687192	AT2G18220				0.062336	1103
AT2G25650-p27	0	1	3	79	0	0.00257069	0.000848176	0.0194581	3	0.068631	AT2G25650	-p27			0.062069	1104
ANNAT3	0	1	2	80	0	0.00257069	0.000565451	0.0197044	3	0.0685217	AT2G38760		ANNAT3		0.0619807	1105
AT4G39675	0	1	2	80	0	0.00257069	0.000565451	0.0197044	3	0.0685217	AT4G39675				0.061592	1106
AT2G36480-p604	0	0	0	277	0	0	0	0.0682266	1	0.0682266	AT2G36480	-p604			0.0615143	1107
AT5G11420	0	0	0	276	0	0	0	0.0679803	1	0.0679803	AT5G11420				0.061278	1108
Hsp81.4	0	0	0	276	0	0	0	0.0679803	1	0.0679803	AT5G56000		Hsp81.4		0.0610816	1109
AT2G47850-p344	0	11	20	0	0	0.0282776	0.00565451	0	2	0.0678643	AT2G47850	-p344			0.0610789	1110
AT1G68810	1	1	0	0	0.03125	0.00257069	0	0	2	0.0676414	AT1G68810				0.0610233	1111
NAC3	1	1	0	0	0.03125	0.00257069	0	0	2	0.0676414	AT3G29035		NAC3		0.0609742	1112
AT3G48440-p19	1	1	0	0	0.03125	0.00257069	0	0	2	0.0676414	AT3G48440	-p19			0.0609626	1113
AT5G18210	0	3	7	52	0	0.00771208	0.00197908	0.0128079	3	0.0674971	AT5G18210				0.0605191	1114
GPAT1	0	1	1	79	0	0.00257069	0.000282725	0.0194581	3	0.0669346	AT1G06520		GPAT1		0.0605134	1115
AT5G12440-p458	1	0	0	9	0.03125	0	0	0.00221675	2	0.0669335	AT5G12440	-p458			0.0604422	1116
TCP8-p373	0	3	45	7	0	0.00771208	0.0127226	0.00172414	3	0.0664766	AT1G58100	-p373	TCP8		0.0602237	1117
UGT74B1	0	3	11	46	0	0.00771208	0.00310998	0.01133	3	0.0664563	AT1G24100		UGT74B1		0.0600667	1118
AT5G21090	0	6	15	10	0	0.0154242	0.00424088	0.00246305	3	0.0663843	AT5G21090				0.0600408	1119
AT3G10030-p120	0	11	17	0	0	0.0282776	0.00480633	0	2	0.0661679	AT3G10030	-p120			0.0598522	1120
AT3G22600	0	8	44	0	0	0.0205656	0.0124399	0	2	0.0660109	AT3G22600				0.0596248	1121
AT5G65100	1	0	0	6	0.03125	0	0	0.00147783	2	0.0654557	AT5G65100				0.0596059	1122
NPH4-p916	0	5	1	35	0	0.0128535	0.000282725	0.00862069	3	0.0652707	AT5G20730	-p916	NPH4		0.0596038	1123
UNE10	0	1	0	122	0	0.00257069	0	0.0300493	2	0.0652399	AT4G00050		UNE10		0.0593825	1124
LSU1	0	4	3	43	0	0.0102828	0.000848176	0.0105911	3	0.0651663	AT3G49580		LSU1		0.0593596	1125
LP1	0	2	2	65	0	0.00514139	0.000565451	0.0160099	3	0.0651501	AT2G38540		LP1		0.0592779	1126
AT1G01130	0	0	0	264	0	0	0	0.0650246	1	0.0650246	AT1G01130				0.05886	1127
AT1G32360-p70	0	7	6	8	0	0.0179949	0.00169635	0.00197044	3	0.064985	AT1G32360	-p70			0.0587647	1128
WRKY2	1	0	0	5	0.03125	0	0	0.00123153	2	0.0649631	AT5G56270		WRKY2		0.0586601	1129
KCS16	0	8	42	0	0	0.0205656	0.0118745	0	2	0.06488	AT4G34250		KCS16		0.0583072	1130
SR30	0	4	7	38	0	0.0102828	0.00197908	0.00935961	3	0.0648644	AT1G09140		SR30		0.0581567	1131
AT2G15860	0	1	1	76	0	0.00257069	0.000282725	0.0187192	3	0.0647179	AT2G15860				0.0575292	1132
FUS9	0	0	0	262	0	0	0	0.064532	1	0.064532	AT3G13550		FUS9		0.0574769	1133
GRF6	1	0	0	4	0.03125	0	0	0.000985222	2	0.0644704	AT2G06200		GRF6		0.0573892	1134
XTH19	0	8	41	0	0	0.0205656	0.0115917	0	2	0.0643146	AT4G30290		XTH19		0.0573449	1135
XTH24	0	5	18	14	0	0.0128535	0.00508906	0.00344828	3	0.0641724	AT4G30270		XTH24		0.0567412	1136
NSL1	0	3	19	33	0	0.00771208	0.00537178	0.00812808	3	0.0636358	AT1G28380		NSL1		0.0564555	1137
HIS1-3	0	0	0	258	0	0	0	0.0635468	1	0.0635468	AT2G18050		HIS1-3		0.0564344	1138
AT5G51970	0	1	3	72	0	0.00257069	0.000848176	0.017734	3	0.0634586	AT5G51970				0.0564039	1139
TCP17	0	0	0	257	0	0	0	0.0633005	1	0.0633005	AT5G08070		TCP17		0.0563983	1140
HSFB2A	0	7	3	9	0	0.0179949	0.000848176	0.00221675	3	0.0631794	AT5G62020		HSFB2A		0.0563414	1141
HB34-p13	1	0	1	0	0.03125	0	0.000282725	0	2	0.0630655	AT3G28920	-p13	HB34		0.0562831	1142
ATP-PRT2	0	2	3	61	0	0.00514139	0.000848176	0.0150246	3	0.0630426	AT1G09795		ATP-PRT2		0.0562159	1143
AT5G03140	0	4	22	18	0	0.0102828	0.00621996	0.0044335	3	0.0628087	AT5G03140				0.0561576	1144
ACLB-2	0	0	0	255	0	0	0	0.0628079	1	0.0628079	AT5G49460		ACLB-2		0.0561228	1145
AT4G27450	0	4	7	35	0	0.0102828	0.00197908	0.00862069	3	0.0626476	AT4G27450				0.0559113	1146
TRM28	0	4	34	4	0	0.0102828	0.00961267	0.000985222	3	0.062642	AT5G03670		TRM28		0.0558803	1147
FBP7	0	5	24	5	0	0.0128535	0.00678541	0.00123153	3	0.0626112	AT1G21760		FBP7		0.0558509	1148
AT5G05370	0	1	2	72	0	0.00257069	0.000565451	0.017734	3	0.0626104	AT5G05370				0.0557282	1149
KTI1	0	0	0	254	0	0	0	0.0625616	1	0.0625616	AT1G73260		KTI1		0.055665	1150
AT5G54630-p103	0	7	9	1	0	0.0179949	0.00254453	0.000246305	3	0.0623571	AT5G54630	-p103			0.0556534	1151
TRM26	0	6	5	16	0	0.0154242	0.00141363	0.00394089	3	0.062336	AT2G17550		TRM26		0.0552674	1152
AtCaN2	0	0	0	252	0	0	0	0.062069	1	0.062069	AT2G40410		AtCaN2		0.055215	1153
ELIP2	0	1	3	70	0	0.00257069	0.000848176	0.0172414	3	0.0619807	AT4G14690		ELIP2		0.0551724	1154
AT3G29000	0	10	18	0	0	0.0257069	0.00508906	0	2	0.061592	AT3G29000				0.0551627	1155
CRF4	0	10	18	0	0	0.0257069	0.00508906	0	2	0.061592	AT4G27950		CRF4		0.055112	1156
ASIL2-p19	0	2	0	104	0	0.00514139	0	0.0256158	2	0.0615143	AT3G14180	-p19	ASIL2		0.0549469	1157
JAZ3-p25	0	4	72	0	0	0.0102828	0.0203562	0	2	0.061278	AT3G17860	-p25	JAZ3		0.0548951	1158
AT5G27400	0	5	10	19	0	0.0128535	0.00282725	0.0046798	3	0.0610816	AT5G27400				0.0548428	1159
SUVH9	0	11	8	0	0	0.0282776	0.0022618	0	2	0.0610789	AT4G13460		SUVH9		0.0547543	1160
KCO6	0	1	1	71	0	0.00257069	0.000282725	0.0174877	3	0.0610233	AT4G18160		KCO6		0.0547526	1161
HYR1	0	9	26	0	0	0.0231362	0.00735086	0	2	0.0609742	AT3G21760		HYR1		0.0546496	1162
GL2-p185	0	7	3	6	0	0.0179949	0.000848176	0.00147783	3	0.0609626	AT1G79840	-p185	GL2		0.054645	1163
HSFB2A-p265	0	7	3	6	0	0.0179949	0.000848176	0.00147783	3	0.0609626	AT5G62020	-p265	HSFB2A		0.0545449	1164
JAL22	0	3	4	46	0	0.00771208	0.0011309	0.01133	3	0.0605191	AT2G39310		JAL22		0.0545293	1165
AT3G24490-p331	0	11	7	0	0	0.0282776	0.00197908	0	2	0.0605134	AT3G24490	-p331			0.0544335	1166
FLC	0	7	5	3	0	0.0179949	0.00141363	0.000738916	3	0.0604422	AT5G10140		FLC		0.0543731	1167
ATH1	0	7	3	5	0	0.0179949	0.000848176	0.00123153	3	0.0602237	AT4G32980		ATH1		0.0543269	1168
BRG3	0	5	21	5	0	0.0128535	0.00593723	0.00123153	3	0.0600667	AT3G12920		BRG3		0.0541365	1169
AT5G57610	0	5	14	13	0	0.0128535	0.00395816	0.00320197	3	0.0600408	AT5G57610				0.0539619	1170
AT1G20470	0	0	0	243	0	0	0	0.0598522	1	0.0598522	AT1G20470				0.0539409	1171
AT4G31000	0	6	14	2	0	0.0154242	0.00395816	0.000492611	3	0.0596248	AT4G31000				0.0539099	1172
AT1G73750	0	0	0	242	0	0	0	0.0596059	1	0.0596059	AT1G73750				0.0536946	1173
AT5G41020-p286	0	5	10	17	0	0.0128535	0.00282725	0.00418719	3	0.0596038	AT5G41020	-p286			0.0536876	1174
MBD9-p2156	0	11	5	0	0	0.0282776	0.00141363	0	2	0.0593825	AT3G01460	-p2156	MBD9		0.0536503	1175
ATBETAFRUCT4	0	0	0	241	0	0	0	0.0593596	1	0.0593596	AT1G12240		ATBETAFRUCT4		0.0536342	1176
AL3	0	9	23	0	0	0.0231362	0.00650269	0	2	0.0592779	AT3G42790		AL3		0.0536234	1177
AT4G26010	0	6	7	9	0	0.0154242	0.00197908	0.00221675	3	0.05886	AT4G26010				0.0535783	1178
LSMT-L	0	10	13	0	0	0.0257069	0.00367543	0	2	0.0587647	AT1G14030		LSMT-L		0.0534998	1179
WLIM2b-p93	0	8	31	0	0	0.0205656	0.00876449	0	2	0.0586601	AT3G55770	-p93	WLIM2b		0.0534483	1180
SIK1	0	2	7	50	0	0.00514139	0.00197908	0.0123153	3	0.0583072	AT1G69220		SIK1		0.0533323	1181
SAC9	0	4	20	14	0	0.0102828	0.00565451	0.00344828	3	0.0581567	AT3G59770		SAC9		0.0530628	1182
AT3G51950-p184	0	8	29	0	0	0.0205656	0.00819904	0	2	0.0575292	AT3G51950	-p184			0.0530579	1183
AT4G13040-p90	0	7	38	0	0	0.0179949	0.0107436	0	2	0.0574769	AT4G13040	-p90			0.0529009	1184
AT3G53235	0	0	0	233	0	0	0	0.0573892	1	0.0573892	AT3G53235				0.0526516	1185
AT5G17190	0	0	0	233	0	0	0	0.0573892	1	0.0573892	AT5G17190				0.0524925	1186
AT4G00238-p121	0	3	2	44	0	0.00771208	0.000565451	0.0108374	3	0.0573449	AT4G00238	-p121			0.0524841	1187
AT5G57070	0	3	10	34	0	0.00771208	0.00282725	0.00837438	3	0.0567412	AT5G57070				0.0524428	1188
CMPG1	0	5	15	7	0	0.0128535	0.00424088	0.00172414	3	0.0564555	AT1G66160		CMPG1		0.052432	1189
AT2G28570	0	4	11	22	0	0.0102828	0.00310998	0.00541872	3	0.0564344	AT2G28570				0.0522167	1190
AT1G04780	0	0	0	229	0	0	0	0.0564039	1	0.0564039	AT1G04780				0.0519394	1191
AT5G08450	0	8	27	0	0	0.0205656	0.00763359	0	2	0.0563983	AT5G08450				0.0518223	1192
Rap2.6L-p120	0	6	11	1	0	0.0154242	0.00310998	0.000246305	3	0.0563414	AT5G13330	-p120	Rap2.6L		0.05177	1193
PCNA1	0	2	2	53	0	0.00514139	0.000565451	0.0130542	3	0.0562831	AT1G07370		PCNA1		0.0517241	1194
KEA1	0	4	9	24	0	0.0102828	0.00254453	0.00591133	3	0.0562159	AT1G01790		KEA1		0.0515526	1195
AT1G51430	0	4	9	24	0	0.0102828	0.00254453	0.00591133	3	0.0562159	AT1G51430				0.0514468	1196
TRM17	0	0	0	228	0	0	0	0.0561576	1	0.0561576	AT2G20240		TRM17		0.0513972	1197
SMT1	0	0	0	228	0	0	0	0.0561576	1	0.0561576	AT5G13710		SMT1		0.0513616	1198
AT4G22530	0	6	9	3	0	0.0154242	0.00254453	0.000738916	3	0.0561228	AT4G22530				0.051334	1199
AT3G21670	0	0	0	227	0	0	0	0.0559113	1	0.0559113	AT3G21670				0.0509852	1200
PGL4	0	1	0	103	0	0.00257069	0	0.0253695	2	0.0558803	AT5G24410		PGL4		0.0509601	1201
AT1G30690	0	1	1	64	0	0.00257069	0.000282725	0.0157635	3	0.0558509	AT1G30690				0.0507389	1202
AT5G44550	0	1	1	64	0	0.00257069	0.000282725	0.0157635	3	0.0558509	AT5G44550				0.0507157	1203
PIF4-p13	0	6	44	0	0	0.0154242	0.0124399	0	2	0.0557282	AT2G43010	-p13	PIF4		0.0506995	1204
PIF4-p7	0	6	44	0	0	0.0154242	0.0124399	0	2	0.0557282	AT2G43010	-p7	PIF4		0.0506065	1205
AT1G20691	0	0	0	226	0	0	0	0.055665	1	0.055665	AT1G20691				0.0505854	1206
TRM3	0	2	3	51	0	0.00514139	0.000848176	0.0125616	3	0.0556534	AT1G18620		TRM3		0.050549	1207
NF-YC11-p206	0	8	25	0	0	0.0205656	0.00706814	0	2	0.0552674	AT3G12480	-p206	NF-YC11		0.0504907	1208
AT4G27280	0	7	34	0	0	0.0179949	0.00961267	0	2	0.055215	AT4G27280				0.0504648	1209
PIL5-p196	0	0	0	224	0	0	0	0.0551724	1	0.0551724	AT2G20180	-p196	PIL5		0.0504138	1210
RTFL1	0	6	43	0	0	0.0154242	0.0121572	0	2	0.0551627	AT3G53232		RTFL1		0.0504041	1211
AT5G22390	0	1	1	63	0	0.00257069	0.000282725	0.0155172	3	0.055112	AT5G22390				0.0503766	1212
TCH4	0	6	5	6	0	0.0154242	0.00141363	0.00147783	3	0.0549469	AT5G57560		TCH4		0.0502307	1213
VLN2	0	1	0	101	0	0.00257069	0	0.0248768	2	0.0548951	AT2G41740		VLN2		0.0502164	1214
AT1G09460	0	0	9	101	0	0	0.00254453	0.0248768	2	0.0548428	AT1G09460				0.0501953	1215
IBM1-p926	0	9	15	0	0	0.0231362	0.00424088	0	2	0.0547543	AT3G07610	-p926	IBM1		0.0501783	1216
AT2G04800	0	0	1	110	0	0	0.000282725	0.0270936	2	0.0547526	AT2G04800				0.05	1217
AT2G20950	0	7	33	0	0	0.0179949	0.00932994	0	2	0.0546496	AT2G20950				0.049969	1218
SZF1-p424	0	6	9	1	0	0.0154242	0.00254453	0.000246305	3	0.054645	AT3G55980	-p424	SZF1		0.049747	1219
AT5G49100	0	5	51	0	0	0.0128535	0.014419	0	2	0.0545449	AT5G49100				0.0495605	1220
AT1G18740	0	2	13	38	0	0.00514139	0.00367543	0.00935961	3	0.0545293	AT1G18740				0.0495074	1221
AT1G16520	0	0	0	221	0	0	0	0.0544335	1	0.0544335	AT1G16520				0.0493339	1222
CXIP4	0	0	0	221	0	0	0	0.0544335	1	0.0544335	AT2G28910		CXIP4		0.0492427	1223
ADK	0	1	1	62	0	0.00257069	0.000282725	0.0152709	3	0.0543731	AT2G37250		ADK		0.0490997	1224
AT5G01710	0	1	1	62	0	0.00257069	0.000282725	0.0152709	3	0.0543731	AT5G01710				0.0490712	1225
AT2G20835	0	4	12	18	0	0.0102828	0.00339271	0.0044335	3	0.0543269	AT2G20835				0.0490291	1226
GSTU25	0	8	23	0	0	0.0205656	0.00650269	0	2	0.0541365	AT1G17180		GSTU25		0.0490148	1227
AT5G40150	0	1	4	58	0	0.00257069	0.0011309	0.0142857	3	0.0539619	AT5G40150				0.0489838	1228
RPS10B	0	0	0	219	0	0	0	0.0539409	1	0.0539409	AT5G41520		RPS10B		0.0489311	1229
CXXS1	0	1	0	99	0	0.00257069	0	0.0243842	2	0.0539099	AT1G11530		CXXS1		0.0489101	1230
AT5G09760	0	0	0	218	0	0	0	0.0536946	1	0.0536946	AT5G09760				0.0488316	1231
GSTU6	0	6	7	2	0	0.0154242	0.00197908	0.000492611	3	0.0536876	AT2G29440		GSTU6		0.0486964	1232
CSLB04	0	3	2	39	0	0.00771208	0.000565451	0.00960591	3	0.0536503	AT2G32540		CSLB04		0.0486179	1233
AT5G10950	0	1	1	61	0	0.00257069	0.000282725	0.0150246	3	0.0536342	AT5G10950				0.0485343	1234
AT2G47210-p15	0	9	13	0	0	0.0231362	0.00367543	0	2	0.0536234	AT2G47210	-p15			0.0485222	1235
PC-MYB1-p656	0	6	6	3	0	0.0154242	0.00169635	0.000738916	3	0.0535783	AT4G32730	-p656	PC-MYB1		0.0484296	1236
BTI3	0	5	15	3	0	0.0128535	0.00424088	0.000738916	3	0.0534998	AT5G41600		BTI3		0.0483773	1237
APT5	0	0	0	217	0	0	0	0.0534483	1	0.0534483	AT5G11160		APT5		0.0483735	1238
WAVH2	0	0	0	217	0	0	0	0.0534483	1	0.0534483	AT5G65683		WAVH2		0.0482138	1239
AT5G65613	0	1	5	56	0	0.00257069	0.00141363	0.0137931	3	0.0533323	AT5G65613				0.0480897	1240
AT3G54880	0	5	11	7	0	0.0128535	0.00310998	0.00172414	3	0.0530628	AT3G54880				0.0480878	1241
TCP8-p375	0	9	12	0	0	0.0231362	0.00339271	0	2	0.0530579	AT1G58100	-p375	TCP8		0.0479165	1242
AT4G03250-p5	0	6	39	0	0	0.0154242	0.0110263	0	2	0.0529009	AT4G03250	-p5			0.0478742	1243
VIP1-p115	0	5	14	3	0	0.0128535	0.00395816	0.000738916	3	0.0526516	AT1G43700	-p115	VIP1		0.0478642	1244
TTL4	0	9	11	0	0	0.0231362	0.00310998	0	2	0.0524925	AT3G58620		TTL4		0.0478561	1245
AT2G29300	0	1	4	56	0	0.00257069	0.0011309	0.0137931	3	0.0524841	AT2G29300				0.0476297	1246
AT1G05835	0	3	18	19	0	0.00771208	0.00508906	0.0046798	3	0.0524428	AT1G05835				0.0475674	1247
UMAMIT37	0	1	0	96	0	0.00257069	0	0.0236453	2	0.052432	AT5G40230		UMAMIT37		0.0475302	1248
AT1G22065	0	0	0	212	0	0	0	0.0522167	1	0.0522167	AT1G22065				0.0473511	1249
CSLB03	0	1	0	95	0	0.00257069	0	0.023399	2	0.0519394	AT2G32530		CSLB03		0.0473279	1250
AT1G29500	0	7	28	0	0	0.0179949	0.00791631	0	2	0.0518223	AT1G29500				0.0472906	1251
CMPG2	0	6	37	0	0	0.0154242	0.0104608	0	2	0.05177	AT5G64660		CMPG2		0.0471941	1252
ECP63	0	0	0	210	0	0	0	0.0517241	1	0.0517241	AT2G36640		ECP63		0.0471255	1253
ABCG34	0	1	9	49	0	0.00257069	0.00254453	0.012069	3	0.0515526	AT2G36380		ABCG34		0.0470163	1254
SVR3	0	1	0	94	0	0.00257069	0	0.0231527	2	0.0514468	AT5G13650		SVR3		0.046798	1255
AT1G52200	0	4	19	6	0	0.0102828	0.00537178	0.00147783	3	0.0513972	AT1G52200				0.0467856	1256
HB33-p308	0	9	9	0	0	0.0231362	0.00254453	0	2	0.0513616	AT1G75240	-p308	HB33		0.0467193	1257
RR1-p190	0	9	9	0	0	0.0231362	0.00254453	0	2	0.0513616	AT3G16857	-p190	RR1		0.0466739	1258
AT4G30250	0	1	7	51	0	0.00257069	0.00197908	0.0125616	3	0.051334	AT4G30250				0.046589	1259
AT2G19880	0	0	0	207	0	0	0	0.0509852	1	0.0509852	AT2G19880				0.0465763	1260
AT1G07985	0	4	15	10	0	0.0102828	0.00424088	0.00246305	3	0.0509601	AT1G07985				0.0465679	1261
AT2G25510	0	0	0	206	0	0	0	0.0507389	1	0.0507389	AT2G25510				0.0463542	1262
RMR1	0	4	6	20	0	0.0102828	0.00169635	0.00492611	3	0.0507157	AT5G66160		RMR1		0.0463054	1263
AT1G61255	0	2	5	42	0	0.00514139	0.00141363	0.0103448	3	0.0506995	AT1G61255				0.0462202	1264
SYP111	0	4	5	21	0	0.0102828	0.00141363	0.00517241	3	0.0506065	AT1G08560		SYP111		0.0461678	1265
AT2G18980	0	3	1	36	0	0.00771208	0.000282725	0.008867	3	0.0505854	AT2G18980				0.0461155	1266
AACT1	0	4	18	6	0	0.0102828	0.00508906	0.00147783	3	0.050549	AT5G61160		AACT1		0.0459593	1267
WRKY6-p242	0	8	0	19	0	0.0205656	0	0.0046798	2	0.0504907	AT1G62300	-p242	WRKY6		0.0457246	1268
AT1G05170	0	0	3	99	0	0	0.000848176	0.0243842	2	0.0504648	AT1G05170				0.0456153	1269
AT1G01350-p74	0	4	10	15	0	0.0102828	0.00282725	0.00369458	3	0.0504138	AT1G01350	-p74			0.0455271	1270
AHP1	0	6	4	1	0	0.0154242	0.0011309	0.000246305	3	0.0504041	AT3G21510		AHP1		0.0454599	1271
XTH25	0	1	5	52	0	0.00257069	0.00141363	0.0128079	3	0.0503766	AT5G57550		XTH25		0.0454292	1272
AT4G16447	0	9	7	0	0	0.0231362	0.00197908	0	2	0.0502307	AT4G16447				0.0454179	1273
LHY-p177	0	5	12	2	0	0.0128535	0.00339271	0.000492611	3	0.0502164	AT1G01060	-p177	LHY		0.0450844	1274
BLH2-p590	0	4	8	17	0	0.0102828	0.0022618	0.00418719	3	0.0501953	AT4G36870	-p590	BLH2		0.0450537	1275
AT5G66090	0	8	16	0	0	0.0205656	0.00452361	0	2	0.0501783	AT5G66090				0.0449395	1276
ABCA1	0	0	0	203	0	0	0	0.05	1	0.05	AT2G41700		ABCA1		0.0449004	1277
AT5G20190	0	1	0	91	0	0.00257069	0	0.0224138	2	0.049969	AT5G20190				0.0447672	1278
GATA26-p229	0	1	6	50	0	0.00257069	0.00169635	0.0123153	3	0.049747	AT4G17570	-p229	GATA26		0.0444715	1279
AT2G47440	0	7	24	0	0	0.0179949	0.00678541	0	2	0.0495605	AT2G47440				0.0444192	1280
TCH2	0	7	24	0	0	0.0179949	0.00678541	0	2	0.0495605	AT5G37770		TCH2		0.0443673	1281
SAUR68	0	0	0	201	0	0	0	0.0495074	1	0.0495074	AT1G29510		SAUR68		0.0443148	1282
XTH21	0	0	1	99	0	0	0.000282725	0.0243842	2	0.0493339	AT2G18800		XTH21		0.0441699	1283
AT2G38800	0	3	9	25	0	0.00771208	0.00254453	0.00615764	3	0.0492427	AT2G38800				0.0440887	1284
AT5G53310	0	9	5	0	0	0.0231362	0.00141363	0	2	0.0490997	AT5G53310				0.0440444	1285
AT1G74150	0	4	18	4	0	0.0102828	0.00508906	0.000985222	3	0.0490712	AT1G74150				0.0439513	1286
UCP5	0	2	10	34	0	0.00514139	0.00282725	0.00837438	3	0.0490291	AT2G22500		UCP5		0.0438537	1287
ARI2	0	0	0	199	0	0	0	0.0490148	1	0.0490148	AT2G16090		ARI2		0.0438424	1288
SBE2.1	0	1	0	89	0	0.00257069	0	0.0219212	2	0.0489838	AT2G36390		SBE2.1		0.0437523	1289
BLH1-p478	0	5	7	6	0	0.0128535	0.00197908	0.00147783	3	0.0489311	AT2G35940	-p478	BLH1		0.0435402	1290
AT4G10130	0	4	3	21	0	0.0102828	0.000848176	0.00517241	3	0.0489101	AT4G10130				0.043524	1291
AT4G15990	0	3	12	21	0	0.00771208	0.00339271	0.00517241	3	0.0488316	AT4G15990				0.0435078	1292
NF-YB8-p8	0	3	4	30	0	0.00771208	0.0011309	0.00738916	3	0.0486964	AT2G37060	-p8	NF-YB8		0.0434954	1293
CAF1b	0	2	13	30	0	0.00514139	0.00367543	0.00738916	3	0.0486179	AT5G22250		CAF1b		0.0433929	1294
PCS1	0	9	4	0	0	0.0231362	0.0011309	0	2	0.0485343	AT5G02190		PCS1		0.0433406	1295
HB24	0	0	0	197	0	0	0	0.0485222	1	0.0485222	AT2G18350		HB24		0.043274	1296
AT4G02410	0	7	22	0	0	0.0179949	0.00621996	0	2	0.0484296	AT4G02410				0.0432359	1297
PUB29	0	6	31	0	0	0.0154242	0.00876449	0	2	0.0483773	AT3G18710		PUB29		0.0431836	1298
CBSX3	0	2	4	40	0	0.00514139	0.0011309	0.00985222	3	0.0483735	AT5G10860		CBSX3		0.0430554	1299
GolS3	0	2	0	77	0	0.00514139	0	0.0189655	2	0.0482138	AT1G09350		GolS3		0.0428733	1300
AT4G14490	0	6	0	35	0	0.0154242	0	0.00862069	2	0.0480897	AT4G14490				0.0428571	1301
AMI1	0	4	9	13	0	0.0102828	0.00254453	0.00320197	3	0.0480878	AT1G08980		AMI1		0.0427751	1302
AT5G12440-p334	0	8	12	0	0	0.0205656	0.00339271	0	2	0.0479165	AT5G12440	-p334			0.0426705	1303
PHS1	0	3	10	22	0	0.00771208	0.00282725	0.00541872	3	0.0478742	AT3G29320		PHS1		0.0426135	1304
HMGB1-p137	0	7	21	0	0	0.0179949	0.00593723	0	2	0.0478642	AT3G51880	-p137	HMGB1		0.0425043	1305
DEK1	0	0	1	96	0	0	0.000282725	0.0236453	2	0.0478561	AT1G55350		DEK1		0.0423529	1306
AT2G16630	0	3	1	32	0	0.00771208	0.000282725	0.00788177	3	0.0476297	AT2G16630				0.0422858	1307
AT1G63010	0	4	11	10	0	0.0102828	0.00310998	0.00246305	3	0.0475674	AT1G63010				0.0422097	1308
PAP1	0	4	11	10	0	0.0102828	0.00310998	0.00246305	3	0.0475674	AT2G01180		PAP1		0.0421814	1309
AT1G17230	0	1	6	47	0	0.00257069	0.00169635	0.0115764	3	0.0475302	AT1G17230				0.0421393	1310
ABCI20	0	8	11	0	0	0.0205656	0.00310998	0	2	0.0473511	AT5G02270		ABCI20		0.0421182	1311
AT1G27020	0	3	5	27	0	0.00771208	0.00141363	0.00665025	3	0.0473279	AT1G27020				0.04203	1312
HTH	0	0	0	192	0	0	0	0.0472906	1	0.0472906	AT1G72970		HTH		0.0420004	1313
AT3G52870	0	5	38	0	0	0.0128535	0.0107436	0	2	0.0471941	AT3G52870				0.0419628	1314
SMO2-1	0	5	4	7	0	0.0128535	0.0011309	0.00172414	3	0.0471255	AT1G07420		SMO2-1		0.0418325	1315
TRB2-p103	0	5	3	8	0	0.0128535	0.000848176	0.00197044	3	0.0470163	AT5G67580	-p103	TRB2		0.0418115	1316
PUR5	0	0	0	190	0	0	0	0.046798	1	0.046798	AT3G55010		PUR5		0.0418099	1317
SHA1	0	0	0	190	0	0	0	0.046798	1	0.046798	AT5G63780		SHA1		0.0417233	1318
RTV1-p84	0	8	10	0	0	0.0205656	0.00282725	0	2	0.0467856	AT1G49480	-p84	RTV1		0.0416256	1319
AT1G25420	0	4	10	10	0	0.0102828	0.00282725	0.00246305	3	0.0467193	AT1G25420				0.0415919	1320
AT1G76110	0	4	0	53	0	0.0102828	0	0.0130542	2	0.0466739	AT1G76110				0.0415776	1321
AT1G17620	0	3	5	26	0	0.00771208	0.00141363	0.00640394	3	0.046589	AT1G17620				0.0414165	1322
AT1G48750	0	4	46	0	0	0.0102828	0.0130054	0	2	0.0465763	AT1G48750				0.0413173	1323
AT2G38480	0	2	1	41	0	0.00514139	0.000282725	0.0100985	3	0.0465679	AT2G38480				0.0413073	1324
UMAMIT17	0	1	2	50	0	0.00257069	0.000565451	0.0123153	3	0.0463542	AT4G08300		UMAMIT17		0.0412911	1325
AT1G26540	0	0	0	188	0	0	0	0.0463054	1	0.0463054	AT1G26540				0.0412191	1326
UBP23	0	0	0	188	0	0	0	0.0463054	1	0.0463054	AT5G57990		UBP23		0.041133	1327
AT1G67310-p935	0	8	9	0	0	0.0205656	0.00254453	0	2	0.0462202	AT1G67310	-p935			0.0410264	1328
MSS3	0	8	9	0	0	0.0205656	0.00254453	0	2	0.0462202	AT2G43290		MSS3		0.0409795	1329
AT3G23550	0	7	18	0	0	0.0179949	0.00508906	0	2	0.0461678	AT3G23550				0.040922	1330
MPK3	0	6	27	0	0	0.0154242	0.00763359	0	2	0.0461155	AT3G45640		MPK3		0.0408751	1331
EGY2	0	3	6	24	0	0.00771208	0.00169635	0.00591133	3	0.0459593	AT5G05740		EGY2		0.0407707	1332
AT1G16000	0	1	3	48	0	0.00257069	0.000848176	0.0118227	3	0.0457246	AT1G16000				0.0406566	1333
AT1G56045	0	1	3	48	0	0.00257069	0.000848176	0.0118227	3	0.0457246	AT1G56045				0.0404801	1334
AT2G19380-p358	0	1	2	49	0	0.00257069	0.000565451	0.012069	3	0.0456153	AT2G19380	-p358			0.0404429	1335
CDF1	0	2	5	35	0	0.00514139	0.00141363	0.00862069	3	0.0455271	AT5G23040		CDF1		0.0404087	1336
AT2G27710	0	4	12	6	0	0.0102828	0.00339271	0.00147783	3	0.0454599	AT2G27710				0.0403709	1337
THO5	0	5	2	7	0	0.0128535	0.000565451	0.00172414	3	0.0454292	AT5G42920		THO5		0.040304	1338
AT1G70000-p81	0	2	4	36	0	0.00514139	0.0011309	0.008867	3	0.0454179	AT1G70000	-p81			0.0401524	1339
AT1G68862	0	2	28	8	0	0.00514139	0.00791631	0.00197044	3	0.0450844	AT1G68862				0.0401478	1340
XT1	0	3	18	9	0	0.00771208	0.00508906	0.00221675	3	0.0450537	AT3G62720		XT1		0.0401168	1341
SWEET12	0	4	14	3	0	0.0102828	0.00395816	0.000738916	3	0.0449395	AT5G23660		SWEET12		0.040069	1342
HIT1	0	0	1	90	0	0	0.000282725	0.0221675	2	0.0449004	AT1G50500		HIT1		0.0400472	1343
AT1G77800-p661	0	1	1	49	0	0.00257069	0.000282725	0.012069	3	0.0447672	AT1G77800	-p661			0.0399338	1344
AT2G19460	0	1	1	49	0	0.00257069	0.000282725	0.012069	3	0.0447672	AT2G19460				0.0399015	1345
CDC5-p349	0	7	15	0	0	0.0179949	0.00424088	0	2	0.0444715	AT1G09770	-p349	CDC5		0.0398955	1346
CDC5-p353	0	7	15	0	0	0.0179949	0.00424088	0	2	0.0444715	AT1G09770	-p353	CDC5		0.0398133	1347
emb2746-p805	0	6	24	0	0	0.0154242	0.00678541	0	2	0.0444192	AT5G63420	-p805	emb2746		0.0397909	1348
PFA-DSP3	0	4	2	16	0	0.0102828	0.000565451	0.00394089	3	0.0443673	AT3G02800		PFA-DSP3		0.0397461	1349
SOT12	0	3	18	8	0	0.00771208	0.00508906	0.00197044	3	0.0443148	AT2G03760		SOT12		0.0397412	1350
AT5G41590	0	5	4	3	0	0.0128535	0.0011309	0.000738916	3	0.0441699	AT5G41590				0.0395947	1351
AT5G40450	0	0	0	179	0	0	0	0.0440887	1	0.0440887	AT5G40450				0.0395017	1352
AT5G57120	0	0	0	179	0	0	0	0.0440887	1	0.0440887	AT5G57120				0.0394134	1353
ZAC	0	3	2	26	0	0.00771208	0.000565451	0.00640394	3	0.0440444	AT4G21160		ZAC		0.0394089	1354
HRB1	0	5	2	5	0	0.0128535	0.000565451	0.00123153	3	0.0439513	AT5G49230		HRB1		0.0393824	1355
AT1G61667	0	6	23	0	0	0.0154242	0.00650269	0	2	0.0438537	AT1G61667				0.0393301	1356
AT4G14145	0	0	0	178	0	0	0	0.0438424	1	0.0438424	AT4G14145				0.0392778	1357
DCP2	0	0	0	178	0	0	0	0.0438424	1	0.0438424	AT5G13570		DCP2		0.0392565	1358
AT2G08950	0	1	12	35	0	0.00257069	0.00339271	0.00862069	3	0.0437523	AT2G08950				0.0392254	1359
ERF10	0	5	5	1	0	0.0128535	0.00141363	0.000246305	3	0.0435402	AT1G03800		ERF10		0.0392208	1360
AT2G01970	0	3	4	23	0	0.00771208	0.0011309	0.00566502	3	0.043524	AT2G01970				0.0391998	1361
AT4G32020	0	1	3	45	0	0.00257069	0.000848176	0.0110837	3	0.0435078	AT4G32020				0.0391315	1362
COL4-p246	0	0	2	86	0	0	0.000565451	0.0211823	2	0.0434954	AT5G24930	-p246	COL4		0.0390857	1363
HB33-p306	0	8	4	0	0	0.0205656	0.0011309	0	2	0.0433929	AT1G75240	-p306	HB33		0.0389651	1364
VRN1-p198	0	8	4	0	0	0.0205656	0.0011309	0	2	0.0433929	AT3G18990	-p198	VRN1		0.0389163	1365
ZML2-p138	0	7	13	0	0	0.0179949	0.00367543	0	2	0.0433406	AT1G51600	-p138	ZML2		0.0388453	1366
CLE41	0	3	22	2	0	0.00771208	0.00621996	0.000492611	3	0.043274	AT3G24770		CLE41		0.038817	1367
LBD16	0	5	31	0	0	0.0128535	0.00876449	0	2	0.0432359	AT2G42430		LBD16		0.0387646	1368
AT3G01830	0	4	40	0	0	0.0102828	0.011309	0	2	0.0431836	AT3G01830				0.0387627	1369
AT3G05160	0	3	20	4	0	0.00771208	0.00565451	0.000985222	3	0.0430554	AT3G05160				0.0386745	1370
CDC5-p378	0	2	1	36	0	0.00514139	0.000282725	0.008867	3	0.0428733	AT1G09770	-p378	CDC5		0.03867	1371
AT3G52250-p461	0	2	1	36	0	0.00514139	0.000282725	0.008867	3	0.0428733	AT3G52250	-p461			0.03866	1372
AGO7	0	0	0	174	0	0	0	0.0428571	1	0.0428571	AT1G69440		AGO7		0.0385701	1373
YY1-p246	0	7	12	0	0	0.0179949	0.00339271	0	2	0.0427751	AT4G06634	-p246	YY1		0.0384236	1374
TPD1	0	5	30	0	0	0.0128535	0.00848176	0	2	0.0426705	AT4G24972		TPD1		0.0383616	1375
AT5G63260-p179	0	4	13	1	0	0.0102828	0.00367543	0.000246305	3	0.0426135	AT5G63260	-p179			0.0382634	1376
AT5G44910	0	4	12	2	0	0.0102828	0.00339271	0.000492611	3	0.0425043	AT5G44910				0.0382515	1377
PABN1	0	2	3	33	0	0.00514139	0.000848176	0.00812808	3	0.0423529	AT5G51120		PABN1		0.0382262	1378
AT5G16680-p379	0	4	10	4	0	0.0102828	0.00282725	0.000985222	3	0.0422858	AT5G16680	-p379			0.0381496	1379
AT1G67310-p932	0	7	11	0	0	0.0179949	0.00310998	0	2	0.0422097	AT1G67310	-p932			0.0381469	1380
HB23-p18	0	7	11	0	0	0.0179949	0.00310998	0	2	0.0422097	AT5G39760	-p18	HB23		0.0380756	1381
KCS1	0	3	12	12	0	0.00771208	0.00339271	0.00295567	3	0.0421814	AT1G01120		KCS1		0.0380497	1382
EXL3	0	1	4	42	0	0.00257069	0.0011309	0.0103448	3	0.0421393	AT5G51550		EXL3		0.0380287	1383
GASA1	0	0	0	171	0	0	0	0.0421182	1	0.0421182	AT1G75750		GASA1		0.0378264	1384
LOS2	0	1	3	43	0	0.00257069	0.000848176	0.0105911	3	0.04203	AT2G36530		LOS2		0.0378102	1385
AT5G23820	0	3	47	0	0	0.00771208	0.0132881	0	2	0.0420004	AT5G23820				0.0376861	1386
AT1G72900	0	3	10	14	0	0.00771208	0.00282725	0.00344828	3	0.0419628	AT1G72900				0.0376337	1387
AT5G57625	0	2	5	30	0	0.00514139	0.00141363	0.00738916	3	0.0418325	AT5G57625				0.0376224	1388
AT2G17020	0	1	1	45	0	0.00257069	0.000282725	0.0110837	3	0.0418115	AT2G17020				0.0375965	1389
TRX2	0	1	1	45	0	0.00257069	0.000282725	0.0110837	3	0.0418115	AT5G39950		TRX2		0.0375814	1390
MGP-p60	0	2	0	64	0	0.00514139	0	0.0157635	2	0.0418099	AT1G03840	-p60	MGP		0.0375245	1391
FRK1	0	2	4	31	0	0.00514139	0.0011309	0.00763547	3	0.0417233	AT2G19190		FRK1		0.0374384	1392
AT1G08350	0	0	0	169	0	0	0	0.0416256	1	0.0416256	AT1G08350				0.037378	1393
AT3G48380	0	6	19	0	0	0.0154242	0.00537178	0	2	0.0415919	AT3G48380				0.0372064	1394
AT1G29450	0	3	20	2	0	0.00771208	0.00565451	0.000492611	3	0.0415776	AT1G29450				0.0371611	1395
AT1G72910	0	3	5	19	0	0.00771208	0.00141363	0.0046798	3	0.0414165	AT1G72910				0.0370874	1396
AT1G78020	0	2	0	63	0	0.00514139	0	0.0155172	2	0.0413173	AT1G78020				0.0370683	1397
AT5G58900-p28	0	3	4	20	0	0.00771208	0.0011309	0.00492611	3	0.0413073	AT5G58900	-p28			0.037016	1398
AT3G62940	0	1	3	42	0	0.00257069	0.000848176	0.0103448	3	0.0412911	AT3G62940				0.0369636	1399
AT5G60370	0	4	7	6	0	0.0102828	0.00197908	0.00147783	3	0.0412191	AT5G60370				0.0368576	1400
BEL10-p217	0	0	0	167	0	0	0	0.041133	1	0.041133	AT1G19700	-p217	BEL10		0.0367904	1401
PIP2E	0	6	18	0	0	0.0154242	0.00508906	0	2	0.0410264	AT2G39010		PIP2E		0.0367645	1402
ABCG3	0	3	1	23	0	0.00771208	0.000282725	0.00566502	3	0.0409795	AT2G28070		ABCG3		0.036686	1403
AT1G72790	0	3	14	8	0	0.00771208	0.00395816	0.00197044	3	0.040922	AT1G72790				0.0366553	1404
AT1G07135	0	2	3	31	0	0.00514139	0.000848176	0.00763547	3	0.0408751	AT1G07135				0.0366391	1405
CAM5	0	1	5	39	0	0.00257069	0.00141363	0.00960591	3	0.0407707	AT2G27030		CAM5		0.0365978	1406
AT1G62480	0	2	1	33	0	0.00514139	0.000282725	0.00812808	3	0.0406566	AT1G62480				0.0364626	1407
AT5G44410	0	2	1	33	0	0.00514139	0.000282725	0.00812808	3	0.0406566	AT5G44410				0.0364578	1408
GALS1	0	4	7	5	0	0.0102828	0.00197908	0.00123153	3	0.0404801	AT2G33570		GALS1		0.0364532	1409
MAM1	0	1	2	42	0	0.00257069	0.000565451	0.0103448	3	0.0404429	AT5G23010		MAM1		0.0364505	1410
SAUR26	0	5	26	0	0	0.0128535	0.00735086	0	2	0.0404087	AT3G03850		SAUR26		0.0364465	1411
LAX3	0	4	6	6	0	0.0102828	0.00169635	0.00147783	3	0.0403709	AT1G77690		LAX3		0.0363485	1412
TCP8-p376	0	3	44	0	0	0.00771208	0.0124399	0	2	0.040304	AT1G58100	-p376	TCP8		0.0363323	1413
AT1G72500	0	4	4	8	0	0.0102828	0.0011309	0.00197044	3	0.0401524	AT1G72500				0.0362069	1414
AT2G18010	0	0	0	163	0	0	0	0.0401478	1	0.0401478	AT2G18010				0.0360564	1415
AT2G18740	0	0	0	163	0	0	0	0.0401478	1	0.0401478	AT2G18740				0.0360305	1416
BEL10-p316	0	1	0	71	0	0.00257069	0	0.0174877	2	0.0401168	AT1G19700	-p316	BEL10		0.0360094	1417
AT5G43450	0	4	10	1	0	0.0102828	0.00282725	0.000246305	3	0.040069	AT5G43450				0.0359606	1418
AT1G78230	0	0	2	79	0	0	0.000565451	0.0194581	2	0.0400472	AT1G78230				0.0359163	1419
AT5G51830	0	4	2	10	0	0.0102828	0.000565451	0.00246305	3	0.0399338	AT5G51830				0.0358851	1420
PKS2	0	0	0	162	0	0	0	0.0399015	1	0.0399015	AT1G14280		PKS2		0.0358638	1421
AT3G23750	0	6	16	0	0	0.0154242	0.00452361	0	2	0.0398955	AT3G23750				0.0358168	1422
DIN11	0	6	16	0	0	0.0154242	0.00452361	0	2	0.0398955	AT3G49620		DIN11		0.0358071	1423
IQD6	0	1	3	40	0	0.00257069	0.000848176	0.00985222	3	0.0398133	AT2G26180		IQD6		0.0356404	1424
PIF4-p15	0	4	34	0	0	0.0102828	0.00961267	0	2	0.0397909	AT2G43010	-p15	PIF4		0.0355311	1425
GRP-3	0	3	10	11	0	0.00771208	0.00282725	0.00270936	3	0.0397461	AT2G05520		GRP-3		0.0355003	1426
AT4G33150	0	4	7	4	0	0.0102828	0.00197908	0.000985222	3	0.0397412	AT4G33150				0.0353719	1427
3BETAHSD/D1	0	1	1	42	0	0.00257069	0.000282725	0.0103448	3	0.0395947	AT1G47290		3BETAHSD/D1		0.0353196	1428
AT4G11570	0	3	1	21	0	0.00771208	0.000282725	0.00517241	3	0.0395017	AT4G11570				0.0352217	1429
UGT73B1	0	4	4	7	0	0.0102828	0.0011309	0.00172414	3	0.0394134	AT4G34138		UGT73B1		0.0351906	1430
LINC2	0	0	0	160	0	0	0	0.0394089	1	0.0394089	AT1G13220		LINC2		0.0351612	1431
AT5G05640	0	0	0	160	0	0	0	0.0394089	1	0.0394089	AT5G05640				0.0349754	1432
AT2G01260	0	7	6	0	0	0.0179949	0.00169635	0	2	0.0393824	AT2G01260				0.0348707	1433
DRT100	0	6	15	0	0	0.0154242	0.00424088	0	2	0.0393301	AT3G12610		DRT100		0.0348065	1434
AT3G13190	0	5	24	0	0	0.0128535	0.00678541	0	2	0.0392778	AT3G13190				0.0347614	1435
AT5G24210	0	2	22	7	0	0.00514139	0.00621996	0.00172414	3	0.0392565	AT5G24210				0.0347542	1436
EDA39	0	4	33	0	0	0.0102828	0.00932994	0	2	0.0392254	AT4G33050		EDA39		0.0347452	1437
CYP89A2	0	4	9	1	0	0.0102828	0.00254453	0.000246305	3	0.0392208	AT1G64900		CYP89A2		0.0347291	1438
NAC014-p474	0	3	5	16	0	0.00771208	0.00141363	0.00394089	3	0.0391998	AT1G33060	-p474	NAC014		0.0346495	1439
CPK28	0	1	0	69	0	0.00257069	0	0.0169951	2	0.0391315	AT5G66210		CPK28		0.0346284	1440
GSTF14	0	4	1	10	0	0.0102828	0.000282725	0.00246305	3	0.0390857	AT1G49860		GSTF14		0.0344741	1441
EIF4A-III	0	1	2	40	0	0.00257069	0.000565451	0.00985222	3	0.0389651	AT3G19760		EIF4A-III		0.0344434	1442
AT1G64405	0	0	0	158	0	0	0	0.0389163	1	0.0389163	AT1G64405				0.0344223	1443
NLP7-p952	0	2	25	3	0	0.00514139	0.00706814	0.000738916	3	0.0388453	AT4G24020	-p952	NLP7		0.0343859	1444
AT2G25650-p235	0	7	5	0	0	0.0179949	0.00141363	0	2	0.038817	AT2G25650	-p235			0.0343293	1445
AT5G28300-p387	0	7	5	0	0	0.0179949	0.00141363	0	2	0.038817	AT5G28300	-p387			0.034241	1446
XTR6	0	6	14	0	0	0.0154242	0.00395816	0	2	0.0387646	AT4G25810		XTR6		0.0342365	1447
MCA1	0	6	14	0	0	0.0154242	0.00395816	0	2	0.0387646	AT4G35920		MCA1		0.0342297	1448
AT2G03640	0	3	1	20	0	0.00771208	0.000282725	0.00492611	3	0.0387627	AT2G03640				0.0342054	1449
AT5G58900	0	4	4	6	0	0.0102828	0.0011309	0.00147783	3	0.0386745	AT5G58900				0.0341887	1450
CENP-C	0	0	0	157	0	0	0	0.03867	1	0.03867	AT1G15660		CENP-C		0.0341364	1451
AT3G48440-p21	0	4	32	0	0	0.0102828	0.00904722	0	2	0.03866	AT3G48440	-p21			0.0341205	1452
AT1G68585	0	3	6	14	0	0.00771208	0.00169635	0.00344828	3	0.0385701	AT1G68585				0.0340813	1453
AT2G15690	0	0	0	156	0	0	0	0.0384236	1	0.0384236	AT2G15690				0.0340322	1454
AT2G26600	0	0	0	156	0	0	0	0.0384236	1	0.0384236	AT2G26600				0.033944	1455
AT3G54390	0	2	0	57	0	0.00514139	0	0.0140394	2	0.0383616	AT3G54390				0.033923	1456
IGMT5	0	4	7	2	0	0.0102828	0.00197908	0.000492611	3	0.0382634	AT1G76790		IGMT5		0.0336834	1457
NF-YC11-p193	0	7	4	0	0	0.0179949	0.0011309	0	2	0.0382515	AT3G12480	-p193	NF-YC11		0.0336756	1458
VRN1-p174	0	7	4	0	0	0.0179949	0.0011309	0	2	0.0382515	AT3G18990	-p174	VRN1		0.0336233	1459
LPR2	0	1	2	39	0	0.00257069	0.000565451	0.00960591	3	0.0382262	AT1G71040		LPR2		0.0336211	1460
PME1	0	0	3	74	0	0	0.000848176	0.0182266	2	0.0381496	AT1G53840		PME1		0.033507	1461
EXO	0	5	22	0	0	0.0128535	0.00621996	0	2	0.0381469	AT4G08950		EXO		0.0334859	1462
AT1G18390	0	3	15	3	0	0.00771208	0.00424088	0.000738916	3	0.0380756	AT1G18390				0.0333767	1463
NdhO	0	3	8	11	0	0.00771208	0.0022618	0.00270936	3	0.0380497	AT1G74880		NdhO		0.0332836	1464
PRORP2	0	2	4	26	0	0.00514139	0.0011309	0.00640394	3	0.0380287	AT2G16650		PRORP2		0.0332512	1465
HTA7	0	4	3	6	0	0.0102828	0.000848176	0.00147783	3	0.0378264	AT5G27670		HTA7		0.0332051	1466
AT1G05270	0	2	2	28	0	0.00514139	0.000565451	0.00689655	3	0.0378102	AT1G05270				0.0331506	1467
NAC014-p472	0	2	2	28	0	0.00514139	0.000565451	0.00689655	3	0.0378102	AT1G33060	-p472	NAC014		0.0331101	1468
ATH1-p450	0	7	3	0	0	0.0179949	0.000848176	0	2	0.0376861	AT4G32980	-p450	ATH1		0.0331007	1469
HAT2-p118	0	7	3	0	0	0.0179949	0.000848176	0	2	0.0376861	AT5G47370	-p118	HAT2		0.0329866	1470
NF-YC4	0	6	12	0	0	0.0154242	0.00339271	0	2	0.0376337	AT5G63470		NF-YC4		0.0327586	1471
AT5G38940	0	1	10	29	0	0.00257069	0.00282725	0.00714286	3	0.0376224	AT5G38940				0.032747	1472
AOC2	0	1	3	37	0	0.00257069	0.000848176	0.0091133	3	0.0375965	AT3G25770		AOC2		0.032658	1473
AMT1;1	0	1	3	37	0	0.00257069	0.000848176	0.0091133	3	0.0375965	AT4G13510		AMT1;1		0.0325593	1474
AT4G00270-p184	0	5	21	0	0	0.0128535	0.00593723	0	2	0.0375814	AT4G00270	-p184			0.0325495	1475
AT2G25450	0	4	7	1	0	0.0102828	0.00197908	0.000246305	3	0.0375245	AT2G25450				0.0325285	1476
AT5G60800	0	4	7	1	0	0.0102828	0.00197908	0.000246305	3	0.0375245	AT5G60800				0.0325123	1477
AT2G27200	0	0	0	152	0	0	0	0.0374384	1	0.0374384	AT2G27200				0.0324503	1478
AT5G49170	0	1	1	39	0	0.00257069	0.000282725	0.00960591	3	0.037378	AT5G49170				0.0324241	1479
AT3G52800	0	2	10	18	0	0.00514139	0.00282725	0.0044335	3	0.0372064	AT3G52800				0.0323359	1480
AT2G39980	0	1	0	65	0	0.00257069	0	0.0160099	2	0.0371611	AT2G39980				0.032235	1481
ETFBETA	0	1	0	65	0	0.00257069	0	0.0160099	2	0.0371611	AT5G43430		ETFBETA		0.0322056	1482
MLP28	0	4	3	5	0	0.0102828	0.000848176	0.00123153	3	0.0370874	AT1G70830		MLP28		0.0321692	1483
NRT2.6	0	6	11	0	0	0.0154242	0.00310998	0	2	0.0370683	AT3G45060		NRT2.6		0.0320197	1484
AT2G29310	0	5	20	0	0	0.0128535	0.00565451	0	2	0.037016	AT2G29310				0.0319792	1485
ACS6	0	5	20	0	0	0.0128535	0.00565451	0	2	0.037016	AT4G11280		ACS6		0.0319269	1486
AT4G18205	0	4	29	0	0	0.0102828	0.00819904	0	2	0.0369636	AT4G18205				0.0318414	1487
AT1G35430	0	1	3	36	0	0.00257069	0.000848176	0.008867	3	0.0368576	AT1G35430				0.0318222	1488
MEE47	0	3	10	7	0	0.00771208	0.00282725	0.00172414	3	0.0367904	AT4G00950		MEE47		0.0318155	1489
AT5G64250	0	3	3	15	0	0.00771208	0.000848176	0.00369458	3	0.0367645	AT5G64250				0.0317734	1490
HAI1	0	2	12	15	0	0.00514139	0.00339271	0.00369458	3	0.036686	AT5G59220		HAI1		0.0317424	1491
CESA1	0	3	2	16	0	0.00771208	0.000565451	0.00394089	3	0.0366553	AT4G32410		CESA1		0.0315759	1492
AT1G30280	0	1	1	38	0	0.00257069	0.000282725	0.00935961	3	0.0366391	AT1G30280				0.0315271	1493
AT1G29670	0	3	15	1	0	0.00771208	0.00424088	0.000246305	3	0.0365978	AT1G29670				0.0314828	1494
AT5G51670	0	3	7	10	0	0.00771208	0.00197908	0.00246305	3	0.0364626	AT5G51670				0.0313615	1495
ASG1	0	4	4	3	0	0.0102828	0.0011309	0.000738916	3	0.0364578	AT5G17640		ASG1		0.0313091	1496
AT2G42170	0	0	0	148	0	0	0	0.0364532	1	0.0364532	AT2G42170				0.0312902	1497
AT3G15680	0	5	19	0	0	0.0128535	0.00537178	0	2	0.0364505	AT3G15680				0.0312808	1498
AT5G18550	0	1	6	32	0	0.00257069	0.00169635	0.00788177	3	0.0364465	AT5G18550				0.0312568	1499
sks5	0	4	3	4	0	0.0102828	0.000848176	0.000985222	3	0.0363485	AT1G76160		sks5		0.03125	1500
NUDT17	0	2	2	26	0	0.00514139	0.000565451	0.00640394	3	0.0363323	AT2G01670		NUDT17		0.0311802	1501
POLA3	0	0	0	147	0	0	0	0.0362069	1	0.0362069	AT5G41880		POLA3		0.0311599	1502
AT5G02870	0	2	13	13	0	0.00514139	0.00367543	0.00320197	3	0.0360564	AT5G02870				0.0310717	1503
AT2G04410	0	2	6	21	0	0.00514139	0.00169635	0.00517241	3	0.0360305	AT2G04410				0.0310345	1504
AT2G19180	0	2	6	21	0	0.00514139	0.00169635	0.00517241	3	0.0360305	AT2G19180				0.0309932	1505
AT3G05900	0	2	6	21	0	0.00514139	0.00169635	0.00517241	3	0.0360305	AT3G05900				0.0309724	1506
KDR	0	1	2	36	0	0.00257069	0.000565451	0.008867	3	0.0360094	AT1G26945		KDR		0.0309722	1507
NCED3	0	1	2	36	0	0.00257069	0.000565451	0.008867	3	0.0360094	AT3G14440		NCED3		0.0308483	1508
FTRA2	0	1	2	36	0	0.00257069	0.000565451	0.008867	3	0.0360094	AT5G08410		FTRA2		0.030796	1509
AT2G26240	0	0	0	146	0	0	0	0.0359606	1	0.0359606	AT2G26240				0.0307882	1510
CYP708A2	0	3	2	15	0	0.00771208	0.000565451	0.00369458	3	0.0359163	AT5G48000		CYP708A2		0.0307437	1511
AT5G16800	0	5	18	0	0	0.0128535	0.00508906	0	2	0.0358851	AT5G16800				0.0306913	1512
AT1G59910	0	2	18	7	0	0.00514139	0.00508906	0.00172414	3	0.0358638	AT1G59910				0.0305821	1513
BCS1	0	1	7	30	0	0.00257069	0.00197908	0.00738916	3	0.0358168	AT3G50930		BCS1		0.0305419	1514
ENODL8	0	3	1	16	0	0.00771208	0.000282725	0.00394089	3	0.0358071	AT1G64640		ENODL8		0.0303117	1515
IGMT2	0	3	13	2	0	0.00771208	0.00367543	0.000492611	3	0.0356404	AT1G21120		IGMT2		0.0302645	1516
MSS1	0	3	12	3	0	0.00771208	0.00339271	0.000738916	3	0.0355311	AT5G26340		MSS1		0.0302333	1517
TZP	0	3	12	3	0	0.00771208	0.00339271	0.000738916	3	0.0355311	AT5G43630		TZP		0.0302305	1518
RGXT2	0	4	2	4	0	0.0102828	0.000565451	0.000985222	3	0.0355003	AT4G01750		RGXT2		0.0301782	1519
AT2G40620-p39	0	6	8	0	0	0.0154242	0.0022618	0	2	0.0353719	AT2G40620	-p39			0.0300493	1520
AT1G67900	0	5	17	0	0	0.0128535	0.00480633	0	2	0.0353196	AT1G67900				0.0300099	1521
AT1G18160	0	0	0	143	0	0	0	0.0352217	1	0.0352217	AT1G18160				0.0299888	1522
TPS11	0	1	0	61	0	0.00257069	0	0.0150246	2	0.0351906	AT2G18700		TPS11		0.0299006	1523
ADS4	0	1	1	36	0	0.00257069	0.000282725	0.008867	3	0.0351612	AT1G06350		ADS4		0.0297031	1524
AT1G47480	0	1	1	36	0	0.00257069	0.000282725	0.008867	3	0.0351612	AT1G47480				0.0297023	1525
41918	0	0	0	142	0	0	0	0.0349754	1	0.0349754	AT1G16370		41918		0.0296651	1526
AT1G76210	0	0	0	142	0	0	0	0.0349754	1	0.0349754	AT1G76210				0.0296128	1527
AT4G08780	0	4	3	2	0	0.0102828	0.000848176	0.000492611	3	0.0348707	AT4G08780				0.0295939	1528
AT1G05060	0	6	7	0	0	0.0154242	0.00197908	0	2	0.0348065	AT1G05060				0.0295777	1529
PDF2	0	6	7	0	0	0.0154242	0.00197908	0	2	0.0348065	AT4G04890		PDF2		0.0295567	1530
PDF2-p39	0	6	7	0	0	0.0154242	0.00197908	0	2	0.0348065	AT4G04890	-p39	PDF2		0.0293103	1531
AT2G31090	0	4	2	3	0	0.0102828	0.000565451	0.000738916	3	0.0347614	AT2G31090				0.0292969	1532
AT2G20360	0	5	16	0	0	0.0128535	0.00452361	0	2	0.0347542	AT2G20360				0.0292793	1533
KCS3	0	2	1	25	0	0.00514139	0.000282725	0.00615764	3	0.0347452	AT1G07720		KCS3		0.029271	1534
AT1G20640	0	0	0	141	0	0	0	0.0347291	1	0.0347291	AT1G20640				0.0292661	1535
AT4G31890	0	0	0	141	0	0	0	0.0347291	1	0.0347291	AT4G31890				0.0292499	1536
ATPMEPCRB	0	3	34	0	0	0.00771208	0.00961267	0	2	0.0346495	AT4G02330		ATPMEPCRB		0.0291876	1537
LDA	0	0	2	68	0	0	0.000565451	0.0167488	2	0.0346284	AT5G04360		LDA		0.0291666	1538
RTFL12	0	1	15	19	0	0.00257069	0.00424088	0.0046798	3	0.0344741	AT4G13395		RTFL12		0.029064	1539
AT1G19370	0	2	5	20	0	0.00514139	0.00141363	0.00492611	3	0.0344434	AT1G19370				0.0290524	1540
HTB2	0	1	1	35	0	0.00257069	0.000282725	0.00862069	3	0.0344223	AT5G22880		HTB2		0.0290473	1541
HB33-p60	0	2	18	5	0	0.00514139	0.00508906	0.00123153	3	0.0343859	AT1G75240	-p60	HB33		0.029002	1542
PTR6	0	3	1	14	0	0.00771208	0.000282725	0.00344828	3	0.0343293	AT1G62200		PTR6		0.0289642	1543
AT1G20910-p77	0	6	6	0	0	0.0154242	0.00169635	0	2	0.034241	AT1G20910	-p77			0.0289432	1544
AT2G27060	0	0	0	139	0	0	0	0.0342365	1	0.0342365	AT2G27060				0.0288857	1545
PUM2	0	0	0	139	0	0	0	0.0342365	1	0.0342365	AT2G29190		PUM2		0.0288388	1546
AT4G18670	0	1	6	29	0	0.00257069	0.00169635	0.00714286	3	0.0342297	AT4G18670				0.0288177	1547
WIT2	0	1	0	59	0	0.00257069	0	0.014532	2	0.0342054	AT1G68910		WIT2		0.0287554	1548
CYP705A5	0	5	15	0	0	0.0128535	0.00424088	0	2	0.0341887	AT5G47990		CYP705A5		0.0287457	1549
AT2G22880	0	4	24	0	0	0.0102828	0.00678541	0	2	0.0341364	AT2G22880				0.0287295	1550
RVE8-p194	0	4	24	0	0	0.0102828	0.00678541	0	2	0.0341364	AT3G09600	-p194	RVE8		0.0285714	1551
AT5G38200	0	4	24	0	0	0.0102828	0.00678541	0	2	0.0341364	AT5G38200				0.0285342	1552
CPN10	0	1	5	30	0	0.00257069	0.00141363	0.00738916	3	0.0341205	AT1G14980		CPN10		0.0285272	1553
bZIP16-p155	0	5	0	17	0	0.0128535	0	0.00418719	2	0.0340813	AT2G35530	-p155	bZIP16		0.0284819	1554
EP3	0	2	8	16	0	0.00514139	0.0022618	0.00394089	3	0.0340322	AT3G54420		EP3		0.0284487	1555
AT1G76600	0	3	11	2	0	0.00771208	0.00310998	0.000492611	3	0.033944	AT1G76600				0.0283251	1556
ARA12	0	2	7	17	0	0.00514139	0.00197908	0.00418719	3	0.033923	AT5G67360		ARA12		0.0282091	1557
AT5G19290	0	1	1	34	0	0.00257069	0.000282725	0.00837438	3	0.0336834	AT5G19290				0.0282043	1558
EXPA11	0	6	5	0	0	0.0154242	0.00141363	0	2	0.0336756	AT1G20190		EXPA11		0.0281689	1559
CPSF30-p610	0	5	14	0	0	0.0128535	0.00395816	0	2	0.0336233	AT1G30460	-p610	CPSF30		0.0280999	1560
UCN	0	2	11	12	0	0.00514139	0.00310998	0.00295567	3	0.0336211	AT1G51170		UCN		0.028095	1561
AT1G05380-p33	0	3	7	6	0	0.00771208	0.00197908	0.00147783	3	0.033507	AT1G05380	-p33			0.0280788	1562
AT4G17245	0	3	7	6	0	0.00771208	0.00197908	0.00147783	3	0.033507	AT4G17245				0.0280195	1563
AT3G09830	0	2	3	21	0	0.00514139	0.000848176	0.00517241	3	0.0334859	AT3G09830				0.0280168	1564
AT5G26740	0	2	2	22	0	0.00514139	0.000565451	0.00541872	3	0.0333767	AT5G26740				0.0280068	1565
AT1G73630	0	4	2	1	0	0.0102828	0.000565451	0.000246305	3	0.0332836	AT1G73630				0.0279687	1566
AT3G03060	0	0	0	135	0	0	0	0.0332512	1	0.0332512	AT3G03060				0.0279164	1567
NAC050-p386	0	0	0	135	0	0	0	0.0332512	1	0.0332512	AT3G10480	-p386	NAC050		0.0279024	1568
AT5G08180	0	0	0	135	0	0	0	0.0332512	1	0.0332512	AT5G08180				0.0278975	1569
SAUR15	0	3	11	1	0	0.00771208	0.00310998	0.000246305	3	0.0332051	AT4G38850		SAUR15		0.0278813	1570
CDPK2	0	0	2	65	0	0	0.000565451	0.0160099	2	0.0331506	AT1G35670		CDPK2		0.0278641	1571
BLH2-p51	0	6	4	0	0	0.0154242	0.0011309	0	2	0.0331101	AT4G36870	-p51	BLH2		0.0278118	1572
AT2G20142	0	2	13	9	0	0.00514139	0.00367543	0.00221675	3	0.0331007	AT2G20142				0.027679	1573
AT3G22750	0	3	9	3	0	0.00771208	0.00254453	0.000738916	3	0.0329866	AT3G22750				0.0275862	1574
RALFL24	0	0	0	133	0	0	0	0.0327586	1	0.0327586	AT3G23805		RALFL24		0.0275746	1575
FC1	0	2	3	20	0	0.00514139	0.000848176	0.00492611	3	0.032747	AT5G26030		FC1		0.0274912	1576
AT1G30870	0	0	2	64	0	0	0.000565451	0.0157635	2	0.032658	AT1G30870				0.0274653	1577
AT1G51580	0	1	11	21	0	0.00257069	0.00310998	0.00517241	3	0.0325593	AT1G51580				0.0274033	1578
AGP2	0	3	5	7	0	0.00771208	0.00141363	0.00172414	3	0.0325495	AT2G22470		AGP2		0.027382	1579
BZIP17	0	2	1	22	0	0.00514139	0.000282725	0.00541872	3	0.0325285	AT2G40950		BZIP17		0.0273609	1580
ERD3	0	2	1	22	0	0.00514139	0.000282725	0.00541872	3	0.0325285	AT4G19120		ERD3		0.0273561	1581
RHA2A	0	0	0	132	0	0	0	0.0325123	1	0.0325123	AT1G15100		RHA2A		0.027351	1582
AT5G17380	0	2	0	45	0	0.00514139	0	0.0110837	2	0.0324503	AT5G17380				0.0273399	1583
PDE340	0	1	3	30	0	0.00257069	0.000848176	0.00738916	3	0.0324241	AT5G08610		PDE340		0.0273121	1584
AT1G07830	0	2	6	16	0	0.00514139	0.00169635	0.00394089	3	0.0323359	AT1G07830				0.0273089	1585
GSTU2	0	1	0	55	0	0.00257069	0	0.0135468	2	0.032235	AT2G29480		GSTU2		0.0272986	1586
AT1G35180	0	1	1	32	0	0.00257069	0.000282725	0.00788177	3	0.0322056	AT1G35180				0.0272393	1587
SCAB1	0	1	1	32	0	0.00257069	0.000282725	0.00788177	3	0.0322056	AT2G26770		SCAB1		0.0271664	1588
AT1G58170	0	2	18	2	0	0.00514139	0.00508906	0.000492611	3	0.0321692	AT1G58170				0.0271424	1589
AT1G64330	0	0	0	130	0	0	0	0.0320197	1	0.0320197	AT1G64330				0.0270936	1590
AT1G16180	0	6	2	0	0	0.0154242	0.000565451	0	2	0.0319792	AT1G16180				0.0270801	1591
AT4G36980	0	5	11	0	0	0.0128535	0.00310998	0	2	0.0319269	AT4G36980				0.0270493	1592
AT5G23340	0	5	11	0	0	0.0128535	0.00310998	0	2	0.0319269	AT5G23340				0.0270315	1593
PSK2	0	2	15	5	0	0.00514139	0.00424088	0.00123153	3	0.0318414	AT2G22860		PSK2		0.0268616	1594
WES1	0	3	29	0	0	0.00771208	0.00819904	0	2	0.0318222	AT4G27260		WES1		0.0268163	1595
sks4	0	2	8	13	0	0.00514139	0.0022618	0.00320197	3	0.0318155	AT4G22010		sks4		0.0267855	1596
AT1G74250-p361	0	0	0	129	0	0	0	0.0317734	1	0.0317734	AT1G74250	-p361			0.0267332	1597
AT4G19160	0	0	0	129	0	0	0	0.0317734	1	0.0317734	AT4G19160				0.0266738	1598
AT2G21300	0	1	0	54	0	0.00257069	0	0.0133005	2	0.0317424	AT2G21300				0.026622	1599
MSRB2	0	1	0	54	0	0.00257069	0	0.0133005	2	0.0317424	AT4G21860		MSRB2		0.0266172	1600
AAP5	0	1	2	30	0	0.00257069	0.000565451	0.00738916	3	0.0315759	AT1G44100		AAP5		0.026601	1601
AT1G53440	0	1	2	30	0	0.00257069	0.000565451	0.00738916	3	0.0315759	AT1G53440				0.0265338	1602
NIK1	0	1	2	30	0	0.00257069	0.000565451	0.00738916	3	0.0315759	AT5G16000		NIK1		0.0265128	1603
HUB2	0	0	0	128	0	0	0	0.0315271	1	0.0315271	AT1G55250		HUB2		0.0264035	1604
AT1G51850	0	3	2	9	0	0.00771208	0.000565451	0.00221675	3	0.0314828	AT1G51850				0.0263547	1605
CDC5-p340	0	5	10	0	0	0.0128535	0.00282725	0	2	0.0313615	AT1G09770	-p340	CDC5		0.0263412	1606
AT2G44500	0	4	19	0	0	0.0102828	0.00537178	0	2	0.0313091	AT2G44500				0.0263153	1607
ENODL17	0	4	19	0	0	0.0102828	0.00537178	0	2	0.0313091	AT5G15350		ENODL17		0.0263104	1608
AT1G14460	0	3	7	3	0	0.00771208	0.00197908	0.000738916	3	0.0312902	AT1G14460				0.0262942	1609
HEXO2	0	0	0	127	0	0	0	0.0312808	1	0.0312808	AT1G05590		HEXO2		0.0262724	1610
AT2G23390	0	0	0	127	0	0	0	0.0312808	1	0.0312808	AT2G23390				0.0262319	1611
CCR2	0	0	0	127	0	0	0	0.0312808	1	0.0312808	AT2G39180		CCR2		0.0262201	1612
CXE12	0	3	28	0	0	0.00771208	0.00791631	0	2	0.0312568	AT3G48690		CXE12		0.0261812	1613
AT1G64530	1	0	0	0	0.03125	0	0	0	1	0.03125	AT1G64530				0.0261677	1614
MYB5	1	0	0	0	0.03125	0	0	0	1	0.03125	AT3G13540		MYB5		0.0261084	1615
WOX1	1	0	0	0	0.03125	0	0	0	1	0.03125	AT3G18010		WOX1		0.0260463	1616
SRS6	1	0	0	0	0.03125	0	0	0	1	0.03125	AT3G54430		SRS6		0.0259875	1617
GIS	1	0	0	0	0.03125	0	0	0	1	0.03125	AT3G58070		GIS		0.0258783	1618
CRF2-p47	1	0	0	0	0.03125	0	0	0	1	0.03125	AT4G23750	-p47	CRF2		0.0258621	1619
LAF1	1	0	0	0	0.03125	0	0	0	1	0.03125	AT4G25560		LAF1		0.0257949	1620
BLH2-p55	1	0	0	0	0.03125	0	0	0	1	0.03125	AT4G36870	-p55	BLH2		0.0257739	1621
HSFA3	1	0	0	0	0.03125	0	0	0	1	0.03125	AT5G03720		HSFA3		0.025769	1622
GLK2	1	0	0	0	0.03125	0	0	0	1	0.03125	AT5G44190		GLK2		0.0256886	1623
AT5G46580	0	0	2	61	0	0	0.000565451	0.0150246	2	0.0311802	AT5G46580				0.0256646	1624
CDC48	0	2	2	19	0	0.00514139	0.000565451	0.0046798	3	0.0311599	AT3G09840		CDC48		0.0256546	1625
AT1G54500	0	3	5	5	0	0.00771208	0.00141363	0.00123153	3	0.0310717	AT1G54500				0.0256158	1626
AT1G14970	0	0	0	126	0	0	0	0.0310345	1	0.0310345	AT1G14970				0.0256023	1627
Hsp89.1	0	0	0	126	0	0	0	0.0310345	1	0.0310345	AT3G07770		Hsp89.1		0.0255812	1628
AT5G56730	0	2	14	5	0	0.00514139	0.00395816	0.00123153	3	0.0309932	AT5G56730				0.0255764	1629
TLP1-p296	0	2	0	42	0	0.00514139	0	0.0103448	2	0.0309724	AT1G76900	-p296	TLP1		0.0255553	1630
AT1G35210	0	1	10	20	0	0.00257069	0.00282725	0.00492611	3	0.0309722	AT1G35210				0.0254917	1631
NLP7-p736	0	12	0	0	0	0.0308483	0	0	1	0.0308483	AT4G24020	-p736	NLP7		0.0254623	1632
ABCG22	0	5	9	0	0	0.0128535	0.00254453	0	2	0.030796	AT5G06530		ABCG22		0.0253695	1633
HSI2	0	0	0	125	0	0	0	0.0307882	1	0.0307882	AT2G30470		HSI2		0.0252486	1634
SAUR63	0	4	18	0	0	0.0102828	0.00508906	0	2	0.0307437	AT1G29440		SAUR63		0.0251232	1635
AT3G04640	0	4	18	0	0	0.0102828	0.00508906	0	2	0.0307437	AT3G04640				0.0250892	1636
AT3G56260	0	4	18	0	0	0.0102828	0.00508906	0	2	0.0307437	AT3G56260				0.025056	1637
HHP2	0	3	27	0	0	0.00771208	0.00763359	0	2	0.0306913	AT4G30850		HHP2		0.0250349	1638
SFC	0	2	17	1	0	0.00514139	0.00480633	0.000246305	3	0.0305821	AT5G13300		SFC		0.0249991	1639
AT5G42440	0	0	0	124	0	0	0	0.0305419	1	0.0305419	AT5G42440				0.0249257	1640
AT1G01320	0	2	1	19	0	0.00514139	0.000282725	0.0046798	3	0.0303117	AT1G01320				0.0248768	1641
AT2G31440	0	1	0	51	0	0.00257069	0	0.0125616	2	0.0302645	AT2G31440				0.0248164	1642
CHUP1	0	1	0	51	0	0.00257069	0	0.0125616	2	0.0302645	AT3G25690		CHUP1		0.0247282	1643
RSW10	0	1	10	19	0	0.00257069	0.00282725	0.0046798	3	0.0302333	AT1G71100		RSW10		0.0247233	1644
AT4G11400	0	5	8	0	0	0.0128535	0.0022618	0	2	0.0302305	AT4G11400				0.0246189	1645
AT3G20395	0	4	17	0	0	0.0102828	0.00480633	0	2	0.0301782	AT3G20395				0.0245685	1646
AT1G55340	0	0	0	122	0	0	0	0.0300493	1	0.0300493	AT1G55340				0.0245356	1647
ABI2	0	0	0	122	0	0	0	0.0300493	1	0.0300493	AT5G57050		ABI2		0.0245237	1648
ATSBT5.2	0	2	5	14	0	0.00514139	0.00141363	0.00344828	3	0.0300099	AT1G20160		ATSBT5.2		0.0245097	1649
AT2G24420	0	1	1	29	0	0.00257069	0.000282725	0.00714286	3	0.0299888	AT2G24420				0.0244714	1650
AGP21	0	2	4	15	0	0.00514139	0.0011309	0.00369458	3	0.0299006	AT1G55330		AGP21		0.0243842	1651
AT3G07310	0	3	6	2	0	0.00771208	0.00169635	0.000492611	3	0.0297031	AT3G07310				0.024296	1652
AT1G78060	0	0	2	58	0	0	0.000565451	0.0142857	2	0.0297023	AT1G78060				0.0241868	1653
AT3G05936	0	5	7	0	0	0.0128535	0.00197908	0	2	0.0296651	AT3G05936				0.0241379	1654
AT4G00990-p627	0	5	7	0	0	0.0128535	0.00197908	0	2	0.0296651	AT4G00990	-p627			0.0240775	1655
AT4G01670	0	4	16	0	0	0.0102828	0.00452361	0	2	0.0296128	AT4G01670				0.0239059	1656
CA2	0	4	16	0	0	0.0102828	0.00452361	0	2	0.0296128	AT5G14740		CA2		0.0238916	1657
PME2	0	3	5	3	0	0.00771208	0.00141363	0.000738916	3	0.0295939	AT1G53830		PME2		0.0238849	1658
ARR11-p283	0	1	4	25	0	0.00257069	0.0011309	0.00615764	3	0.0295777	AT1G67710	-p283	ARR11		0.02388	1659
CRK1	0	1	4	25	0	0.00257069	0.0011309	0.00615764	3	0.0295777	AT2G41140		CRK1		0.0237967	1660
AT4G01700	0	0	0	120	0	0	0	0.0295567	1	0.0295567	AT4G01700				0.0236664	1661
TCL1	0	0	0	119	0	0	0	0.0293103	1	0.0293103	AT2G30432		TCL1		0.0236615	1662
AT2G39390	0	0	0	119	0	0	0	0.0293103	1	0.0293103	AT2G39390				0.0236453	1663
AT1G29430	0	2	12	5	0	0.00514139	0.00339271	0.00123153	3	0.0292969	AT1G29430				0.0235571	1664
CSLA07	0	1	0	49	0	0.00257069	0	0.012069	2	0.0292793	AT2G35650		CSLA07		0.0234689	1665
AT1G28190	0	2	5	13	0	0.00514139	0.00141363	0.00320197	3	0.029271	AT1G28190				0.023399	1666
GH9A1	0	2	5	13	0	0.00514139	0.00141363	0.00320197	3	0.029271	AT5G49720		GH9A1		0.0233928	1667
AT1G30730	0	3	2	6	0	0.00771208	0.000565451	0.00147783	3	0.0292661	AT1G30730				0.0233405	1668
RTFL8	0	3	2	6	0	0.00771208	0.000565451	0.00147783	3	0.0292661	AT2G39705		RTFL8		0.0233386	1669
UBC30	0	3	2	6	0	0.00771208	0.000565451	0.00147783	3	0.0292661	AT5G56150		UBC30		0.0231527	1670
PIN3	0	1	1	28	0	0.00257069	0.000282725	0.00689655	3	0.0292499	AT1G70940		PIN3		0.0229485	1671
41917	0	2	11	6	0	0.00514139	0.00310998	0.00147783	3	0.0291876	AT1G79410		41917		0.0229274	1672
AT5G66985	0	1	7	21	0	0.00257069	0.00197908	0.00517241	3	0.0291666	AT5G66985				0.0229226	1673
LOX1	0	0	0	118	0	0	0	0.029064	1	0.029064	AT1G55020		LOX1		0.0229064	1674
AT5G40180	0	0	0	118	0	0	0	0.029064	1	0.029064	AT5G40180				0.0228786	1675
AT1G71090	0	2	3	15	0	0.00514139	0.000848176	0.00369458	3	0.0290524	AT1G71090				0.0228754	1676
AT2G41170	0	2	3	15	0	0.00514139	0.000848176	0.00369458	3	0.0290524	AT2G41170				0.0228392	1677
CRY3	0	4	15	0	0	0.0102828	0.00424088	0	2	0.0290473	AT5G24850		CRY3		0.0228274	1678
EXLA1	0	2	0	38	0	0.00514139	0	0.00935961	2	0.029002	AT3G45970		EXLA1		0.0228058	1679
AT5G43260	0	3	6	1	0	0.00771208	0.00169635	0.000246305	3	0.0289642	AT5G43260				0.022775	1680
GMD1	0	2	2	16	0	0.00514139	0.000565451	0.00394089	3	0.0289432	AT5G66280		GMD1		0.0226601	1681
AT2G32030	0	2	15	1	0	0.00514139	0.00424088	0.000246305	3	0.0288857	AT2G32030				0.0226207	1682
AT5G62130	0	1	4	24	0	0.00257069	0.0011309	0.00591133	3	0.0288388	AT5G62130				0.0225997	1683
ALDH11A3	0	0	0	117	0	0	0	0.0288177	1	0.0288177	AT2G24270		ALDH11A3		0.022598	1684
ARF19-p1078	0	1	10	17	0	0.00257069	0.00282725	0.00418719	3	0.0287554	AT1G19220	-p1078	ARF19		0.0224138	1685
UGT73B5	0	3	4	3	0	0.00771208	0.0011309	0.000738916	3	0.0287457	AT2G15480		UGT73B5		0.0223828	1686
SPI	0	1	3	25	0	0.00257069	0.000848176	0.00615764	3	0.0287295	AT1G03060		SPI		0.0222619	1687
NDA1	0	0	0	116	0	0	0	0.0285714	1	0.0285714	AT1G07180		NDA1		0.0222096	1688
AT1G09253	0	0	0	116	0	0	0	0.0285714	1	0.0285714	AT1G09253				0.0221837	1689
MEE21	0	0	0	116	0	0	0	0.0285714	1	0.0285714	AT2G34570		MEE21		0.0221675	1690
G6PD6	0	0	0	116	0	0	0	0.0285714	1	0.0285714	AT5G40760		G6PD6		0.0221572	1691
CCA1-p303	0	5	5	0	0	0.0128535	0.00141363	0	2	0.0285342	AT2G46830	-p303	CCA1		0.0219911	1692
AT3G44450	0	5	5	0	0	0.0128535	0.00141363	0	2	0.0285342	AT3G44450				0.0219212	1693
BZIP25-p189	0	5	5	0	0	0.0128535	0.00141363	0	2	0.0285342	AT3G54620	-p189	BZIP25		0.0218902	1694
AT4G05150	0	5	5	0	0	0.0128535	0.00141363	0	2	0.0285342	AT4G05150				0.0218818	1695
LAZ1	0	5	5	0	0	0.0128535	0.00141363	0	2	0.0285342	AT4G38360		LAZ1		0.0218608	1696
AT1G49750	0	3	2	5	0	0.00771208	0.000565451	0.00123153	3	0.0285272	AT1G49750				0.0218281	1697
AT1G68030-p212	0	3	2	5	0	0.00771208	0.000565451	0.00123153	3	0.0285272	AT1G68030	-p212			0.0217725	1698
AT5G41400	0	4	14	0	0	0.0102828	0.00395816	0	2	0.0284819	AT5G41400				0.0216965	1699
XTH17	0	2	11	5	0	0.00514139	0.00310998	0.00123153	3	0.0284487	AT1G65310		XTH17		0.0216441	1700
AT2G40590	0	0	0	115	0	0	0	0.0283251	1	0.0283251	AT2G40590				0.0216128	1701
YSL6	0	0	0	115	0	0	0	0.0283251	1	0.0283251	AT3G27020		YSL6		0.0215918	1702
AT1G03010	0	1	5	22	0	0.00257069	0.00141363	0.00541872	3	0.0282091	AT1G03010				0.021554	1703
AT3G13310	0	2	2	15	0	0.00514139	0.000565451	0.00369458	3	0.0282043	AT3G13310				0.0214448	1704
AT2G35880	0	0	8	48	0	0	0.0022618	0.0118227	2	0.0281689	AT2G35880				0.0213975	1705
AT5G41100	0	1	4	23	0	0.00257069	0.0011309	0.00566502	3	0.0280999	AT5G41100				0.0213404	1706
AT5G44720	0	2	1	16	0	0.00514139	0.000282725	0.00394089	3	0.028095	AT5G44720				0.0212311	1707
AT2G17660	0	0	0	114	0	0	0	0.0280788	1	0.0280788	AT2G17660				0.0211823	1708
AtHB23	0	0	33	19	0	0	0.00932994	0.0046798	2	0.0280195	AT1G26960		AtHB23		0.0211429	1709
AT2G40620-p85	0	2	0	36	0	0.00514139	0	0.008867	2	0.0280168	AT2G40620	-p85			0.021131	1710
ABF2-p413	0	3	4	2	0	0.00771208	0.0011309	0.000492611	3	0.0280068	AT1G45249	-p413	ABF2		0.0211218	1711
ARR6	0	5	4	0	0	0.0128535	0.0011309	0	2	0.0279687	AT5G62920		ARR6		0.0210787	1712
PPa4	0	4	13	0	0	0.0102828	0.00367543	0	2	0.0279164	AT3G53620		PPa4		0.0210582	1713
TRM15	0	2	6	10	0	0.00514139	0.00169635	0.00246305	3	0.0279024	AT4G00440		TRM15		0.0210385	1714
AT5G26220	0	3	3	3	0	0.00771208	0.000848176	0.000738916	3	0.0278975	AT5G26220				0.0209551	1715
AT2G32450	0	1	2	25	0	0.00257069	0.000565451	0.00615764	3	0.0278813	AT2G32450				0.020936	1716
AT3G02840	0	3	22	0	0	0.00771208	0.00621996	0	2	0.0278641	AT3G02840				0.0209049	1717
XTH15	0	3	22	0	0	0.00771208	0.00621996	0	2	0.0278641	AT4G14130		XTH15		0.0208151	1718
PUB17	0	2	31	0	0	0.00514139	0.00876449	0	2	0.0278118	AT1G29340		PUB17		0.0207107	1719
XYLT	0	3	1	5	0	0.00771208	0.000282725	0.00123153	3	0.027679	AT5G55500		XYLT		0.0207058	1720
AT1G22630	0	0	0	112	0	0	0	0.0275862	1	0.0275862	AT1G22630				0.0206897	1721
AT2G41870	0	0	0	112	0	0	0	0.0275862	1	0.0275862	AT2G41870				0.0206014	1722
AT1G56150	0	2	3	13	0	0.00514139	0.000848176	0.00320197	3	0.0275746	AT1G56150				0.0205132	1723
AT5G18030	0	2	9	6	0	0.00514139	0.00254453	0.00147783	3	0.0274912	AT5G18030				0.0204433	1724
AT1G61890	0	2	2	14	0	0.00514139	0.000565451	0.00344828	3	0.0274653	AT1G61890				0.020404	1725
AT3G13980	0	5	3	0	0	0.0128535	0.000848176	0	2	0.0274033	AT3G13980				0.0203829	1726
AT4G31060	0	5	3	0	0	0.0128535	0.000848176	0	2	0.0274033	AT4G31060				0.0202996	1727
VPS41	0	2	8	7	0	0.00514139	0.0022618	0.00172414	3	0.027382	AT1G08190		VPS41		0.0202947	1728
AT2G31585	0	1	4	22	0	0.00257069	0.0011309	0.00541872	3	0.0273609	AT2G31585				0.0202872	1729
AT2G31220	0	2	1	15	0	0.00514139	0.000282725	0.00369458	3	0.0273561	AT2G31220				0.0202699	1730
COBL8	0	4	12	0	0	0.0102828	0.00339271	0	2	0.027351	AT3G16860		COBL8		0.020197	1731
AT4G25580	0	4	12	0	0	0.0102828	0.00339271	0	2	0.027351	AT4G25580				0.0201854	1732
FDH	0	4	12	0	0	0.0102828	0.00339271	0	2	0.027351	AT5G14780		FDH		0.020081	1733
AT1G30890	0	0	0	111	0	0	0	0.0273399	1	0.0273399	AT1G30890				0.0200686	1734
CRK42	0	0	0	111	0	0	0	0.0273399	1	0.0273399	AT5G40380		CRK42		0.0199958	1735
scpl26	0	0	3	52	0	0	0.000848176	0.0128079	2	0.0273121	AT2G35780		scpl26		0.0199718	1736
TFIIB	0	1	0	45	0	0.00257069	0	0.0110837	2	0.0273089	AT2G41630		TFIIB		0.0199669	1737
AT5G14230	0	3	21	0	0	0.00771208	0.00593723	0	2	0.0272986	AT5G14230				0.0199507	1738
AT3G46110	0	0	2	53	0	0	0.000565451	0.0130542	2	0.0272393	AT3G46110				0.0199478	1739
AT5G41050	0	0	1	54	0	0	0.000282725	0.0133005	2	0.0271664	AT5G41050				0.0197044	1740
AT5G61660	0	1	2	24	0	0.00257069	0.000565451	0.00591133	3	0.0271424	AT5G61660				0.0196699	1741
AT2G41410	0	0	0	110	0	0	0	0.0270936	1	0.0270936	AT2G41410				0.019644	1742
NIT4	0	0	0	110	0	0	0	0.0270936	1	0.0270936	AT5G22300		NIT4		0.0195606	1743
AT1G47380	0	2	12	2	0	0.00514139	0.00339271	0.000492611	3	0.0270801	AT1G47380				0.0195558	1744
AT1G47395	0	2	12	2	0	0.00514139	0.00339271	0.000492611	3	0.0270801	AT1G47395				0.0194581	1745
RPL12-C	0	3	2	3	0	0.00771208	0.000565451	0.000738916	3	0.0270493	AT3G27850		RPL12-C		0.0194465	1746
AT5G08650	0	2	0	34	0	0.00514139	0	0.00837438	2	0.0270315	AT5G08650				0.0194271	1747
SERAT2;1	0	2	10	4	0	0.00514139	0.00282725	0.000985222	3	0.0268616	AT1G55920		SERAT2;1		0.0193823	1748
ARF10	0	1	0	44	0	0.00257069	0	0.0108374	2	0.0268163	AT2G28350		ARF10		0.0193421	1749
AT3G25290	0	4	11	0	0	0.0102828	0.00310998	0	2	0.0267855	AT3G25290				0.0193373	1750
AT5G65120	0	3	20	0	0	0.00771208	0.00565451	0	2	0.0267332	AT5G65120				0.0192118	1751
ADG1	0	0	1	53	0	0	0.000282725	0.0130542	2	0.0266738	AT5G48300		ADG1		0.0191495	1752
ARR11	0	1	4	21	0	0.00257069	0.0011309	0.00517241	3	0.026622	AT1G67710		ARR11		0.0191236	1753
GATL3	0	2	1	14	0	0.00514139	0.000282725	0.00344828	3	0.0266172	AT1G13250		GATL3		0.0190403	1754
AT1G53645	0	0	0	108	0	0	0	0.026601	1	0.026601	AT1G53645				0.0190143	1755
AT5G17670	0	0	0	108	0	0	0	0.026601	1	0.026601	AT5G17670				0.0189655	1756
B73	0	0	0	108	0	0	0	0.026601	1	0.026601	AT5G20990		B73		0.0189051	1757
MKK3	0	0	0	108	0	0	0	0.026601	1	0.026601	AT5G40440		MKK3		0.0188217	1758
AT2G34750	0	2	7	7	0	0.00514139	0.00197908	0.00172414	3	0.0265338	AT2G34750				0.0188169	1759
AT4G29780	0	2	7	7	0	0.00514139	0.00197908	0.00172414	3	0.0265338	AT4G29780				0.0187921	1760
GLYI7	0	1	3	22	0	0.00257069	0.000848176	0.00541872	3	0.0265128	AT1G80160		GLYI7		0.0187645	1761
AT1G23710	0	1	2	23	0	0.00257069	0.000565451	0.00566502	3	0.0264035	AT1G23710				0.0187192	1762
AT5G17350	0	1	2	23	0	0.00257069	0.000565451	0.00566502	3	0.0264035	AT5G17350				0.0187125	1763
AT1G80530	0	0	0	107	0	0	0	0.0263547	1	0.0263547	AT1G80530				0.0187076	1764
AT1G61360	0	2	12	1	0	0.00514139	0.00339271	0.000246305	3	0.0263412	AT1G61360				0.0186572	1765
BSK8	0	2	5	9	0	0.00514139	0.00141363	0.00221675	3	0.0263153	AT5G41260		BSK8		0.0185983	1766
KCS12	0	3	2	2	0	0.00771208	0.000565451	0.000492611	3	0.0263104	AT2G28630		KCS12		0.018494	1767
AT1G24530	0	1	1	24	0	0.00257069	0.000282725	0.00591133	3	0.0262942	AT1G24530				0.0184729	1768
RAD23B	0	1	1	24	0	0.00257069	0.000282725	0.00591133	3	0.0262942	AT1G79650		RAD23B		0.0183013	1769
SPHK2	0	1	1	24	0	0.00257069	0.000282725	0.00591133	3	0.0262942	AT4G21534		SPHK2		0.0182754	1770
AT5G42530	0	1	1	24	0	0.00257069	0.000282725	0.00591133	3	0.0262942	AT5G42530				0.0182514	1771
WRKY65-p24	0	5	1	0	0	0.0128535	0.000282725	0	2	0.0262724	AT1G29280	-p24	WRKY65		0.0182266	1772
VOZ2-p442	0	5	1	0	0	0.0128535	0.000282725	0	2	0.0262724	AT2G42400	-p442	VOZ2		0.0181991	1773
AT1G78460	0	2	11	2	0	0.00514139	0.00310998	0.000492611	3	0.0262319	AT1G78460				0.0181662	1774
AT5G16680-p442	0	4	10	0	0	0.0102828	0.00282725	0	2	0.0262201	AT5G16680	-p442			0.0179949	1775
PLAT2	0	0	1	52	0	0	0.000282725	0.0128079	2	0.0261812	AT2G22170		PLAT2		0.0179803	1776
AT3G16120	0	3	19	0	0	0.00771208	0.00537178	0	2	0.0261677	AT3G16120				0.0179736	1777
PCK1	0	3	19	0	0	0.00771208	0.00537178	0	2	0.0261677	AT4G37870		PCK1		0.0179493	1778
TPL	0	0	0	106	0	0	0	0.0261084	1	0.0261084	AT1G15750		TPL		0.0178872	1779
MEE16	0	0	0	106	0	0	0	0.0261084	1	0.0261084	AT2G18650		MEE16		0.0178594	1780
AT2G25690	0	0	0	106	0	0	0	0.0261084	1	0.0261084	AT2G25690				0.0177502	1781
ARI1	0	0	0	106	0	0	0	0.0261084	1	0.0261084	AT4G34370		ARI1		0.017734	1782
GGT1	0	0	0	106	0	0	0	0.0261084	1	0.0261084	AT4G39640		GGT1		0.017686	1783
AT5G03120	0	0	0	106	0	0	0	0.0261084	1	0.0261084	AT5G03120				0.0176719	1784
CYP71B2	0	2	0	32	0	0.00514139	0	0.00788177	2	0.0260463	AT1G13080		CYP71B2		0.0176717	1785
CINV1	0	2	2	12	0	0.00514139	0.000565451	0.00295567	3	0.0259875	AT1G35580		CINV1		0.0176458	1786
AT1G41880	0	2	1	13	0	0.00514139	0.000282725	0.00320197	3	0.0258783	AT1G41880				0.0176336	1787
CYP86A4	0	0	0	105	0	0	0	0.0258621	1	0.0258621	AT1G01600		CYP86A4		0.0175365	1788
AT5G49690	0	0	0	105	0	0	0	0.0258621	1	0.0258621	AT5G49690				0.0174877	1789
AT3G61950	0	2	7	6	0	0.00514139	0.00197908	0.00147783	3	0.0257949	AT3G61950				0.0174599	1790
AT4G14300	0	1	3	21	0	0.00257069	0.000848176	0.00517241	3	0.0257739	AT4G14300				0.0174567	1791
TRFL6-p367	0	3	0	21	0	0.00771208	0	0.00517241	2	0.025769	AT1G72650	-p367	TRFL6		0.0174273	1792
AT1G03740	0	0	1	51	0	0	0.000282725	0.0125616	2	0.0256886	AT1G03740				0.0173439	1793
AT1G03230	0	1	2	22	0	0.00257069	0.000565451	0.00541872	3	0.0256646	AT1G03230				0.0173142	1794
AIF1	0	4	9	0	0	0.0102828	0.00254453	0	2	0.0256546	AT3G05800		AIF1		0.0172414	1795
RABE1b	0	4	9	0	0	0.0102828	0.00254453	0	2	0.0256546	AT4G20360		RABE1b		0.0171205	1796
SCPL13	0	0	0	104	0	0	0	0.0256158	1	0.0256158	AT2G22980		SCPL13		0.0170682	1797
AT3G49810	0	3	18	0	0	0.00771208	0.00508906	0	2	0.0256023	AT3G49810				0.0170161	1798
NLP7-p951	0	1	8	15	0	0.00257069	0.0022618	0.00369458	3	0.0255812	AT4G24020	-p951	NLP7		0.0169951	1799
PRA1.B4	0	2	5	8	0	0.00514139	0.00141363	0.00197044	3	0.0255764	AT2G38360		PRA1.B4		0.016964	1800
AT5G47980	0	1	1	23	0	0.00257069	0.000282725	0.00566502	3	0.0255553	AT5G47980				0.0169117	1801
AT5G41020-p292	0	4	0	10	0	0.0102828	0	0.00246305	2	0.0254917	AT5G41020	-p292			0.0169069	1802
BRG2	0	3	1	2	0	0.00771208	0.000282725	0.000492611	3	0.0254623	AT1G79110		BRG2		0.0168944	1803
AT2G18850	0	0	0	103	0	0	0	0.0253695	1	0.0253695	AT2G18850				0.0168216	1804
AT1G32090	0	2	2	11	0	0.00514139	0.000565451	0.00270936	3	0.0252486	AT1G32090				0.0167488	1805
FLR1	0	2	2	11	0	0.00514139	0.000565451	0.00270936	3	0.0252486	AT3G12145		FLR1		0.0167142	1806
OZF1-p275	0	0	0	102	0	0	0	0.0251232	1	0.0251232	AT2G19810	-p275	OZF1		0.0166883	1807
ZIP11	0	4	8	0	0	0.0102828	0.0022618	0	2	0.0250892	AT1G55910		ZIP11		0.016605	1808
EXPA15	0	4	8	0	0	0.0102828	0.0022618	0	2	0.0250892	AT2G03090		EXPA15		0.0165551	1809
EXPA8	0	4	8	0	0	0.0102828	0.0022618	0	2	0.0250892	AT2G40610		EXPA8		0.0165027	1810
BZIP61-p66	0	4	8	0	0	0.0102828	0.0022618	0	2	0.0250892	AT3G58120	-p66	BZIP61		0.0165025	1811
AT3G12965	0	2	7	5	0	0.00514139	0.00197908	0.00123153	3	0.025056	AT3G12965				0.0164714	1812
AT4G33920	0	1	3	20	0	0.00257069	0.000848176	0.00492611	3	0.0250349	AT4G33920				0.0164094	1813
ACHT5	0	4	0	9	0	0.0102828	0	0.00221675	2	0.0249991	AT5G61440		ACHT5		0.0163865	1814
AT1G54120	0	1	2	21	0	0.00257069	0.000565451	0.00517241	3	0.0249257	AT1G54120				0.0163463	1815
XW6	0	0	0	101	0	0	0	0.0248768	1	0.0248768	AT1G58380		XW6		0.0162562	1816
AT1G77930	0	0	0	101	0	0	0	0.0248768	1	0.0248768	AT1G77930				0.0161679	1817
TON1A	0	0	0	101	0	0	0	0.0248768	1	0.0248768	AT3G55000		TON1A		0.0160587	1818
TPK1	0	1	1	22	0	0.00257069	0.000282725	0.00541872	3	0.0248164	AT1G02880		TPK1		0.0160099	1819
NUDX23	0	1	1	22	0	0.00257069	0.000282725	0.00541872	3	0.0248164	AT2G42070		NUDX23		0.0159896	1820
AT3G26730	0	2	4	8	0	0.00514139	0.0011309	0.00197044	3	0.0247282	AT3G26730				0.0159788	1821
GDH2	0	2	4	8	0	0.00514139	0.0011309	0.00197044	3	0.0247282	AT5G07440		GDH2		0.0159494	1822
AT1G30700	0	3	1	1	0	0.00771208	0.000282725	0.000246305	3	0.0247233	AT1G30700				0.0159373	1823
AT4G15630	0	3	1	1	0	0.00771208	0.000282725	0.000246305	3	0.0247233	AT4G15630				0.0159092	1824
AT4G28740	0	2	3	9	0	0.00514139	0.000848176	0.00221675	3	0.0246189	AT4G28740				0.0158364	1825
NUDX1	0	2	0	29	0	0.00514139	0	0.00714286	2	0.0245685	AT1G68760		NUDX1		0.0157635	1826
AT4G36820	0	2	0	29	0	0.00514139	0	0.00714286	2	0.0245685	AT4G36820				0.0157568	1827
CIPK13	0	2	9	2	0	0.00514139	0.00254453	0.000492611	3	0.0245356	AT2G34180		CIPK13		0.0155383	1828
AT1G80930	0	4	7	0	0	0.0102828	0.00197908	0	2	0.0245237	AT1G80930				0.0155172	1829
AT4G01870	0	4	7	0	0	0.0102828	0.00197908	0	2	0.0245237	AT4G01870				0.0154862	1830
FKBP13	0	4	7	0	0	0.0102828	0.00197908	0	2	0.0245237	AT5G45680		FKBP13		0.015429	1831
AT5G49210	0	4	7	0	0	0.0102828	0.00197908	0	2	0.0245237	AT5G49210				0.0154242	1832
AT5G41020-p261	0	2	2	10	0	0.00514139	0.000565451	0.00246305	3	0.0245097	AT5G41020	-p261			0.0153718	1833
NUDT21	0	3	16	0	0	0.00771208	0.00452361	0	2	0.0244714	AT1G73540		NUDT21		0.0153438	1834
AT1G09740	0	0	0	99	0	0	0	0.0243842	1	0.0243842	AT1G09740				0.0153198	1835
UGT73B2	0	1	3	19	0	0.00257069	0.000848176	0.0046798	3	0.024296	AT4G34135		UGT73B2		0.0152709	1836
AT4G18250	0	1	2	20	0	0.00257069	0.000565451	0.00492611	3	0.0241868	AT4G18250				0.0152364	1837
AT4G19860	0	1	2	20	0	0.00257069	0.000565451	0.00492611	3	0.0241868	AT4G19860				0.0152105	1838
AT1G52780	0	0	0	98	0	0	0	0.0241379	1	0.0241379	AT1G52780				0.0150246	1839
AT3G06070	0	1	1	21	0	0.00257069	0.000282725	0.00517241	3	0.0240775	AT3G06070				0.0149936	1840
CYP706A5	0	1	1	21	0	0.00257069	0.000282725	0.00517241	3	0.0240775	AT4G12310		CYP706A5		0.014924	1841
PIF4-p16	0	3	15	0	0	0.00771208	0.00424088	0	2	0.0239059	AT2G43010	-p16	PIF4		0.0149086	1842
SBH1	0	0	0	97	0	0	0	0.0238916	1	0.0238916	AT1G69640		SBH1		0.0148512	1843
AT1G80950	0	0	0	97	0	0	0	0.0238916	1	0.0238916	AT1G80950				0.0148064	1844
CML30	0	0	0	97	0	0	0	0.0238916	1	0.0238916	AT2G15680		CML30		0.0147994	1845
AT2G40270	0	0	0	97	0	0	0	0.0238916	1	0.0238916	AT2G40270				0.0147783	1846
AT5G14050	0	0	0	97	0	0	0	0.0238916	1	0.0238916	AT5G14050				0.0146901	1847
AT1G25275	0	1	6	15	0	0.00257069	0.00169635	0.00369458	3	0.0238849	AT1G25275				0.0145808	1848
BEH4	0	1	6	15	0	0.00257069	0.00169635	0.00369458	3	0.0238849	AT1G78700		BEH4		0.014532	1849
ADF5	0	1	6	15	0	0.00257069	0.00169635	0.00369458	3	0.0238849	AT2G16700		ADF5		0.014501	1850
AT3G27570	0	2	3	8	0	0.00514139	0.000848176	0.00197044	3	0.02388	AT3G27570				0.0144716	1851
AT5G65860	0	2	3	8	0	0.00514139	0.000848176	0.00197044	3	0.02388	AT5G65860				0.0143586	1852
AT5G50335	0	2	9	1	0	0.00514139	0.00254453	0.000246305	3	0.0237967	AT5G50335				0.0142857	1853
ASG8	0	1	4	17	0	0.00257069	0.0011309	0.00418719	3	0.0236664	AT2G40475		ASG8		0.014279	1854
AT5G03406	0	2	1	10	0	0.00514139	0.000282725	0.00246305	3	0.0236615	AT5G03406				0.0142409	1855
AT5G55610	0	2	1	10	0	0.00514139	0.000282725	0.00246305	3	0.0236615	AT5G55610				0.0141697	1856
AT2G41730	0	0	0	96	0	0	0	0.0236453	1	0.0236453	AT2G41730				0.0140605	1857
AT1G79010	0	1	3	18	0	0.00257069	0.000848176	0.0044335	3	0.0235571	AT1G79010				0.0140394	1858
CEV1	0	1	3	18	0	0.00257069	0.000848176	0.0044335	3	0.0235571	AT5G05170		CEV1		0.0140084	1859
AT4G33380	0	2	6	4	0	0.00514139	0.00169635	0.000985222	3	0.0234689	AT4G33380				0.0139512	1860
NBP35	0	2	6	4	0	0.00514139	0.00169635	0.000985222	3	0.0234689	AT5G50960		NBP35		0.0138659	1861
AT1G31780	0	0	0	95	0	0	0	0.023399	1	0.023399	AT1G31780				0.0138419	1862
AT1G65295	0	0	0	95	0	0	0	0.023399	1	0.023399	AT1G65295				0.0137931	1863
AT1G69030	0	0	0	95	0	0	0	0.023399	1	0.023399	AT1G69030				0.0137375	1864
CYP706A6	0	4	5	0	0	0.0102828	0.00141363	0	2	0.0233928	AT4G12320		CYP706A6		0.0137327	1865
C/VIF2	0	4	5	0	0	0.0102828	0.00141363	0	2	0.0233928	AT5G64620		C/VIF2		0.0136755	1866
ADK1	0	3	14	0	0	0.00771208	0.00395816	0	2	0.0233405	AT3G09820		ADK1		0.0136647	1867
ZR3	0	3	14	0	0	0.00771208	0.00395816	0	2	0.0233405	AT3G54826		ZR3		0.0136232	1868
AT2G17540	0	1	1	20	0	0.00257069	0.000282725	0.00492611	3	0.0233386	AT2G17540				0.0135468	1869
GF14 PHI	0	0	0	94	0	0	0	0.0231527	1	0.0231527	AT1G35160		GF14 PHI		0.0135158	1870
AT2G25297	0	0	0	94	0	0	0	0.0231527	1	0.0231527	AT2G25297				0.0134308	1871
RPL23AA	0	0	0	94	0	0	0	0.0231527	1	0.0231527	AT2G39460		RPL23AA		0.0133733	1872
AT5G38020	0	2	8	1	0	0.00514139	0.0022618	0.000246305	3	0.0229485	AT5G38020				0.0133005	1873
AT1G33110	0	1	4	16	0	0.00257069	0.0011309	0.00394089	3	0.0229274	AT1G33110				0.0132123	1874
MGL	0	1	4	16	0	0.00257069	0.0011309	0.00394089	3	0.0229274	AT1G64660		MGL		0.01311	1875
EMB3119	0	1	4	16	0	0.00257069	0.0011309	0.00394089	3	0.0229274	AT3G04790		EMB3119		0.013103	1876
AT5G44860	0	2	1	9	0	0.00514139	0.000282725	0.00221675	3	0.0229226	AT5G44860				0.0130542	1877
AT1G54410	0	0	0	93	0	0	0	0.0229064	1	0.0229064	AT1G54410				0.0130437	1878
AT1G22520	0	0	3	43	0	0	0.000848176	0.0105911	2	0.0228786	AT1G22520				0.0130264	1879
AT1G78040	0	1	0	36	0	0.00257069	0	0.008867	2	0.0228754	AT1G78040				0.0130232	1880
EICBP.B-p343	0	1	0	36	0	0.00257069	0	0.008867	2	0.0228754	AT5G09410	-p343	EICBP.B		0.0129938	1881
BIM1-p219	0	2	7	2	0	0.00514139	0.00197908	0.000492611	3	0.0228392	AT5G08130	-p219	BIM1		0.0128807	1882
BAM1	0	4	4	0	0	0.0102828	0.0011309	0	2	0.0228274	AT3G23920		BAM1		0.0128079	1883
AT4G32480	0	4	4	0	0	0.0102828	0.0011309	0	2	0.0228274	AT4G32480				0.0126919	1884
AT1G22890	0	0	2	44	0	0	0.000565451	0.0108374	2	0.0228058	AT1G22890				0.0126066	1885
NRT1.5	0	3	13	0	0	0.00771208	0.00367543	0	2	0.022775	AT1G32450		NRT1.5		0.0125826	1886
CIPK5	0	0	0	92	0	0	0	0.0226601	1	0.0226601	AT5G10930		CIPK5		0.0125616	1887
UPM1	0	2	5	4	0	0.00514139	0.00141363	0.000985222	3	0.0226207	AT5G40850		UPM1		0.0125446	1888
HAF01	0	1	1	19	0	0.00257069	0.000282725	0.0046798	3	0.0225997	AT1G32750		HAF01		0.0125306	1889
CHX16	0	1	1	19	0	0.00257069	0.000282725	0.0046798	3	0.0225997	AT1G64170		CHX16		0.0124923	1890
AT1G72820	0	1	1	19	0	0.00257069	0.000282725	0.0046798	3	0.0225997	AT1G72820				0.0124734	1891
TET2	0	1	1	19	0	0.00257069	0.000282725	0.0046798	3	0.0225997	AT2G19580		TET2		0.012461	1892
AT3G53100	0	1	1	19	0	0.00257069	0.000282725	0.0046798	3	0.0225997	AT3G53100				0.0123641	1893
AT2G36340-p15	0	2	0	25	0	0.00514139	0	0.00615764	2	0.022598	AT2G36340	-p15			0.0123153	1894
MAP3KA	0	0	0	91	0	0	0	0.0224138	1	0.0224138	AT1G53570		MAP3KA		0.0122548	1895
IAR1	0	0	0	91	0	0	0	0.0224138	1	0.0224138	AT1G68100		IAR1		0.012069	1896
UPS4	0	0	0	91	0	0	0	0.0224138	1	0.0224138	AT2G03520		UPS4		0.0120379	1897
FMO GS-OX4	0	1	0	35	0	0.00257069	0	0.00862069	2	0.0223828	AT1G62570		FMO GS-OX4		0.0119791	1898
AT1G53210	0	4	3	0	0	0.0102828	0.000848176	0	2	0.0222619	AT1G53210				0.0119683	1899
ALY2-p122	0	4	3	0	0	0.0102828	0.000848176	0	2	0.0222619	AT3G05380	-p122	ALY2		0.0119268	1900
AT3G51870	0	4	3	0	0	0.0102828	0.000848176	0	2	0.0222619	AT3G51870				0.0118955	1901
AT3G61080	0	4	3	0	0	0.0102828	0.000848176	0	2	0.0222619	AT3G61080				0.0118437	1902
AT1G46554	0	3	12	0	0	0.00771208	0.00339271	0	2	0.0222096	AT1G46554				0.0118227	1903
CYP90D1	0	3	12	0	0	0.00771208	0.00339271	0	2	0.0222096	AT3G13730		CYP90D1		0.0117344	1904
CYP707A3	0	3	12	0	0	0.00771208	0.00339271	0	2	0.0222096	AT5G45340		CYP707A3		0.0116252	1905
FH8	0	2	1	8	0	0.00514139	0.000282725	0.00197044	3	0.0221837	AT1G70140		FH8		0.0115764	1906
AT1G14220	0	0	0	90	0	0	0	0.0221675	1	0.0221675	AT1G14220				0.0115486	1907
AT1G53540	0	0	0	90	0	0	0	0.0221675	1	0.0221675	AT1G53540				0.0115453	1908
AT5G20000	0	0	0	90	0	0	0	0.0221675	1	0.0221675	AT5G20000				0.0115159	1909
IDL3	0	2	21	0	0	0.00514139	0.00593723	0	2	0.0221572	AT5G09805		IDL3		0.0114757	1910
GSTU5	0	2	6	2	0	0.00514139	0.00169635	0.000492611	3	0.0219911	AT2G29450		GSTU5		0.0114137	1911
UGT76C1	0	0	0	89	0	0	0	0.0219212	1	0.0219212	AT5G05870		UGT76C1		0.0113613	1912
AT4G27740	0	1	0	34	0	0.00257069	0	0.00837438	2	0.0218902	AT4G27740				0.01133	1913
KUP6	0	2	5	3	0	0.00514139	0.00141363	0.000738916	3	0.0218818	AT1G70300		KUP6		0.011268	1914
AT4G38860	0	2	5	3	0	0.00514139	0.00141363	0.000738916	3	0.0218818	AT4G38860				0.0110837	1915
AXR1	0	1	1	18	0	0.00257069	0.000282725	0.0044335	3	0.0218608	AT1G05180		AXR1		0.0110527	1916
FBH2-p75	0	3	0	13	0	0.00771208	0	0.00320197	2	0.0218281	AT4G09180	-p75	FBH2		0.0109955	1917
AT2G20400-p387	0	2	4	4	0	0.00514139	0.0011309	0.000985222	3	0.0217725	AT2G20400	-p387			0.0109103	1918
AT5G46070	0	2	4	4	0	0.00514139	0.0011309	0.000985222	3	0.0217725	AT5G46070				0.0108863	1919
AT4G28310	0	4	2	0	0	0.0102828	0.000565451	0	2	0.0216965	AT4G28310				0.0108482	1920
AT1G33590	0	3	11	0	0	0.00771208	0.00310998	0	2	0.0216441	AT1G33590				0.0108374	1921
AT4G22820	0	3	11	0	0	0.00771208	0.00310998	0	2	0.0216441	AT4G22820				0.0107959	1922
AT5G41190	0	2	0	23	0	0.00514139	0	0.00566502	2	0.0216128	AT5G41190				0.010777	1923
CNGC1	0	2	20	0	0	0.00514139	0.00565451	0	2	0.0215918	AT5G53130		CNGC1		0.0107754	1924
AT5G65300	0	2	20	0	0	0.00514139	0.00565451	0	2	0.0215918	AT5G65300				0.0105911	1925
AT3G19010	0	2	2	6	0	0.00514139	0.000565451	0.00147783	3	0.021554	AT3G19010				0.0105601	1926
WRKY59	0	2	1	7	0	0.00514139	0.000282725	0.00172414	3	0.0214448	AT2G21900		WRKY59		0.0104905	1927
AT4G38840	0	2	1	7	0	0.00514139	0.000282725	0.00172414	3	0.0214448	AT4G38840				0.0104177	1928
RD2	0	1	0	33	0	0.00257069	0	0.00812808	2	0.0213975	AT2G21620		RD2		0.0103448	1929
AT2G24390	0	1	0	33	0	0.00257069	0	0.00812808	2	0.0213975	AT2G24390				0.0102828	1930
AT2G27310	0	1	0	33	0	0.00257069	0	0.00812808	2	0.0213975	AT2G27310				0.0102304	1931
AT3G59350	0	1	0	33	0	0.00257069	0	0.00812808	2	0.0213975	AT3G59350				0.0101474	1932
SOUL-1	0	1	3	15	0	0.00257069	0.000848176	0.00369458	3	0.0213404	AT2G37970		SOUL-1		0.0100985	1933
FLA1	0	1	2	16	0	0.00257069	0.000565451	0.00394089	3	0.0212311	AT5G55730		FLA1		0.0100707	1934
AT1G30755	0	0	0	86	0	0	0	0.0211823	1	0.0211823	AT1G30755				0.0100675	1935
KAS III	0	0	0	86	0	0	0	0.0211823	1	0.0211823	AT1G62640		KAS III		0.0100381	1936
AT2G22360	0	0	0	86	0	0	0	0.0211823	1	0.0211823	AT2G22360				0.0099979	1937
AT3G29230	0	0	0	86	0	0	0	0.0211823	1	0.0211823	AT3G29230				0.00994233	1938
AT2G39518	0	2	5	2	0	0.00514139	0.00141363	0.000492611	3	0.0211429	AT2G39518				0.00992506	1939
AT5G12150	0	2	5	2	0	0.00514139	0.00141363	0.000492611	3	0.0211429	AT5G12150				0.00985222	1940
HAT2-p117	0	4	1	0	0	0.0102828	0.000282725	0	2	0.021131	AT5G47370	-p117	HAT2		0.009665	1941
AT1G15420	0	1	1	17	0	0.00257069	0.000282725	0.00418719	3	0.0211218	AT1G15420				0.00960591	1942
AT1G55630	0	1	1	17	0	0.00257069	0.000282725	0.00418719	3	0.0211218	AT1G55630				0.0095954	1943
AT1G69252	0	3	10	0	0	0.00771208	0.00282725	0	2	0.0210787	AT1G69252				0.00957813	1944
RALFL22	0	3	10	0	0	0.00771208	0.00282725	0	2	0.0210787	AT3G05490		RALFL22		0.00957489	1945
AT3G28200	0	3	10	0	0	0.00771208	0.00282725	0	2	0.0210787	AT3G28200				0.00952256	1946
AT3G57980	0	3	10	0	0	0.00771208	0.00282725	0	2	0.0210787	AT3G57980				0.00943245	1947
AT1G73390	0	4	0	1	0	0.0102828	0	0.000246305	2	0.0210582	AT1G73390				0.00935961	1948
AT5G61040	0	1	7	10	0	0.00257069	0.00197908	0.00246305	3	0.0210385	AT5G61040				0.00929917	1949
AT5G22090	0	1	13	3	0	0.00257069	0.00367543	0.000738916	3	0.0209551	AT5G22090				0.00915836	1950
F2KP	0	0	0	85	0	0	0	0.020936	1	0.020936	AT1G07110		F2KP		0.0091133	1951
PS2	0	0	0	85	0	0	0	0.020936	1	0.020936	AT2G29900		PS2		0.00909954	1952
MYB108	0	0	0	85	0	0	0	0.020936	1	0.020936	AT3G06490		MYB108		0.00908552	1953
PSRP6	0	0	0	85	0	0	0	0.020936	1	0.020936	AT5G17870		PSRP6		0.00908227	1954
AT2G37600	0	1	0	32	0	0.00257069	0	0.00788177	2	0.0209049	AT2G37600				0.00902995	1955
HSP81-3	0	2	2	5	0	0.00514139	0.000565451	0.00123153	3	0.0208151	AT5G56010		HSP81-3		0.00901268	1956
IGMT1	0	1	4	13	0	0.00257069	0.0011309	0.00320197	3	0.0207107	AT1G21100		IGMT1		0.00893984	1957
AT3G57880	0	1	4	13	0	0.00257069	0.0011309	0.00320197	3	0.0207107	AT3G57880				0.008867	1958
BIK1	0	2	1	6	0	0.00514139	0.000282725	0.00147783	3	0.0207058	AT2G39660		BIK1		0.00881142	1959
GrxC5	0	2	1	6	0	0.00514139	0.000282725	0.00147783	3	0.0207058	AT4G28730		GrxC5		0.00873858	1960
BGLU24	0	0	0	84	0	0	0	0.0206897	1	0.0206897	AT5G28510		BGLU24		0.00862069	1961
AT5G59540	0	1	3	14	0	0.00257069	0.000848176	0.00344828	3	0.0206014	AT5G59540				0.0085929	1962
AT2G27660	0	3	9	0	0	0.00771208	0.00254453	0	2	0.0205132	AT2G27660				0.00858966	1963
AT2G46630	0	3	9	0	0	0.00771208	0.00254453	0	2	0.0205132	AT2G46630				0.00853409	1964
AT4G14342	0	3	9	0	0	0.00771208	0.00254453	0	2	0.0205132	AT4G14342				0.00839165	1965
AT5G53140	0	3	9	0	0	0.00771208	0.00254453	0	2	0.0205132	AT5G53140				0.00837438	1966
AT1G48770	0	0	0	83	0	0	0	0.0204433	1	0.0204433	AT1G48770				0.00831881	1967
emb2444	0	0	0	83	0	0	0	0.0204433	1	0.0204433	AT2G18510		emb2444		0.00812808	1968
AT1G77680	0	2	5	1	0	0.00514139	0.00141363	0.000246305	3	0.020404	AT1G77680				0.00809705	1969
AT3G13230	0	2	5	1	0	0.00514139	0.00141363	0.000246305	3	0.020404	AT3G13230				0.00796864	1970
AT4G38550	0	2	5	1	0	0.00514139	0.00141363	0.000246305	3	0.020404	AT4G38550				0.00795461	1971
JAC1	0	1	1	16	0	0.00257069	0.000282725	0.00394089	3	0.0203829	AT1G75100		JAC1		0.00788177	1972
AT2G30460	0	1	1	16	0	0.00257069	0.000282725	0.00394089	3	0.0203829	AT2G30460				0.00771208	1973
KNAT5	0	1	1	16	0	0.00257069	0.000282725	0.00394089	3	0.0203829	AT4G32040		KNAT5		0.00763547	1974
AT4G16430-p256	0	1	7	9	0	0.00257069	0.00197908	0.00221675	3	0.0202996	AT4G16430	-p256			0.00763359	1975
CAX3	0	2	4	2	0	0.00514139	0.0011309	0.000492611	3	0.0202947	AT3G51860		CAX3		0.00760768	1976
AT5G44680	0	0	8	32	0	0	0.0022618	0.00788177	2	0.0202872	AT5G44680				0.00760444	1977
AT1G06000	0	0	1	40	0	0	0.000282725	0.00985222	2	0.0202699	AT1G06000				0.00753484	1978
AT2G27285	0	0	0	82	0	0	0	0.020197	1	0.020197	AT2G27285				0.007462	1979
AT4G18520	0	0	0	82	0	0	0	0.020197	1	0.020197	AT4G18520				0.00740319	1980
NUDX25	0	2	3	3	0	0.00514139	0.000848176	0.000738916	3	0.0201854	AT1G30110		NUDX25		0.00738916	1981
TMK1	0	1	5	11	0	0.00257069	0.00141363	0.00270936	3	0.020081	AT1G66150		TMK1		0.00714286	1982
NPH4-p972	0	0	5	35	0	0	0.00141363	0.00862069	2	0.0200686	AT5G20730	-p972	NPH4		0.00711183	1983
AGP17	0	0	4	36	0	0	0.0011309	0.008867	2	0.0199958	AT2G23130		AGP17		0.00704223	1984
AT4G34220	0	1	4	12	0	0.00257069	0.0011309	0.00295567	3	0.0199718	AT4G34220				0.00696939	1985
ATCAD4	0	2	1	5	0	0.00514139	0.000282725	0.00123153	3	0.0199669	AT3G19450		ATCAD4		0.00689655	1986
DUT1	0	2	1	5	0	0.00514139	0.000282725	0.00123153	3	0.0199669	AT3G46940		DUT1		0.00683774	1987
BBX8-p368	0	2	1	5	0	0.00514139	0.000282725	0.00123153	3	0.0199669	AT5G48250	-p368	BBX8		0.00665025	1988
AT1G69420	0	0	0	81	0	0	0	0.0199507	1	0.0199507	AT1G69420				0.00663973	1989
AT2G04378	0	0	0	81	0	0	0	0.0199507	1	0.0199507	AT2G04378				0.00662246	1990
ERD6	0	3	8	0	0	0.00771208	0.0022618	0	2	0.0199478	AT1G08930		ERD6		0.00661922	1991
AT2G37400	0	3	8	0	0	0.00771208	0.0022618	0	2	0.0199478	AT2G37400				0.00654962	1992
IAA16	0	3	8	0	0	0.00771208	0.0022618	0	2	0.0199478	AT3G04730		IAA16		0.00647678	1993
A/N-InvB	0	3	8	0	0	0.00771208	0.0022618	0	2	0.0199478	AT4G34860		A/N-InvB		0.00640394	1994
AT5G45960	0	3	8	0	0	0.00771208	0.0022618	0	2	0.0199478	AT5G45960				0.00634837	1995
HSP90.1	0	3	8	0	0	0.00771208	0.0022618	0	2	0.0199478	AT5G52640		HSP90.1		0.00627553	1996
AT1G01800	0	0	0	80	0	0	0	0.0197044	1	0.0197044	AT1G01800				0.00627229	1997
PUP4	0	0	0	80	0	0	0	0.0197044	1	0.0197044	AT1G30840		PUP4		0.00620269	1998
AT2G01755	0	0	0	80	0	0	0	0.0197044	1	0.0197044	AT2G01755				0.00615764	1999
[truncated: 4,300 more rows]
