# Supplementary material for: Integrated omics networks reveal the temporal signaling events of brassinosteroid response in Arabidopsis
Source: Nat Commun. 2021 Oct 6;12:5858. doi: 10.1038/s41467-021-26165-3 (PMC8494934; doi:10.1038/s41467-021-26165-3)
Supplement: Supplementary file 10 — Supplementary Data 7 [file 41467_2021_26165_MOESM10_ESM.xlsx]

## Sheet: Legend
Supplementary Data 7: RNASeq of bron-2 mutant
Sheet "DE": DE genes in the bron-2 mutant
gname	gene name
tt	test statistic
pval	p-value
fdr	q-value
log.fc	log2(fold change)
Sheet "All_FPKM_Values": FPKM values for all genes
Column names are formatted Genotype_Replicate

## Sheet: DE
AT1G75710	351.534	0	0	-2.76231
AT1G12760	292.363	0	0	1.43307
AT3G45060	273.446	0	0	-1.87268
AT5G08640	207.978	0	0	-0.97128
AT5G35940	203.589	0	0	-1.16606
AT3G55120	183.574	0	0	-1.01772
AT2G23910	162.206	0	0	-1.16445
AT4G15480	160.921	0	0	-1.74743
AT1G65060	151.819	0	0	-0.997472
AT1G13480	146.056	0	0	-1.7237
AT5G17040	135.031	0	0	-1.81602
AT5G07990	129.241	0	0	-0.96295
AT5G05270	122.702	0	0	-0.759892
AT5G40590	120.336	0	0	-0.871368
AT3G08970	109.295	0	0	0.909169
AT4G23670	108.199	0	0	-0.863087
AT2G34180	106.203	0	0	-0.739133
AT2G41100	96.7465	1.41e-05	0.0125	-0.784757
AT5G35935	92.3132	1.41e-05	0.0125	1.45729
AT2G23400	91.7697	1.41e-05	0.0125	0.93803
AT3G23810	85.6557	1.91e-05	0.0154545	-0.551962
AT5G64510	85.3973	1.91e-05	0.0154545	1.15355
AT5G38020	83.5257	2.42e-05	0.0172	-0.919304
AT5G13930	82.2969	2.42e-05	0.0172	-0.528707
AT4G11050	81.6457	2.42e-05	0.0172	-0.946698
AT2G34420	78.3358	2.87e-05	0.0196154	-0.605835
AT1G06000	75.2904	3.77e-05	0.0248148	-0.637131
AT2G35770	70.55	4.73e-05	0.03	-0.712557
AT5G48880	67.8375	5.74e-05	0.034	-0.594383
AT3G22840	67.5406	5.74e-05	0.034	-0.919818
AT1G64780	64.5027	6.24e-05	0.0358065	-0.786473
AT5G17050	62.9347	8.33e-05	0.0445714	-0.632837
AT2G41650	62.7451	8.33e-05	0.0445714	0.831266
AT4G19690	62.345	8.78e-05	0.0445714	-0.586121
AT1G73330	61.3035	8.78e-05	0.0445714	-0.683059
AT5G37990	60.0289	9.68e-05	0.0477778	-1.21746
AT2G47550	59.2984	0.000101828	0.0489189	-0.510966
AT5G66460	55.4034	0.000122644	0.0558974	-0.811325
AT3G16390	55.2241	0.000122644	0.0558974	-0.492897
AT1G09080	53.883	0.000132771	0.0564444	1.51955
AT2G41810	53.698	0.000142897	0.0564444	-0.472832
AT5G02270	52.9484	0.000142897	0.0564444	-0.466989
AT5G64120	52.6587	0.000142897	0.0564444	0.52309
AT4G14690	52.6373	0.000142897	0.0564444	-1.08306
AT5G49360	52.5093	0.000142897	0.0564444	0.507446
AT1G44575	52.324	0.000151336	0.0581356	-0.673167
AT5G44110	51.4778	0.000161463	0.0581356	-0.489475
AT4G37610	51.287	0.000161463	0.0581356	-0.520546
AT2G41800	51.1398	0.000161463	0.0581356	-0.471758
AT3G48360	50.0146	0.000165963	0.0581356	-0.526568
AT1G33612	49.4377	0.000170464	0.0581356	-0.725894
AT4G11320	49.0722	0.000170464	0.0581356	-0.839114
AT1G30700	48.673	0.000180028	0.0581356	-0.464926
AT4G21990	48.399	0.000180028	0.0581356	-0.491862
AT3G10720	48.1816	0.000184529	0.0581356	-0.42906
AT5G48430	47.5888	0.000184529	0.0581356	-0.464637
AT1G16150	47.0197	0.000192968	0.0581356	-0.693213
AT4G25640	46.6395	0.000192968	0.0581356	-0.512191
AT2G22590	46.406	0.000192968	0.0581356	-2.18013
AT3G59930	45.8125	0.000203094	0.0595161	-0.589556
AT2G39350	44.9876	0.000207595	0.0595161	-0.568522
AT1G78570	44.8845	0.000207595	0.0595161	-0.399746
AT2G39200	44.5186	0.000217159	0.0603125	-0.443844
AT4G37160	44.0542	0.000217159	0.0603125	-0.445575
AT3G07390	43.8471	0.00022166	0.0606154	-0.528462
AT5G21940	43.609	0.000234599	0.0631818	-0.438162
AT2G20670	43.5131	0.000243038	0.0635294	-0.440437
AT4G32950	43.3932	0.000243038	0.0635294	-0.81094
AT5G64170	42.4536	0.000280169	0.0711429	-0.56563
AT5G56550	42.4113	0.000280169	0.0711429	-0.821413
AT5G24110	41.7991	0.000285232	0.0714085	-1.95427
AT5G15130	41.486	0.000293671	0.0725	-0.46821
AT2G46830	41.4335	0.000298172	0.0726027	-0.923644
AT1G15040	39.7841	0.000317862	0.0763514	-0.428554
AT4G01250	39.5321	0.000342616	0.0801282	-0.904969
AT1G16160	38.9295	0.000347117	0.0801282	-0.59447
AT2G23630	38.8692	0.000347117	0.0801282	-0.450502
AT2G43610	38.8327	0.000351617	0.0801282	-0.354697
AT5G01600	38.4401	0.000361181	0.0810526	0.458296
AT1G64390	38.275	0.00036962	0.0810526	-0.434388
AT5G22020	38.1762	0.000374121	0.0810526	-0.504206
AT1G30730	38.0176	0.000378622	0.0810526	-0.428748
AT1G65040	37.6498	0.000383122	0.0810526	0.464733
AT1G32450	37.3201	0.000396624	0.0810526	-0.590959
AT1G22810	37.3016	0.000405063	0.0810526	-1.6121
AT2G45360	37.0513	0.000405063	0.0810526	-0.88343
AT2G44670	36.6587	0.000419128	0.0810526	-0.44242
AT2G40610	36.4035	0.000419128	0.0810526	0.51232
AT1G08090	36.1152	0.000423629	0.0810526	-0.790411
AT1G01580	36.0464	0.000428129	0.0810526	-0.486424
AT1G54890	36.0347	0.000428129	0.0810526	-0.38942
AT1G05700	35.753	0.000433193	0.0810526	-0.676459
AT1G01610	35.657	0.000433193	0.0810526	-0.740905
AT4G12720	35.4996	0.000433193	0.0810526	-0.430235
AT5G03860	35.3879	0.000433193	0.0810526	0.535084
AT1G02920	35.1636	0.000441632	0.0810909	1.12103
AT3G45780	34.9806	0.000450633	0.0810909	0.428193
AT1G53480	34.5721	0.000464135	0.0810909	#NAME?
AT5G13630	34.5566	0.000464135	0.0810909	-0.434946
AT1G09750	33.7976	0.000477637	0.0810909	0.448987
AT2G35930	33.7418	0.000477637	0.0810909	-0.442649
AT1G13260	33.59	0.000487201	0.0810909	-0.428356
AT4G25630	33.5712	0.000487201	0.0810909	-0.364145
AT5G22920	33.5379	0.000487201	0.0810909	-0.403596
AT3G23730	33.5057	0.000492264	0.0810909	0.417459
AT3G16400	33.3691	0.000496765	0.0810909	-0.375018
AT2G37040	33.2158	0.000501828	0.0810909	-0.331332
AT2G16005	33.1889	0.000501828	0.0810909	-1.37353
AT2G36690	32.9909	0.000501828	0.0810909	-0.567731
AT2G47140	32.9877	0.000501828	0.0810909	-0.390894
AT2G27660	32.9339	0.000506892	0.0811607	-0.364593
AT2G44380	32.7278	0.000511392	0.0811607	-0.396495
AT2G41640	32.3788	0.000525457	0.0812931	-0.427097
AT5G19120	32.2232	0.00053052	0.0812931	-0.389535
AT1G28290	32.2079	0.00053052	0.0812931	-0.303774
AT2G38470	32.1759	0.00053052	0.0812931	-0.427929
AT3G21560	32.0864	0.000540647	0.0821186	-0.448304
AT3G15370	32.0452	0.000545148	0.0821186	-0.984606
AT5G03380	31.8395	0.000559775	0.0828125	-0.372428
AT1G18830	31.5814	0.000573277	0.0828125	1.65673
AT3G47340	31.507	0.000581716	0.0828125	0.350835
AT4G18340	31.4312	0.000581716	0.0828125	-0.527496
AT3G61060	31.3528	0.000591842	0.0828125	-0.54786
AT4G21680	31.3431	0.000591842	0.0828125	-0.983393
AT5G15970	31.2078	0.000596343	0.0828125	-0.374073
AT3G10740	31.1196	0.000596343	0.0828125	0.392075
AT1G67850	31.083	0.000596343	0.0828125	-0.466958
AT3G49120	30.8569	0.000596343	0.0828125	0.4081
AT5G10230	30.656	0.00060647	0.0835659	-0.90492
AT5G44925	30.4507	0.000614909	0.0840769	2.22815
AT3G16470	30.2323	0.000624473	0.0841353	-0.582582
AT5G60780	29.901	0.000629536	0.0841353	-1.14587
AT3G42658	29.7592	0.000629536	0.0841353	-0.839965
AT1G55990	29.5055	0.000643601	0.0841727	-0.78271
AT5G18840	29.504	0.000643601	0.0841727	0.470245
AT3G09440	29.4281	0.000648101	0.0841727	-0.337873
AT3G50900	29.236	0.000652602	0.0841727	-0.550146
AT4G03510	29.1965	0.000658228	0.0841727	-0.404047
AT4G15300	29.0832	0.000658228	0.0841727	-0.427075
AT1G55450	28.9469	0.00067173	0.0852857	-0.386908
AT4G04840	28.5683	0.00070436	0.0875524	-0.640764
AT5G15360	28.4503	0.00070436	0.0875524	-1.39436
AT1G73010	28.3272	0.00070436	0.0875524	0.951002
AT1G56660	28.141	0.000709423	0.0875694	-0.316307
AT4G00730	27.956	0.000727426	0.0887097	-0.435043
AT1G53130	27.6911	0.00073699	0.0887097	-0.731806
AT5G54490	27.6891	0.00073699	0.0887097	-0.808971
AT1G16110	27.5903	0.000747117	0.0887097	-0.656411
AT5G47560	27.5608	0.000751617	0.0887097	0.533991
AT4G36430	27.2704	0.000769058	0.0887097	0.678605
AT2G40750	27.1107	0.000769058	0.0887097	-0.415624
AT5G57420	27.1006	0.000769058	0.0887097	-2.09783
AT3G19030	27.0322	0.000773558	0.0887097	-0.393779
AT5G10130	26.957	0.000773558	0.0887097	-0.331803
AT1G68690	26.9517	0.000773558	0.0887097	-0.416784
AT5G61440	26.6951	0.00078706	0.0896178	-0.369337
AT1G44350	26.6208	0.000791561	0.0896178	0.512015
AT5G18670	26.304	0.000818003	0.091375	-0.346706
AT4G31500	26.2757	0.000818003	0.091375	0.374524
AT1G14360	26.1881	0.000822504	0.091375	0.377305
AT5G59240	25.923	0.000846695	0.0934783	-0.611879
AT2G33830	25.4307	0.000892827	0.0978528	0.346674
AT5G48540	25.289	0.000897328	0.0978528	-0.4622
AT1G48920	24.9477	0.000929395	0.0990643	-0.288173
AT2G02950	24.9275	0.000929395	0.0990643	0.43839
AT4G02520	24.922	0.000934459	0.0990643	0.492042
AT5G05440	24.8659	0.000934459	0.0990643	-0.350421
AT1G61580	24.8364	0.000942897	0.0990643	-0.335794
AT3G58620	24.8199	0.000947961	0.0990643	0.357816
AT5G49480	24.7342	0.000953024	0.0990643	-0.331814
AT1G27140	24.681	0.000953024	0.0990643	-0.345349
AT2G18193	24.5177	0.000964838	0.0997093	0.405311
AT2G05510	24.1958	0.0010076	0.101371	2.82516
AT1G52200	24.1798	0.00101266	0.101371	-0.367326
AT3G23530	24.0485	0.00101772	0.101371	-0.314071
AT3G25730	23.9955	0.00102222	0.101371	-0.561945
AT3G55700	23.9385	0.00102672	0.101371	1.30315
AT5G55920	23.9347	0.00102672	0.101371	-0.345378
AT5G03200	23.8034	0.00104191	0.101371	0.58949
AT1G58270	23.6829	0.00105148	0.101371	-0.274034
AT1G78000	23.6643	0.00105148	0.101371	-0.295525
AT2G41380	23.6398	0.00106104	0.101371	0.408569
AT2G27840	23.3645	0.0010661	0.101371	-0.356356
AT1G66700	23.3576	0.0010661	0.101371	1.68254
AT3G58810	23.3475	0.0010661	0.101371	-0.633299
AT4G37540	23.1992	0.00108073	0.101371	-0.375236
AT5G26260	23.1808	0.00108523	0.101371	-0.247975
AT2G05790	23.1163	0.0010948	0.101371	0.343853
AT2G45220	23.0149	0.0010993	0.101371	0.341794
AT5G56080	22.9605	0.0010993	0.101371	-0.651501
AT4G12840	22.9383	0.0011038	0.101371	-0.63673
AT3G07050	22.9253	0.0011038	0.101371	-0.32749
AT4G23700	22.8486	0.00110886	0.101371	0.343177
AT5G55050	22.7283	0.00111842	0.101371	0.331774
AT1G80240	22.713	0.00112349	0.101371	-0.302862
AT4G07960	22.6865	0.00112349	0.101371	-0.336056
AT2G32020	22.6802	0.00112349	0.101371	-0.628699
AT4G34150	22.5374	0.00114205	0.101463	-0.354469
AT1G18870	22.3752	0.00116118	0.101463	-1.04307
AT2G01422	22.3388	0.00116118	0.101463	-3.33337
AT1G30530	22.2898	0.00116568	0.101463	-1.22075
AT5G23860	22.2582	0.00117018	0.101463	0.330368
AT4G01410	22.2321	0.00117018	0.101463	-0.487539
AT2G48130	22.2284	0.00117018	0.101463	-0.360972
AT1G66270	22.2178	0.00117018	0.101463	-0.2387
AT1G33670	22.0726	0.00118425	0.102184	-0.87776
AT5G54270	21.9981	0.00119775	0.102591	-0.573525
AT1G02850	21.8577	0.00122194	0.102591	0.476619
AT1G01060	21.856	0.00122194	0.102591	-0.512342
AT1G78100	21.8063	0.00122194	0.102591	-0.340769
AT5G44417	21.7873	0.0012315	0.102591	-0.444478
AT1G14120	21.7647	0.0012315	0.102591	-1.0232
AT1G80840	21.733	0.00123657	0.102591	-0.627663
AT4G22470	21.6736	0.00124613	0.102591	-0.668068
AT2G30860	21.5719	0.0012557	0.102591	0.328976
AT1G62180	21.5552	0.0012557	0.102591	-0.391069
AT2G43535	21.5368	0.0012602	0.102591	-0.377321
AT1G03850	21.5296	0.0012602	0.102591	-0.462779
AT5G16370	21.4941	0.00126526	0.102591	-0.333082
ATMG00020	21.4594	0.00126976	0.102591	-0.246247
AT4G01700	21.3527	0.00129451	0.103527	-0.298481
AT1G70560	21.3271	0.00129451	0.103527	-0.382057
AT5G06630	21.2697	0.00130464	0.103527	-0.26511
AT5G17780	21.2492	0.00130464	0.103527	-0.685624
AT5G43520	21.207	0.00131871	0.103707	-0.326929
AT3G56480	21.199	0.00131871	0.103707	0.344792
AT3G43960	20.9789	0.00133952	0.103707	-0.276082
AT4G23810	20.9483	0.00134852	0.103707	-0.508163
AT2G28780	20.9186	0.00135359	0.103707	-0.667453
AT2G25980	20.9038	0.00135359	0.103707	-0.279016
AT1G68130	20.8721	0.00135359	0.103707	0.529559
AT2G18150	20.8493	0.00135359	0.103707	0.940191
AT2G45180	20.7974	0.00136371	0.104034	0.325178
AT1G25230	20.6394	0.00139747	0.104527	0.32431
AT3G47380	20.5224	0.00140647	0.104527	-0.472594
AT3G24080	20.4554	0.00141941	0.104527	-0.3251
AT4G13495	20.3046	0.00142897	0.104527	-0.883675
AT5G45280	20.2774	0.00142897	0.104527	-0.264245
AT2G36120	20.2684	0.00142897	0.104527	-0.498119
AT1G30720	20.2473	0.00142897	0.104527	-0.36115
AT5G25250	20.2345	0.00142897	0.104527	1.0701
AT3G57490	20.2301	0.00142897	0.104527	-0.358968
AT5G64570	20.2298	0.00142897	0.104527	0.357068
AT5G10510	20.2155	0.00144247	0.10502	-0.467656
AT5G53760	20.1548	0.00144754	0.10502	-0.37453
AT3G56290	20.0643	0.00146217	0.10565	-0.693669
AT2G24980	19.8946	0.00149873	0.106454	-0.244508
AT1G24735	19.8919	0.00149873	0.106454	-0.495345
AT2G43620	19.8706	0.00149873	0.106454	-1.18893
AT3G09260	19.8287	0.00149873	0.106454	-0.204083
AT3G56210	19.8087	0.00150323	0.106454	0.418606
AT1G13590	19.6554	0.00153024	0.107402	-0.343554
AT5G53460	19.6399	0.00153024	0.107402	-0.228452
AT5G14580	19.5859	0.00153474	0.107402	-0.400719
AT5G04330	19.5687	0.0015443	0.107647	0.429401
AT3G11964	19.4926	0.00156793	0.107915	-0.315501
AT3G26460	19.4825	0.00156793	0.107915	-0.765269
AT1G25400	19.4692	0.00157243	0.107915	-0.353728
AT1G03530	19.4379	0.00157243	0.107915	-0.394113
AT4G39780	19.3489	0.00158593	0.108423	-0.374289
AT2G29010	19.1403	0.00163657	0.110669	0.392051
AT5G23280	19.1213	0.00164163	0.110669	0.354448
AT5G15290	19.0863	0.00164726	0.110669	0.308287
AT5G23730	19.0268	0.00166976	0.110669	-0.423273
AT1G09260	19.0172	0.00166976	0.110669	#NAME?
AT1G27565	19.0172	0.00166976	0.110669	#NAME?
AT5G13580	18.9883	0.00167482	0.110669	-0.826691
AT3G50740	18.9703	0.00167482	0.110669	-0.430911
AT3G06210	18.9533	0.00167482	0.110669	0.315507
AT4G30460	18.8598	0.00169395	0.111382	-0.324573
AT3G55980	18.8361	0.00169901	0.111382	-0.409354
AT4G39950	18.6935	0.00172321	0.111382	0.543222
AT1G04770	18.6864	0.00172321	0.111382	-0.540835
AT1G12370	18.6739	0.00172321	0.111382	-0.504601
AT5G66580	18.6028	0.00172321	0.111382	-0.457211
AT1G56430	18.5672	0.00173783	0.111763	-0.80353
AT3G26910	18.4867	0.00174796	0.111763	-0.340832
AT5G27120	18.476	0.00174796	0.111763	-0.27977
AT1G03920	18.4344	0.00176202	0.112258	0.327778
AT1G10370	18.3802	0.00178453	0.112334	-0.395461
AT3G16800	18.3054	0.00178903	0.112334	-0.336482
AT5G18310	18.2927	0.00178903	0.112334	-0.389645
AT3G20360	18.2854	0.00178903	0.112334	-0.517358
AT1G78070	18.229	0.00180422	0.112334	0.361627
AT2G31130	18.2261	0.00180422	0.112334	0.403925
AT2G28470	18.1831	0.00181378	0.112334	-0.292742
AT1G76600	18.1785	0.00181378	0.112334	-0.48314
AT3G54500	18.127	0.00183404	0.113194	-0.423062
AT5G06110	18.0676	0.00185316	0.113979	-0.29831
AT5G33355	18.0339	0.00188354	0.115448	-0.935235
AT5G64260	17.9813	0.00191224	0.11661	0.298139
AT5G08050	17.9443	0.00191674	0.11661	-0.605879
AT1G77510	17.9262	0.00193024	0.11661	0.300276
AT4G39260	17.9219	0.00193024	0.11661	-0.252012
AT1G15180	17.8871	0.0019353	0.11661	0.409213
AT3G05150	17.8225	0.00195893	0.117239	0.300026
AT2G38940	17.7997	0.00195893	0.117239	-0.270639
AT5G27420	17.665	0.00199437	0.11896	-0.492515
AT4G25730	17.5772	0.00201294	0.119006	-0.287825
AT4G17490	17.5724	0.00201294	0.119006	-0.384074
AT5G23980	17.5622	0.00201744	0.119006	0.340627
AT2G24170	17.5279	0.00203601	0.119006	-0.281573
AT4G13750	17.4798	0.00205626	0.119006	-0.462006
AT4G35160	17.4521	0.00206132	0.119006	-0.454963
AT5G49770	17.4342	0.00206132	0.119006	-0.663458
AT3G16410	17.3847	0.00207426	0.119006	-0.266044
AT3G60530	17.342	0.00207426	0.119006	0.301351
AT3G01420	17.3235	0.00207426	0.119006	0.323919
AT5G49870	17.303	0.00208439	0.119006	-0.337084
AT5G57990	17.2749	0.00208439	0.119006	-0.286337
AT1G07175	17.2661	0.00208439	0.119006	-0.421943
AT5G67240	17.2491	0.00208889	0.119006	-0.337343
AT5G45070	17.2421	0.00209733	0.119105	-0.569099
AT5G35735	17.1543	0.00211871	0.119182	-0.379991
AT5G22890	17.1223	0.00212771	0.119182	0.406961
AT5G19190	17.106	0.00212771	0.119182	0.42375
AT2G14820	17.0958	0.00213221	0.119182	-0.33331
AT3G23080	17.0758	0.00213221	0.119182	0.349323
AT5G06640	16.9958	0.00215978	0.119425	-0.218194
AT3G16810	16.9306	0.0021744	0.119425	-0.331327
AT1G76470	16.9261	0.0021744	0.119425	0.586244
AT3G16150	16.9177	0.0021744	0.119425	-0.452922
AT3G22310	16.9069	0.0021789	0.119425	-0.292927
AT3G62280	16.8781	0.00218847	0.119425	-0.358023
AT5G12950	16.8728	0.00218847	0.119425	0.315546
AT1G47500	16.8113	0.00222222	0.119425	-0.322139
AT5G45810	16.7777	0.00223179	0.119425	-0.570126
AT4G13930	16.777	0.00223179	0.119425	-0.219157
AT2G22930	16.7261	0.00224135	0.119425	0.356915
AT2G37760	16.7101	0.00224135	0.119425	0.511569
AT4G21810	16.6955	0.00225148	0.119425	0.304669
AT5G38030	16.6875	0.00225148	0.119425	-0.420067
AT5G57280	16.6167	0.00226048	0.119425	-0.446836
AT3G55340	16.5435	0.00227004	0.119425	-0.387591
AT2G12646	16.3866	0.00229311	0.119425	-0.511593
AT5G57500	16.3863	0.00229311	0.119425	-0.499744
AT4G30290	16.3485	0.00229311	0.119425	-0.254662
AT1G19380	16.3354	0.00229311	0.119425	-0.660976
AT4G36040	16.303	0.00229761	0.119425	-0.391021
AT2G41190	16.2829	0.00230717	0.119425	0.35948
AT1G54000	16.2755	0.00231167	0.119425	-0.216355
AT1G17940	16.2603	0.00231167	0.119425	0.365793
AT4G03460	16.2525	0.00232124	0.119425	-0.449482
AT3G55150	16.2479	0.0023263	0.119425	-0.275198
AT5G62165	16.2397	0.0023263	0.119425	1.00767
AT5G02490	16.2152	0.00233586	0.119425	-0.410338
AT1G51270	16.102	0.00236062	0.119425	-0.765667
AT1G25560	16.0772	0.00236512	0.119425	-0.349531
AT1G52050	16.0724	0.00236512	0.119425	-0.212158
AT1G52060	16.0024	0.00239831	0.119425	-0.1994
AT1G61255	15.9257	0.00241181	0.119425	1.15311
AT5G24850	15.917	0.00241181	0.119425	-0.29348
AT1G76990	15.8944	0.00241181	0.119425	-0.241695
AT4G18950	15.8908	0.00241181	0.119425	-0.24695
AT4G04955	15.8692	0.00241181	0.119425	0.28509
AT3G02140	15.8579	0.00241181	0.119425	-0.305817
AT5G16170	15.8564	0.00241181	0.119425	-0.340987
AT3G02850	15.847	0.00241632	0.119425	-0.432445
AT3G03150	15.8408	0.00241632	0.119425	0.365089
AT3G16450	15.7765	0.00243826	0.119425	-0.280957
AT5G64940	15.7646	0.00243826	0.119425	-0.334142
AT3G26720	15.7419	0.00243826	0.119425	0.280416
AT2G40330	15.7244	0.00244782	0.119425	-0.311883
AT2G01670	15.7171	0.00245232	0.119425	-0.488604
AT2G46860	15.7117	0.00245232	0.119425	-0.323819
AT2G25900	15.6873	0.00246357	0.119645	-0.365521
AT1G66200	15.6186	0.00249508	0.120845	-0.205964
AT2G21140	15.5859	0.00252715	0.121622	-1.0677
AT3G22830	15.581	0.00252715	0.121622	0.712977
AT3G17390	15.5608	0.00253165	0.121622	-0.216372
AT1G11580	15.519	0.00255921	0.121921	0.283628
AT1G10960	15.4753	0.00258228	0.121921	-0.299612
AT1G13930	15.4582	0.00258228	0.121921	-0.235282
AT1G21530	15.4565	0.00258228	0.121921	-1.33244
AT4G38710	15.4328	0.00258228	0.121921	-0.270987
AT2G20960	15.4296	0.00258228	0.121921	-0.263721
AT3G15115	15.413	0.00259747	0.121921	0.285694
AT5G26270	15.4069	0.00260197	0.121921	-0.443948
AT5G66280	15.3879	0.00260197	0.121921	-0.233819
AT5G66870	15.3614	0.00260647	0.121921	-0.351274
AT5G49910	15.3146	0.00262897	0.122651	-0.2736
AT1G10640	15.2175	0.0026571	0.123639	0.729382
AT1G33610	15.1896	0.00266723	0.123672	-0.355206
AT2G44490	15.1696	0.00267173	0.123672	-0.239273
AT4G38680	15.1257	0.00269142	0.123776	-0.227986
AT5G19110	15.1233	0.00269648	0.123776	-0.371691
AT1G66930	15.09	0.00271449	0.123776	-0.579337
AT4G16140	14.9905	0.00272968	0.123776	-0.4989
AT2G04170	14.9856	0.00272968	0.123776	-0.235376
AT5G50200	14.9588	0.00272968	0.123776	-0.258381
AT3G43800	14.9581	0.00272968	0.123776	-0.243023
AT3G22660	14.9559	0.00272968	0.123776	-0.29584
AT5G23660	14.9307	0.00274374	0.123782	0.639795
AT2G18440	14.9128	0.00274374	0.123782	0.295733
AT1G65730	14.8682	0.00277131	0.124453	-0.346267
AT2G31540	14.8605	0.00278819	0.124453	0.439303
AT1G29020	14.8402	0.00279269	0.124453	-0.316111
AT1G41830	14.8251	0.00279719	0.124453	-0.217208
AT3G16420	14.7884	0.00281013	0.124453	-0.185274
AT1G13160	14.7859	0.00281013	0.124453	-0.29155
AT3G58660	14.7616	0.00281463	0.124453	-0.26909
AT1G22770	14.7601	0.00281463	0.124453	-0.284853
AT1G17430	14.6818	0.00282419	0.124566	0.353847
AT5G10470	14.663	0.00283826	0.124568	-0.31611
AT3G44990	14.6469	0.00283826	0.124568	-0.261718
AT5G06980	14.6119	0.00286751	0.125233	-0.722976
AT4G24340	14.6057	0.00286751	0.125233	-0.338299
AT1G68020	14.5487	0.00289508	0.126127	0.361366
AT4G20362	14.5387	0.00290408	0.12621	0.477781
AT5G23190	14.4973	0.00292433	0.12678	-0.861529
AT1G62480	14.4735	0.00295302	0.127198	0.286275
AT1G60640	14.4731	0.00295302	0.127198	-0.323941
AT2G46790	14.4636	0.00295752	0.127198	-0.756763
AT5G20790	14.4588	0.00296259	0.127198	-0.75448
AT2G25150	14.4011	0.00297947	0.127614	-0.554503
AT5G04970	14.3665	0.00298903	0.127716	-0.231902
AT1G44970	14.335	0.00301378	0.128465	0.266843
AT1G05340	14.2683	0.00307454	0.130405	0.669474
AT3G47710	14.2546	0.00308129	0.130405	0.765166
AT1G58380	14.2363	0.00308129	0.130405	-0.267326
AT1G42470	14.2191	0.00309142	0.130523	0.376947
AT2G14960	14.1975	0.00310999	0.130839	-0.403059
AT1G70280	14.1534	0.00312461	0.130839	0.304667
AT2G38600	14.1468	0.00312461	0.130839	-0.921143
AT5G61570	14.1342	0.00313136	0.130839	0.345773
AT2G47990	14.1322	0.00313586	0.130839	-0.331131
ATMG01390	14.1075	0.0031533	0.130839	-0.205548
AT2G16500	14.0837	0.00315781	0.130839	-0.242009
AT2G16890	14.0825	0.00315781	0.130839	-1.77048
AT4G15730	14.0029	0.003191	0.131907	-0.652756
AT5G47120	13.9931	0.00320956	0.132367	0.265566
AT1G31660	13.9241	0.00325682	0.134005	-0.301758
AT5G26920	13.9107	0.00328383	0.134804	-1.45839
AT2G44370	13.8816	0.00330971	0.135448	-0.296027
AT1G63810	13.8603	0.00331477	0.135448	-0.320288
AT3G57630	13.7874	0.00337609	0.137323	-0.248692
AT3G03780	13.7874	0.00337609	0.137323	-0.21649
AT2G31083	13.739	0.00340366	0.138128	0.367413
AT1G26250	13.7346	0.00341885	0.138428	-1.53034
AT1G27200	13.686	0.00344698	0.13862	0.275656
AT5G61030	13.6839	0.00344698	0.13862	-0.272939
AT2G17300	13.6555	0.00344698	0.13862	0.275881
AT4G05410	13.6245	0.0034706	0.139128	-0.314309
AT1G26420	13.612	0.00347623	0.139128	1.60276
AT1G33590	13.5915	0.00349423	0.139128	-0.28526
AT4G33070	13.5883	0.00349423	0.139128	0.423928
AT4G14560	13.5706	0.00349873	0.139128	-0.399817
AT1G08580	13.5392	0.0035173	0.139421	-0.304693
AT1G24485	13.5328	0.0035218	0.139421	-0.561159
AT1G79470	13.4858	0.00355443	0.139736	-0.3877
AT1G66280	13.456	0.00355443	0.139736	-0.190606
AT5G35100	13.4439	0.00355949	0.139736	0.432673
AT3G28345	13.4265	0.00356456	0.139736	0.255209
AT1G15520	13.4063	0.00356906	0.139736	0.642001
AT2G43910	13.3707	0.00359888	0.140461	-0.253585
AT1G78390	13.364	0.00360338	0.140461	0.960515
AT4G01950	13.3398	0.00363263	0.141291	-0.270172
AT1G11000	13.2647	0.00365513	0.141507	-0.279422
AT3G28130	13.2192	0.00368101	0.141507	0.371623
AT5G44670	13.2086	0.00369001	0.141507	0.274261
AT1G13540	13.2056	0.00369001	0.141507	-0.601564
AT5G56010	13.2036	0.00369001	0.141507	-0.208112
AT4G01750	13.1785	0.00370971	0.141507	-0.252728
AT3G49940	13.1775	0.00370971	0.141507	-0.253336
AT5G06270	13.1735	0.00370971	0.141507	-0.393513
AT3G60900	13.1379	0.00371871	0.141507	-0.483846
AT3G27950	13.1353	0.00372321	0.141507	-0.373333
AT1G33800	13.1143	0.00374008	0.141507	-0.215219
AT3G02230	13.1053	0.00374458	0.141507	-0.174401
AT5G28630	13.1051	0.00374458	0.141507	-0.367902
AT4G15610	13.1028	0.00374965	0.141507	0.259255
AT2G36950	13.0784	0.00376428	0.141758	-0.326802
AT4G32480	13.0386	0.00380928	0.14315	-0.289986
AT1G29280	12.9636	0.00387736	0.145052	-0.217585
AT4G33120	12.9562	0.00388636	0.145052	0.259773
AT4G28660	12.9556	0.00388636	0.145052	-0.59612
AT5G36130	12.9371	0.00390605	0.145052	-0.639786
AT3G48460	12.9341	0.00391055	0.145052	-1.3
AT2G48080	12.9175	0.00391055	0.145052	-0.260621
AT4G30280	12.9095	0.00392518	0.145052	-0.211817
AT2G41170	12.9094	0.00392518	0.145052	-0.990429
AT3G17160	12.8708	0.0039398	0.14529	-0.307656
AT5G06000	12.8059	0.00396849	0.146046	-0.520619
AT1G65310	12.7884	0.003982	0.14624	-0.200213
AT2G24150	12.7728	0.003991	0.146268	0.322164
AT2G43120	12.7429	0.00401125	0.146606	-0.285971
AT5G12940	12.7368	0.00402588	0.146606	-0.244719
AT5G56970	12.7117	0.00405851	0.146606	1.06751
AT4G38550	12.7038	0.00407257	0.146606	-0.34956
AT1G32690	12.6914	0.00408214	0.146606	0.386467
AT5G58660	12.6912	0.00408214	0.146606	0.59984
AT4G11350	12.6781	0.00409226	0.146606	-0.792707
AT1G53320	12.6779	0.00409226	0.146606	0.258262
AT2G01530	12.6586	0.00410745	0.146606	-0.244757
AT1G13245	12.6575	0.00410745	0.146606	-0.553194
AT5G44585	12.651	0.00410745	0.146606	-0.336756
AT2G23130	12.6417	0.00410745	0.146606	0.498726
AT3G55510	12.6226	0.00410745	0.146606	-0.334381
AT4G19460	12.6155	0.00411702	0.146653	-0.379866
AT5G27330	12.5828	0.00413558	0.146886	-0.257256
AT5G23990	12.5802	0.00414008	0.146886	-0.269373
AT3G21540	12.5552	0.00415696	0.147191	-0.295462
AT2G26820	12.5432	0.0041654	0.147197	-0.358466
AT5G08180	12.4937	0.00419466	0.147352	-0.252221
AT3G19320	12.4907	0.00419466	0.147352	0.262227
AT2G04500	12.4884	0.00419466	0.147352	-0.442825
AT5G10750	12.451	0.00421378	0.147732	0.25745
AT3G28470	12.4052	0.00423629	0.147808	Inf
AT3G57660	12.3672	0.00427454	0.147808	-0.288127
AT5G63450	12.353	0.00429423	0.147808	-0.374391
AT5G02500	12.3507	0.00429423	0.147808	-0.159584
AT2G43050	12.3348	0.0043128	0.147808	0.263868
AT4G30670	12.325	0.00431842	0.147808	0.249701
AT2G40113	12.3162	0.00431842	0.147808	0.250538
AT1G09000	12.3109	0.00432405	0.147808	-0.304951
AT4G31730	12.3075	0.00432405	0.147808	-0.49727
AT2G45170	12.3044	0.00432405	0.147808	0.250869
AT4G25100	12.3026	0.00432405	0.147808	0.259538
AT1G09590	12.3008	0.00432405	0.147808	-0.199573
AT2G22500	12.2987	0.00432405	0.147808	-0.252118
AT1G64490	12.2874	0.00433305	0.147831	-0.440896
AT3G25717	12.2443	0.00438875	0.148762	-0.503365
AT1G13530	12.2434	0.00439381	0.148762	-0.363755
AT1G54970	12.2399	0.00439381	0.148762	-0.202112
AT1G71380	12.2377	0.00439381	0.148762	0.282633
AT1G11540	12.2207	0.0044135	0.148922	-0.319402
AT4G14270	12.1907	0.00442757	0.148922	0.310196
AT5G64660	12.1842	0.00443207	0.148922	-0.482491
AT3G07000	12.179	0.00443207	0.148922	-0.303442
AT5G20150	12.1309	0.00447426	0.149229	-0.407404
AT5G13740	12.1245	0.00447876	0.149229	0.3397
AT3G23620	12.099	0.00449226	0.149229	-0.285263
AT1G05280	12.0965	0.00449226	0.149229	-0.372366
AT1G08930	12.0951	0.00449733	0.149229	-0.222067
AT3G28550	12.0653	0.00452658	0.149229	-0.137802
AT5G45340	12.0639	0.00452658	0.149229	-0.389131
AT5G07830	12.0592	0.00452658	0.149229	0.270965
AT1G21525	12.0428	0.00453615	0.149229	0.81974
AT5G14130	12.0235	0.00455134	0.149229	-0.612397
AT1G44050	12.0177	0.00455584	0.149229	-0.312413
AT5G56870	12.0146	0.00455584	0.149229	0.252627
AT3G57150	12.0041	0.0045609	0.149229	-0.210034
AT1G12090	11.9936	0.00457553	0.149229	0.259427
AT2G20370	11.9892	0.00457553	0.149229	-0.239023
AT1G51800	11.9862	0.00457553	0.149229	-0.211619
AT1G02816	11.954	0.00459972	0.149328	0.254443
AT4G22235	11.9275	0.00461378	0.149328	-0.410535
AT1G72530	11.9162	0.00462335	0.149328	1.22897
AT5G41040	11.9158	0.00462335	0.149328	-0.239338
AT1G07290	11.9027	0.00462897	0.149328	-0.460543
AT5G44680	11.9018	0.00462897	0.149328	1.42342
AT3G07195	11.8903	0.00463797	0.149348	-0.317587
AT1G77760	11.8534	0.00466442	0.149928	0.323254
AT4G36020	11.8403	0.00468973	0.150198	-0.316007
AT1G27950	11.8403	0.00468973	0.150198	-0.463699
AT1G64660	11.8147	0.00472236	0.150477	0.325359
AT5G35080	11.8109	0.00472236	0.150477	0.26471
AT4G09750	11.7933	0.00473249	0.150477	-0.294884
AT3G06640	11.7831	0.00473249	0.150477	-2.77398
AT2G39210	11.7607	0.00476174	0.150477	-0.272817
AT4G34630	11.7515	0.00476681	0.150477	0.264535
AT1G72440	11.748	0.00477131	0.150477	-0.262396
AT3G21690	11.7406	0.00478481	0.150477	-0.393966
AT1G67510	11.7312	0.00478481	0.150477	-0.352494
AT2G43330	11.7293	0.00478481	0.150477	0.24686
AT5G65790	11.6992	0.00479156	0.150477	0.29413
AT5G67080	11.6717	0.00485457	0.152187	0.593781
AT5G62680	11.6602	0.0048647	0.152236	0.254928
AT5G40090	11.6565	0.00487595	0.15232	0.377981
AT5G41080	11.6265	0.00492433	0.152357	-0.192614
AT1G55320	11.6205	0.00493558	0.152357	-0.265287
AT3G48550	11.6166	0.00493558	0.152357	1.02467
AT1G44020	11.6082	0.00494121	0.152357	-0.360888
AT1G49760	11.6009	0.00494121	0.152357	-0.211451
AT3G46340	11.5996	0.00494121	0.152357	-0.685694
AT5G15490	11.5958	0.00494571	0.152357	-0.202161
AT1G10810	11.5918	0.00494571	0.152357	-0.282151
AT3G06550	11.5844	0.00495865	0.152423	-0.271853
AT4G20000	11.5743	0.00496934	0.152423	-0.472888
AT3G48100	11.5598	0.00499184	0.152423	-0.347784
AT5G13910	11.5466	0.00501041	0.152423	-0.31159
AT5G20620	11.5348	0.00501547	0.152423	0.243396
AT3G03130	11.5342	0.00501547	0.152423	-0.29777
AT4G36610	11.5246	0.00502053	0.152423	-0.52112
AT2G44740	11.5152	0.00502503	0.152423	0.275271
AT3G49790	11.5146	0.00502503	0.152423	-0.352495
AT3G12580	11.4863	0.00504698	0.152828	-0.325015
AT1G14380	11.4239	0.00508861	0.153827	0.242164
AT1G52930	11.4196	0.00510492	0.153932	-0.25093
AT5G38720	11.4105	0.00510942	0.153932	-0.302194
AT3G59350	11.3872	0.00514599	0.154401	0.237717
AT3G14530	11.3798	0.00515105	0.154401	-0.312946
AT5G51470	11.3786	0.00515105	0.154401	-0.543038
AT4G00080	11.3607	0.00516962	0.154437	-0.237434
AT2G21040	11.3504	0.00516962	0.154437	-1.04611
AT4G30420	11.3093	0.00520956	0.155369	0.27266
AT5G53130	11.2854	0.00524332	0.155987	-0.310762
AT1G47530	11.2815	0.00524782	0.155987	-0.226848
AT5G60530	11.268	0.00529114	0.156256	-0.155087
AT5G44820	11.2638	0.00529114	0.156256	-0.378939
AT2G37630	11.2442	0.00530014	0.156256	0.355552
AT3G13430	11.2429	0.00530014	0.156256	-0.267267
AT3G53830	11.2349	0.00531139	0.156256	-0.580832
AT2G02810	11.2299	0.00533446	0.156256	0.285993
AT1G75000	11.2106	0.00534402	0.156256	0.72296
AT3G13230	11.2086	0.00534402	0.156256	-0.302038
AT1G61740	11.206	0.00534852	0.156256	0.243236
AT5G38970	11.2008	0.00534852	0.156256	0.327683
AT1G79920	11.1932	0.00535359	0.156256	-0.206478
AT1G05010	11.1751	0.00538959	0.157049	-0.26095
AT5G43420	11.166	0.00539859	0.157054	-0.353321
AT3G49420	11.1282	0.00546442	0.158709	-0.595881
AT1G33090	11.111	0.00548692	0.158844	-0.372267
AT3G05060	11.1001	0.00548692	0.158844	-0.219195
AT1G33750	11.0816	0.00552968	0.159392	-0.264305
AT2G37990	11.0718	0.00555612	0.159392	-0.240751
AT3G44610	11.059	0.00556062	0.159392	-0.391371
AT3G09280	11.0372	0.00558481	0.159392	-1.41108
AT1G76620	11.035	0.00558481	0.159392	-0.897541
AT1G15550	11.0322	0.00558987	0.159392	0.346943
AT4G27990	11.0296	0.00558987	0.159392	0.683609
AT3G57020	11.0254	0.00559437	0.159392	-0.197991
AT1G16720	11.0212	0.00559944	0.159392	-0.278021
AT3G15690	11.0211	0.00559944	0.159392	0.273725
AT2G44860	11.018	0.0056045	0.159392	-0.253235
AT3G11550	11.0103	0.00561406	0.159409	0.235872
AT4G37070	11.0025	0.00563263	0.159681	0.240958
AT1G14080	10.9913	0.00564557	0.159682	-0.238672
AT3G09390	10.9826	0.00565063	0.159682	0.447796
AT2G24570	10.9287	0.00570633	0.160491	-0.217995
AT4G02330	10.9241	0.00570633	0.160491	-0.534138
AT2G31380	10.9238	0.00570633	0.160491	-0.943602
AT1G77030	10.9065	0.00574008	0.161088	-0.260107
AT4G22212	10.9009	0.00574571	0.161088	-0.254007
AT1G56110	10.8794	0.00577553	0.161669	-0.202737
AT5G18860	10.8569	0.00581322	0.162094	-0.216911
AT1G73650	10.832	0.00583629	0.162094	-0.320988
AT3G29120	10.8315	0.00583629	0.162094	1.20713
AT5G22650	10.8286	0.00583629	0.162094	-0.193753
AT4G26190	10.8276	0.00583629	0.162094	-0.240177
AT4G25340	10.8171	0.00584641	0.162122	-0.221838
AT3G04320	10.8016	0.0058661	0.162414	-0.227205
AT4G15360	10.7799	0.0059173	0.163294	-0.984736
AT1G30510	10.7563	0.00596456	0.163294	-0.208233
AT5G09870	10.7525	0.00597018	0.163294	-0.229372
AT3G26510	10.7406	0.00600619	0.163294	0.29899
AT4G16780	10.7381	0.00600619	0.163294	0.482263
AT5G14520	10.7346	0.00600619	0.163294	-0.224916
AT2G25130	10.7338	0.00600619	0.163294	-1.02796
AT4G27950	10.7235	0.00601125	0.163294	-0.402304
AT3G49930	10.7212	0.00602644	0.163294	0.281358
AT1G20220	10.7064	0.00605738	0.163294	-0.219543
AT5G15890	10.7037	0.00606414	0.163294	-0.24075
AT1G15440	10.6949	0.00607876	0.163294	-0.263145
AT1G62300	10.6899	0.00608383	0.163294	-0.211913
AT5G56710	10.6856	0.00608383	0.163294	-0.184834
AT3G19680	10.6751	0.00610127	0.163294	0.247852
AT1G13550	10.6701	0.00610127	0.163294	-0.60199
AT2G35690	10.6688	0.00611027	0.163294	0.316457
AT5G42655	10.6654	0.00611027	0.163294	0.362713
AT4G30610	10.6606	0.00611477	0.163294	-0.27568
AT5G11790	10.648	0.00612489	0.163294	-0.244504
AT5G58300	10.6417	0.00612996	0.163294	0.245376
AT3G46370	10.6294	0.00613502	0.163294	-1.06542
AT5G66310	10.6207	0.00614346	0.163294	-0.259171
AT1G13310	10.6198	0.00614346	0.163294	-1.06795
AT2G45050	10.6197	0.00614346	0.163294	0.241745
AT1G61050	10.6025	0.00614346	0.163294	0.274782
AT2G32220	10.5871	0.00616202	0.163294	-0.385171
AT5G47740	10.5828	0.00617553	0.163294	-0.343643
AT3G50350	10.5816	0.00617553	0.163294	-0.30977
AT5G57785	10.5796	0.00618003	0.163294	-0.320679
AT2G04030	10.5661	0.00618565	0.163294	-0.216926
AT1G52410	10.5468	0.00621885	0.163294	-0.668941
AT3G44750	10.5439	0.00621885	0.163294	-0.21411
AT4G02400	10.5436	0.00621885	0.163294	-0.249017
AT4G21140	10.5249	0.00622785	0.163294	-0.379784
AT1G50590	10.5061	0.00627173	0.163294	-0.871264
AT3G47780	10.4954	0.00627623	0.163294	-0.221267
AT4G07825	10.4917	0.00628748	0.163294	0.306418
AT2G43460	10.4907	0.00628748	0.163294	-0.20807
AT1G49600	10.4831	0.00629198	0.163294	-0.196179
AT5G08250	10.477	0.00629648	0.163294	-1.8739
AT1G52260	10.4736	0.00630211	0.163294	0.270909
AT4G04610	10.4725	0.00630211	0.163294	-0.309592
AT3G61220	10.4705	0.00630211	0.163294	-0.370707
AT4G39670	10.4492	0.00633361	0.163661	-0.270114
AT5G37770	10.4421	0.00635331	0.163661	-0.397156
AT5G10140	10.4313	0.00635781	0.163661	-1.69728
AT1G42440	10.4304	0.00635781	0.163661	-0.2437
AT2G14880	10.426	0.00636231	0.163661	0.587092
AT1G67626	10.4102	0.00639269	0.163842	-1.71128
AT4G02500	10.3941	0.00639269	0.163842	-0.188964
AT3G06770	10.3878	0.00639775	0.163842	0.228046
AT1G07410	10.3857	0.00640619	0.163842	-0.361734
AT1G31050	10.3516	0.00644838	0.164562	-0.414205
AT4G22756	10.35	0.00645288	0.164562	0.284354
AT3G46690	10.3279	0.00648495	0.164786	-0.269898
AT5G04140	10.3248	0.00648945	0.164786	-0.377757
AT4G31800	10.3243	0.00648945	0.164786	-0.534905
AT5G58860	10.3115	0.00653502	0.164861	1.12437
AT3G44300	10.2926	0.00654402	0.164861	0.226048
AT4G13000	10.2894	0.00654852	0.164861	0.657965
AT2G16060	10.2818	0.00655978	0.164861	-0.353292
AT5G60890	10.2761	0.00656878	0.164861	0.260308
AT5G23820	10.2617	0.00657834	0.164861	-0.250668
AT3G05900	10.2488	0.00659184	0.164861	0.244274
AT3G13000	10.2433	0.00659691	0.164861	0.375394
AT4G26880	10.2419	0.00660197	0.164861	0.407023
AT4G39770	10.2208	0.00662897	0.164861	-1.37427
AT1G74730	10.2207	0.00662897	0.164861	-0.66438
AT5G60990	10.2144	0.00664022	0.164861	-0.305315
AT4G25350	10.2015	0.00665429	0.164861	-0.324465
AT1G11170	10.2013	0.00665429	0.164861	0.422153
AT4G34910	10.1933	0.00665935	0.164861	-0.315628
AT1G06720	10.1903	0.00665935	0.164861	-0.238026
AT5G42590	10.1892	0.00665935	0.164861	0.224587
AT1G23170	10.1832	0.00665935	0.164861	-0.245227
AT1G52160	10.1236	0.00678087	0.167403	-0.397939
AT3G16870	10.121	0.00678087	0.167403	-0.402547
AT1G76560	10.0926	0.00683938	0.168178	-0.27053
AT5G20070	10.0721	0.00687426	0.168178	-0.229877
AT3G59670	10.0676	0.00687426	0.168178	-0.281922
AT3G13940	10.0534	0.00689339	0.168178	-0.323056
AT4G17940	10.0514	0.00689339	0.168178	-0.238279
AT5G26320	10.0503	0.00689339	0.168178	-0.460628
AT5G20130	10.0477	0.00689339	0.168178	-0.426731
AT1G27460	10.0461	0.00689339	0.168178	0.250617
AT5G36140	10.0444	0.00689789	0.168178	-0.497168
AT2G20450	10.0235	0.00690689	0.168178	-0.204892
AT5G62210	10.0042	0.00695021	0.168529	-0.246866
AT4G37080	9.99665	0.00695471	0.168529	0.323065
AT3G62390	9.9883	0.00695921	0.168529	0.237713
AT1G53625	9.98674	0.00695921	0.168529	-0.535436
AT5G12420	9.98651	0.0069699	0.168558	-0.521156
AT3G12950	9.96489	0.00699578	0.168954	0.260995
AT2G29890	9.92065	0.00709311	0.170566	0.356257
AT3G52840	9.91092	0.00711449	0.170566	0.616052
AT5G43190	9.90829	0.00711449	0.170566	-0.331181
AT1G69360	9.90748	0.00711449	0.170566	0.244406
AT1G54730	9.90019	0.00711449	0.170566	0.307982
AT1G23280	9.89509	0.00712011	0.170566	-0.282921
AT1G63650	9.88264	0.00715612	0.171034	-0.398062
AT4G23750	9.87507	0.00717075	0.171034	-0.392291
AT5G48850	9.86607	0.00718031	0.171034	-0.574568
AT3G50400	9.86112	0.00719775	0.171034	-1.01119
AT4G15393	9.85592	0.00720281	0.171034	-0.384485
AT2G36580	9.85579	0.00720281	0.171034	-0.184246
AT5G11240	9.84705	0.00722644	0.171034	-0.269843
AT1G67910	9.84527	0.00722644	0.171034	0.590608
AT5G08370	9.8405	0.00722644	0.171034	0.277529
AT3G15790	9.83613	0.00724107	0.171034	-0.485276
AT1G16390	9.82808	0.00725063	0.171034	0.226142
AT5G60700	9.82635	0.00725513	0.171034	-0.233766
AT1G54010	9.79177	0.00732321	0.172029	-0.19871
AT1G10340	9.78548	0.00734121	0.172029	-0.61179
AT2G27470	9.78511	0.00734121	0.172029	-0.383973
AT2G38380	9.78174	0.00734571	0.172029	-0.238948
AT5G46180	9.78133	0.00734571	0.172029	0.24605
AT3G03920	9.76394	0.00737553	0.172356	-0.209364
AT5G23370	9.7426	0.00740816	0.172356	-0.636035
AT5G43180	9.73953	0.00740816	0.172356	-0.371681
AT1G79040	9.73326	0.00740816	0.172356	-0.260984
AT1G61667	9.73052	0.00740816	0.172356	0.295678
AT2G07680	9.70998	0.00745541	0.172922	0.323677
AT5G14050	9.7022	0.00746498	0.172922	-0.239907
AT5G15230	9.70137	0.00746498	0.172922	0.23076
AT5G13500	9.69579	0.00749086	0.172922	-0.194563
AT2G35030	9.69338	0.00749086	0.172922	-0.598238
AT4G01330	9.69201	0.00749086	0.172922	0.230751
AT4G01240	9.6582	0.00755274	0.174003	-0.259647
AT1G36622	9.65616	0.00755724	0.174003	-2.61189
AT3G14550	9.63971	0.00760675	0.174916	-0.359183
AT1G78260	9.60345	0.00766695	0.176072	0.217005
AT1G30270	9.58336	0.0077052	0.176723	0.221721
AT2G05440	9.56949	0.00773446	0.176954	-0.887278
AT2G09990	9.56811	0.00774515	0.176954	-0.219439
AT2G06850	9.56598	0.00774515	0.176954	0.225267
AT4G18280	9.54331	0.00778059	0.177078	-0.927202
AT5G47860	9.53262	0.00778734	0.177078	0.383709
AT2G40430	9.52723	0.00780591	0.177078	-0.21455
AT1G76250	9.52472	0.00781041	0.177078	0.331853
AT1G04610	9.52154	0.00781041	0.177078	0.234149
AT1G62510	9.52023	0.0078256	0.177078	0.223496
AT1G64500	9.51865	0.0078301	0.177078	-0.707004
AT3G62830	9.50698	0.00784022	0.177078	-0.156647
AT4G36500	9.50646	0.00784022	0.177078	-0.279596
AT1G60850	9.48047	0.00789086	0.177769	-0.327972
AT4G08770	9.47633	0.00789086	0.177769	0.222957
ATMG00520	9.4624	0.00791561	0.178068	-0.874831
AT3G41768	9.45918	0.00792574	0.178068	-0.171196
AT4G01140	9.45877	0.00793418	0.178068	0.221631
AT3G22930	9.45284	0.00795331	0.178161	-0.41413
AT4G23070	9.45048	0.00795837	0.178161	0.273185
AT3G12860	9.44243	0.00799381	0.17873	-0.293217
AT5G40270	9.42826	0.00800563	0.178769	0.260692
AT3G59140	9.42311	0.00801857	0.178833	0.21753
AT5G03552	9.40742	0.00805682	0.17925	0.255095
AT5G40100	9.40111	0.00806751	0.17925	0.28431
AT2G43400	9.39966	0.00806751	0.17925	0.285997
AT3G09700	9.39274	0.00809058	0.179538	-0.497715
AT5G47530	9.38395	0.00812658	0.180112	0.241595
AT1G80380	9.36652	0.00818847	0.181032	-0.220502
AT2G02990	9.36618	0.00818847	0.181032	0.539911
AT5G49900	9.33877	0.00827061	0.182287	0.223565
AT1G05840	9.33032	0.00828017	0.182287	0.278938
AT3G56970	9.32536	0.00828973	0.182287	-1.36365
AT1G30240	9.32371	0.00829648	0.182287	-0.345123
AT2G34080	9.32149	0.00829648	0.182287	0.216946
AT1G72430	9.30499	0.00832968	0.182565	0.213563
AT2G28600	9.3042	0.00832968	0.182565	-0.255964
AT5G02580	9.29374	0.00835331	0.182841	0.493241
AT3G51920	9.28456	0.00836287	0.182841	-0.224288
AT5G26670	9.26865	0.00843207	0.184128	-0.425963
AT2G42900	9.26048	0.00846245	0.184338	0.303076
AT3G56140	9.2538	0.00846245	0.184338	0.348744
AT3G18600	9.23574	0.00852208	0.18541	-0.220969
AT1G53490	9.22252	0.0085654	0.185786	-0.601285
AT1G25550	9.21508	0.00857665	0.185786	-0.215577
AT3G47750	9.21347	0.00857665	0.185786	-1.06658
AT1G20630	9.21191	0.00858115	0.185786	0.305647
AT1G16370	9.20841	0.00859634	0.185857	-0.258701
AT3G57550	9.2061	0.00860535	0.185857	-0.200151
AT5G43350	9.19527	0.00863347	0.186022	-0.166706
AT3G48700	9.18563	0.00865823	0.186022	-0.590904
AT2G36880	9.17576	0.00867342	0.186022	-0.145883
AT4G35210	9.17261	0.00867848	0.186022	-0.628075
AT5G14750	9.16835	0.00869255	0.186022	-0.320992
AT5G09590	9.16801	0.00869255	0.186022	-0.203384
AT2G28860	9.16469	0.00869255	0.186022	-0.597758
AT5G22355	9.16142	0.00870267	0.186022	0.255799
AT3G57730	9.15527	0.00870717	0.186022	1.10328
AT5G38940	9.1226	0.00878256	0.187407	-0.229094
AT5G12860	9.10926	0.00885907	0.187907	-0.203837
AT1G69070	9.1062	0.00886357	0.187907	-0.247193
AT3G08943	9.10452	0.00886357	0.187907	-0.224501
AT1G14060	9.10312	0.00886807	0.187907	-0.275593
AT5G09530	9.09076	0.0088872	0.187907	-0.282826
AT1G75100	9.08918	0.0088917	0.187907	-0.888415
AT1G50920	9.08288	0.00889676	0.187907	-0.187441
AT5G42270	9.0739	0.00891027	0.187907	-0.232509
AT4G38410	9.06002	0.00893052	0.187907	-1.40829
AT5G48240	9.03651	0.00897215	0.187907	-0.278994
AT1G72970	9.03395	0.00897215	0.187907	-0.426669
AT4G40070	9.02377	0.00898734	0.187907	0.291888
AT2G02360	9.01872	0.00899634	0.187907	0.268767
AT5G57290	9.01086	0.00902672	0.187907	-0.184259
AT1G28310	9.01034	0.00902672	0.187907	0.304197
AT3G58120	9.00489	0.00904135	0.187907	0.213179
AT1G55920	9.00092	0.00904979	0.187907	-0.221034
AT1G02360	8.99803	0.00905485	0.187907	-0.200646
AT4G09180	8.99475	0.0090661	0.187907	-0.364366
AT5G47020	8.9918	0.00907117	0.187907	0.225551
AT4G11650	8.99076	0.00907117	0.187907	2.3931
AT4G19920	8.98936	0.00907567	0.187907	0.518695
AT1G57860	8.98848	0.00907567	0.187907	-0.211536
AT2G43130	8.98236	0.0090858	0.187907	-0.269791
AT4G23680	8.98154	0.0090858	0.187907	1.05804
AT1G61590	8.98135	0.0090858	0.187907	0.212841
AT1G43020	8.97976	0.00909142	0.187907	0.217732
AT1G26720	8.97122	0.00912405	0.188362	0.509024
AT2G26390	8.9614	0.00914712	0.188494	0.608173
AT1G71430	8.9595	0.00915162	0.188494	-0.514405
AT4G02090	8.93622	0.00920112	0.18878	0.215793
AT2G31410	8.93391	0.00921463	0.18878	-0.214681
AT1G75220	8.92895	0.00921913	0.18878	0.218555
AT4G24090	8.92773	0.00922475	0.18878	0.684094
AT4G17215	8.92572	0.00922926	0.18878	0.231088
AT5G45380	8.92473	0.00922926	0.18878	-0.346806
AT5G51310	8.91575	0.00924444	0.188874	-0.373283
AT2G17880	8.90245	0.00927314	0.189025	-0.42155
AT4G13990	8.90033	0.00927314	0.189025	-0.423042
AT1G14260	8.88409	0.00929677	0.189257	-0.898725
AT3G16460	8.8719	0.00931646	0.189257	-0.123347
AT5G62670	8.86893	0.00931646	0.189257	0.21849
AT4G13580	8.8523	0.00934909	0.189703	0.21697
AT1G75760	8.83703	0.00939128	0.190342	0.220405
AT5G28610	8.8225	0.0094481	0.19116	-1.16113
AT5G54062	8.82003	0.00945316	0.19116	-1.48443
AT4G01660	8.81358	0.00946723	0.191227	-0.21114
AT5G14970	8.80752	0.00949705	0.191612	0.324451
AT1G31970	8.7976	0.00954262	0.191866	-0.202915
AT3G60130	8.79738	0.00954262	0.191866	0.211314
AT3G22230	8.7878	0.00956343	0.191866	-0.180663
AT3G15950	8.77179	0.00959494	0.191866	-0.136316
AT5G63470	8.77046	0.00959494	0.191866	0.218894
AT1G71880	8.76549	0.00961238	0.191866	-0.231657
AT5G52170	8.76025	0.00962194	0.191866	-0.492747
AT5G20670	8.7569	0.00962869	0.191866	0.583241
AT1G75620	8.75439	0.00963319	0.191866	0.228883
AT2G33710	8.75379	0.00963319	0.191866	-0.242308
AT5G62020	8.74294	0.0096467	0.191866	-0.419973
AT2G38000	8.74115	0.00965626	0.191866	0.256398
AT3G61150	8.73731	0.00966076	0.191866	-0.439737
AT5G14440	8.73363	0.00966076	0.191866	-0.277321
AT1G75280	8.72195	0.0096917	0.192266	-0.334985
AT4G17390	8.70802	0.00976203	0.192994	-0.154324
AT5G67520	8.7055	0.00976765	0.192994	0.338994
AT4G25830	8.70273	0.00978115	0.192994	0.223746
AT3G13403	8.70248	0.00978115	0.192994	1.67204
AT3G05390	8.69991	0.00978959	0.192994	-0.252343
AT5G40540	8.69597	0.00980422	0.192994	-0.328164
AT4G22214	8.69423	0.00981716	0.192994	-0.317118
AT5G16560	8.68471	0.00982616	0.192994	-0.333706
AT3G09720	8.68195	0.00982616	0.192994	-0.28458
AT1G80340	8.67487	0.00985148	0.193157	0.575287
AT2G22740	8.66999	0.00987342	0.193157	0.253661
AT3G17860	8.6687	0.00987342	0.193157	-0.259595
AT4G26260	8.6669	0.00987792	0.193157	-0.512527
AT5G61780	8.65798	0.00991842	0.19341	-0.164985
AT5G22740	8.65511	0.00992349	0.19341	-0.234324
AT1G70230	8.6543	0.00992349	0.19341	0.20679
AT3G04530	8.64253	0.00994712	0.193442	-0.482077
AT3G06820	8.63473	0.00998031	0.193442	0.270254
AT1G09450	8.62502	0.00999044	0.193442	0.499435
AT5G08790	8.62389	0.00999044	0.193442	-0.230444
AT2G34170	8.62301	0.00999044	0.193442	-0.328465
AT5G52830	8.62223	0.00999044	0.193442	-0.28052
AT1G62580	8.612	0.0100428	0.194244	0.432903
AT1G76460	8.60725	0.0100563	0.194293	0.278716
AT2G37190	8.59903	0.0100743	0.19443	-0.170494
AT5G24230	8.57987	0.0101333	0.195032	-0.23124
AT1G24480	8.57701	0.0101384	0.195032	-1.31022
AT1G43910	8.57631	0.0101384	0.195032	-0.360393
AT3G61790	8.56696	0.0101738	0.195254	0.220261
AT3G62700	8.56611	0.0101738	0.195254	0.209329
AT1G78860	8.55954	0.0101828	0.195254	0.207837
AT3G18790	8.55643	0.0101975	0.195323	-0.269474
AT4G13940	8.54479	0.0102211	0.195434	-0.116092
AT3G47500	8.53625	0.0102537	0.195434	-0.444336
AT3G18524	8.53331	0.0102582	0.195434	-0.368515
AT1G20190	8.53191	0.0102582	0.195434	0.198035
AT4G34750	8.53013	0.0102582	0.195434	0.340249
AT5G05310	8.51179	0.0103117	0.196242	0.278798
AT1G56070	8.5028	0.0103584	0.196458	-0.132778
AT1G62440	8.50234	0.0103584	0.196458	-0.197456
AT1G18060	8.50151	0.0103629	0.196458	-0.596172
AT4G16260	8.49199	0.0104039	0.196458	0.287595
AT3G04710	8.49062	0.0104084	0.196458	-0.275418
AT4G00050	8.48902	0.0104084	0.196458	-0.928632
AT5G46700	8.48827	0.0104084	0.196458	0.285141
AT1G59870	8.48333	0.0104129	0.196458	-0.153107
AT4G00330	8.48069	0.0104225	0.196458	0.207347
AT2G16660	8.47412	0.0104529	0.196614	-0.196224
AT3G55890	8.47369	0.0104529	0.196614	0.823901
AT5G43760	8.45698	0.010512	0.197104	0.208944
AT5G10280	8.45658	0.010512	0.197104	0.225726
AT4G26600	8.45394	0.0105266	0.197104	-0.286416
AT2G26360	8.44983	0.0105429	0.197104	0.269408
AT1G27060	8.44044	0.0105609	0.197104	-0.698807
AT2G17060	8.4394	0.0105609	0.197104	-1.18698
AT5G15720	8.43824	0.0105677	0.197104	1.13916
AT5G63620	8.43817	0.0105677	0.197104	0.211675
AT2G46240	8.42281	0.0106132	0.197634	0.306794
AT1G23720	8.42053	0.0106183	0.197634	-0.105151
AT1G76680	8.4167	0.0106329	0.197699	-0.165045
AT5G25220	8.41048	0.0106509	0.197827	0.289481
AT2G34920	8.39591	0.010683	0.198215	-0.347587
AT3G62270	8.39107	0.0107145	0.198592	-0.183083
AT1G06970	8.38067	0.0107488	0.199021	Inf
AT5G62420	8.36858	0.0107797	0.199386	-0.26643
AT5G56950	8.3625	0.0108084	0.199502	-0.169643
AT3G23300	8.36142	0.0108084	0.199502	-0.189002
AT2G39700	8.34145	0.0108698	0.200218	-0.426864
AT5G11750	8.33975	0.0108698	0.200218	-0.330111
AT1G53940	8.32203	0.0109356	0.200276	-0.56064
AT5G06200	8.31809	0.0109356	0.200276	0.205662
AT3G47220	8.31636	0.0109519	0.200276	0.215332
AT1G78700	8.31355	0.0109575	0.200276	-0.24042
AT5G07350	8.31316	0.0109575	0.200276	-0.150783
AT1G01140	8.30685	0.0109823	0.200276	0.223392
AT1G65690	8.30556	0.0109868	0.200276	0.390278
AT2G15620	8.29839	0.0109958	0.200276	-0.165901
AT2G26350	8.29747	0.0109958	0.200276	0.318787
AT2G41840	8.29323	0.0110014	0.200276	-0.1406
AT5G37500	8.29168	0.0110065	0.200276	-0.353339
AT2G29540	8.28643	0.0110155	0.200276	-0.408722
AT1G29395	8.28339	0.0110307	0.200276	-0.713747
AT5G52070	8.28224	0.0110307	0.200276	-0.440292
AT1G71110	8.27	0.0110599	0.200499	0.243877
AT5G17920	8.26516	0.0110655	0.200499	-0.105519
AT4G03415	8.25805	0.0110987	0.200667	0.302908
AT4G36360	8.25431	0.011115	0.200667	-0.195049
AT5G22330	8.24383	0.0111505	0.200667	-0.254096
AT1G18260	8.243	0.0111556	0.200667	0.205109
AT2G43140	8.24011	0.0111601	0.200667	-0.281674
AT4G16720	8.2401	0.0111601	0.200667	-0.148167
AT4G32720	8.23882	0.0111601	0.200667	-0.196049
AT3G13450	8.234	0.0111651	0.200667	0.300152
AT1G71040	8.22072	0.0111887	0.200889	0.310771
AT2G38490	8.2076	0.0112529	0.201837	-0.441239
AT5G44260	8.20485	0.0112714	0.201966	-0.390874
AT3G15240	8.1929	0.0113125	0.202333	-0.251508
AT5G05880	8.18722	0.0113311	0.202333	-0.263594
AT1G30750	8.18636	0.0113356	0.202333	0.207216
AT4G15330	8.17859	0.0113615	0.202333	0.231086
AT1G67090	8.17595	0.0113682	0.202333	-0.636967
AT5G64330	8.17575	0.0113682	0.202333	0.198422
AT5G60390	8.16957	0.011384	0.202333	-0.115547
AT2G30340	8.16629	0.0113975	0.202333	-0.212286
AT3G13470	8.15899	0.0114031	0.202333	-0.195911
AT1G14160	8.15357	0.0114082	0.202333	-0.388009
AT1G42550	8.15038	0.0114172	0.202333	-0.344975
AT1G12650	8.14014	0.0114549	0.202656	-0.253785
AT5G47230	8.13852	0.0114605	0.202656	-0.301842
AT5G66270	8.13455	0.0114796	0.202656	-0.64041
AT1G52155	8.12437	0.0115038	0.202656	0.234418
AT5G66540	8.12432	0.0115038	0.202656	-0.232865
AT5G54080	8.12376	0.0115038	0.202656	0.235771
AT2G02860	8.1105	0.0115488	0.202702	-0.230574
AT1G01240	8.10228	0.0115634	0.202702	0.33125
AT5G56030	8.10202	0.0115634	0.202702	-0.153564
AT4G26470	8.10156	0.0115634	0.202702	-0.231705
AT3G19440	8.09682	0.0115634	0.202702	-0.395231
AT3G03050	8.08759	0.0115871	0.202916	-0.160221
AT5G53890	8.06735	0.0116399	0.203405	-0.400202
AT4G21670	8.06482	0.0116456	0.203405	-0.233281
AT5G37690	8.06376	0.0116608	0.203405	2.45044
AT1G53560	8.06355	0.0116608	0.203405	0.243968
AT2G43150	8.04844	0.0117215	0.204065	-0.119942
AT1G74460	8.0478	0.0117215	0.204065	-0.466261
AT4G33610	8.04546	0.0117395	0.204178	-0.319734
AT2G47650	8.03316	0.011784	0.204585	-0.143246
AT5G05690	8.02989	0.0117885	0.204585	0.258751
AT3G12670	8.02776	0.0117975	0.204585	-0.229575
AT2G31230	8.02236	0.011825	0.204864	0.359189
AT2G44480	8.00998	0.0118712	0.205463	0.327236
AT2G16980	8.00573	0.0119004	0.205602	0.200176
AT3G58700	8.00165	0.0119139	0.205602	-0.203091
AT5G39570	8.00154	0.0119139	0.205602	-0.129897
AT3G24020	7.99037	0.0119319	0.205707	0.207667
AT1G09390	7.98748	0.0119432	0.205707	0.405512
AT4G00760	7.9861	0.011955	0.205712	-0.493636
AT1G30410	7.98015	0.0119831	0.205797	0.233765
AT5G40920	7.97991	0.0119831	0.205797	-0.726651
AT4G17520	7.96994	0.0120259	0.206332	-0.157383
AT5G49700	7.96117	0.0120591	0.206702	0.551508
AT4G30140	7.94357	0.0121339	0.207661	-1.38361
AT5G11420	7.94027	0.0121384	0.207661	-0.251957
AT3G59890	7.93512	0.0121626	0.207875	-0.288524
AT2G05620	7.92653	0.0121992	0.208163	-0.469841
AT1G61240	7.92035	0.0122262	0.208163	0.202372
AT2G44390	7.91953	0.0122312	0.208163	-0.428329
AT2G17440	7.91758	0.012238	0.208163	0.199341
AT3G59080	7.91647	0.012238	0.208163	-0.463433
AT5G47240	7.90434	0.0122965	0.208599	-0.503993
AT1G64610	7.90334	0.012301	0.208599	0.420001
AT4G04850	7.90306	0.012301	0.208599	-0.283517
AT1G51760	7.89887	0.0123105	0.208599	0.206424
AT1G18850	7.89045	0.0123466	0.208896	-0.280589
AT1G67270	7.88514	0.0123516	0.208896	-0.6771
AT5G58470	7.8746	0.0124062	0.209497	-0.2097
AT3G51910	7.87373	0.0124107	0.209497	-0.257164
AT5G59350	7.862	0.012436	0.209526	0.330356
AT4G05070	7.86168	0.012436	0.209526	-0.244229
AT2G43110	7.85436	0.0124895	0.210057	-0.309546
AT4G10040	7.85169	0.0124985	0.210057	-0.190338
AT1G20070	7.84991	0.012503	0.210057	0.25337
AT5G39020	7.83797	0.0125401	0.210482	-0.903699
AT1G49510	7.82889	0.0125688	0.210518	0.320218
AT3G23870	7.82826	0.0125688	0.210518	0.200668
AT5G46350	7.82513	0.0125778	0.210518	-0.628894
AT2G32380	7.82106	0.0126048	0.210771	-0.199274
AT4G13210	7.80791	0.0126515	0.211333	-0.698847
AT5G53050	7.80453	0.0126622	0.211333	0.322689
AT1G80440	7.77451	0.0128028	0.21348	-0.420817
AT3G18050	7.76099	0.012863	0.214082	0.285738
AT2G37050	7.76041	0.012863	0.214082	0.203279
AT5G25460	7.73876	0.0129373	0.214916	0.201651
AT5G41190	7.73652	0.0129373	0.214916	-0.222962
AT4G27020	7.7262	0.0129941	0.215541	0.24269
AT1G61380	7.72617	0.0129992	0.215541	-0.291779
AT1G07150	7.71944	0.0130352	0.215885	0.40553
AT5G24270	7.71668	0.0130442	0.215885	-0.364634
AT5G65080	7.70959	0.0130734	0.215933	-1.51791
AT2G36560	7.7069	0.0130734	0.215933	1.3763
AT3G23990	7.70493	0.0130835	0.215933	-0.1547
AT4G03540	7.70167	0.0130987	0.215983	-1.48725
AT3G46810	7.69117	0.0131274	0.216256	-0.347505
AT1G78890	7.68536	0.0131499	0.216392	0.232911
AT3G21670	7.68379	0.0131601	0.216392	0.290673
AT3G56990	7.68089	0.0131752	0.216442	-0.24075
AT1G48650	7.67516	0.0132068	0.216759	-0.238154
AT5G64420	7.66063	0.0132478	0.216887	-0.209494
AT3G50970	7.65742	0.0132613	0.216887	-0.187298
AT2G31560	7.65575	0.0132788	0.216887	0.273697
AT5G07870	7.65481	0.0132788	0.216887	-0.194935
AT3G57830	7.65327	0.0132788	0.216887	0.350038
AT3G05830	7.64846	0.0132878	0.216887	-0.369184
AT1G12040	7.64266	0.0133018	0.216917	-0.146413
AT1G19050	7.63328	0.0133328	0.217223	-1.46947
AT1G80820	7.62596	0.0133513	0.217326	0.324059
AT1G09010	7.6213	0.0133671	0.217383	0.202121
AT4G02450	7.60353	0.0134369	0.218186	-0.164653
AT5G41100	7.59889	0.013447	0.218186	-0.258156
AT1G13280	7.59463	0.0134667	0.218186	0.194653
AT1G16870	7.59118	0.0134864	0.218186	-0.217476
AT5G44070	7.58962	0.013492	0.218186	-0.178616
AT3G50620	7.58808	0.013492	0.218186	0.304709
AT1G49540	7.58199	0.0135162	0.218186	-0.279988
AT3G54960	7.57451	0.0135398	0.218186	-0.145406
AT4G29270	7.57162	0.0135482	0.218186	0.206957
AT1G05650	7.57115	0.0135527	0.218186	-0.153132
AT5G34851	7.57114	0.0135527	0.218186	Inf
AT5G36170	7.56785	0.0135752	0.218186	0.28905
AT1G03090	7.5648	0.0135887	0.218186	0.192787
AT1G67960	7.5619	0.0135955	0.218186	0.250911
AT5G60335	7.55969	0.0136006	0.218186	-0.96108
AT4G01120	7.54555	0.013717	0.219856	0.211375
AT4G28240	7.53511	0.0137767	0.220171	-0.255313
AT3G07770	7.53451	0.0137767	0.220171	-0.189274
AT4G10480	7.53245	0.0137812	0.220171	-0.157535
AT1G26560	7.52721	0.0137862	0.220171	0.955075
AT2G04050	7.519	0.0138368	0.220457	Inf
AT4G27480	7.51874	0.0138368	0.220457	-0.22718
AT1G20680	7.51588	0.0138414	0.220457	-2.35316
AT1G65030	7.51222	0.0138549	0.220474	-0.274487
AT5G66300	7.50344	0.013897	0.220648	0.854297
AT1G76350	7.5015	0.0139021	0.220648	-0.248346
AT2G39870	7.49971	0.0139105	0.220648	0.237031
AT2G36620	7.49774	0.0139195	0.220648	-0.160886
AT5G59850	7.49428	0.0139494	0.220648	-0.165864
AT2G22560	7.49275	0.0139561	0.220648	-0.192271
AT1G24620	7.49085	0.0139606	0.220648	-0.262104
AT2G13900	7.48721	0.0139792	0.220648	-1.65567
AT4G12530	7.4844	0.0139899	0.220648	0.873305
AT3G27770	7.48421	0.0139899	0.220648	0.190958
AT5G51190	7.47934	0.0140186	0.220904	-1.11887
AT1G79930	7.47637	0.0140366	0.220982	-0.152762
AT5G58550	7.47411	0.0140484	0.220982	0.195713
AT1G54570	7.46473	0.0140681	0.221095	-0.242397
ATCG01040	7.46277	0.0140804	0.221095	2.27837
AT1G71740	7.45003	0.0141395	0.221397	0.195821
AT4G36730	7.44445	0.0141587	0.221397	0.201815
AT4G24160	7.44395	0.0141587	0.221397	-0.169809
AT5G14330	7.44386	0.0141587	0.221397	-0.157585
AT2G04680	7.44327	0.0141699	0.221397	0.193404
AT3G56070	7.44279	0.0141744	0.221397	-0.200193
AT4G28200	7.44007	0.0141975	0.22156	-0.225722
AT4G27500	7.43623	0.0142222	0.22156	-0.134912
AT1G65200	7.43607	0.0142222	0.22156	-1.88849
AT2G14247	7.43166	0.0142436	0.221671	2.27385
AT5G56150	7.42884	0.0142543	0.221671	0.195495
AT5G66816	7.42321	0.014274	0.221783	-1.89259
AT1G06040	7.41295	0.0142959	0.22193	-0.193681
AT5G51460	7.40851	0.0143286	0.222049	-0.231584
AT5G35575	7.40728	0.0143286	0.222049	-1.90554
AT4G20070	7.39836	0.0143803	0.222657	0.28398
AT4G32920	7.39074	0.0144107	0.222671	-0.190402
AT3G21510	7.39057	0.0144107	0.222671	-0.198451
AT3G04520	7.38832	0.0144214	0.222671	0.238753
AT1G17360	7.38349	0.0144349	0.222671	-0.198153
AT4G17460	7.37923	0.0144439	0.222671	-0.18729
AT4G02075	7.358	0.014566	0.224359	-0.2212
AT5G10360	7.34631	0.0146526	0.225498	-0.1395
AT5G35530	7.3398	0.0146678	0.225536	-0.156381
AT2G40815	7.33153	0.0147173	0.226102	0.379182
AT5G45110	7.32779	0.0147421	0.226276	-0.284961
AT5G25630	7.32019	0.0147691	0.226276	-0.361761
AT3G14260	7.31683	0.0147904	0.226276	-0.45782
AT3G52590	7.30954	0.0148236	0.226276	-0.145698
AT3G42806	7.30735	0.0148236	0.226276	-0.311843
AT1G46264	7.30637	0.0148287	0.226276	0.269308
AT1G47330	7.3039	0.0148338	0.226276	0.279688
AT4G35580	7.30083	0.0148388	0.226276	0.228879
AT2G48020	7.2974	0.0148551	0.226276	0.193605
AT3G52280	7.29387	0.0148686	0.226276	0.296097
AT4G19520	7.29337	0.0148686	0.226276	-0.337373
AT5G02450	7.28506	0.014917	0.226559	-0.159866
AT1G07930	7.27919	0.0149322	0.226559	-0.136137
AT4G26230	7.27373	0.0149367	0.226559	-0.168696
AT5G48010	7.27121	0.0149463	0.226559	-0.169155
AT1G31320	7.26947	0.0149637	0.226559	-0.780916
AT2G41420	7.26791	0.0149637	0.226559	0.201654
AT5G26280	7.24805	0.0150852	0.228183	-0.137039
AT1G50055	7.24589	0.0150993	0.228183	-0.632428
AT1G45332	7.24498	0.0151224	0.228183	-0.214592
AT3G23210	7.24427	0.0151224	0.228183	-0.416777
AT2G18330	7.24088	0.0151533	0.228456	-0.229643
AT5G60980	7.23823	0.0151961	0.228713	-0.170459
AT1G27400	7.23811	0.0151961	0.228713	-0.158132
AT3G62650	7.23099	0.0152354	0.228906	0.198833
AT3G17130	7.23072	0.0152354	0.228906	-0.599382
AT5G14470	7.22489	0.0152489	0.228906	-0.545289
AT3G06530	7.2208	0.0152793	0.228906	-0.203027
AT5G36250	7.21746	0.0152895	0.228906	0.213003
AT2G16570	7.2174	0.0152895	0.228906	-0.292228
AT1G74090	7.21646	0.015299	0.228906	0.283878
AT5G09840	7.2131	0.0153136	0.228932	-0.330254
AT1G74840	7.19981	0.0153913	0.229899	-0.157724
AT3G12220	7.1894	0.0154565	0.23068	-0.42841
AT1G70790	7.17934	0.0155184	0.230766	0.312213
AT1G26230	7.174	0.0155229	0.230766	-0.948734
AT1G44000	7.17144	0.0155387	0.230766	-0.353631
AT3G10530	7.17071	0.0155437	0.230766	-0.240852
AT4G09570	7.16926	0.0155437	0.230766	-0.18414
AT3G48920	7.16493	0.0155623	0.230766	0.261792
AT5G59680	7.16161	0.015582	0.230766	-0.34983
AT1G69250	7.1597	0.0155921	0.230766	-0.208116
AT3G54210	7.15939	0.0155921	0.230766	0.210348
AT1G04220	7.15912	0.0155921	0.230766	-0.408689
AT1G04180	7.15065	0.0156169	0.23094	0.349547
AT3G05858	7.14669	0.0156377	0.230949	-0.510138
AT4G26050	7.14422	0.0156478	0.230949	-0.277718
AT2G43650	7.13686	0.0156703	0.230949	-0.199063
AT2G30490	7.13185	0.0156844	0.230949	-0.129291
AT5G01830	7.13164	0.0156844	0.230949	-0.181696
AT1G68840	7.12582	0.0157193	0.230949	-0.211707
AT4G23740	7.1243	0.0157243	0.230949	-0.201412
AT4G33150	7.11921	0.0157378	0.230949	0.190277
AT4G04830	7.11419	0.0157423	0.230949	-0.197957
AT5G56580	7.11043	0.0157474	0.230949	-0.381204
AT4G35470	7.10775	0.0157806	0.231054	0.19384
AT3G52770	7.10105	0.0157806	0.231054	0.828855
AT3G49490	7.08278	0.0158954	0.232543	0.191123
AT3G51270	7.07399	0.0159449	0.233076	-0.221823
AT3G56080	7.07308	0.0159589	0.23309	-0.668824
AT3G09780	7.069	0.0160017	0.233194	0.287402
AT5G66180	7.0687	0.0160068	0.233194	0.295744
AT1G78970	7.06689	0.0160113	0.233194	-0.455944
AT4G16141	7.06156	0.0160298	0.233194	-0.272695
AT5G55000	7.0572	0.0160428	0.233194	0.242159
AT1G60730	7.05595	0.0160529	0.233194	0.191792
AT2G32610	7.05568	0.0160579	0.233194	-0.163312
AT3G59650	7.04442	0.0161204	0.23391	-0.279166
AT5G53370	7.03721	0.0161688	0.234303	-0.173237
AT1G30757	7.03632	0.0161738	0.234303	-0.721528
AT2G41490	7.03176	0.0161907	0.234357	0.2139
AT1G77450	7.02735	0.016211	0.234459	0.183716
AT4G37640	7.01933	0.0162712	0.234947	-0.147256
AT4G39660	7.01888	0.0162712	0.234947	0.186775
AT1G64910	7.0091	0.0163207	0.235438	-0.310076
AT2G26670	7.00317	0.0163449	0.235438	0.19098
AT5G65530	7.00082	0.0163449	0.235438	0.190461
AT4G16950	6.98583	0.0164748	0.237063	0.346931
AT3G02240	6.98422	0.0164844	0.237063	0.219838
AT4G35780	6.97923	0.0165125	0.237067	0.193052
AT2G40300	6.97667	0.0165277	0.237067	0.322199
AT1G08460	6.9688	0.0165631	0.237067	0.246454
AT1G11735	6.96848	0.0165631	0.237067	1.20057
AT1G07920	6.96083	0.0166025	0.237067	-0.148747
AT5G27850	6.95893	0.0166273	0.237067	-0.133825
AT3G52450	6.95738	0.0166413	0.237067	-0.189525
AT4G33020	6.95301	0.0166661	0.237067	-0.306786
AT5G51490	6.9491	0.0166835	0.237067	-0.233734
AT2G01913	6.94868	0.0166835	0.237067	1.84138
AT3G15930	6.94788	0.0166982	0.237067	-1.18111
AT2G34650	6.94538	0.0167167	0.237067	-0.635526
AT1G73910	6.94164	0.016737	0.237067	#NAME?
AT4G04940	6.93789	0.0167471	0.237067	-0.240923
AT4G16640	6.93513	0.016764	0.237067	#NAME?
AT5G13870	6.93464	0.0167691	0.237067	-0.239601
AT5G12410	6.93445	0.0167691	0.237067	-0.204634
AT5G20710	6.9284	0.0167893	0.237067	0.53868
AT5G45105	6.92441	0.0168113	0.237067	#NAME?
AT3G46800	6.9224	0.0168163	0.237067	-0.425988
AT1G06550	6.92225	0.0168163	0.237067	-0.167452
AT5G42235	6.92053	0.0168366	0.237067	1.84253
AT3G60245	6.91331	0.0168844	0.237067	-0.137498
AT4G35690	6.90691	0.0169108	0.237067	#NAME?
AT3G55485	6.90691	0.0169108	0.237067	#NAME?
AT5G57120	6.90683	0.0169108	0.237067	-0.183861
AT2G28130	6.9016	0.0169435	0.237067	0.330226
AT4G25080	6.8998	0.0169435	0.237067	0.266136
AT1G71190	6.89934	0.0169435	0.237067	0.236024
AT1G10210	6.89805	0.0169541	0.237067	0.290256
AT3G01820	6.8947	0.0169727	0.237067	-0.260405
AT2G39250	6.89343	0.0169772	0.237067	-0.964435
AT1G06225	6.89307	0.0169772	0.237067	#NAME?
AT3G06880	6.89307	0.0169772	0.237067	#NAME?
AT1G15740	6.89249	0.0169772	0.237067	0.210209
AT1G43670	6.8917	0.016984	0.237067	0.196679
AT5G50720	6.88849	0.0170065	0.237067	-0.844376
AT1G33560	6.88289	0.0170346	0.237067	-0.281741
AT2G03760	6.88159	0.0170543	0.237067	0.19245
AT1G33600	6.87838	0.0170847	0.237067	-0.698502
AT1G55360	6.87765	0.0170847	0.237067	0.182752
AT4G19230	6.86886	0.0171167	0.237067	-0.20028
AT3G25640	6.86742	0.0171314	0.237067	-0.353384
AT2G40360	6.86632	0.0171364	0.237067	-0.167097
AT1G70940	6.8625	0.017155	0.237067	0.209993
AT1G09350	6.86201	0.017155	0.237067	-0.608777
AT1G75500	6.86152	0.017155	0.237067	0.185852
AT1G10560	6.86042	0.0171634	0.237067	-0.24861
AT5G10100	6.8598	0.0171634	0.237067	0.37213
AT4G17680	6.85842	0.0171854	0.237067	-0.829266
AT5G45880	6.85821	0.0171854	0.237067	-1.4428
AT3G28340	6.85419	0.0172084	0.237067	0.205073
AT3G07610	6.85324	0.0172084	0.237067	-0.25008
AT5G45580	6.85301	0.0172084	0.237067	-0.279408
AT5G67490	6.84931	0.0172225	0.237067	0.741608
AT2G17250	6.8485	0.0172315	0.237067	-0.232607
AT4G02970	6.84041	0.0172568	0.237181	0.536786
AT2G02780	6.83779	0.0172799	0.237181	0.181035
AT4G16630	6.83777	0.0172799	0.237181	-0.193937
AT3G55970	6.83299	0.0173142	0.237469	1.7949
AT2G16390	6.82904	0.0173395	0.237633	0.356134
AT3G07320	6.82053	0.0173716	0.237889	-0.182046
AT5G60930	6.81766	0.017393	0.237931	-0.260992
AT5G38000	6.81538	0.0174014	0.237931	-0.58325
AT4G30760	6.80431	0.0174582	0.238524	0.226338
AT1G29418	6.78999	0.0175246	0.239125	-0.500457
AT1G78690	6.78886	0.0175291	0.239125	-0.369303
AT3G42180	6.78617	0.0175437	0.239141	-0.447571
AT1G66800	6.77756	0.0176141	0.239916	-0.213618
AT3G02730	6.76885	0.0176484	0.240145	-0.727874
AT3G58780	6.76477	0.0176624	0.240145	Inf
AT3G58670	6.76122	0.017685	0.240145	0.260407
AT4G23630	6.75911	0.0177018	0.240145	-0.145042
AT3G05130	6.75835	0.0177063	0.240145	-0.28331
AT1G23201	6.75435	0.0177204	0.240145	Inf
AT1G13110	6.7542	0.0177255	0.240145	-0.185671
AT2G46850	6.7528	0.0177474	0.240259	-0.719788
AT3G29320	6.74218	0.01778	0.240341	0.205197
AT4G01930	6.73567	0.0178138	0.240341	-0.610126
AT4G35770	6.73289	0.0178245	0.240341	-0.329795
AT1G02230	6.72623	0.017843	0.240341	-0.40217
AT1G19600	6.72481	0.0178475	0.240341	0.193431
AT5G47210	6.72384	0.0178571	0.240341	-0.129928
AT4G04990	6.72382	0.0178571	0.240341	Inf
AT5G09300	6.72239	0.0178616	0.240341	0.245319
AT5G07475	6.71341	0.0179139	0.240862	-0.621285
AT5G14000	6.70309	0.0179691	0.241185	-0.186376
AT1G51190	6.70187	0.0179741	0.241185	-0.550937
AT5G53970	6.70153	0.0179786	0.241185	-0.332964
AT3G46040	6.68956	0.0180681	0.241837	-0.181221
AT2G42260	6.68868	0.0180681	0.241837	0.507841
AT3G19200	6.68713	0.0180681	0.241837	-0.677871
AT1G70640	6.68496	0.0180827	0.241851	2.28964
AT2G20710	6.68245	0.0181018	0.241925	-0.382366
AT1G19900	6.6737	0.0181401	0.242254	0.19412
AT1G33055	6.66523	0.0181969	0.242285	1.56799
AT1G06220	6.6645	0.0181969	0.242285	-0.186783
AT3G16780	6.6644	0.0181969	0.242285	-0.151715
AT1G21550	6.66353	0.0181969	0.242285	-1.03165
AT3G49240	6.65857	0.018234	0.242597	-0.246177
AT1G02205	6.65244	0.0182515	0.242648	0.22535
AT1G63245	6.63835	0.0183916	0.244327	-0.467022
AT1G29730	6.636	0.0184203	0.244526	-0.272514
AT4G33920	6.63025	0.0184658	0.244948	-0.187471
AT2G26480	6.62748	0.0184906	0.245093	-0.441796
AT1G23110	6.61514	0.018539	0.245551	-0.3705
AT3G53880	6.61113	0.0185812	0.245624	-0.227168
AT2G29200	6.60994	0.0185812	0.245624	-0.202345
AT1G10360	6.60752	0.0185997	0.245624	-0.527653
AT3G57780	6.60643	0.0185997	0.245624	-1.01153
AT5G43810	6.60295	0.0186222	0.245739	0.267982
AT1G52980	6.59953	0.018638	0.24576	-0.179818
AT4G28940	6.5965	0.0186515	0.24576	-0.292405
AT3G32047	6.57809	0.0187899	0.247167	0.382858
AT1G14730	6.57688	0.0188	0.247167	-0.569031
AT1G21730	6.57686	0.0188	0.247167	0.187221
AT5G66570	6.56473	0.0188591	0.247761	-0.21998
AT3G13770	6.5616	0.0188827	0.247888	1.48388
AT5G04480	6.55817	0.0189108	0.247979	-0.195573
AT2G42960	6.55675	0.0189176	0.247979	0.498649
AT3G55430	6.54473	0.0189592	0.248342	0.177795
AT4G24830	6.54186	0.0189952	0.24863	-0.168783
AT5G47040	6.53844	0.019025	0.248837	0.185031
AT1G19190	6.53598	0.0190397	0.248846	0.230365
AT3G24830	6.52752	0.0191229	0.249692	-0.130773
AT3G12270	6.52588	0.0191325	0.249692	-0.225707
AT4G14550	6.51821	0.0192169	0.250609	-0.207679
AT4G18440	6.50946	0.0192658	0.250849	-0.240048
AT1G61870	6.50608	0.0192866	0.250849	-0.20577
AT3G49570	6.50499	0.0192866	0.250849	-1.1291
AT2G44270	6.50489	0.0192917	0.250849	-0.283309
AT5G03510	6.50129	0.0193187	0.251016	0.187092
AT4G11780	6.49668	0.0193609	0.251145	-0.339984
AT3G47470	6.49593	0.019371	0.251145	-0.224426
AT5G16010	6.49591	0.019371	0.251145	-0.349974
AT3G12920	6.48903	0.0194425	0.251888	-0.207506
AT1G27470	6.48473	0.0194774	0.252156	-0.215011
AT4G36250	6.48093	0.0195218	0.25238	-0.339947
AT1G07980	6.47904	0.0195392	0.25238	-0.259171
AT5G61020	6.47853	0.0195437	0.25238	-0.170814
AT4G38932	6.47683	0.0195544	0.25238	0.271718
AT1G21360	6.47401	0.0195657	0.25238	-0.233203
AT3G09630	6.46989	0.0195842	0.252403	-0.12319
AT1G62150	6.46688	0.0196276	0.252403	-0.438608
AT4G26800	6.46329	0.0196422	0.252403	-0.775136
AT2G46030	6.46327	0.0196422	0.252403	0.185669
AT3G56360	6.46125	0.0196506	0.252403	-0.182377
AT5G10050	6.46061	0.0196692	0.252403	0.251183
AT3G47620	6.45881	0.0196821	0.252403	0.286626
AT4G30270	6.45672	0.0196917	0.252403	0.204765
AT2G24545	6.4517	0.0197643	0.252403	-2.27803
AT5G16000	6.45069	0.0197688	0.252403	0.263389
AT4G18380	6.45038	0.0197688	0.252403	0.179369
AT2G25110	6.44916	0.0197738	0.252403	0.179192
AT3G27160	6.4453	0.0197738	0.252403	0.249156
AT5G28145	6.44499	0.0197738	0.252403	0.680324
AT1G42990	6.44222	0.0197902	0.252403	0.182344
AT2G05380	6.44156	0.0197947	0.252403	-2.29368
AT5G10860	6.4373	0.0198233	0.252588	0.185587
AT1G05950	6.43158	0.0198594	0.252779	0.618725
AT1G60190	6.43123	0.0198723	0.252779	-0.341506
AT2G42870	6.42686	0.0199004	0.252779	0.275307
AT4G05010	6.42504	0.0199049	0.252779	0.210022
AT5G50800	6.42152	0.0199094	0.252779	-1.80339
AT5G58760	6.41235	0.0199842	0.253547	-0.281212
AT3G54440	6.41049	0.0200107	0.253597	0.182046
AT3G24180	6.40879	0.0200253	0.253597	0.186336
AT5G03760	6.40713	0.0200309	0.253597	-0.189899
AT4G31790	6.39953	0.0200793	0.254028	-0.251625
AT2G32300	6.39466	0.0201541	0.2545	0.189637
AT5G53895	6.39446	0.0201541	0.2545	-1.77315
AT1G01620	6.39342	0.0201688	0.2545	0.214214
ATCG00490	6.39201	0.0201738	0.2545	-0.77067
AT2G41980	6.39124	0.0201947	0.254582	0.200476
AT4G30690	6.37796	0.0202689	0.255337	0.340494
AT4G00390	6.37557	0.0202869	0.255382	0.784457
AT4G24060	6.37196	0.0203094	0.255485	0.218619
AT5G63190	6.36894	0.0203325	0.255594	0.19358
AT2G25770	6.36607	0.0203511	0.255647	0.74845
AT5G47980	6.36267	0.0203747	0.255763	-0.204958
AT1G24100	6.34102	0.0205097	0.257151	0.192223
AT4G32880	6.34079	0.0205142	0.257151	0.248918
AT1G20450	6.33898	0.0205468	0.257197	-0.138533
AT3G14510	6.33839	0.0205468	0.257197	-0.34578
AT3G47840	6.32981	0.0205885	0.257356	0.872105
AT1G23080	6.32951	0.0205885	0.257356	0.188266
AT5G27600	6.32419	0.020652	0.25767	0.180423
AT3G61850	6.32415	0.020652	0.25767	0.278316
AT3G49410	6.32273	0.0206571	0.25767	-0.428878
AT2G33530	6.32072	0.0206785	0.257756	0.305245
AT1G60080	6.31092	0.0207364	0.258202	-0.328548
AT3G50430	6.30855	0.0207578	0.258202	0.347159
AT1G25520	6.30855	0.0207578	0.258202	-0.231744
AT3G18100	6.30512	0.0208	0.258421	-0.387263
AT2G45970	6.3048	0.0208045	0.258421	-0.532893
AT2G20890	6.30136	0.0208439	0.258665	0.191303
AT1G68400	6.29996	0.0208754	0.258665	-0.383977
AT5G20290	6.29957	0.0208855	0.258665	-0.109947
AT2G44820	6.29819	0.0209001	0.258665	-0.246244
AT5G58370	6.29791	0.0209001	0.258665	-0.296347
AT4G39675	6.29586	0.0209148	0.258665	-0.334658
AT4G35140	6.29349	0.020926	0.258665	0.301907
AT1G18660	6.28691	0.0209935	0.259087	-0.20908
AT3G49080	6.28381	0.0210217	0.259087	-0.175261
AT1G29270	6.28311	0.0210217	0.259087	0.590083
AT1G22570	6.28068	0.0210391	0.259087	-0.278397
AT4G30580	6.27784	0.0210459	0.259087	0.228255
AT3G62590	6.27474	0.0210678	0.259087	0.398638
AT5G56000	6.27407	0.0210723	0.259087	-0.177541
AT3G10986	6.27181	0.0210768	0.259087	1.22802
AT1G20440	6.26708	0.0211263	0.259516	-0.10441
AT5G15730	6.26185	0.0211707	0.259883	0.177981
AT3G46950	6.25111	0.0212675	0.260772	-0.554305
AT3G14240	6.25045	0.0212726	0.260772	0.188684
AT2G39430	6.24072	0.0214087	0.262261	0.187079
AT3G28040	6.23903	0.0214436	0.262357	0.201893
AT5G25170	6.23698	0.0214481	0.262357	-0.26739
AT3G22240	6.23559	0.021461	0.262357	0.195448
AT1G77020	6.23411	0.0214757	0.262357	0.263226
AT3G33520	6.22715	0.0215623	0.262833	0.251858
AT5G22100	6.22304	0.0215966	0.262833	-0.256903
AT3G55900	6.22084	0.0216141	0.262833	1.66752
AT2G19210	6.2203	0.0216141	0.262833	-0.319885
AT4G28040	6.21917	0.0216141	0.262833	0.178692
AT1G54095	6.21686	0.0216248	0.262833	0.285688
AT1G34370	6.2163	0.0216349	0.262833	-0.14974
AT2G29450	6.21428	0.0216489	0.262833	-0.300369
AT1G18410	6.21146	0.0216624	0.262833	0.304749
AT3G14170	6.21102	0.0216624	0.262833	0.317511
AT1G30560	6.20996	0.0216923	0.263013	-1.03685
AT3G24040	6.20825	0.0217069	0.263013	0.1791
AT1G80750	6.20514	0.0217384	0.263152	-0.188822
AT1G31180	6.20234	0.021748	0.263152	-0.200111
AT1G65900	6.19788	0.0217828	0.263331	0.314598
AT3G61830	6.19248	0.0217924	0.263331	1.0524
AT1G31070	6.18923	0.0218273	0.263573	-0.17086
AT2G20800	6.17797	0.021901	0.263772	1.69205
AT5G47420	6.17156	0.0219477	0.263772	0.193026
AT3G56060	6.17111	0.0219533	0.263772	-0.186794
AT4G37220	6.17087	0.0219584	0.263772	-0.643281
AT1G74360	6.16875	0.0219685	0.263772	0.255762
AT1G47490	6.16565	0.0219831	0.263772	-0.178604
AT2G39390	6.16564	0.0219831	0.263772	-0.154266
AT1G43710	6.16504	0.0219876	0.263772	-0.156903
AT1G66430	6.16374	0.0219921	0.263772	0.215745
AT2G34357	6.1621	0.0219921	0.263772	-0.182793
AT3G14600	6.15641	0.0220416	0.263789	-0.146001
AT3G14440	6.15638	0.0220416	0.263789	0.27975
AT3G62260	6.15598	0.0220416	0.263789	0.264937
AT1G12845	6.15353	0.0220529	0.263789	0.373994
AT2G34000	6.14788	0.0221007	0.264113	-0.62458
AT2G27370	6.14623	0.0221097	0.264113	0.178822
AT5G58600	6.14173	0.0221519	0.264369	0.306566
AT1G55930	6.14052	0.0221609	0.264369	-0.405626
AT2G29330	6.13732	0.0221868	0.2645	0.362685
AT5G57660	6.13488	0.022211	0.264611	-0.204154
AT4G23500	6.12825	0.0222807	0.265043	0.192812
AT3G19130	6.12822	0.0222807	0.265043	-0.158249
AT5G66960	6.12756	0.022292	0.265043	-0.50435
AT3G04110	6.11715	0.0223876	0.265825	-0.613733
AT1G50090	6.11708	0.0223876	0.265825	-0.454435
AT2G35910	6.11526	0.0224124	0.265941	-0.235158
AT1G47630	6.11443	0.0224518	0.266231	-0.503837
AT5G12080	6.10946	0.0224906	0.266396	-0.208027
AT1G70140	6.10711	0.0224956	0.266396	0.187407
AT2G04690	6.10466	0.0225148	0.266445	0.243785
AT3G03720	6.09427	0.0225626	0.266656	0.175165
AT5G24410	6.09383	0.0225626	0.266656	0.180366
AT3G08510	6.09201	0.0225806	0.266691	0.17393
AT5G65760	6.08314	0.0226582	0.26743	0.196713
AT2G37130	6.07246	0.0227089	0.267661	0.20318
AT2G46600	6.07211	0.0227089	0.267661	-0.275567
AT3G54580	6.07104	0.0227229	0.267661	-0.0843386
AT2G38310	6.06767	0.0227606	0.267877	-0.157693
AT2G02910	6.06398	0.0227814	0.267877	0.304486
AT3G62150	6.06301	0.0227865	0.267877	1.72159
AT4G37620	6.06149	0.0228079	0.267951	-0.775678
AT5G09520	6.0542	0.0228658	0.268154	-0.553199
AT1G13020	6.05399	0.0228703	0.268154	-0.168196
AT5G04830	6.05293	0.0228805	0.268154	-0.175977
AT5G23380	6.05255	0.0228855	0.268154	0.358994
AT5G43400	6.05054	0.0229041	0.268195	-0.15413
AT2G16090	6.0407	0.0229812	0.268734	0.265623
AT4G02170	6.03891	0.023011	0.268734	0.532318
AT1G28260	6.03852	0.023011	0.268734	0.413729
AT4G30680	6.03744	0.0230155	0.268734	-0.474139
AT4G19420	6.03298	0.0230408	0.268734	0.182913
AT3G14860	6.03261	0.0230408	0.268734	0.220695
AT1G24020	6.02862	0.0230976	0.26905	-0.387141
AT1G09812	6.02687	0.0231134	0.26905	0.501692
AT1G07910	6.02672	0.0231134	0.26905	-0.264067
AT4G05020	6.02198	0.0231404	0.26915	-0.14403
AT4G03100	6.01775	0.0231674	0.26915	-0.333316
AT4G05050	6.01765	0.0231674	0.26915	0.19324
AT5G03160	6.01285	0.0232101	0.269369	0.175615
AT2G31310	6.01191	0.0232242	0.269369	0.352617
AT2G06200	6.00992	0.0232523	0.269369	0.52781
AT4G36648	6.00479	0.0232714	0.269369	0.173815
AT5G05470	6.00215	0.0232838	0.269369	-0.239489
AT4G01560	6.0016	0.0232923	0.269369	-0.19956
AT2G42080	6.00147	0.0232923	0.269369	0.23702
AT1G49030	5.99954	0.0233103	0.269383	-0.184063
AT1G06640	5.99865	0.0233238	0.269383	-0.154567
AT1G04480	5.99028	0.0233738	0.269663	-0.146654
AT1G02440	5.98984	0.0233783	0.269663	-0.458077
AT4G15160	5.98567	0.0234143	0.269903	-0.110334
AT3G13650	5.97832	0.023479	0.270205	-0.20195
AT5G42510	5.9781	0.023479	0.270205	-0.171603
AT5G43830	5.97598	0.0234925	0.270205	0.184324
AT5G15870	5.97328	0.0235066	0.270205	-0.143447
AT2G23690	5.96863	0.0235516	0.270205	-0.274151
AT3G05010	5.96211	0.0236186	0.270205	0.200007
AT3G20120	5.96141	0.0236298	0.270205	0.277501
AT3G48590	5.96062	0.0236298	0.270205	0.241836
AT1G26930	5.9596	0.0236343	0.270205	0.179872
ATCG00500	5.95792	0.0236343	0.270205	-0.907364
AT5G56200	5.95749	0.0236388	0.270205	0.432846
AT5G57870	5.95733	0.0236388	0.270205	-0.131407
AT5G17390	5.95512	0.0236546	0.270205	-0.180816
AT4G31000	5.95464	0.0236658	0.270205	0.24818
AT1G74380	5.94982	0.0236979	0.270205	-0.145405
AT2G24550	5.94642	0.0237159	0.270205	-0.151358
AT1G21780	5.94512	0.0237255	0.270205	0.19724
AT4G13390	5.94094	0.0237463	0.270205	-0.121219
AT4G23205	5.93885	0.0237553	0.270205	Inf
AT1G31040	5.93885	0.0237553	0.270205	Inf
AT4G37150	5.93846	0.0237598	0.270205	-0.43264
AT2G35980	5.93383	0.0238003	0.270319	-0.506035
AT5G02860	5.93284	0.0238003	0.270319	0.424852
AT1G42140	5.9296	0.0238408	0.270517	Inf
AT2G36220	5.92777	0.0238633	0.270517	0.274076
AT1G03110	5.92762	0.0238633	0.270517	-0.247124
AT1G63380	5.92196	0.0239347	0.271076	0.507808
AT1G12810	5.91372	0.0239961	0.271076	0.2184
AT1G18860	5.91357	0.0239961	0.271076	-0.234012
AT5G28750	5.91171	0.0240062	0.271076	0.311844
AT3G22200	5.91	0.0240163	0.271076	0.184226
AT3G01770	5.90523	0.0240495	0.271076	0.224837
AT4G00340	5.90348	0.024054	0.271076	0.23888
AT2G22540	5.90347	0.024054	0.271076	1.45453
AT3G50230	5.90208	0.0240804	0.271076	0.343394
AT1G80270	5.89855	0.0240911	0.271076	-0.189972
AT1G03120	5.89628	0.0240956	0.271076	2.19349
AT5G60670	5.89544	0.0240956	0.271076	-0.169885
AT1G15930	5.89083	0.0241378	0.271087	-0.135461
AT2G40380	5.8899	0.0241378	0.271087	-0.204848
AT1G06930	5.88946	0.0241423	0.271087	-0.306974
AT1G72300	5.88426	0.0241806	0.271345	-0.168327
AT1G21670	5.87558	0.0242672	0.272145	0.181739
AT1G18460	5.87173	0.024306	0.272409	-0.197436
AT5G38150	5.86923	0.0243617	0.272861	0.294029
AT5G20250	5.86415	0.0244118	0.273249	-0.137618
AT5G19890	5.85745	0.0244906	0.273321	Inf
AT2G25730	5.85569	0.02453	0.273321	0.169896
AT3G19230	5.8549	0.02453	0.273321	1.41774
AT1G05450	5.85355	0.02453	0.273321	-1.05022
AT3G62600	5.85084	0.024562	0.273321	0.179285
AT2G15960	5.85064	0.024562	0.273321	0.370727
AT3G44326	5.84808	0.0245812	0.273321	-0.225071
AT2G46680	5.84586	0.0245958	0.273321	0.340641
AT3G01260	5.84472	0.0245958	0.273321	-0.345179
AT3G45030	5.84372	0.0246014	0.273321	-0.160064
AT5G17220	5.84319	0.0246059	0.273321	-0.667499
AT4G14130	5.84141	0.0246155	0.273321	0.172605
AT3G11020	5.8389	0.024629	0.273321	-0.742035
AT5G01820	5.83869	0.0246335	0.273321	-0.16242
AT2G38360	5.83535	0.0246729	0.273493	-0.182975
AT5G48620	5.83345	0.024701	0.273493	-0.274112
AT1G30960	5.82995	0.0247105	0.273493	-0.32121
AT4G34200	5.82967	0.0247105	0.273493	-0.120857
AT2G45160	5.81464	0.0248534	0.273941	-0.174919
AT1G10550	5.81416	0.0248591	0.273941	0.222273
AT2G11150	5.81406	0.0248591	0.273941	0.369948
AT3G51160	5.81385	0.0248591	0.273941	-0.124874
AT5G02870	5.81002	0.0248928	0.273941	-0.119368
AT1G26270	5.80975	0.0248928	0.273941	-0.148569
AT5G57390	5.80884	0.0249018	0.273941	-1.05698
AT2G16385	5.80884	0.0249018	0.273941	-1.05668
AT3G24030	5.80443	0.024948	0.273941	0.342963
AT1G51940	5.80207	0.0249761	0.273941	0.221802
AT3G60550	5.79835	0.0250042	0.273941	-0.249899
AT1G73660	5.79736	0.0250042	0.273941	-0.222565
AT5G23350	5.79703	0.0250093	0.273941	-0.400262
AT1G65620	5.79459	0.0250346	0.273941	-0.77019
AT4G35490	5.79413	0.0250346	0.273941	-0.203135
AT1G56220	5.7886	0.0250757	0.273941	0.169917
AT5G48760	5.78743	0.0250892	0.273941	-0.177834
AT1G59980	5.78685	0.0250937	0.273941	0.386042
AT5G37540	5.78585	0.0251134	0.273941	0.164332
AT1G02690	5.78109	0.0251353	0.273941	-0.213822
AT2G34810	5.78095	0.0251353	0.273941	-0.184484
AT1G64150	5.77713	0.0251904	0.273941	1.20596
AT1G76700	5.77668	0.0251904	0.273941	-0.27692
AT1G72730	5.7753	0.0251904	0.273941	-0.156425
AT4G36130	5.77356	0.0251949	0.273941	-0.135535
AT5G17010	5.77322	0.0251949	0.273941	-0.205571
AT2G34240	5.77229	0.0251949	0.273941	-1.15864
AT3G15080	5.77176	0.0252079	0.273941	-0.30115
AT1G66810	5.7701	0.025218	0.273941	0.438904
AT4G29330	5.76999	0.025218	0.273941	0.17714
AT4G25420	5.76788	0.0252321	0.273941	1.23146
AT4G12240	5.7648	0.0252551	0.273941	-0.524664
AT3G12050	5.76414	0.0252596	0.273941	-0.168683
AT3G23175	5.76073	0.0253103	0.274147	-0.153489
AT2G38870	5.76006	0.0253148	0.274147	-0.195874
AT3G19960	5.75878	0.0253249	0.274147	0.207567
AT5G40870	5.75581	0.0253485	0.274236	0.22903
AT4G14440	5.74963	0.0254025	0.274608	-0.581217
AT1G55910	5.7494	0.0254138	0.274608	-0.744348
AT4G20780	5.74329	0.025465	0.274994	-0.168369
AT3G53430	5.73963	0.0254965	0.275167	-0.129551
AT5G67630	5.73535	0.0255235	0.275291	-0.214733
AT3G62120	5.72764	0.0256079	0.275867	-0.129351
AT3G01160	5.72629	0.0256079	0.275867	-0.199399
AT2G40410	5.72072	0.0256411	0.275941	0.207898
AT1G73260	5.7186	0.0256506	0.275941	0.207315
AT2G46495	5.71627	0.0256613	0.275941	-0.254088
AT4G00480	5.7144	0.0256934	0.276037	-0.235043
AT1G70770	5.70659	0.0257738	0.276037	-0.117094
AT5G66500	5.70649	0.0257738	0.276037	0.917226
AT3G01670	5.70363	0.0257738	0.276037	-0.911131
AT2G37230	5.70359	0.0257789	0.276037	-0.184821
AT2G17710	5.70196	0.025816	0.276037	0.201546
AT4G18030	5.70085	0.025816	0.276037	-0.138535
AT3G52155	5.7004	0.025816	0.276037	0.552881
AT1G52550	5.69884	0.0258256	0.276037	1.16429
AT5G52882	5.69848	0.0258256	0.276037	0.169892
AT5G18280	5.69365	0.025883	0.276426	-0.159648
AT3G56550	5.69186	0.0258931	0.276426	-0.924552
AT2G18170	5.69006	0.0259134	0.276477	0.224375
AT4G09100	5.6871	0.0259533	0.276737	-0.333535
AT2G34070	5.68275	0.0259764	0.276759	0.165481
AT1G61340	5.68155	0.0259865	0.276759	-0.844432
AT3G22670	5.67911	0.0260135	0.27688	-0.40284
AT5G42900	5.67683	0.0260478	0.277005	0.606858
AT5G62280	5.67328	0.0260675	0.277005	-0.246402
AT3G20570	5.67273	0.026072	0.277005	-0.631087
AT5G09710	5.66805	0.0261322	0.277479	-0.622076
AT1G49360	5.66597	0.0261553	0.277558	0.28248
AT1G23800	5.65853	0.0262335	0.278157	0.22383
AT2G25440	5.65726	0.026243	0.278157	-0.665116
AT2G19810	5.65361	0.0263032	0.27856	-0.418672
AT5G40900	5.65028	0.0263347	0.27856	1.14806
AT3G11820	5.64925	0.0263392	0.27856	-0.17478
AT1G77200	5.64711	0.0263437	0.27856	-0.516868
AT2G17560	5.64468	0.0263623	0.278591	-0.144996
AT1G12740	5.64106	0.0264006	0.278829	-0.146234
AT5G54860	5.63466	0.026472	0.27903	0.164026
AT2G47930	5.63383	0.0264765	0.27903	0.206447
AT3G49910	5.63318	0.0264878	0.27903	-0.119103
AT3G18840	5.6321	0.0264878	0.27903	1.07804
AT4G31700	5.62903	0.0265103	0.27903	-0.112358
AT1G65560	5.62717	0.0265148	0.27903	-0.448541
AT2G35360	5.62581	0.0265294	0.27903	0.304289
AT4G06744	5.62101	0.026589	0.279374	-0.193418
AT1G72050	5.62057	0.0265935	0.279374	-0.222945
AT2G24240	5.61593	0.0266492	0.279393	0.199488
AT2G01640	5.61592	0.0266492	0.279393	-0.287651
AT1G52070	5.61523	0.0266537	0.279393	-0.0924055
AT5G65860	5.61428	0.0266582	0.279393	-0.270546
AT5G23870	5.60906	0.0266948	0.279494	0.203116
AT5G11440	5.60751	0.0266993	0.279494	-0.199241
AT3G25520	5.60223	0.0267432	0.279765	-0.114166
AT5G11950	5.60036	0.0267567	0.279765	-0.254886
AT1G29320	5.59896	0.0268	0.279918	-0.24274
AT1G52360	5.5961	0.0268298	0.279918	-0.133361
AT5G40530	5.5955	0.0268298	0.279918	-0.278731
AT4G26220	5.59438	0.0268343	0.279918	-0.19672
AT5G08420	5.59089	0.0268518	0.279924	-0.178632
AT2G01320	5.58739	0.0268945	0.279924	-0.437601
AT5G46590	5.5864	0.0269041	0.279924	-0.710514
AT1G25260	5.58517	0.0269311	0.279924	-0.176346
AT2G24050	5.5816	0.0269648	0.279924	-0.187913
AT4G30450	5.57978	0.0269885	0.279924	-0.314627
AT4G15230	5.57832	0.0270031	0.279924	0.183851
AT5G10170	5.57784	0.0270031	0.279924	0.175282
AT5G60790	5.57762	0.0270031	0.279924	-0.148332
AT2G45740	5.57717	0.0270082	0.279924	0.807186
AT5G12980	5.57673	0.0270082	0.279924	-0.293768
AT4G11370	5.57535	0.0270307	0.279994	-0.779365
AT2G34300	5.56542	0.0271235	0.280564	-0.133879
AT1G48630	5.56074	0.0271488	0.280564	-0.138257
AT1G32870	5.56004	0.0271488	0.280564	0.264407
AT2G38320	5.55976	0.0271488	0.280564	-0.197056
AT1G63000	5.55152	0.0272394	0.281032	-0.118963
AT5G24900	5.55069	0.0272439	0.281032	0.401821
AT3G13920	5.5503	0.0272439	0.281032	-0.116291
AT5G18590	5.54753	0.0272731	0.281032	0.172184
AT3G12080	5.5475	0.0272731	0.281032	0.260849
AT1G03360	5.54288	0.0273665	0.281658	-0.255484
AT4G10350	5.54129	0.0273896	0.281658	-0.182951
AT4G01990	5.54087	0.0273896	0.281658	-0.35429
AT3G51440	5.53908	0.0274093	0.281658	0.183424
AT5G24890	5.5371	0.027429	0.281658	-0.184238
AT5G13370	5.53683	0.027429	0.281658	0.397141
AT1G14280	5.53309	0.0274644	0.281859	0.22254
AT1G05860	5.5308	0.0274869	0.281927	0.321958
AT5G15960	5.52565	0.0275241	0.282145	-0.361822
AT3G51830	5.52187	0.0275724	0.282408	0.174756
AT4G21840	5.5199	0.0276011	0.282408	0.463705
AT3G60300	5.5179	0.0276298	0.282408	0.173467
AT1G65590	5.51699	0.0276343	0.282408	0.169644
AT1G22360	5.51545	0.0276489	0.282408	0.174346
AT3G55580	5.5084	0.0277221	0.282408	-0.98442
AT1G64250	5.5058	0.0277356	0.282408	1.68284
AT4G24780	5.49842	0.0277868	0.282408	0.163024
AT3G07030	5.49817	0.0277868	0.282408	-0.256256
AT1G71840	5.49713	0.0278048	0.282408	-0.209063
AT5G40720	5.49594	0.0278233	0.282408	0.298301
AT2G39650	5.49566	0.0278284	0.282408	-0.309616
AT1G26360	5.49537	0.0278284	0.282408	0.204317
AT5G66815	5.49407	0.0278374	0.282408	-0.479143
AT1G77520	5.49168	0.0278785	0.282408	-1.41487
AT1G56630	5.49133	0.0278785	0.282408	-0.178354
AT3G53740	5.48977	0.0278925	0.282408	-0.135102
ATCG00190	5.48888	0.0278925	0.282408	-0.493993
AT2G36730	5.48812	0.027901	0.282408	-0.493597
AT5G01310	5.48692	0.0279055	0.282408	0.255946
AT3G54710	5.48637	0.02791	0.282408	-0.371962
AT2G02980	5.48514	0.027915	0.282408	-0.884841
AT3G15630	5.48468	0.027915	0.282408	-0.163017
AT1G11592	5.48217	0.0279449	0.282548	0.205753
AT4G19120	5.48124	0.0279691	0.282632	-0.150765
AT3G59680	5.47907	0.0280118	0.282903	0.293496
AT3G56830	5.47705	0.0280428	0.282989	0.490934
AT3G04080	5.47253	0.0280788	0.282989	-0.155048
AT1G07135	5.47219	0.0280872	0.282989	-0.689668
AT1G51700	5.46863	0.0281215	0.282989	0.713799
AT4G18100	5.46768	0.0281283	0.282989	-0.122574
AT1G29470	5.46697	0.0281373	0.282989	-0.118636
AT1G65570	5.46629	0.0281418	0.282989	0.163188
AT4G00910	5.4642	0.0281632	0.282989	-0.455181
AT1G22230	5.46241	0.0281795	0.282989	0.178646
AT3G29240	5.46204	0.0281795	0.282989	-0.29028
AT5G37620	5.45716	0.028247	0.283506	-1.687
AT2G43240	5.45571	0.0282655	0.283533	-0.205016
AT1G52190	5.44612	0.0283657	0.284158	0.294093
AT3G49860	5.44552	0.0283657	0.284158	-0.314125
AT5G36160	5.44472	0.0283758	0.284158	0.165252
AT3G02350	5.44438	0.028409	0.28433	-0.146348
AT3G05840	5.44309	0.0284405	0.284485	-0.156445
AT4G24120	5.43529	0.028535	0.285162	-1.24156
AT3G11780	5.43334	0.0285485	0.285162	0.163829
AT1G15830	5.43146	0.0285902	0.285162	-1.69416
AT4G14390	5.43044	0.0285947	0.285162	-0.31238
AT1G16260	5.42986	0.0285992	0.285162	-0.742755
AT4G04490	5.42741	0.0286312	0.285162	-0.887563
AT3G49750	5.42463	0.0286515	0.285162	0.31498
AT5G65070	5.42343	0.028679	0.285162	-1.07828
AT3G03370	5.42269	0.028679	0.285162	0.56438
AT4G15880	5.42237	0.028679	0.285162	0.176238
AT3G22250	5.42231	0.0286847	0.285162	0.230099
AT4G21340	5.40808	0.0288613	0.286758	0.177035
AT1G19770	5.40614	0.028894	0.286811	-0.175262
AT1G26910	5.40258	0.0289328	0.286811	-0.198815
AT5G46260	5.40111	0.0289429	0.286811	-2.13175
AT5G50240	5.40111	0.0289429	0.286811	-2.15339
AT1G78870	5.39914	0.0289727	0.286811	0.166015
AT5G35190	5.39869	0.0289795	0.286811	-0.111602
AT3G14060	5.39826	0.0289845	0.286811	-0.865357
AT5G03390	5.39677	0.0290087	0.286811	-1.7255
AT5G04730	5.39298	0.0290329	0.286811	-2.12105
AT2G32580	5.3927	0.0290414	0.286811	-0.178913
AT3G51240	5.38971	0.0290633	0.286811	-1.69261
AT4G38545	5.38774	0.029088	0.286811	-2.09085
AT1G53420	5.38774	0.029088	0.286811	-2.11249
AT3G17000	5.38709	0.0290925	0.286811	0.169326
AT1G72890	5.38294	0.0291747	0.287446	-0.413497
AT4G16190	5.38152	0.0291893	0.287446	0.169414
AT4G27595	5.38014	0.0292186	0.287504	0.172731
AT3G28030	5.37887	0.0292276	0.287504	0.197119
AT3G61198	5.37744	0.0292551	0.287616	0.717662
AT1G04980	5.37604	0.0292872	0.287772	0.165043
AT1G32583	5.37243	0.0293221	0.287896	-1.0437
AT4G22210	5.37048	0.0293322	0.287896	-2.07661
AT5G27390	5.36724	0.0293637	0.288046	-0.600063
AT3G50810	5.36225	0.0294284	0.288341	0.24707
AT2G26170	5.35979	0.0294627	0.288341	-0.214665
AT1G67855	5.35767	0.029497	0.288341	-2.15852
AT5G16770	5.35732	0.0295027	0.288341	0.33891
AT3G56880	5.35681	0.0295094	0.288341	-0.210816
AT1G22440	5.35627	0.0295094	0.288341	-0.151137
AT5G24490	5.35512	0.0295139	0.288341	0.198488
AT3G24503	5.35395	0.0295235	0.288341	-0.137355
AT2G22900	5.35172	0.0295713	0.288645	-0.182301
AT1G68150	5.34985	0.0295876	0.288645	-0.157086
AT1G33080	5.34893	0.0296034	0.288645	0.624578
AT4G00238	5.34484	0.0296591	0.288746	-0.260204
AT1G79720	5.3425	0.0297001	0.288746	0.318939
AT1G09970	5.33858	0.029748	0.288746	-0.131322
AT2G22795	5.33713	0.0297587	0.288746	-0.113987
AT5G13990	5.33592	0.0297727	0.288746	-0.141319
AT3G20660	5.33579	0.0297727	0.288746	0.182247
AT5G64860	5.33569	0.0297727	0.288746	0.285542
AT5G03190	5.3354	0.0297727	0.288746	0.16796
AT5G55380	5.33459	0.0297783	0.288746	0.370978
AT5G46330	5.33436	0.0297873	0.288746	-0.852025
AT2G23460	5.33316	0.0297924	0.288746	0.170205
AT3G15356	5.33083	0.0298256	0.288753	0.334984
AT5G57410	5.33036	0.0298256	0.288753	0.246444
AT2G15490	5.32676	0.0298678	0.289004	-0.15261
AT5G28020	5.3193	0.0299229	0.28938	0.161004
AT3G15760	5.31737	0.0299477	0.289462	-0.427637
AT4G18810	5.31615	0.0299685	0.289505	0.487502
AT3G15380	5.3123	0.0300236	0.28988	0.238551
AT5G13900	5.30671	0.0300844	0.290092	-0.443041
AT3G05640	5.30262	0.0301097	0.290092	0.56018
AT5G14150	5.30098	0.0301283	0.290092	-0.176244
AT5G03545	5.29977	0.030148	0.290092	-0.315015
AT5G13300	5.29863	0.0301671	0.290092	0.166113
AT2G37380	5.2973	0.0301761	0.290092	0.364164
AT3G53090	5.29705	0.0301761	0.290092	0.196794
AT5G40390	5.2968	0.0301761	0.290092	-0.159444
AT3G48390	5.29569	0.0301975	0.290141	-0.349125
AT2G05632	5.29156	0.0302475	0.290465	0.284833
AT1G09900	5.28197	0.0304028	0.291798	-0.4015
AT4G31410	5.28127	0.0304298	0.2919	0.203654
AT4G11980	5.2786	0.0304686	0.292005	0.39194
AT1G62422	5.27754	0.0304737	0.292005	0.350738
AT1G77550	5.27723	0.0304928	0.292031	-0.200885
AT5G43450	5.27464	0.0305271	0.292202	0.700395
AT3G55605	5.27188	0.0305502	0.292266	-0.28552
AT1G17050	5.27037	0.0305885	0.292474	-0.215225
AT4G38070	5.26462	0.0307077	0.293116	-0.312896
AT1G70600	5.26385	0.0307077	0.293116	-0.105084
AT1G06380	5.25817	0.0307466	0.293116	-0.318545
AT4G15233	5.25752	0.0307629	0.293116	0.235547
AT1G32440	5.25609	0.030782	0.293116	-0.18187
AT2G06950	5.2557	0.030791	0.293116	0.178767
AT4G20980	5.25339	0.030791	0.293116	-0.156596
AT2G46490	5.25189	0.0307955	0.293116	0.165046
AT1G02780	5.24951	0.0308219	0.293116	-0.096599
AT4G31940	5.24854	0.0308444	0.293116	-0.481765
AT4G34790	5.24642	0.0308771	0.293116	1.40105
AT4G35230	5.24584	0.0308816	0.293116	0.162726
AT1G54690	5.24568	0.0308816	0.293116	-0.194604
AT3G10030	5.24534	0.0308973	0.293116	0.177812
AT5G48000	5.24487	0.030903	0.293116	-0.144972
AT1G53530	5.23908	0.0309902	0.293289	-0.313774
AT2G23960	5.23767	0.0309992	0.293289	-0.249796
AT2G31610	5.23579	0.0310037	0.293289	-0.121415
AT2G24500	5.23574	0.0310037	0.293289	-0.178384
AT3G56220	5.23563	0.0310037	0.293289	0.298769
AT3G15070	5.22712	0.0310852	0.293896	0.165071
AT3G26410	5.22499	0.0311117	0.293896	-0.261588
AT1G29410	5.22255	0.0311297	0.293896	0.436976
AT1G27100	5.22129	0.0311505	0.293896	-0.209136
AT4G05170	5.2209	0.0311505	0.293896	0.18611
AT4G32520	5.2143	0.0312084	0.294118	-0.18239
AT4G02890	5.21426	0.0312084	0.294118	0.174084
AT1G30220	5.21339	0.0312236	0.294118	0.71615
AT2G43410	5.2116	0.0312619	0.294322	-0.183929
AT1G73310	5.20977	0.0313001	0.294526	-0.409385
AT4G35240	5.20703	0.031339	0.294577	0.218975
AT1G79130	5.20542	0.0313677	0.294577	-0.903345
AT4G01770	5.20531	0.0313677	0.294577	-0.193788
AT1G68560	5.20226	0.0313958	0.294577	-0.136304
AT5G44572	5.20099	0.0314352	0.294577	0.915115
AT2G37970	5.19946	0.031461	0.294577	-0.201791
AT5G12330	5.19924	0.0314655	0.294577	0.395566
AT1G51850	5.19886	0.0314655	0.294577	-0.135607
AT1G30990	5.19774	0.031474	0.294577	-0.182792
AT4G02220	5.19731	0.031474	0.294577	-0.234708
AT5G09440	5.19458	0.0314937	0.294577	0.168464
AT3G48580	5.19228	0.0315044	0.294577	0.718457
AT4G23895	5.18918	0.0315466	0.294719	0.182758
AT1G66150	5.18557	0.0315814	0.294719	0.1655
AT1G73300	5.18523	0.0315814	0.294719	0.26484
AT2G30130	5.18478	0.0315859	0.294719	-0.400923
AT5G03250	5.18152	0.0316242	0.294921	0.385301
AT5G56900	5.17848	0.0316501	0.294984	0.186304
AT2G35660	5.17577	0.0316641	0.294984	-0.712568
AT5G14610	5.1733	0.0317086	0.295168	0.19334
AT4G15410	5.17223	0.031717	0.295168	-0.193254
AT4G18120	5.16595	0.0318087	0.295629	0.174333
AT2G16580	5.16374	0.0318447	0.295629	0.225838
AT3G13682	5.16359	0.0318447	0.295629	-0.354383
AT1G72370	5.16352	0.0318498	0.295629	-0.100995
AT2G41330	5.16253	0.0318498	0.295629	0.26715
AT4G04970	5.1566	0.0319235	0.295714	0.171788
AT3G18020	5.15516	0.0319409	0.295714	-0.589923
AT1G22640	5.1538	0.0319499	0.295714	0.15634
AT1G71970	5.15175	0.0319634	0.295714	0.217552
AT4G15760	5.15164	0.0319634	0.295714	-0.161318
AT3G53010	5.15044	0.0319826	0.295714	0.23646
AT2G02610	5.14987	0.0319826	0.295714	0.173065
AT5G40880	5.1485	0.0319961	0.295714	-0.279579
AT3G14517	5.14682	0.0320203	0.295714	-0.374021
AT1G55340	5.14663	0.0320253	0.295714	0.182913
AT5G13150	5.14436	0.032063	0.295819	-0.148264
AT3G60520	5.14349	0.0320726	0.295819	0.332196
AT4G34030	5.14152	0.0321007	0.295819	0.177141
AT3G60110	5.13986	0.0321198	0.295819	-0.274632
AT4G00165	5.13958	0.0321198	0.295819	0.356538
AT5G45470	5.13473	0.0321783	0.296204	-0.188083
AT1G17180	5.12949	0.0322447	0.296549	-0.118265
AT2G20570	5.1281	0.0322492	0.296549	0.535605
AT1G77920	5.12525	0.0322993	0.29655	0.160717
AT1G13448	5.12303	0.0322993	0.29655	2.0877
AT4G20170	5.12262	0.0322993	0.29655	0.177097
AT1G08410	5.1179	0.0323516	0.296684	-0.221865
AT2G16720	5.11751	0.0323516	0.296684	0.163102
AT5G46170	5.11596	0.0323674	0.296684	0.172836
AT5G16130	5.11421	0.0323944	0.296684	-0.122765
AT3G14515	5.11129	0.0324073	0.296684	2.08589
AT5G13680	5.11066	0.0324141	0.296684	-0.190661
AT5G38320	5.10788	0.0324658	0.296801	2.09372
AT4G30540	5.10788	0.0324658	0.296801	1.98994
AT5G50260	5.10375	0.0325255	0.296801	Inf
AT4G01460	5.10375	0.0325255	0.296801	Inf
AT1G04040	5.10178	0.0325485	0.296801	-0.104094
AT4G24170	5.10109	0.0325682	0.296801	-0.439072
AT1G33100	5.10022	0.0325783	0.296801	-0.617591
AT4G09030	5.09967	0.0325828	0.296801	0.166694
AT2G17500	5.09941	0.0325828	0.296801	0.170147
AT4G36945	5.09881	0.0326076	0.296801	0.191951
AT5G19040	5.09747	0.0326273	0.296801	-0.199217
AT1G31880	5.09717	0.0326273	0.296801	2.08649
AT3G12500	5.09407	0.0327077	0.297167	0.197983
AT1G56200	5.09373	0.0327077	0.297167	0.216409
AT4G31330	5.09066	0.0327398	0.297167	-0.447093
AT1G77380	5.0868	0.0328011	0.297167	0.427538
AT5G35914	5.08608	0.0328107	0.297167	Inf
AT1G59990	5.08472	0.0328332	0.297167	-0.297322
AT5G55120	5.08461	0.0328332	0.297167	-0.226393
AT5G06550	5.08368	0.0328377	0.297167	-0.226496
AT4G03210	5.08345	0.0328377	0.297167	0.271771
AT3G19450	5.0831	0.0328428	0.297167	-0.102837
AT5G43170	5.08069	0.0328681	0.297167	-0.825586
AT1G48070	5.07981	0.0328681	0.297167	-0.307355
AT4G15350	5.07809	0.0328968	0.297275	-0.254849
AT3G42800	5.07534	0.03298	0.29769	0.561922
AT4G01593	5.07521	0.03298	0.29769	-0.618595
AT1G69700	5.07418	0.032993	0.29769	0.238296
AT5G06340	5.06912	0.0330779	0.298071	-0.297725
AT5G16180	5.06859	0.0330886	0.298071	0.286203
AT5G58480	5.06637	0.033119	0.298071	-0.350418
AT2G23430	5.06614	0.033119	0.298071	-0.423186
AT1G55040	5.06596	0.033119	0.298071	-0.315668
AT3G21220	5.06449	0.0331539	0.298083	-0.186415
AT5G05180	5.06408	0.0331539	0.298083	0.204376
AT3G12240	5.05927	0.0332231	0.29852	-0.220231
AT4G10690	5.05774	0.0332529	0.29852	-0.363647
AT1G70750	5.0577	0.0332529	0.29852	0.18754
AT1G06690	5.05354	0.0333373	0.298816	-0.387356
AT5G15650	5.05279	0.0333418	0.298816	-0.0881584
AT4G39720	5.05208	0.033353	0.298816	0.805867
AT1G26500	5.05187	0.033353	0.298816	-1.27411
AT3G58550	5.0479	0.0334155	0.299014	Inf
AT1G56600	5.0479	0.0334155	0.299014	Inf
AT2G32030	5.04657	0.0334368	0.299014	-0.319978
AT2G01970	5.04645	0.0334425	0.299014	-0.138419
AT2G24250	5.0404	0.0335038	0.299261	-0.57189
AT3G08840	5.04014	0.0335038	0.299261	0.226388
AT2G40260	5.03759	0.0335302	0.299347	0.227469
AT2G14510	5.03445	0.0335662	0.299518	-1.28486
AT4G10830	5.03051	0.0336152	0.299744	-1.28139
AT1G68930	5.03011	0.0336253	0.299744	-0.722423
AT2G46900	5.0261	0.0337024	0.300281	0.159325
AT2G40060	5.02369	0.0337277	0.300304	0.161589
AT3G61070	5.0225	0.0337412	0.300304	0.158635
AT5G51545	5.02073	0.0337733	0.300304	-0.655342
AT2G43590	5.02037	0.0337733	0.300304	0.156397
AT3G57330	5.01667	0.0337975	0.300304	-0.121913
[truncated: 600 more rows]

## Sheet: All_FPKM_values
gene	Col_1	Col_2	Col_3	bron_1	bron_2	bron_3
AT1G01010	10.0919	10.7145	8.98009	10.4063	11.2631	11.4394
AT1G01020	7.20568	5.65335	5.85267	6.8563	6.99743	4.59618
AT1G01030	0.768648	0.496248	0.524103	0.395281	0.411609	0.414812
AT1G01040	3.19239	2.41437	2.87618	2.94485	2.59821	2.61374
AT1G01046	0	0	0	0	0	9.37459
AT1G01050	102.982	110.537	111.004	105.616	114.9	109.225
AT1G01060	7.07728	5.73331	4.59115	3.61143	3.55884	3.3322
AT1G01070	6.37298	7.91531	8.89761	5.10809	7.80014	8.10587
AT1G01073	0	0	0	0	0	0
AT1G01080	1.56463	1.4791	2.35346	1.34801	1.68982	1.01836
AT1G01090	111.382	100.461	114.335	105.151	108.308	116.483
AT1G01100	299.581	357.776	403.303	305.023	348.12	391.16
AT1G01110	4.51404	5.5845	5.86906	5.18797	5.60025	6.35665
AT1G01115	0	0	0	0	0	0
AT1G01120	25.2543	23.266	22.5174	22.5938	27.6898	25.442
AT1G01130	3.6149	1.40765	2.06412	2.13146	1.48834	3.9838
AT1G01140	11.181	13.3395	12.1058	17.0221	17.4873	11.8408
AT1G01150	0.0934967	0.0973728	0	0	0.0788908	0
AT1G01160	16.2475	17.9468	18.3524	17.1597	14.8431	15.4766
AT1G01170	3.94244	4.82067	1.98977	3.13763	3.65316	3.01149
AT1G01180	10.3111	12.5114	14.2696	14.4614	15.443	15.5643
AT1G01183	0	0	0	0	0	0
AT1G01190	0	0.163089	0	0.0627108	0.130776	0
AT1G01200	9.34469	6.49477	6.82188	6.75791	8.44752	8.20436
AT1G01210	10.1137	7.93098	10.4275	5.98133	7.53099	7.54291
AT1G01220	9.56678	9.40918	9.48687	10.2084	11.0092	9.27953
AT1G01225	3.54489	4.15917	3.01198	2.66455	3.91234	4.6953
AT1G01230	79.4618	77.0021	79.1434	81.1758	86.2539	78.841
AT1G01240	2.59871	4.63652	6.4085	5.02398	5.24216	7.9918
AT1G01250	0	0	0	0	0	0
AT1G01260	7.118	5.0689	4.4255	5.66256	6.01057	5.15599
AT1G01270	0	0	0	0	0	0
AT1G01280	0	0	0	0	0	0
AT1G01290	5.24785	5.69388	5.78806	5.43151	5.2825	7.66653
AT1G01300	37.3609	38.1519	38.0531	39.7108	38.8611	46.5307
AT1G01305	0	0	0	0	0	0
AT1G01310	0	0.224969	0	0	0	0
AT1G01320	1.27541	1.51594	1.1701	1.11517	1.03369	1.09196
AT1G01340	3.26686	3.42221	3.45485	3.14878	3.49456	2.54429
AT1G01350	12.4986	13.7527	13.5586	11.8019	13.6347	13.5912
AT1G01355	0	0	0	0	0	0
AT1G01360	15.1586	14.101	11.1551	11.9917	12.0067	11.5127
AT1G01370	5.78856	5.9707	5.67581	4.75089	4.77195	5.91894
AT1G01380	1.29654	2.45768	1.52473	1.51531	1.95136	0.818178
AT1G01390	0.0681326	0	0	0	0	0
AT1G01400	0	0	0	0	0	0
AT1G01410	0	0	0	0	0	0
AT1G01420	0.6756	0.979329	0.93163	0.203722	1.06728	0.418108
AT1G01430	36.0814	31.7879	31.0072	33.9957	37.4033	36.0552
AT1G01440	13.9111	12.9708	15.1464	17.4184	15.2021	14.1911
AT1G01448	5.60762	2.59223	6.66974	3.61391	4.28212	4.4588
AT1G01450	1.25094	1.58311	1.37857	2.08628	2.07313	1.35459
AT1G01453	15.6415	17.3025	14.7243	18.6778	18.9937	10.4951
AT1G01460	0.083683	0.0819077	0	0	0	0
AT1G01470	22.5599	19.9255	23.4185	11.8307	20.4098	22.0557
AT1G01471	0	0	0	0	0	0
AT1G01480	5.48549	6.924	7.67421	9.85618	8.99672	6.79104
AT1G01490	21.6925	20.2466	22.3189	17.2957	18.7775	16.8742
AT1G01500	6.02893	5.33613	6.40522	4.13348	5.77126	6.17637
AT1G01510	18.9083	17.8416	19.589	19.2806	19.7759	21.2004
AT1G01520	0	0	0	0	0	0
AT1G01530	0	0	0	0	0	0
AT1G01540	41.5889	37.68	36.3989	38.411	35.9863	32.3151
AT1G01550	113.53	118.582	118.577	115.961	113.646	120.998
AT1G01560	0	0	0.287933	0.0934467	0.293424	0.196341
AT1G01570	2.8068	4.32411	3.06271	3.8189	2.16464	3.44773
AT1G01580	12.0738	13.1778	21.2885	11.313	4.82083	12.94
AT1G01590	0	0	0	0	0	0
AT1G01600	0	0.123383	0.497863	0.240539	0.201226	0
AT1G01610	7.58089	7.00508	7.44933	3.0598	2.93874	4.79115
AT1G01620	1037.6	1131.12	1412.44	1367.34	1552.64	1502.56
AT1G01630	92.553	79.8861	85.8152	84.0358	84.9074	84.8995
AT1G01640	2.08914	2.79973	2.75151	1.73883	2.16604	2.79724
AT1G01650	35.456	37.8363	42.531	37.0432	37.6086	34.0744
AT1G01660	7.38573	7.6798	9.1165	9.07047	8.52981	5.04112
AT1G01670	0.549787	0.383585	0.661464	0.727614	0.665183	0.753164
AT1G01680	0	0	0	0	0	0.07285
AT1G01690	1.81644	2.33028	2.23125	2.2334	2.22325	2.5114
AT1G01695	0.210807	0	0.181165	0	0	0
AT1G01700	0.179266	0	0.0825693	0.143997	0.150792	0.147366
AT1G01710	6.31426	8.29208	7.81825	6.69579	7.57266	8.08484
AT1G01720	40.6354	49.4317	41.8967	50.3289	46.4434	43.6911
AT1G01725	0.883109	3.96102	1.33707	3.12846	4.04786	3.54067
AT1G01730	12.3561	14.2133	14.5422	13.6987	15.7504	18.0981
AT1G01740	0.844523	0.882638	0.979319	0.85613	1.15287	0.772706
AT1G01750	465.147	474.952	395.194	471.634	404.394	336.82
AT1G01760	2.25123	1.27571	2.08638	1.32201	1.99401	2.2128
AT1G01770	2.03793	1.68112	2.57684	1.86907	2.60281	3.11936
AT1G01780	114.221	112.305	110.058	124.105	121.729	96.7799
AT1G01790	5.45624	6.06351	4.63012	4.99394	5.27681	5.00834
AT1G01800	69.7147	69.8943	77.5016	72.7219	78.3009	78.9131
AT1G01810	0.373795	0.371631	0.648229	0.288983	0.452936	0.278277
AT1G01820	29.8191	33.6417	35.899	28.907	33.8022	39.8244
AT1G01830	11.6916	12.2476	11.7816	14.0994	15.5208	12.5769
AT1G01840	0.218468	0.224602	0.571028	0.337661	0.530632	0.514702
AT1G01860	2.05383	2.12601	1.90446	2.51335	2.14272	2.31241
AT1G01870	0	0	0	0	0	0
AT1G01880	0.305389	0	0.228516	0.0992977	0.157537	0.205551
AT1G01890	0	0	0	0	0	0
AT1G01900	0.434299	0.636169	0.931953	0.882	1.07635	0.443818
AT1G01910	47.3385	44.5926	47.8923	47.6316	52.2679	50.6866
AT1G01920	7.27136	7.45314	8.35142	6.25299	7.33252	8.11001
AT1G01930	5.48398	6.27897	5.69423	6.23289	6.82726	6.28647
AT1G01940	9.71234	11.0442	14.291	13.6756	10.3835	11.6426
AT1G01950	7.24216	7.03927	7.9201	7.8599	7.28694	8.03583
AT1G01960	20.9987	21.8846	21.5702	22.9224	21.2319	21.3254
AT1G01970	1.2172	1.73582	1.52345	1.15072	1.27572	1.56224
AT1G01980	0	0	0	0	0	0
AT1G01990	4.78552	8.25058	6.94538	5.59754	8.00574	7.25009
AT1G02000	18.393	14.8495	11.562	13.4516	16.0198	15.3914
AT1G02010	2.76301	2.87935	2.5819	2.68796	2.42814	2.70742
AT1G02020	1.60276	2.46657	2.19419	2.79312	2.22994	2.9109
AT1G02030	1.04374	0.897279	0.887319	1.25199	0.991968	0.857357
AT1G02040	0.228952	0.114039	0.0979759	0.174677	0.273043	0.231183
AT1G02050	1.71196	2.87215	2.59248	1.06653	2.7414	2.09136
AT1G02060	1.15127	1.90975	1.88812	1.50412	1.6395	1.94399
AT1G02065	0	0	0	0	0	0
AT1G02070	0.732941	0.295942	0.263282	1.15292	2.11971	0.464397
AT1G02074	0	0	0	0	0	0
AT1G02080	18.5034	17.2449	16.1922	20.6214	17.5181	17.1054
AT1G02090	26.4837	27.2898	23.9626	22.7299	24.8722	24.0098
AT1G02100	19.0142	20.5254	17.3547	18.1351	18.9697	20.7249
AT1G02110	4.57211	4.7724	5.49979	4.06453	5.27615	5.17465
AT1G02120	20.9683	22.9677	20.0465	22.3702	22.8833	15.6549
AT1G02130	44.4602	47.091	54.3817	49.8645	49.3149	54.095
AT1G02136	0	0	0	0	0	0
AT1G02140	103.508	99.0265	112.856	98.4699	105.511	105.732
AT1G02145	12.5729	8.89831	11.8141	10.8246	13.2041	12.1205
AT1G02150	5.19625	6.5186	6.58583	4.22801	5.74402	6.67888
AT1G02160	13.9303	15.84	14.0153	11.5992	12.3339	11.1538
AT1G02170	39.1444	40.9853	46.9984	42.3033	42.561	42.24
AT1G02180	0.835517	1.09482	2.49487	0.860195	1.96364	1.38118
AT1G02190	0	0	0	0	0	0
AT1G02205	6.84533	6.77005	7.20612	10.2613	7.65496	8.47497
AT1G02210	0	0	0	0	0	0
AT1G02220	4.5831	4.45825	4.85805	5.14829	7.34006	4.8331
AT1G02228	0	0	0	0	0	0
AT1G02230	2.69049	3.48179	4.80687	2.92532	2.57067	2.24488
AT1G02250	0	0	0	0	0	0.0978598
AT1G02260	11.1991	10.7389	11.8378	11.0936	12.6807	11.0656
AT1G02270	11.0139	12.4836	9.80892	12.1337	11.579	12.6095
AT1G02280	8.21446	8.18523	7.05455	7.50997	7.1025	9.95371
AT1G02290	1.70046	1.17496	2.3363	1.86507	2.76877	2.76958
AT1G02300	0.2232	0.364495	0.107904	0.0951934	0	0.192989
AT1G02305	88.5273	95.5855	105.001	102.032	113.557	110.663
AT1G02310	2.40035	1.47182	0.726119	1.9956	1.55539	1.32263
AT1G02320	0	0	0	0	0	0
AT1G02330	23.0697	21.7788	22.1111	20.8406	19.3977	20.7739
AT1G02335	5.75627	8.02602	6.6367	5.45352	8.65103	6.98316
AT1G02340	2.5435	4.33031	5.11066	4.1591	5.21075	6.11044
AT1G02350	0.578842	0.634234	0.558253	0.982341	0.517198	0.510835
AT1G02360	83.738	124.744	130.215	85.28	96.8085	108.491
AT1G02370	3.49428	3.11484	3.9263	2.35049	2.67884	3.14248
AT1G02380	7.66122	5.69014	5.7241	8.1604	7.76203	4.91419
AT1G02390	3.33909	1.87915	1.99598	1.555	1.71553	2.11324
AT1G02391	0	0	0	0	0	0
AT1G02400	9.46419	9.97788	6.46746	7.60696	7.92634	7.24744
AT1G02405	1.66535	1.67947	2.43001	1.40659	0.743647	0.851448
AT1G02410	15.6297	18.1005	15.5203	16.8564	17.662	20.5271
AT1G02420	1.23478	1.33183	1.56121	1.08618	1.00014	1.73033
AT1G02430	12.4274	14.3873	14.6156	12.0782	14.6169	9.55804
AT1G02440	3.96907	3.11614	5.79562	2.43957	2.70373	2.67842
AT1G02450	0.742072	0.179887	0.456701	0.136227	0.427318	0.242806
AT1G02460	12.6327	12.9912	10.7823	10.7053	9.55683	9.92145
AT1G02470	0	0	0.221798	0	0	0
AT1G02475	2.99953	1.45141	2.69087	1.67329	2.52027	5.0326
AT1G02480	0	0	0	0	0	0
AT1G02490	0	0	0	0	0	0
AT1G02500	570.138	655.764	670.013	634.119	705.173	709.45
AT1G02510	0	0	0	0	0	0
AT1G02520	25.9491	28.3541	24.1182	26.7514	26.0986	22.5494
AT1G02530	0	0.0508579	0.0662304	0.0774532	0.0609312	0.0197152
AT1G02540	0	0	0	0	0	0
AT1G02550	0	0	0	1.08235	0	0
AT1G02560	48.1209	47.1628	45.7805	41.7082	46.0918	58.5161
AT1G02570	14.5887	13.4308	14.8434	19.3754	15.9628	10.9999
AT1G02575	7.94471	12.1466	15.3607	15.1432	13.8781	12.3607
AT1G02580	1.0294	1.00309	0.794034	1.08347	1.32839	1.33516
AT1G02590	0	0	0	0	0	0
AT1G02600	0	0	0	0	0	0
AT1G02610	5.28868	8.84585	7.11203	6.92559	8.26208	8.56721
AT1G02620	0	0	0	0	0	0
AT1G02630	0	0	0	0	0	0.0648873
AT1G02640	2.4596	2.65706	4.77613	3.44896	3.98847	4.78529
AT1G02650	1.0128	0.413251	1.12681	1.40026	0.602828	0.980092
AT1G02660	2.8322	2.46343	2.9435	3.18613	2.22195	1.82707
AT1G02670	0.0539526	0.11339	0.200152	0.131214	0.183765	0.0889073
AT1G02680	6.01071	6.75483	6.80579	4.43741	6.30725	7.60786
AT1G02681	0	0	0	0	0	0
AT1G02690	11.663	10.9935	13.2355	8.42042	10.4549	10.3302
AT1G02700	0.447882	0.358759	0.428606	0.371623	0.291336	0.0941592
AT1G02710	0.444598	1.79676	0	0.859757	0.448487	0.716301
AT1G02720	15.0146	16.2523	12.4188	13.2495	11.9362	13.6727
AT1G02730	3.31575	3.85266	4.03053	3.2827	3.01172	3.68048
AT1G02740	2.04397	1.87848	2.22065	2.42821	2.866	1.74668
AT1G02750	8.43376	8.69359	10.5392	9.4655	10.3831	9.25443
AT1G02760	0	0	0	0	0	0
AT1G02770	0.164191	0.0849123	0	0	0	0
AT1G02780	705.691	733.38	807.722	621.344	683.677	727.951
AT1G02790	0	0	0	0	0	0
AT1G02800	0	0	0	0	0	0.0811499
AT1G02810	31.9503	36.8677	24.3083	33.995	29.4977	23.2759
AT1G02813	2.12808	1.97539	2.54214	0.647473	1.33476	2.47256
AT1G02816	49.8441	49.8034	54.8251	62.8894	66.8162	73.5184
AT1G02820	0	0.315563	0	0.499644	0.262433	0
AT1G02830	0	1.0715	0	0	0	0
AT1G02840	68.3141	69.4527	74.428	58.4874	66.7037	65.0451
AT1G02850	4.83593	5.95334	6.49604	8.07474	9.24454	10.8323
AT1G02860	7.53983	10.259	13.6426	10.4731	10.3732	7.85223
AT1G02870	20.0649	21.9656	24.777	19.2562	18.5981	25.9878
AT1G02880	46.7527	43.6448	37.6374	39.4298	41.6537	43.756
AT1G02890	19.0928	18.3013	17.9394	21.273	17.8586	17.0623
AT1G02900	181.808	214.158	216.864	194.864	206.669	195.962
AT1G02910	2.43926	4.82279	4.4823	4.63235	4.98523	4.92601
AT1G02920	0.977714	4.1332	5.61753	2.40767	27.7086	4.64982
AT1G02930	4.81074	15.0307	13.9117	8.90279	28.3907	8.16248
AT1G02940	0	0	0	0	0	0
AT1G02950	0.623533	0.613219	0.361764	0	0.668172	0.497764
AT1G02952	0	0	0	0	0	0
AT1G02960	4.69234	4.96636	6.85656	5.70436	6.46525	6.04327
AT1G02965	0	0	0	0	0	0
AT1G02970	1.53781	2.18222	1.68529	2.19933	1.5992	1.76709
AT1G02980	0	0.0468556	0	0	0.0758847	0.0349381
AT1G02990	6.06224	6.60967	5.59056	6.30572	6.15515	6.06877
AT1G03000	3.38104	3.15876	3.71911	3.36934	3.70409	3.83623
AT1G03010	0.437653	0.560051	0.752223	0.934874	0.695047	0.751785
AT1G03020	0	0	0	0	0	0
AT1G03022	0	0	0	0	0	0
AT1G03030	7.26879	7.40121	10.6057	8.85683	10.2141	10.6175
AT1G03040	19.4509	24.3031	22.1811	21.6651	23.0927	27.4696
AT1G03050	0	0	0	0	0	0
AT1G03055	0	0	0	0	0	0
AT1G03060	10.8709	11.1363	9.77766	13.2301	10.8255	9.62753
AT1G03070	34.5371	36.0608	38.9522	42.8031	36.5387	40.2136
AT1G03080	18.7986	18.8827	17.6974	19.5015	18.6488	15.3626
AT1G03090	3.2918	9.48041	23.7992	11.991	13.8817	17.6049
AT1G03100	1.21173	1.09686	0.810689	1.05626	1.14685	1.02306
AT1G03103	0	0	0	0	0	0
AT1G03106	1.71857	0.719389	0.848044	0.187667	0.586497	0.80902
AT1G03110	14.1225	15.0201	11.6055	10.362	10.2815	12.5779
AT1G03120	0	0	0	0.496899	0.25972	0.524968
AT1G03130	1.32269	1.49377	1.01656	0.88745	0.770427	1.37643
AT1G03140	22.244	21.7074	22.3023	21.3337	22.0919	21.8499
AT1G03150	22.6475	19.2866	20.9162	17.0342	21.8558	21.9055
AT1G03160	1.73979	1.46223	2.14012	2.25625	2.02202	2.47578
AT1G03170	0	0	0	0	0	0
AT1G03180	5.1145	3.72631	5.57009	4.06738	3.83746	3.09591
AT1G03190	3.52932	2.72507	3.70878	3.22227	2.94305	4.25584
AT1G03200	10.701	6.23043	7.56973	9.72273	6.36533	8.75992
AT1G03210	24.1804	29.3986	31.0446	19.1966	34.2745	35.884
AT1G03220	202.987	284.916	379.62	244.371	317.156	358.898
AT1G03230	84.2534	109.756	103.377	88.0164	99.0821	117.994
AT1G03240	0	0	0	0	0	0
AT1G03250	14.0774	14.1324	14.0826	13.3211	15.7686	13.4583
AT1G03260	10.6036	11.4008	11.6705	11.6536	11.4368	12.3575
AT1G03270	1.04576	1.3483	1.52398	0.896343	1.24099	1.25584
AT1G03280	11.6706	11.7414	12.985	13.595	14.2071	13.2356
AT1G03290	13.5419	14.6615	15.2104	15.8826	15.7969	16.302
AT1G03300	0.477432	0.315893	0.274979	0.346897	0.145653	0.267681
AT1G03310	1.54702	1.79655	1.46871	1.45491	2.47924	2.20404
AT1G03320	0	0.150904	0	0	0	0
AT1G03330	31.4109	39.8637	38.0029	26.5686	32.2464	37.4479
AT1G03340	0	0.364605	0	0	0.203345	0.496366
AT1G03350	34.8831	31.9722	30.5548	30.2708	31.6057	28.1271
AT1G03360	9.15393	10.8094	10.312	5.79987	8.74839	9.15285
AT1G03365	5.19382	5.68589	5.09451	5.1129	5.66032	4.437
AT1G03370	19.1436	21.8184	22.5768	23.1536	22.5935	20.6095
AT1G03380	9.46549	10.024	10.1311	9.98125	12.2938	10.3667
AT1G03390	0	0.09601	0	0	0	0.0762601
AT1G03400	0	0.103228	0.0910643	0	0	0.0813646
AT1G03410	1.58593	1.92997	1.77952	1.56337	1.66669	1.0993
AT1G03420	25.1789	29.7117	32.6125	25.6593	29.5811	30.4362
AT1G03430	4.96485	6.78786	7.14262	7.46373	6.61651	8.66509
AT1G03440	3.52416	3.3606	2.87411	3.98093	3.29578	2.50212
AT1G03445	0.115024	0.0812122	0	0.123583	0.0650463	0.0637054
AT1G03457	16.1909	13.1675	15.8471	14.6026	19.4819	16.8893
AT1G03470	0.566936	0.928673	0.788536	0.860164	0.737718	1.15515
AT1G03475	15.4065	12.969	18.2649	14.6292	18.7638	18.7402
AT1G03490	0	0	0	0	0	0
AT1G03495	0.640782	1.23875	0.78232	0.840682	0.954715	0.800642
AT1G03502	0	0	0	0	0	0
AT1G03506	0	0	0	0	0	0
AT1G03510	0.476806	0.271767	0.390378	0.139424	0.804522	0.544596
AT1G03515	0	0	0	0	0	0
AT1G03520	13.8216	11.8955	11.9488	13.0308	13.0621	12.7022
AT1G03530	6.25082	5.84944	5.66308	4.00325	3.33888	4.06142
AT1G03540	0.48103	0.262949	0.590865	0.517292	0.540864	0.195166
AT1G03545	1.19648	0.538638	1.15392	0.424207	0.354556	0.944686
AT1G03550	62.0509	62.224	52.1328	60.3062	57.2116	51.038
AT1G03560	2.71041	2.74259	2.38633	2.13103	2.55636	2.42451
AT1G03570	0	0	0	0	0	0
AT1G03580	0	0	0.30224	0	0	0
AT1G03590	29.2886	27.5188	25.1962	26.9254	25.7291	24.1385
AT1G03600	2.6351	3.79339	4.51681	2.22906	2.34366	4.26499
AT1G03610	6.44727	9.10973	9.64738	8.36404	8.33739	8.00006
AT1G03620	0	0	0.138483	0	0.12843	0.12479
AT1G03630	0	0.102926	0.286666	0.0835922	0.0874586	0
AT1G03640	0	0	0	0	0	0
AT1G03650	1.73657	3.89817	2.08737	2.12345	3.17431	4.90468
AT1G03660	9.81272	15.5973	50.0581	19.4013	47.1453	32.7741
AT1G03670	0	0	0	0	0	0
AT1G03680	6.05299	8.81051	11.4739	8.41306	8.58492	8.26359
AT1G03687	4.98933	4.28227	6.16674	5.22624	5.9784	5.30584
AT1G03700	0.708635	0.843751	1.98899	1.08855	0.45615	2.21991
AT1G03710	0	0	0	0.114185	0.0990985	0.224639
AT1G03720	0	0	0	0	0	0
AT1G03730	23.9167	20.7797	19.302	22.0074	20.0566	22.6242
AT1G03740	14.4357	19.6168	18.5183	17.6718	19.1206	16.1895
AT1G03743	0	0	0	0	0	0
AT1G03746	0	0	0	0	0	0
AT1G03750	2.10253	2.30473	2.93562	2.69607	2.56404	2.56434
AT1G03760	2.62272	3.01094	3.86203	2.59114	2.78041	3.31348
AT1G03770	2.91246	3.70543	3.38167	2.77052	2.59324	3.38379
AT1G03780	2.91753	2.64468	3.24348	2.8173	1.77625	3.09752
AT1G03790	0	0	0	0.167648	0	0
AT1G03800	0.212957	0.115591	0.393466	0.609562	0.362646	0.419207
AT1G03810	0	0	0	0	0	0
AT1G03820	1.72179	2.2258	1.93394	1.92254	1.11563	1.66063
AT1G03830	2.05723	2.23097	2.32344	2.38961	1.99041	2.23521
AT1G03840	7.47463	7.22153	7.22544	5.83699	6.00399	6.07628
AT1G03850	11.1032	30.4654	57.3022	24.4829	19.3207	17.8467
AT1G03860	76.2312	79.706	91.117	80.4285	85.4428	90.0609
AT1G03870	2050.41	1975.16	2102.58	2409.6	2406.38	2443.21
AT1G03880	0.0870648	0.0950651	0	0	0.158082	0
AT1G03890	0	0	0	0	0	0
AT1G03900	136.524	133.391	129.94	134.933	145.441	124.911
AT1G03905	11.6641	10.0675	11.4841	11.7046	12.5059	12.5341
AT1G03910	16.0173	15.9017	16.7243	14.5697	16.9442	14.5015
AT1G03920	10.9319	11.496	12.8992	16.5443	17.0574	16.3303
AT1G03930	12.2505	11.3062	10.2463	11.1779	11.111	12.1019
AT1G03935	0	0	0	0	0	0
AT1G03940	1.43455	1.74757	1.95042	1.21349	1.67793	1.39604
AT1G03950	13.8828	13.2286	16.783	14.7816	16.6417	14.8441
AT1G03960	2.45139	2.76161	2.93503	2.73278	2.38995	2.78351
AT1G03970	2.64766	1.93671	3.90261	4.09825	3.60826	2.27058
AT1G03980	6.62488	7.38391	7.95948	6.37993	7.45078	7.01156
AT1G03982	0	0	0	0	0	0
AT1G03990	0.412044	0.439756	0.385478	0.461035	0.545864	0.417409
AT1G04000	14.7148	17.7992	15.8886	16.3044	14.3115	13.3939
AT1G04010	7.12978	6.79503	6.61655	5.4891	5.57434	5.85493
AT1G04020	6.59948	5.59949	6.49176	4.54427	5.02227	5.49239
AT1G04030	3.30511	4.79903	5.23427	4.36434	4.47438	4.23369
AT1G04040	1478.34	1229.41	1144.55	1192.15	1180.71	1118.82
AT1G04050	1.10826	0.765876	1.0308	0.777136	0.847639	0.886545
AT1G04070	10.9641	14.7605	13.1839	9.53457	9.26247	14.8968
AT1G04080	23.2499	25.2191	26.7003	24.816	23.4661	26.9362
AT1G04090	1.2108	1.1658	1.61988	1.46684	1.26953	1.45759
AT1G04100	3.37728	4.81419	4.15736	4.617	3.22405	2.63511
AT1G04110	0	0.0515662	0	0	0	0
AT1G04120	44.1115	39.193	37.8895	39.9621	35.3542	36.3254
AT1G04130	5.19113	5.44651	5.38216	4.25523	5.67909	4.35593
AT1G04140	58.8397	52.6903	53.5376	63.3675	57.1668	52.7589
AT1G04150	0	0.067455	0.0294386	0.103596	0.108105	0.0261473
AT1G04160	14.744	12.2704	10.2021	14.3352	11.2528	9.45233
AT1G04170	86.2169	75.0378	86.603	74.1696	77.4089	82.8556
AT1G04171	0	0	0	0	0	0
AT1G04180	2.67824	3.14051	2.74483	2.99013	4.53955	5.29567
AT1G04190	28.2322	26.3225	29.2767	22.2017	24.9412	27.4234
AT1G04200	25.6486	26.1127	24.9228	26.1085	25.1935	24.7339
AT1G04210	13.1441	13.2542	11.2017	12.2394	12.0473	11.7029
AT1G04220	6.26068	3.92252	4.6164	2.67541	3.05332	4.42317
AT1G04230	6.83484	6.25632	5.92645	5.47317	6.5302	6.36155
AT1G04240	3.60745	3.48377	3.64707	3.91875	4.89061	3.3095
AT1G04250	277.454	266.236	248.686	294.055	266.999	211.66
AT1G04260	24.6463	28.5433	31.6554	29.0008	29.8401	31.5706
AT1G04270	528.228	505.568	561.048	435.619	512.613	557.592
AT1G04280	53.1359	49.4611	49.1469	48.6164	47.22	38.4345
AT1G04290	23.4683	25.2788	23.6013	23.4012	22.1363	20.8166
AT1G04295	5.44744	5.70142	8.6235	4.88697	3.37075	4.04965
AT1G04300	17.7079	20.3349	18.8682	19.1384	18.0762	18.0051
AT1G04310	0.92586	1.47643	0.780714	1.13285	0.634101	0.60277
AT1G04320	0	0	0	0	0	0
AT1G04330	0.193582	0	0	0	0.178612	0.171663
AT1G04340	67.8593	53.4157	60.5134	56.5746	55.7954	68.7578
AT1G04350	0	0.135403	1.2456	0.659939	0	1.07754
AT1G04360	2.94018	3.58646	4.76593	3.37698	4.73784	3.70231
AT1G04370	0	0	0	0	0	0
AT1G04380	0	0	0	0	0	0
AT1G04390	1.07134	1.60218	1.40008	1.93297	1.31868	1.49328
AT1G04400	31.2089	37.975	44.5407	42.0008	45.7983	43.4007
AT1G04410	1128.53	1219.26	1282.32	1204.84	1302.4	1262.88
AT1G04420	3.87121	3.11021	3.22382	2.50639	3.10334	3.64134
AT1G04425	4.01906	3.56026	4.11516	4.86323	2.98905	5.55475
AT1G04430	111.349	94.5992	84.7781	92.7969	94.4114	82.3178
AT1G04440	43.6627	53.0689	62.8538	57.7899	55.3721	55.5065
AT1G04445	0.823212	0.90384	2.88433	1.81747	1.51544	0.756182
AT1G04450	0	0	0	0	0	0
AT1G04457	0	0	0	0	0	0
AT1G04470	0	0	0	0	0	0
AT1G04480	379.81	350.548	367.273	286.447	319.107	400.257
AT1G04490	3.76375	2.69239	1.16663	2.05399	1.88816	1.95489
AT1G04500	0	0.0799225	0	0	0	0.061512
AT1G04501	0	0	0	0	0	0
AT1G04510	30.8623	30.474	32.7661	26.5274	30.2748	33.748
AT1G04520	19.468	16.9487	17.3351	17.8172	18.4474	18.3949
AT1G04530	16.5427	17.1434	17.1705	16.2877	18.1826	16.312
AT1G04540	5.06577	3.97154	4.48302	4.20007	4.19945	5.68753
AT1G04550	2.50116	2.00113	2.46893	2.31126	3.07556	1.64255
AT1G04555	7.11579	6.55495	8.15949	7.43865	8.53004	7.95043
AT1G04560	0	0	0	0	0	0
AT1G04570	0.395943	0.318289	0.141388	0.251693	0.263441	0.128019
AT1G04580	0	0	0.0236608	0	0	0.0208261
AT1G04590	9.41986	11.7276	9.81404	7.53635	8.2736	10.8702
AT1G04600	0.135259	0.118772	0.156602	0.1835	0.128635	0.232276
AT1G04610	16.6897	11.5836	12.8435	14.9959	19.4958	17.5014
AT1G04620	0.487253	0.432717	0.470899	0.551557	0.721447	0.210823
AT1G04625	0	0	0	0	0	0
AT1G04630	57.9068	52.7369	57.6262	56.4351	57.6875	53.2569
AT1G04635	5.07849	3.54673	2.75341	3.45866	2.16585	2.63822
AT1G04640	3.08179	2.51155	3.89582	2.50146	3.09048	2.91642
AT1G04645	0	0	0	0	0	0
AT1G04650	0.551968	0.65291	0.768796	0.812965	0.849534	1.22489
AT1G04660	0.845669	0.77937	1.02773	0.839812	0.932064	0.60095
AT1G04670	0	0	0	0	0	0
AT1G04680	67.4783	68.3066	63.678	60.3226	63.8248	63.1465
AT1G04684	0	0	0	0	0	0
AT1G04690	83.9026	83.1595	83.9673	81.8235	84.595	85.394
AT1G04700	13.9505	11.2336	11.3198	16.2762	12.5	8.19189
AT1G04710	3.28263	4.03125	3.51012	3.02214	3.50881	3.66993
AT1G04720	0	0	0	0	0	0
AT1G04730	1.88001	1.56266	2.18244	2.04337	1.81762	1.44597
AT1G04750	121.324	127.94	135.725	121.217	134.382	132.436
AT1G04760	0.894589	1.43076	1.25891	0.743254	1.17379	1.64055
AT1G04770	8.87361	7.71221	3.63021	5.10754	3.84086	2.50855
AT1G04778	0	1.48498	0.628311	0.572399	1.71708	0.512955
AT1G04780	19.7096	22.2704	19.7156	21.7491	20.5756	19.4769
AT1G04790	8.99848	8.78251	6.89296	6.97817	6.98072	7.31926
AT1G04800	0	0	0	0	0.0537657	0
AT1G04810	30.5927	31.2282	32.6511	30.6687	31.9425	33.7309
AT1G04820	586.595	604.553	587.721	622.08	638.624	585.471
AT1G04830	10.0746	8.78203	10.5626	12.4544	11.6177	10.6968
AT1G04840	0.357235	0.122565	0.487412	0.287233	0.20153	0.195329
AT1G04850	119.596	123.334	123.946	118.757	122.389	114.572
AT1G04860	10.8957	9.86172	9.46713	10.0876	9.88417	9.12959
AT1G04870	22.9754	24.7149	26.3913	18.9545	21.5759	23.0073
AT1G04880	0.15276	0.232428	0.205484	0.241662	0.0634203	0.122416
AT1G04890	0	0	0	0	0	0
AT1G04900	9.05483	8.20814	11.3028	9.79945	10.1765	9.43405
AT1G04910	26.646	25.6935	26.0159	24.6134	23.7691	24.8631
AT1G04920	0.0246444	0.0263716	0.023073	0.0201939	0.0849546	0.0398626
AT1G04930	4.40178	4.60127	5.19533	3.99723	3.97107	3.95326
AT1G04940	10.3792	11.0982	12.5022	8.39531	10.7315	11.9149
AT1G04945	2.70537	3.34015	3.11375	2.61697	3.79155	2.51924
AT1G04950	5.0977	6.0938	5.68729	5.49524	6.16098	7.07777
AT1G04960	16.5316	17.6406	21.6315	19.4292	21.2328	19.513
AT1G04970	23.0808	24.3051	28.2031	25.9244	27.5348	27.9903
AT1G04980	37.4883	36.8829	39.2265	46.0034	50.7412	38.0705
AT1G04985	13.9499	14.331	17.0645	15.1119	15.3479	13.9441
AT1G04990	43.0803	38.6827	40.4317	45.691	45.0446	42.5037
AT1G05000	16.2048	11.4196	8.69334	14.5084	14.4513	12.7199
AT1G05010	26.7408	25.4012	26.6006	21.1922	21.6174	16.9787
AT1G05020	4.02646	3.11451	3.81446	4.92449	3.83182	2.75037
AT1G05030	4.11067	3.7057	3.75724	4.70181	4.03538	4.34063
AT1G05040	0	0	0	0	0	0
AT1G05055	6.30025	7.47133	8.05772	6.81805	6.91818	6.06329
AT1G05060	3.46212	3.73889	2.80529	2.59316	3.65733	3.38035
AT1G05061	0.076506	0.160257	0.203132	0.239561	0.127311	0.344435
AT1G05065	4.00025	3.25876	0	0	2.81271	6.36239
AT1G05070	12.703	10.1095	11.8206	14.8982	11.7772	12.3457
AT1G05080	0	0	0	0	0	0
AT1G05085	0	0	0	0	0	0
AT1G05090	0.429289	0.591004	0.614512	0.20691	0.610739	0.298407
AT1G05100	1.52199	1.43286	2.36216	1.7651	2.42688	1.59795
AT1G05120	6.40459	5.8397	6.46282	6.87183	6.70591	6.11581
AT1G05135	0	0	0.0174593	0.01506	0	0
AT1G05136	0	0	0	0	0	0
AT1G05140	3.15564	2.97709	4.41092	3.53979	2.50161	3.65221
AT1G05150	15.3985	15.2165	15.3213	17.4182	17.7707	15.9217
AT1G05160	1.75327	2.02892	1.693	1.886	1.81721	2.42067
AT1G05170	17.2919	15.8102	16.6988	17.0498	16.6474	15.6286
AT1G05180	17.4878	18.6153	19.1006	16.5605	18.6956	20.9349
AT1G05190	4.35284	3.84189	4.2678	3.75011	5.03988	5.53307
AT1G05200	0.535955	0.554106	0.493551	0.534699	0.417364	0.629241
AT1G05205	97.3386	81.6848	101.304	82.3336	86.1613	89.1837
AT1G05210	47.9362	34.7484	44.2945	40.8244	42.9115	48.5887
AT1G05220	8.03562	7.38492	13.0657	10.607	13.8457	10.0207
AT1G05230	0.593548	0.586949	1.07979	0.817835	0.947882	0.740469
AT1G05240	0	0	0.101436	0	0	0.270039
AT1G05250	1.62856	0.864205	1.83188	1.25605	1.57652	1.0289
AT1G05260	593.673	584.345	567.333	656.973	642.269	665.696
AT1G05270	29.122	29.1533	32.0427	29.4614	26.9191	27.8187
AT1G05280	16.3955	11.7647	10.6764	9.88989	7.81198	9.24127
AT1G05290	0	0	0	0	0	0
AT1G05291	0	0	0	0	0	0
AT1G05300	12.0256	18.4795	16.7543	14.1211	17.4088	14.6396
AT1G05310	1.23137	1.02711	1.98347	1.2454	2.36492	2.13524
AT1G05320	34.909	36.4429	35.5085	35.9379	33.3515	27.452
AT1G05330	0	0	0	0	0	0
AT1G05340	3.51318	5.59734	6.62225	7.70859	8.82018	14.6606
AT1G05350	38.1365	37.2068	37.7093	42.3392	41.6942	36.2787
AT1G05360	30.4699	24.8796	26.4855	27.0158	26.2099	29.3142
AT1G05370	0.275444	0	0.38634	0.113961	0	0.370024
AT1G05380	6.72033	6.91178	6.67096	6.9853	6.20807	5.77391
AT1G05385	1.07968	0.88185	1.57876	1.03648	2.18699	0.869783
AT1G05390	0	0	0	0	0	0
AT1G05400	0.357536	0.383212	0.511538	0.151128	0.156872	0.454334
AT1G05410	5.757	5.73483	6.51615	5.46378	6.38779	6.7765
AT1G05420	14.6156	12.5484	12.9386	15.4853	15.6027	24.3283
AT1G05430	12.5663	17.1072	15.3193	15.9578	16.177	19.1558
AT1G05440	0.741232	1.54007	1.16059	0.849925	0.958175	1.64084
AT1G05450	4.20779	2.02487	4.6761	1.37334	1.42486	0.620875
AT1G05460	0.957466	1.20163	1.36753	1.01381	1.28546	1.62022
AT1G05470	1.8677	1.34132	1.71345	1.54115	1.48542	1.30996
AT1G05490	0.666652	0.943314	0.651857	0.653824	0.918036	0.59882
AT1G05500	48.8146	56.1531	53.0721	52.3982	60.7059	54.8769
AT1G05510	0	0	0	0	0	0
AT1G05520	35.806	32.2687	31.4793	32.2088	32.2067	32.2779
AT1G05530	24.7441	17.7139	22.754	17.8442	23.1058	21.4072
AT1G05540	1.20772	2.30263	0.986452	0.762673	0.793985	0.78166
AT1G05550	0	0	0	0	0	0
AT1G05560	5.27836	7.85807	6.53806	5.42743	5.54645	4.10915
AT1G05562	11.8249	21.3862	18.2557	17.1231	16.8635	16.898
AT1G05570	14.4219	20.9618	24.531	16.3785	20.9438	23.6983
AT1G05575	6.52572	9.54734	9.86823	8.27826	9.17794	12.3937
AT1G05577	0.0699293	0	0.0611307	0.0542686	0	0.0526707
AT1G05580	0	0	0	0	0	0
AT1G05590	7.5658	8.71748	8.57881	8.9493	9.43564	9.51599
AT1G05600	1.06788	0.663881	1.08968	0.761852	1.27278	1.0965
AT1G05610	0.0727917	0	0	0	0	0
AT1G05615	0	0	0	0	0	0
AT1G05620	110.347	107.748	104.425	121.641	111.904	111.136
AT1G05630	15.3222	13.4717	10.9561	14.0944	13.0635	9.56209
AT1G05640	1.23383	1.81386	1.62381	1.09081	1.89196	1.85888
AT1G05650	322.993	300.038	260.22	262.516	272.631	243.383
AT1G05660	247.161	202.11	187.641	194.774	228.917	211.439
AT1G05670	1.68364	0.968743	1.31766	1.00765	1.47888	1.21134
AT1G05675	0	0.376671	0.0662031	0.117433	0.122421	0.0569055
AT1G05680	26.7775	31.4862	25.0374	26.2374	28.9458	27.0514
AT1G05690	0	0.077142	0.0668937	0.0601803	0.126147	0.1174
AT1G05700	4.19662	6.75749	6.5296	2.58432	3.48948	3.08074
AT1G05710	7.09926	9.99451	15.5216	13.0498	10.9641	8.04191
AT1G05720	36.7531	40.5215	39.3614	37.7434	41.0943	41.5752
AT1G05730	2.88338	3.05085	4.13428	1.81032	1.91381	3.81909
AT1G05740	0	0	0	0	0	0
AT1G05750	0.702992	0.565693	0.465372	0.627825	0.329084	0.65658
AT1G05760	0.504024	0	0.416881	0.186351	0.19617	0.384374
AT1G05770	0.186173	0.54043	0	0.13916	0	0
AT1G05780	11.5739	11.2001	13.392	14.1276	14.3836	16.9788
AT1G05785	26.9927	20.8105	22.7042	19.9556	22.2174	28.1883
AT1G05790	10.0837	10.7085	11.8121	12.3363	12.2158	12.1185
AT1G05800	0	0	0	0	0	0
AT1G05805	26.5118	27.2369	33.5897	30.1374	27.1501	28.6687
AT1G05810	65.7892	57.6652	61.6873	57.4861	61.9251	50.74
AT1G05820	0.891993	1.81656	1.07585	1.13246	1.7511	1.06623
AT1G05830	5.81018	5.25309	5.05175	5.98352	5.66589	4.72431
AT1G05835	1.72985	0.645046	3.06713	2.47848	2.83827	2.07474
AT1G05840	7.33374	8.04055	12.0019	11.4176	13.0177	12.5951
AT1G05850	631.825	650.772	612.876	648.897	670.219	591.041
AT1G05860	4.4786	3.23386	4.8446	4.39824	6.83018	5.85716
AT1G05870	23.4481	31.1203	32.9438	30.923	27.8058	27.5596
AT1G05880	0.0653738	0	0.184542	0.0536943	0.0563659	0
AT1G05890	12.9822	14.8829	17.9445	15.4764	16.7445	18.1315
AT1G05894	1.08481	1.23772	1.10917	1.26147	0.954253	0.999424
AT1G05900	4.69328	3.23317	4.5174	3.71277	4.17856	5.35705
AT1G05910	6.61908	6.87548	6.85534	7.35608	6.49257	6.51458
AT1G05920	0	0	0	0	0	0
AT1G05925	0	0	0	0	0	0
AT1G05930	0	0	0	0	0	0
AT1G05940	17.0042	17.3846	19.1675	18.3036	19.8125	19.6104
AT1G05950	0.632398	0.240801	0.485716	1.00059	0.899214	0.958362
AT1G05960	32.1509	31.4627	27.6604	37.6194	34.1406	33.807
AT1G05970	2.2256	2.28398	5.26641	3.52585	4.36331	2.73802
AT1G05980	0	0	0	0	0	0
AT1G05990	10.0176	8.23919	7.58312	7.82942	6.59574	5.55728
AT1G06000	74.0033	67.1213	40.6711	39.2109	33.7788	28.6665
AT1G06002	64.7323	55.2157	31.45	38.8213	32.3984	26.8915
AT1G06010	13.5621	16.0716	17.6391	15.5433	18.87	17.9615
AT1G06020	0.401836	0.426883	0.513429	0.110231	0.464692	0.472905
AT1G06030	0.577222	0.298162	0.801774	0.910529	0.482672	0.993513
AT1G06040	99.2053	75.6469	82.5468	76.4328	72.125	69.3655
AT1G06050	8.19605	6.37641	8.01536	7.95994	8.13982	8.62871
AT1G06060	16.8636	20.9372	26.2587	23.0078	23.608	28.3309
AT1G06070	15.1527	17.8213	15.0993	14.0969	15.4539	14.5158
AT1G06080	61.4855	60.3341	58.2362	63.7606	62.2822	52.6516
AT1G06090	547.805	530.093	572.055	603.77	583.281	536.261
AT1G06100	0.169079	0.179082	0.161025	0	0.147852	0.144213
AT1G06110	33.0873	34.0535	32.5108	41.2289	36.7707	37.5718
AT1G06120	109.804	125.397	132.171	159.709	149.78	117.509
AT1G06130	5.9489	7.1068	6.72863	6.01182	7.94606	7.53742
AT1G06135	0.340686	0	0	0	0	0
AT1G06137	0	0	0	0	0	0
AT1G06140	0.494059	0.665637	0.343398	0.303979	0.319051	0.303325
AT1G06148	0	0	0	0	0.1487	0
AT1G06149	2.97496	2.5996	2.01964	1.94766	1.90252	2.55911
AT1G06150	0.464539	0.651783	0.661036	0.496811	0.522656	0.541024
AT1G06160	0.252324	0	0.424119	0.473795	0.400992	0.0930879
AT1G06170	0	0	0	0	0	0.0673723
AT1G06180	8.99799	8.02338	7.77535	8.93797	9.59056	11.4491
AT1G06190	4.83105	5.29305	5.90576	5.105	5.02631	5.83382
AT1G06200	35.3505	40.0192	39.4576	35.8254	44.8415	43.0937
AT1G06210	23.6374	23.7166	24.6651	20.8225	24.1895	21.6012
AT1G06220	18.376	16.0281	15.4773	14.4679	12.2761	14.8785
AT1G06225	0	0	6.07685	0	0	0
AT1G06230	13.4538	13.3563	14.9407	13.3357	12.8369	13.2391
AT1G06240	4.38597	4.38588	3.91025	4.31732	4.2781	5.47044
AT1G06250	0.267803	0	0.168303	0.0747369	0.154759	0.0752666
AT1G06260	0.106019	0	0.104249	0.184011	0.191111	0.270601
AT1G06265	0.57104	0.286892	0.76842	0.897474	0.237409	1.35789
AT1G06270	2.8722	3.15332	2.43893	2.40271	2.76932	3.43852
AT1G06280	0	0	0	0	0	0
AT1G06290	77.5382	79.8326	79.6666	83.6421	82.4957	76.6598
AT1G06310	1.60894	1.38201	1.22857	0.897997	0.989868	1.28595
AT1G06320	2.98563	2.13366	2.28859	2.70976	2.26428	1.76616
AT1G06330	6.7884	9.25297	8.40161	6.13997	7.34054	8.81911
AT1G06340	0	0	0	0.371746	0.19394	0
AT1G06350	0	0	0	0.103861	0.108211	0
AT1G06360	0	0	0	0	0	0
AT1G06370	0.278826	0.420058	0.627818	0.555805	0.233571	1.2133
AT1G06380	7.03143	8.17921	7.86749	5.33174	5.23415	5.96035
AT1G06390	31.0743	29.6403	32.1643	30.8026	31.3868	33.466
AT1G06400	36.0196	45.1644	53.1007	44.6733	47.6235	48.9941
AT1G06410	47.0251	44.8312	44.6371	49.2752	48.8611	40.0154
AT1G06420	0.269743	0.343539	0.700497	0.524303	0.368745	0.358267
AT1G06430	9.60932	8.24982	7.17466	6.72987	7.53964	7.52034
AT1G06440	1.19059	1.17135	0.72168	1.17074	1.28072	1.0329
AT1G06450	0.762495	0.70102	0.849943	1.18467	0.666725	0.562641
AT1G06460	0.945353	1.11616	0.725334	0.255761	0.668038	0.685651
AT1G06470	19.7072	17.7114	15.5337	17.9866	18.0505	17.9375
AT1G06475	1.95229	1.96639	2.54696	2.09637	2.6206	1.83533
AT1G06480	0	0	0	0	0	0
AT1G06490	0.256044	0.240729	0.274923	0.229162	0.194389	0.289529
AT1G06500	2.07535	1.87431	2.906	1.89273	2.99669	2.49111
AT1G06510	2.23431	3.32795	2.85698	3.24331	3.89143	2.87164
AT1G06515	47.6177	37.9749	46.6957	35.736	36.9253	57.4186
AT1G06520	0	0.173321	0.314434	0.208324	0.0727976	0.145409
AT1G06530	14.0677	14.064	15.5661	11.8273	14.0114	12.1936
AT1G06540	5.10192	3.19521	0.481789	0.840891	0.443873	2.84603
AT1G06550	86.7337	87.2621	71.8074	76.0406	71.0162	62.1119
AT1G06560	4.067	4.81343	5.76962	3.29452	4.21824	4.69213
AT1G06570	7.71752	9.18667	9.85792	9.31499	9.03914	9.79652
AT1G06580	0.890531	0.603315	0.467174	0.580107	0.64682	1.19656
AT1G06590	2.33027	2.93673	3.61393	3.29444	3.006	3.81865
AT1G06610	0	0	0	0	0	0
AT1G06620	36.5057	36.5743	36.4727	27.9281	38.2812	34.9468
AT1G06630	5.20025	4.91256	5.5457	5.35168	4.74263	6.52187
AT1G06640	100.909	106.448	106.327	83.2331	97.1173	92.8916
AT1G06645	0.126345	0	0	0	0	0.103929
AT1G06650	2.56714	3.29493	2.97717	1.6935	2.39687	3.0154
AT1G06660	1.45016	2.16007	2.18101	1.53019	1.86352	2.27802
AT1G06670	9.59751	10.2865	8.14708	7.59644	8.18264	8.20215
AT1G06680	12.3153	15.8724	18.0382	13.969	15.1752	15.7781
AT1G06690	4.33051	4.54408	2.18444	1.82769	2.83109	2.72377
AT1G06700	74.0514	79.334	79.8736	88.747	86.1811	83.4189
AT1G06710	0.945762	0.99572	0.494567	0.654559	0.401902	0.475607
AT1G06720	8.66218	9.46235	9.32251	7.0446	6.93708	7.81653
AT1G06730	4.66749	4.6143	5.0324	4.04689	5.91427	5.78711
AT1G06740	0.679418	0.879788	0.814893	0.722241	0.758599	0.919844
AT1G06750	0.105261	0.0538762	0.0514895	0	6.63e-05	0.0407386
AT1G06760	209.717	263.156	286.425	253.324	295.012	306.714
AT1G06770	3.17158	2.47901	3.51372	2.83364	2.48353	2.95834
AT1G06780	33.9159	32.8539	26.0166	27.8055	27.5291	25.7962
AT1G06790	8.87532	9.58402	10.0447	6.77968	8.90832	8.55417
AT1G06800	7.06569	7.31585	5.85583	5.70869	6.21418	4.86678
AT1G06810	0	0	0	0	0	0
AT1G06820	5.83587	5.66062	5.19647	6.25027	5.63497	4.58748
AT1G06830	0	0	0	0	0	0
AT1G06840	20.3193	19.0264	19.187	21.6056	19.2089	18.1683
AT1G06850	40.8685	32.5503	25.8893	33.4474	32.0905	28.0494
AT1G06860	0	0	0	0	0	0
AT1G06870	50.5076	45.4912	35.0247	43.1665	39.8797	36.6983
AT1G06880	0	0	0	0	0	0
AT1G06890	99.9845	95.3664	94.6258	101.918	105.428	98.9512
AT1G06900	17.3641	15.7132	16.6634	14.9079	14.6306	15.989
AT1G06910	1.20839	1.297	1.68171	0.896347	1.6078	1.9131
AT1G06920	0.420307	0.574972	0.173166	0.306125	0.323055	0
AT1G06923	16.0057	15.6317	15.3267	19.5066	17.0533	13.4747
AT1G06925	0	0	1.02008	0	0.464484	0.949103
AT1G06930	31.0903	19.4383	16.4972	18.4285	13.265	19.6124
AT1G06950	14.7857	16.0276	15.5309	15.0785	13.9522	15.4062
AT1G06960	8.80651	6.96967	7.10014	6.79373	7.14127	8.82103
AT1G06970	0	0	0	0.226554	0.294686	0.0612267
AT1G06980	4.60524	4.65561	6.38215	4.1885	5.67281	5.03494
AT1G06990	0	0	0	0.101164	0.105902	0
AT1G07000	22.1571	22.896	19.8002	24.3704	23.2784	20.1249
AT1G07010	0.374595	0.687631	0.537552	0.238445	0.373355	0.661153
AT1G07020	23.5311	22.3206	24.5821	25.7687	25.9317	25.1046
AT1G07025	0	0	0	0	0	0
AT1G07030	24.308	27.5085	22.8772	23.8592	25.1483	24.4509
AT1G07040	12.5271	17.978	26.7957	21.65	21.9791	25.8552
AT1G07050	0	0	0.163733	0.0738331	0.0784428	0
AT1G07051	0	0	0	0	0	0
AT1G07060	0	0.240381	0	0	0	0.200636
AT1G07070	60.4195	62.2961	65.2747	48.4192	57.5508	67.9476
AT1G07080	50.1321	49.7546	46.2502	45.0614	50.2751	60.3106
AT1G07090	7.10108	9.74427	10.7481	8.42937	10.6929	8.81235
AT1G07100	0	0	0	0	0	0
AT1G07110	9.19048	12.1104	10.9446	9.62121	11.1515	11.4098
AT1G07119	0.707532	0.349989	0.318071	0.555394	2.06947	0.301327
AT1G07120	0	0.255663	0.607379	0.202857	0.0704304	0.273195
AT1G07128	0.490266	0.352678	1.1129	0.69634	0.292894	0.724688
AT1G07130	7.35732	9.69933	9.11024	9.11419	11.0522	11.9348
AT1G07135	1.4212	0.980415	1.0734	0.870438	0.493935	0.341344
AT1G07140	157.895	159.226	158.835	156.245	161.173	134.978
AT1G07150	1.51814	2.14653	2.08134	4.26399	2.77702	1.47751
AT1G07160	2.14032	3.25985	1.27979	2.65991	1.12147	1.03326
AT1G07170	14.0418	18.6869	17.0442	16.5932	19.3791	22.9362
AT1G07175	35.6505	22.6956	18.7952	18.7101	13.518	12.4751
AT1G07180	1.74771	1.73033	1.88123	1.55641	1.53346	1.00735
AT1G07190	0	0	0	0	0	0
AT1G07200	5.57126	6.80859	5.7972	5.79314	7.1588	6.6167
AT1G07210	44.9225	42.9888	40.8411	34.0528	42.7944	40.8206
AT1G07220	2.43671	2.78017	3.73159	2.21278	3.38601	2.69403
AT1G07230	8.45995	11.4806	13.0884	12.8093	13.8756	14.3633
AT1G07240	3.97804	6.16366	4.223	4.13704	5.12475	5.26053
AT1G07250	22.3695	18.0483	18.2488	19.2767	21.3659	20.8379
AT1G07260	10.2186	10.4439	13.2514	11.3237	12.3986	10.0443
AT1G07270	1.2192	0.984666	0.870515	0.348077	1.16725	1.0774
AT1G07280	2.89236	1.85172	2.4325	2.43334	3.16601	3.1808
AT1G07290	8.23553	6.77235	4.49751	3.57215	4.90689	4.31192
AT1G07300	4.51343	6.19255	3.96262	3.7015	4.46256	2.7306
AT1G07310	45.4049	46.6868	48.9099	50.5632	52.0439	50.3364
AT1G07320	5.09377	6.82193	6.8257	4.64645	6.02644	4.88633
AT1G07330	0	0	0	0	0	0
AT1G07340	0	0	0	0	0	0
AT1G07350	21.8553	23.0798	18.0411	24.3921	23.471	21.7168
AT1G07360	33.0108	35.9479	36.7754	30.2409	31.7188	37.4365
AT1G07370	25.0489	24.443	24.8043	25.0176	22.1755	26.9747
AT1G07380	6.01622	6.71784	5.412	6.29847	6.31399	5.60923
AT1G07390	0.300073	0.440299	0.392554	0.154575	0.162469	0.204215
AT1G07400	0.462607	0.372158	0.10753	0.284062	0.7933	0.818589
AT1G07410	24.676	26.9087	17.8214	19.1054	12.5086	17.1288
AT1G07420	77.2266	77.5303	67.7861	70.2943	69.2514	74.6873
AT1G07430	0	0	0	0	0	0
AT1G07440	0.122086	0	0.243021	0	0	0.218345
AT1G07450	0	0	0	0.112616	0	0
AT1G07460	1.69363	3.87311	2.6911	1.33788	2.24278	1.77142
AT1G07470	16.351	16.4005	19.3489	15.1503	19.2119	18.6786
AT1G07473	0	0.383722	0.174855	0.155346	0.161532	0
AT1G07476	0	0	0	0	0	0
AT1G07480	8.84624	10.1387	10.5879	10.0076	11.5492	10.5105
AT1G07485	0	0	0	0	0.141614	0
AT1G07490	2.70499	2.22777	0	1.05116	0.737415	0
AT1G07500	0	0	0	0	0	0
AT1G07510	15.79	14.7529	15.1034	15.0851	14.6016	13.5397
AT1G07520	14.2578	13.6805	13.7714	12.6623	14.0526	11.6168
AT1G07530	10.4591	13.2705	12.3315	11.6257	13.7989	13.1555
AT1G07540	0	0	0	0	0	0
AT1G07550	0.095943	0.287373	0.295066	0.0752868	0.117957	0.155155
AT1G07560	4.33009	3.87199	3.87289	2.96288	4.60717	4.06265
AT1G07570	4.00814	3.61833	3.42024	3.22702	4.48665	3.93345
AT1G07580	0	0	0	0	0	0
AT1G07590	72.0234	81.9178	98.8024	65.7298	64.6245	93.4669
AT1G07600	446.908	584.947	442.259	368.582	342.474	729.642
AT1G07610	259.894	282.72	380.904	265.217	244.596	341.966
AT1G07615	2.6393	3.41985	3.0621	2.50587	2.943	2.98343
AT1G07620	0.233702	0	0.248175	0.0443383	0.139936	0.170471
AT1G07630	16.9798	15.7357	17.8808	15.887	17.7899	15.2443
AT1G07640	3.04165	3.11813	1.83095	2.77695	2.91649	3.46915
AT1G07645	0	0	0	0	0	0
AT1G07650	5.5199	5.53377	5.66813	6.90236	6.53099	4.80959
AT1G07660	11.5914	10.7659	11.5466	10.8057	12.065	8.55451
AT1G07670	44.6714	45.5765	43.3285	48.1014	40.8557	39.0146
AT1G07680	0.208007	0	0	0.346308	0.181889	0.171586
AT1G07690	1.84626	5.42769	4.09175	3.32591	3.92618	2.52428
AT1G07700	7.27257	5.66656	6.46787	5.22887	6.26383	6.57843
AT1G07702	0	0	0	0	0	0
AT1G07705	11.1108	9.86315	10.1758	9.71847	9.49833	10.5117
AT1G07710	1.35613	1.2471	1.50832	0.973189	1.24923	1.47421
AT1G07720	0	0	0	0.0607367	0	0.062089
AT1G07725	0.0497333	0	0	0.0787525	0.0828749	0.0412948
AT1G07728	7.50635	5.77997	8.62075	7.62624	7.58926	7.50671
AT1G07730	43.6392	52.4321	58.916	54.9555	72.8142	81.0042
AT1G07740	3.6938	4.94456	4.67027	4.35629	5.23295	5.27004
AT1G07745	1.19715	0.641995	1.37579	1.71368	1.29362	1.70711
AT1G07747	0	0	0	0	0	0
AT1G07750	119.669	133.806	151.507	143.788	170.056	139.021
AT1G07760	0	0	0	0	0	0
AT1G07770	280.005	274.245	301.572	248.125	278.419	317.936
AT1G07780	3.41021	3.59945	4.9865	3.2277	2.89282	4.61612
AT1G07790	84.1007	67.8717	73.1367	62.9254	69.0996	69.2983
AT1G07795	22.4347	25.8537	18.621	29.1738	25.8551	23.7691
AT1G07800	0	0	0	0	0	0
AT1G07810	21.2789	21.6183	21.9714	21.5671	18.4806	20.4946
AT1G07820	80.8068	75.821	81.2827	71.382	76.4672	65.5225
AT1G07830	24.5163	24.5534	27.6984	20.5673	20.5218	29.1799
AT1G07840	11.3686	11.3975	8.58476	7.50994	9.17934	10.793
AT1G07850	0	0	0	0	0	0
AT1G07860	0	0	0	0	0	0
AT1G07870	4.59683	6.02181	5.11591	5.04714	6.3574	5.73398
AT1G07880	0.32034	0.66173	0.368618	0.245375	0.171686	0.0802453
AT1G07885	0	0	0	0	0	0
AT1G07890	1525.88	1840.94	1871.17	1758.55	1867.21	1700.53
AT1G07900	0	0	0	0	0	0
AT1G07901	0	0	0	0	0	4.78118
AT1G07910	3.04031	3.42551	3.51584	2.53979	2.5721	2.645
AT1G07920	147.787	166.463	176.829	139.888	148.531	152.209
AT1G07930	303.346	323.642	353.063	279.784	305.036	309.881
AT1G07940	128.5	139.697	151.033	125.401	137.167	135.506
AT1G07950	17.594	17.945	17.3673	17.1584	14.5856	17.8994
AT1G07960	45.1065	42.4074	42.7902	40.9313	42.9221	37.0861
AT1G07970	5.00302	5.28854	5.47365	4.64484	4.63451	5.11614
AT1G07980	10.9209	11.3062	13.5249	9.12266	8.2865	9.71648
AT1G07985	4.44436	4.33854	4.59968	4.00773	6.00298	5.08705
AT1G07990	15.0907	14.9066	14.912	14.945	14.3184	14.453
AT1G08000	5.76706	6.87138	8.0893	7.02398	6.7247	6.74832
AT1G08005	0	0	0	0	0	0
AT1G08010	29.6242	30.198	25.3691	25.7	25.7902	29.4368
AT1G08030	8.62567	7.14774	9.51803	8.62319	9.1832	10.9108
AT1G08032	0	0	0	0	0	0
AT1G08035	0.471897	0.453116	0.820679	0	0	0.786549
AT1G08040	6.61453	7.55757	7.32202	6.72429	8.23125	6.51943
AT1G08050	3.94441	5.08971	5.45802	4.87117	6.15153	5.06525
AT1G08060	2.0398	2.47862	1.91175	2.58907	2.1519	2.02161
AT1G08065	0	0	0	0	0	0
AT1G08070	0.241233	0.450557	0.132637	0.116505	0.243643	0.270516
AT1G08080	0	0	0	0	0.0875118	0
AT1G08090	2.85169	4.95635	6.92345	2.22942	2.01251	2.49129
AT1G08100	0	0	0	0	0	0
AT1G08105	0	0	0	0	0	0
AT1G08110	33.3679	34.3804	40.2382	32.5028	36.8851	44.1935
AT1G08115	0	0	0	0	0	0
AT1G08120	0	0	0.1961	0.0870528	0.0918355	0
AT1G08125	7.41049	6.53312	6.87708	5.87665	6.1936	6.80189
AT1G08130	10.0145	10.0143	10.8771	9.44491	9.01428	9.42288
AT1G08135	0	0	0	0	0	0
AT1G08140	0	0	0	0	0	0
AT1G08150	0.0424712	0	0	0	0	0
AT1G08160	7.53521	8.11986	5.44749	6.96579	7.03694	4.12273
AT1G08165	0	0	0	0	0.418912	0
AT1G08170	0	0	0	0	0	0
AT1G08180	8.67614	7.61937	10.4797	6.4243	8.60916	8.0179
AT1G08190	66.2956	66.32	55.1319	66.5612	63.5295	50.6548
AT1G08200	434.186	395.306	356.471	388.295	375.62	356.678
AT1G08210	2.28349	3.3705	4.1361	3.45179	4.27572	3.31089
AT1G08220	13.0546	14.5765	13.2183	11.0044	12.7655	12.2812
AT1G08230	2.17602	1.70163	1.25716	1.48011	2.01933	1.73431
AT1G08240	0	0	0	0	0	0
AT1G08250	7.30349	8.16595	7.24161	8.15001	10.9492	8.64682
AT1G08260	1.7619	1.71268	2.06764	2.2496	1.78989	2.16395
AT1G08270	2.99455	2.70847	2.70286	1.17767	2.48723	1.22783
AT1G08280	8.37082	10.6407	7.98278	8.6049	7.13124	8.99306
AT1G08290	0	0	0.0803525	0	0.112611	0
AT1G08300	0.785874	0.586253	0.72212	0.362473	0.568731	0.525198
AT1G08310	17.0328	14.8802	14.9681	19.4184	16.4035	16.621
AT1G08315	20.7449	25.86	20.4992	24.2481	19.2807	19.5288
AT1G08320	36.2114	58.9345	65.7574	54.0855	59.07	63.89
AT1G08340	50.5346	50.3785	53.9371	60.7169	56.7197	44.2425
AT1G08350	15.5045	15.1161	12.7902	13.0427	14.471	14.618
AT1G08360	383.898	376.531	409.23	319.463	365.169	436.83
AT1G08370	47.7462	50.9503	50.2074	49.5765	48.342	53.5575
AT1G08380	7.1119	9.2963	14.3726	8.53602	9.64135	13.6411
AT1G08390	3.41651	4.22447	3.50437	3.60258	2.8814	6.50609
AT1G08400	3.01076	2.76978	1.40775	2.07596	2.66329	1.91211
AT1G08410	8.19547	9.1551	8.76659	6.82535	7.34211	6.88636
AT1G08420	23.9602	26.5676	21.9811	26.4437	25.7336	21.2344
AT1G08430	0.0661583	0.193917	0.110544	0.147316	0.155788	0.284615
AT1G08440	0	0	0.0528908	0	0	0
AT1G08450	15.401	13.8334	16.3807	13.6067	16.2293	16.4077
AT1G08460	6.64704	8.16792	7.51163	8.47674	10.7952	9.13384
AT1G08465	0	0	0	0.124059	0	0
AT1G08470	10.3746	9.77849	10.5716	8.92114	10.2217	9.38917
AT1G08480	168.65	169.251	177.18	152.131	163.422	171.059
AT1G08490	11.5442	11.7039	12.728	14.2235	13.6445	16.8603
AT1G08500	136.394	101.328	98.5032	123.149	127.358	129.596
AT1G08510	76.711	66.078	60.1293	69.7169	68.1186	57.5729
AT1G08520	4.86552	4.73111	5.03584	4.57574	5.07073	4.9399
AT1G08530	8.47469	8.09792	8.63029	7.56236	7.19269	11.0381
AT1G08540	3.99462	4.49797	5.48339	3.79577	5.05573	4.72984
AT1G08550	1.05297	0.843057	0.468969	0.826846	1.45354	1.089
AT1G08560	11.9324	11.8851	17.8648	10.4865	13.1396	15.8745
AT1G08570	33.3418	40.8865	43.8066	46.3767	43.1321	45.1582
AT1G08580	47.8084	47.7402	47.7348	31.0644	34.6853	38.3841
AT1G08590	36.0652	29.3766	28.4982	34.2762	38.1278	34.5228
AT1G08592	36.7878	28.0077	29.6866	37.8403	36.5749	38.3833
AT1G08600	6.38036	6.11791	6.26737	7.28473	6.46234	6.18617
AT1G08610	0.932387	1.04385	0.574131	0.837565	0.964358	0.67044
AT1G08620	9.12116	8.43491	7.35039	9.40924	8.81703	7.74847
AT1G08630	0.38749	0.392196	1.07526	0.831159	0.989189	0.389468
AT1G08640	7.4306	7.46575	7.84627	7.56917	8.86184	7.65476
AT1G08650	70.7413	68.2448	57.5223	65.9878	63.339	58.8823
AT1G08660	22.711	22.6807	24.8016	23.6264	22.3146	24.8235
AT1G08670	14.7295	13.6423	17.4095	14.131	16.8553	18.4259
AT1G08680	15.4172	19.2063	17.5886	18.8743	19.4269	20.7073
AT1G08695	0	0	0	0	0	0
AT1G08700	12.6465	12.3241	13.003	13.0814	14.6611	12.6972
AT1G08710	2.93224	3.19036	3.75536	3.98147	3.84032	3.86782
AT1G08720	3.55354	5.76096	4.96033	5.3976	5.41687	6.21427
AT1G08730	1.11187	0.913771	0.685062	1.17934	1.40173	0.815271
AT1G08735	0	0	0	0	0	0
AT1G08740	0	0	0	0	0	0
AT1G08750	14.7238	12.1318	12.6733	10.2455	14.726	14.6643
AT1G08760	14.837	12.2251	12.9592	13.3106	14.711	13.3217
AT1G08770	22.8421	26.6167	23.2068	24.6526	24.5893	25.4826
AT1G08780	31.843	25.8157	31.2385	23.1146	24.9005	32.1271
AT1G08790	0	0	0.248415	0	0	0
AT1G08800	25.7317	21.4322	20.8242	25.9771	23.4111	19.1786
AT1G08810	0.0993471	0	0.465233	0.102846	0	0.208179
AT1G08820	20.0488	25.2906	26.3636	23.8098	25.9985	24.4941
AT1G08830	661.55	768.248	615.316	664.847	674.657	750.441
AT1G08840	1.09254	0.996869	1.15243	1.18602	0.936755	1.03238
AT1G08845	7.88784	7.05002	5.70527	4.73309	6.69351	6.41609
AT1G08860	0	0	0	0	0.0570429	0
AT1G08870	0	0	0	0	0	0
AT1G08880	57.6681	58.0606	61.6496	57.9326	59.042	70.1934
AT1G08890	26.1942	26.2965	23.123	26.4614	27.3814	29.9813
AT1G08900	1.16162	0.392606	1.71904	1.5096	1.63431	2.06964
AT1G08910	3.98966	4.05867	5.12118	4.32162	4.07519	4.01921
AT1G08920	18.5868	15.856	14.9971	19.1965	16.6622	16.7194
AT1G08930	56.9789	90.1298	88.7459	69.3063	65.9615	56.3268
AT1G08940	15.7697	16.6803	16.0656	13.8541	13.8332	11.0676
AT1G08950	0	0	0	0	0	0
AT1G08960	10.1971	8.88032	7.90517	9.22261	8.99851	9.12043
AT1G08970	19.0317	24.1591	26.3302	22.5234	24.178	24.2597
AT1G08980	0.183313	0.596831	0.267055	0.309845	0.403056	0.804922
AT1G08985	0	0	0	0	0	0
AT1G08990	62.7575	64.3775	54.5967	69.8159	58.2304	49.6572
AT1G09000	13.1675	12.0579	10.0598	10.6956	8.17795	6.97496
AT1G09010	11.0843	10.3046	12.6829	13.362	13.6666	15.0461
AT1G09020	38.8178	38.7104	37.6359	37.6727	39.54	34.913
AT1G09026	0	0	0	0	0	0
AT1G09030	0	0	0	0.330813	0	0
AT1G09040	1.40463	0.986647	1.4846	1.33939	1.24393	1.36652
AT1G09050	1.19933	0.867689	1.68739	1.45085	1.55141	1.51852
AT1G09060	6.799	7.06747	7.05287	6.53108	7.09085	6.8039
AT1G09070	43.6369	56.8583	48.159	53.7986	57.6644	50.5352
AT1G09080	0.164349	0.0850175	0.850534	2.39846	2.0531	0.706238
AT1G09090	12.4068	13.9133	17.7148	17.2813	16.1513	15.061
AT1G09100	16.488	17.0229	17.9007	16.1653	18.8695	18.0822
AT1G09110	0	0	0	0	0	0
AT1G09130	26.2911	27.0893	31.9275	27.8784	31.7031	32.87
AT1G09140	39.0251	36.3923	43.4003	44.9861	45.5598	46.8533
AT1G09150	31.786	30.0683	36.9846	31.3297	32.3195	37.0179
AT1G09155	8.08231	7.74803	6.1226	7.87012	7.2912	6.41446
AT1G09157	0	0.177091	0.299994	0	0	0.128834
AT1G09160	16.3977	14.325	13.0182	14.1902	15.9466	12.3921
AT1G09170	19.1595	16.3941	12.1049	17.453	14.1933	10.7733
AT1G09176	4.45165	2.38843	4.05864	6.11472	6.05725	2.12788
AT1G09180	0.483207	1.00772	0	0.39593	0.422069	0.848881
AT1G09190	0.738647	1.34549	0.596825	0.754419	0.631351	1.51624
AT1G09195	3.15633	2.88666	3.77296	4.11894	3.2497	3.6924
AT1G09200	194.153	174.651	204.636	191.704	213.391	212.96
AT1G09210	217.612	201.038	201.027	207.827	208.267	200.447
AT1G09220	0.34838	0.285664	0.757925	0.612767	0.52816	0.674164
AT1G09230	5.04646	4.95981	5.25977	4.78498	4.63299	6.32528
AT1G09240	0	0	0.149466	0	0	0
AT1G09245	0	0	0	0	0	0
AT1G09250	43.8092	37.4911	43.0424	44.4434	47.5412	38.6301
AT1G09260	0.876279	1.61182	3.07728	0	0	0
AT1G09270	119.83	99.5772	92.1849	112.283	106.753	89.0581
AT1G09280	5.15903	6.44575	6.00531	5.76891	6.33001	6.68909
AT1G09290	5.55937	4.53134	4.96816	4.11779	4.79631	4.08687
AT1G09300	4.91499	5.7886	6.41783	5.41544	6.83496	5.59724
AT1G09310	0.883298	0.269935	0.598717	0.848514	0.985418	0.901423
AT1G09320	2.31286	2.4841	1.76294	2.23544	1.50262	2.10042
AT1G09330	115.894	109.788	110.68	114.64	116.408	105.34
AT1G09340	2.01492	2.64468	2.2106	2.46053	1.79741	1.40733
AT1G09350	3.60169	1.71518	1.24804	1.37063	1.68026	0.515928
AT1G09360	0	0	0	0	0	0
AT1G09370	0	0	0	0.368547	0	0
AT1G09380	0	0	0	0	0	0
AT1G09390	4.01083	2.36296	4.60672	4.25429	6.10496	6.11848
AT1G09400	0.112522	0.222359	0.692792	0.347283	0.451653	0.268383
AT1G09410	0.358239	0.214351	0.184816	0.418386	0.135684	0.192172
AT1G09415	0.406151	0.913793	1.22006	0.99983	0.834963	1.16353
AT1G09420	1.36748	1.2393	2.02373	1.9382	0.799723	2.19602
AT1G09421	4.1401	1.47206	1.81299	0.791705	2.04153	1.27877
AT1G09430	61.3403	64.9027	69.9943	62.8617	71.1362	67.1754
AT1G09440	1.02441	0.823756	0.788688	1.15798	0.911251	0.738879
AT1G09450	0.887028	1.18328	1.43383	1.73358	1.72729	2.09618
AT1G09460	9.44402	21.8367	23.5876	19.6571	22.5874	28.5256
AT1G09470	2.69932	3.11344	2.6884	1.67886	2.69237	2.66893
AT1G09480	1.28816	1.20387	1.27138	0.566696	0.495288	1.03449
AT1G09483	0	0	0	0	0	0
AT1G09486	1.35819	1.402	0.8948	1.86587	1.13196	0.946973
AT1G09490	3.87487	3.83172	4.56568	5.8539	4.67011	4.38979
AT1G09500	0	0.136896	0	0.0748193	0	0
AT1G09510	0	0	0	0	0	0
AT1G09520	9.55362	10.8105	9.79097	9.72064	10.1569	11.5689
AT1G09530	1.57474	1.87124	0.967918	1.19273	1.36783	1.26911
AT1G09540	61.618	55.5093	41.1554	55.102	57.5157	58.433
AT1G09550	0	0	0	0	0	0
AT1G09560	1055.24	1060.01	1226.65	1081.67	1078.68	1521.95
AT1G09570	22.3189	22.7666	24.5719	26.0527	26.4739	27.3578
AT1G09575	9.45583	9.65886	9.15259	6.99709	10.1925	5.36429
AT1G09580	48.8966	40.7592	36.9528	39.3875	40.7426	41.747
AT1G09590	442.112	452.204	489.658	369.574	388.672	397.837
AT1G09600	1.12331	1.91481	2.1646	1.99645	1.54374	1.35654
AT1G09610	0.439633	0.450301	0.0993371	0.265687	0.368962	0.35241
AT1G09620	26.9886	29.1902	30.3051	24.8667	26.7398	29.193
AT1G09625	0	0	0	0	0.309535	0.283509
AT1G09630	52.9855	44.4013	48.3987	45.0796	45.1519	45.5023
AT1G09640	188.381	187.548	208.127	171.299	187.876	192.493
AT1G09645	32.8962	33.0385	37.3391	32.6026	33.8202	33.6807
AT1G09650	0.834909	0.284373	0.487248	0.658793	0.15276	0.203666
AT1G09660	23.6572	19.8514	18.9402	19.6608	19.0217	20.5316
AT1G09665	0	0	0	0	0	0
AT1G09680	0.301623	0.491775	0.317406	0.281404	0.3935	0.506828
AT1G09690	582.713	627.457	706.508	528.775	598.881	672.249
AT1G09700	3.78886	4.5829	2.90618	3.52748	3.02012	4.04985
AT1G09710	0.592085	0.503425	0.843896	0.48648	0.868629	1.16104
AT1G09720	0	0	0.0245526	0	0	0
AT1G09730	11.1388	11.8677	11.6215	11.9507	13.4654	10.531
AT1G09740	69.4354	65.5988	81.2035	77.294	77.2831	81.3795
AT1G09750	34.9408	32.0687	43.5092	53.375	63.7327	72.5132
AT1G09760	37.4842	33.1291	41.7637	36.8503	38.0011	42.28
AT1G09770	26.0374	27.0067	28.508	26.5747	27.7552	26.436
AT1G09780	340.675	334.09	315.732	312.12	320.174	296.502
AT1G09790	0	0.375397	0.0825845	0.146023	0.22763	0.365713
AT1G09794	16.4948	14.541	16.0771	13.5734	12.4249	13.4431
AT1G09795	4.38269	3.72668	4.545	4.03878	4.51678	3.89534
AT1G09800	2.36476	2.94566	2.10379	2.22442	2.18349	2.40352
AT1G09810	3.13514	3.42776	2.7874	2.40157	2.56304	2.99154
AT1G09812	3.42474	2.96103	5.20707	5.35819	6.81997	4.4452
AT1G09815	19.2692	21.611	23.0546	19.0176	22.9996	27.2406
AT1G09820	1.08273	1.40202	2.01847	1.29628	1.93954	0.963353
AT1G09830	8.62577	8.92689	9.12965	8.28897	7.39374	8.74857
AT1G09840	18.9126	22.7187	20.0272	22.4803	24.0425	22.1155
AT1G09850	43.7027	43.4423	38.897	41.6024	43.4761	39.9219
AT1G09860	0.547963	1.5526	1.2501	1.37262	1.72567	0.280491
AT1G09870	16.9143	15.634	16.526	16.106	16.3273	17.967
AT1G09880	0	0.0688618	0	0	0	0
AT1G09890	0.416238	0.746908	0.543803	0.289974	0.853412	0.340964
AT1G09900	1.85987	2.09372	1.53571	1.23396	1.43484	0.912801
AT1G09910	2.73691	2.17372	3.38486	2.19442	2.9232	3.0426
AT1G09920	39.1366	42.1887	46.3908	44.1829	41.1458	41.979
AT1G09930	0.064786	0.0689409	0	0.0541675	0.0563989	0
AT1G09932	5.88536	5.46671	5.13329	6.10564	5.49034	3.42337
AT1G09935	0	0	0	0	0	0
AT1G09940	22.1538	28.0577	26.3689	26.1624	25.7124	21.2162
AT1G09950	0.0922464	0.212924	0.273649	0.240376	0.0838695	0.231754
AT1G09960	1.95864	2.26768	2.50673	2.28493	2.72151	2.78968
AT1G09970	71.2318	91.3531	70.6341	71.591	70.8612	61.8958
AT1G09980	15.8244	16.6863	13.8647	16.8917	15.7914	14.9534
AT1G09995	6.36544	4.64449	6.31485	5.22486	5.93639	4.30415
AT1G10000	0.236021	0.816775	1.79368	0.652713	0.677301	1.01268
AT1G10010	0	0	0	0	0	0
AT1G10020	16.3793	19.8216	22.3698	24.4244	23.3927	19.7264
AT1G10030	86.9141	76.2138	75.6236	70.1429	68.2624	75.4312
AT1G10040	5.07176	4.26615	3.04911	3.76209	4.2928	3.64263
AT1G10050	21.5601	22.4118	18.4401	21.4765	19.9885	18.2433
AT1G10060	0	0	0	0.0574092	0.0599729	0
AT1G10070	0.376689	0.619582	1.76062	0.601298	0.565356	1.6106
AT1G10090	18.5981	16.8706	12.8495	19.7016	17.9917	18.4757
AT1G10095	1.14937	1.34295	1.59097	1.18814	1.759	1.78276
AT1G10100	0	0	0	0	0	0
AT1G10110	0.0970777	0.102107	0.271306	0	0.0829634	0.165348
AT1G10120	32.6084	25.2187	21.2738	27.9286	24.5913	21.5739
AT1G10130	25.4236	23.5708	24.1707	24.3307	23.5674	22.6563
AT1G10140	10.6461	26.2919	28.973	20.8209	16.14	15.9719
AT1G10150	8.76698	10.5193	8.44128	9.72256	6.3476	7.1533
AT1G10155	0	0	0	0	0	0
AT1G10160	1.93539	1.80237	2.03617	2.09738	2.62523	2.14631
AT1G10170	13.4061	15.4042	16.2511	16.6757	16.2082	14.0237
AT1G10180	5.19913	5.64513	7.18882	6.01924	6.61396	6.3608
AT1G10190	0	0	0.0764609	0	0	0
AT1G10200	194.652	181.493	195.745	227.057	215.188	188.813
AT1G10210	5.63072	5.45902	7.57691	7.92004	7.93368	9.00628
AT1G10220	0.476613	1.6952	1.09782	1.223	1.15747	0.842133
AT1G10230	3.8114	4.08096	3.64207	3.33286	4.06011	2.00366
AT1G10240	1.71456	1.6111	2.23698	2.24951	2.0982	2.71386
AT1G10250	0	0	0	0	0	0
AT1G10260	0	0	0	0	0	0
AT1G10270	6.44621	6.05034	5.91558	5.10539	4.87577	6.04592
AT1G10280	10.0352	6.98094	5.17257	7.58544	7.00928	5.39773
AT1G10290	59.1202	56.8168	54.1467	60.218	54.0695	51.2004
AT1G10300	1.55941	1.5847	1.35634	1.14	1.28739	0.732188
AT1G10310	5.63182	6.28094	4.32883	5.39674	6.19656	4.3786
AT1G10320	1.93977	1.34023	1.78598	1.84885	1.4029	1.59803
AT1G10330	0.841332	0.663296	0.578856	0.849647	0.538252	0.951558
AT1G10340	1.11066	1.97057	2.23752	1.02256	1.07154	0.838211
AT1G10350	20.024	23.3948	24.6235	24.3926	25.8736	20.6076
AT1G10360	6.82773	4.71517	2.81726	3.60834	2.41462	2.73497
AT1G10370	40.6176	35.5641	26.3649	24.9431	23.1983	22.6655
AT1G10380	14.136	16.7889	18.1326	16.4789	17.1108	17.4587
AT1G10385	4.57136	3.3062	2.16782	3.28291	3.12822	1.94702
AT1G10390	25.0659	26.3942	28.3425	29.2575	27.2264	29.2623
AT1G10400	6.11863	5.03489	5.34706	4.68545	5.40379	4.79505
AT1G10410	34.2613	33.1966	39.0059	38.4573	38.2049	36.0113
AT1G10417	0.0750436	1.19372	0.594106	0.52339	0.794538	0.837038
AT1G10419	0	0	0	0	0	0
AT1G10430	27.933	28.3521	24.9434	24.1413	22.6726	24.1092
AT1G10440	0	0	0	0	0	0
AT1G10450	3.56309	3.61623	3.68798	3.46094	2.96526	3.47551
AT1G10455	0	0	0	0	0	0
AT1G10460	1.40332	2.92616	0.683853	3.33109	1.8392	3.40744
AT1G10470	54.6517	34.8111	50.357	52.48	46.6866	35.9366
AT1G10480	1.03895	1.89058	3.40443	2.29535	3.40848	2.69416
AT1G10490	7.19942	7.3503	8.07394	6.58841	7.09984	7.24343
AT1G10500	23.1143	18.941	26.1783	24.7644	26.3669	26.9668
AT1G10510	4.74513	6.11533	5.7305	4.29734	5.45677	4.93398
AT1G10520	0.609975	0.417932	1.16431	0.484643	0.62519	0.823747
AT1G10522	3.56998	2.86299	2.38271	2.45894	2.16717	4.54256
AT1G10530	5.33195	2.7621	2.74464	2.79949	3.66799	3.14558
AT1G10538	0	0	0	0	0	0
AT1G10540	0	0	0	0	0	0
AT1G10550	15.9453	8.28931	18.8722	22.8806	19.0899	11.9124
AT1G10560	8.74842	6.82559	6.38688	6.39962	5.24824	5.37304
AT1G10570	5.1966	5.46691	6.36217	6.16732	4.79712	4.36926
AT1G10580	11.2733	9.89144	10.2092	9.67138	9.61977	8.83187
AT1G10585	0	0	0	0	0	0
AT1G10586	0	0	0	0	0	0
AT1G10588	0	0	0	0	0	0
AT1G10590	159.181	144.867	149.282	137.89	146.022	153.011
AT1G10600	0.881807	1.64034	1.83004	1.49596	1.6616	1.82877
AT1G10610	0.602935	0.321665	0.517251	0.280308	0.29406	0.343192
AT1G10620	0	0	0	0	0	0
AT1G10630	254.69	236.043	256.653	239.952	250.881	224.771
AT1G10640	1.37646	0.555372	1.16488	2.01872	2.26308	2.27207
AT1G10650	19.8942	15.8803	14.3716	17.4623	18.138	12.5611
AT1G10652	0	0	0	0	0	0
AT1G10657	0	0	0	0	0	0
AT1G10660	5.00657	4.52604	4.9851	4.66797	6.91137	7.01423
AT1G10670	223.289	222.801	222.067	230.283	235.171	212.479
AT1G10680	0	0.0624729	0.0273503	0.0963304	0.0252408	0.0483717
AT1G10682	132.982	127.586	157.663	120.867	147.711	146.956
AT1G10690	15.0691	11.198	14.494	19.3867	11.8614	21.0125
AT1G10700	17.2566	20.4454	21.8421	22.9588	22.5864	24.5462
AT1G10705	0	0	0	0	0	0
AT1G10710	0	0.106228	0	0.0837627	0.0868953	0.267199
AT1G10717	0	0	0	0	0	0
AT1G10720	22.6712	20.639	20.356	20.3152	23.1155	17.6376
AT1G10730	3.05868	3.02168	3.71669	4.26947	3.9423	4.37469
AT1G10740	25.2922	24.4639	27.1105	30.4605	25.8064	21.9313
AT1G10745	0	0	0	0	0	0
AT1G10747	0	0	0	0	0	0
AT1G10750	0.873666	1.20007	0.494394	0.672755	0.906754	0.857207
AT1G10760	3.64273	3.2067	3.13293	2.64059	3.03281	3.12843
AT1G10770	0.203961	0	0.203843	0	0.188731	0
AT1G10780	3.89825	4.03814	3.90413	3.48169	4.24102	4.63243
AT1G10790	0.221936	0	0	0.17765	0	0.399024
AT1G10800	1.62436	0.363415	0.627704	0.543619	0.84759	0.808916
AT1G10810	23.212	26.4933	20.8845	19.0343	18.2817	15.0009
AT1G10820	7.98782	7.24398	6.56124	7.3212	7.62592	9.31042
AT1G10830	4.19453	4.64608	4.18598	2.78456	4.07485	3.87809
AT1G10840	78.3206	66.6487	75.2413	66.6729	67.6627	77.6501
AT1G10850	11.1272	10.0097	9.46372	10.4933	11.0822	10.202
AT1G10865	28.4989	25.567	31.4625	29.1375	36.3385	31.8888
AT1G10870	16.1469	15.0406	13.4657	16.3773	14.3087	13.1953
AT1G10880	0	0.0598352	0.0530446	0.0469593	0	0
AT1G10890	19.341	17.9922	20.0564	21.9846	18.216	14.5871
AT1G10900	36.6545	31.3744	29.2009	34.5769	33.5327	26.9428
AT1G10910	2.59669	3.58282	2.79173	3.0672	3.22266	3.08573
AT1G10920	0.13202	0	0.174591	0.0512889	0.162175	0.0757926
AT1G10930	2.16419	1.95187	1.98845	2.46749	1.72696	2.5216
AT1G10940	35.8846	31.5031	29.5683	33.3355	31.8852	28.1444
AT1G10950	136.154	130.919	127.965	132.503	132.684	128.981
AT1G10960	206.014	178.297	142.135	144.7	136.902	131.911
AT1G10970	4.7981	5.22453	4.44869	3.19947	3.84595	6.11801
AT1G10980	0	0	0	0	0	0
AT1G10990	6.14807	5.69806	5.45256	3.62019	6.73295	5.20915
AT1G11000	23.7927	25.9086	19.8976	18.4507	18.6229	14.9901
AT1G11010	0	0	0	0	0	0
AT1G11020	15.4285	15.9745	19.0514	16.3605	17.5169	19.1849
AT1G11030	0	0	0	0	0	0
AT1G11040	0.447867	0.273308	0.400645	0.431296	0.450858	0.649592
AT1G11050	6.78152	5.40061	4.08985	5.91795	3.85766	4.08405
AT1G11055	16.24	10.0417	8.83275	18.9824	7.69516	3.65944
AT1G11060	6.48116	5.56569	6.17439	5.97891	6.02936	4.90107
AT1G11070	0	0	0.0412378	0	0	0.073072
AT1G11080	0.329609	0.152587	0.476003	0.5388	0.420496	0.374449
AT1G11090	6.95082	8.0708	6.64838	6.43839	6.79487	8.42405
AT1G11100	1.45922	1.57426	1.39763	1.54389	1.39245	1.36922
AT1G11110	0	0	0	0	0	0
AT1G11112	0	0	0	0	0	0
AT1G11120	7.56077	6.22423	5.88795	4.172	3.98403	5.62503
AT1G11125	0.580153	0.715977	0.645378	1.47904	1.15764	1.1001
AT1G11130	1.83033	2.28188	2.39698	1.5154	1.39168	2.46
AT1G11145	0	0	0	0	0	0.294851
AT1G11150	0.293754	0.099925	0.308834	0.195353	0.287	0.160759
AT1G11160	11.584	10.136	6.87293	10.7775	10.0021	8.49994
AT1G11170	2.41941	1.94054	2.15584	2.98364	3.77678	3.40269
AT1G11175	3.08312	3.17985	4.88244	4.58093	3.86353	3.92203
AT1G11180	0.899132	1.82041	1.75422	1.10145	1.97627	1.37796
AT1G11185	1.16051	1.78099	1.75336	1.12365	2.57906	1.43924
AT1G11190	8.94106	8.09166	8.79217	8.65222	8.15623	6.96942
AT1G11200	17.5197	15.9241	15.2723	17.2144	17.4789	17.869
AT1G11210	0.902297	1.67683	1.70938	1.58323	2.02828	2.17157
AT1G11220	1.53309	1.11674	1.64791	1.05659	1.23186	1.24252
AT1G11230	0	0	0	0	0	0
AT1G11240	22.7913	22.2437	25.573	19.0384	19.1974	19.4794
AT1G11250	0.245446	0.87455	1.21733	0.681308	0.307597	0.392167
AT1G11260	199.473	266.121	311.624	299.783	300.913	263.798
AT1G11265	0	0	0	0	0	0
AT1G11270	1.71542	2.6512	2.78709	2.52172	2.95194	2.43776
AT1G11280	6.26177	7.36886	5.38318	5.54579	6.02524	6.01604
AT1G11290	0.480789	0.356196	0.464063	0.373749	0.24964	0.438708
AT1G11300	0.0195138	0.0830657	0.072927	0.0963063	0.218562	0.032311
AT1G11310	71.0752	83.8042	88.5358	85.4376	88.2488	80.9926
AT1G11320	1.89032	1.3189	1.91095	1.96464	1.93977	1.93386
AT1G11330	0.156688	0.164465	0.214974	0.0321378	0.134562	0.0641684
AT1G11340	0	0	0.0325408	0.0288042	0	0
AT1G11350	0.920286	0.902335	0.9353	0.82915	0.735334	0.613715
AT1G11360	15.7602	16.599	18.5176	16.8408	17.8887	17.6347
AT1G11362	0	0	0	0.247453	0.784352	0.265313
AT1G11370	0	0	0	0	0	0
AT1G11380	17.4433	29.5187	31.8867	30.7228	25.6703	19.2333
AT1G11390	20.621	15.2646	14.8114	16.5147	17.0364	14.2461
AT1G11400	18.689	18.7075	17.2567	20.0778	15.7625	17.6812
AT1G11410	0.314873	0.184326	0.0642545	0.142167	0.0594881	0
AT1G11420	1.11476	1.48506	1.20076	1.61359	1.61297	1.81418
AT1G11430	20.6216	21.5989	20.493	24.183	19.627	23.4351
AT1G11440	5.9857	5.82244	4.62765	4.69486	6.34727	4.54061
AT1G11450	3.77242	3.91276	1.95162	1.34884	2.90943	2.83796
AT1G11460	0	0	0	0	0.109461	0.105184
AT1G11470	0	0	0	0	0	0
AT1G11475	20.5749	21.7499	27.0069	22.6958	23.2625	26.2473
AT1G11480	35.5304	35.4571	36.9342	35.5488	37.8884	36.2209
AT1G11482	1.34095	1.64099	1.30865	0.999803	1.04278	1.58519
AT1G11490	5.69911	5.03625	5.1841	4.21599	5.36481	3.96803
AT1G11500	0	0	0.410581	0.35401	0.373626	0.38439
AT1G11510	0	0	0	0	0	0
AT1G11520	0	0	0.264532	0	0	0
AT1G11530	4.18055	3.05636	3.80835	1.20535	1.52189	4.26483
AT1G11540	21.3003	21.5723	23.2315	16.2945	17.6133	15.2105
AT1G11545	246.395	152.979	126.626	170.716	169.47	148.339
AT1G11550	0	0	0	0	0	0
AT1G11560	0.232534	0	0	0.17894	0	0
AT1G11570	0.422481	0	0	0.607863	0.632154	0
AT1G11572	0	0.385275	0	0	0	0
AT1G11580	117.943	120.857	142.224	162.787	171.783	185.692
AT1G11590	0	0	0	0	0	0
AT1G11592	29.0294	33.3334	32.7359	37.3888	38.5772	47.6359
AT1G11593	0	0	0	0	0	0
AT1G11595	0	0	0	0	0	0
AT1G11600	0	0	0	0	0.0489815	0
AT1G11608	0	0	0	0	0	0
AT1G11610	0	0	0	0	0	0
AT1G11620	0	0	0	0.249887	0	0
AT1G11630	2.94389	2.41938	2.14208	2.18668	2.64863	2.99073
AT1G11640	0	0	0	0	0	0
AT1G11650	120.74	139.318	146.833	138.692	140.744	144.608
AT1G11655	20.0251	16.1455	19.1356	18.0208	18.0782	16.9693
AT1G11660	42.4826	40.0737	38.5229	43.9217	41.7356	35.7098
AT1G11670	123.514	113.052	135.024	165.236	155.961	115.148
AT1G11680	137.624	129.56	135.183	129.214	137.71	144.127
AT1G11684	0	0	2.04667	0	0	1.76121
AT1G11690	0.85508	0.349872	0.0724496	0.262384	0.414123	0.171617
AT1G11700	1.8717	1.90927	2.38402	2.28633	2.66045	1.41234
AT1G11710	0.718932	0.561619	0.617074	0.550627	0.450405	0.608524
AT1G11720	1.3045	0.802274	1.09521	1.34082	1.30937	1.09853
AT1G11730	0.212873	0.104606	0.0925263	0	0.258458	0.249762
AT1G11735	0	0	0	0	0	0
AT1G11740	4.06172	3.2349	4.53639	4.39523	5.33749	5.02498
AT1G11750	13.9932	16.2412	14.1849	16.7902	16.0123	18.3758
AT1G11755	2.7369	2.63969	3.14787	1.9902	3.28721	3.71053
AT1G11760	4.74961	5.10721	4.38704	3.69338	4.74289	6.73085
AT1G11765	0	0	0	0	0	0
AT1G11770	0	0	0	0.0533424	0	0
AT1G11780	6.59019	6.44428	5.97582	5.72761	5.82169	6.89961
AT1G11785	0	0	0	0	0	0
AT1G11790	19.4542	17.2956	14.5713	15.251	13.9783	16.5504
AT1G11800	4.22603	4.36416	4.24911	2.56583	3.36294	3.56906
AT1G11803	0	0	0	0	0	0
AT1G11806	0	0	0	0	0	0
AT1G11810	0	0	0	0	0	0.0808699
AT1G11820	6.44529	5.67958	6.23969	5.35671	7.16319	6.73034
AT1G11840	167.97	174.917	181.267	163.826	180.765	165.179
AT1G11850	0	0	0	0	0	0
AT1G11860	81.9915	86.2333	90.3351	82.7733	89.1998	91.9883
AT1G11870	8.3515	8.09893	8.47547	9.3167	8.59347	8.77371
AT1G11880	4.25061	3.09207	4.39153	3.64351	3.10828	3.92343
AT1G11890	73.5627	61.4411	69.0856	62.3983	59.225	63.8726
AT1G11900	0.928226	0.545819	1.26065	1.25756	1.54142	1.23455
AT1G11905	17.5773	19.4298	18.2864	18.485	19.3997	17.6961
AT1G11910	322.457	393.208	392.847	372.642	410.602	407.981
AT1G11915	0	0.272506	0.121189	0	0.334064	0.108188
AT1G11920	7.31785	7.63379	4.74185	6.69013	4.21259	3.63939
AT1G11925	0	0	0.141585	0	0	0
AT1G11930	14.0782	12.2174	13.344	14.5037	15.731	15.162
AT1G11940	4.79992	5.57949	5.56145	6.71451	7.22935	6.31179
AT1G11950	0.924073	0.787993	1.08886	0.903412	1.22638	1.10276
AT1G11960	2.78962	2.95375	3.02168	2.38541	3.24294	2.90142
AT1G11970	0	0	0	0	0	0
AT1G11980	0	0	0	0	0	0
AT1G11990	0.0688533	0	0	0	0	0
AT1G12000	183.644	177.165	187.156	185.212	185.776	182.342
AT1G12010	0.742364	1.49195	1.89527	1.86292	1.82339	2.37223
AT1G12013	0	0	0	0	0	0
AT1G12015	0	0	0	0	0	0
AT1G12020	2.24666	2.95545	2.28929	1.08105	1.74777	1.67387
AT1G12030	0.0759761	0.0837403	0.0710194	0	0	0
AT1G12040	395.307	378.596	344.14	415.472	297.74	311.92
AT1G12050	20.3081	18.4258	16.3073	18.48	20.8249	21.5364
AT1G12060	2.0925	1.27349	2.54301	1.22214	1.91537	1.92711
AT1G12064	0.725452	0	0.798108	0	0.712211	0
AT1G12070	0.150972	0.307334	0.13335	0	0.247355	0.221781
AT1G12080	129.011	121.201	146.962	141.205	165.694	111.176
AT1G12090	1299.43	1391.06	1598.91	1784.26	1984.08	2429.93
AT1G12100	2.76367	1.46177	2.82655	3.64393	2.57756	0
AT1G12110	112.323	113.795	94.6795	95.8749	105.408	98.2902
AT1G12120	26.9819	23.4896	23.0679	26.1951	25.71	26.4316
AT1G12130	0	0	0.0851538	0	0	0
AT1G12140	22.8728	26.1769	25.0509	24.5628	25.9657	21.8333
AT1G12150	21.8936	20.9021	17.2275	23.2256	22.3897	15.6322
AT1G12160	8.74376	10.7663	11.7113	9.7215	11.3782	14.0993
AT1G12170	0	0	0	0	0	0
AT1G12180	0	0	0	0	0	0
AT1G12190	0	0	0	0	0	0
AT1G12200	1.02102	1.70183	1.18729	0.865058	1.2895	1.17346
AT1G12210	0.407584	0.448334	0.301694	0.36594	0.334599	0.338433
AT1G12211	0	0	0	0	0	0
AT1G12220	0.822139	0.731287	0.743921	0.677897	0.616151	0.578591
AT1G12230	102.542	98.2149	103.335	101.463	106.958	126.872
AT1G12240	158.179	126.827	112.459	143.946	134.579	121.161
AT1G12244	0.784783	1.07086	1.4119	0.509353	0.858266	0.620218
AT1G12250	0.752602	1.97958	1.9477	1.67858	1.48068	1.84117
AT1G12260	0.395596	0.98343	1.42311	1.55924	1.38567	0.302854
AT1G12270	23.9628	21.1271	24.365	20.5566	21.2059	24.385
AT1G12280	0.760528	0.673246	0.695578	0.673054	0.710288	0.705183
AT1G12290	0.796191	0.721689	0.65976	0.641783	0.730642	0.487923
AT1G12294	0	0	0	0	0	0
AT1G12300	0.87264	0.409695	0.709698	0.548623	0.465858	0.442049
AT1G12310	197.75	184.717	196.653	177.541	190.073	180.252
AT1G12320	1.84847	1.72229	2.29464	2.09289	1.55186	1.50012
AT1G12330	0.246358	0.640382	1.07332	0.360553	0.898362	0.659612
AT1G12340	0	0	0	0	0	0
AT1G12350	9.30237	9.86243	8.79992	9.45717	10.878	10.4418
AT1G12360	55.1606	55.6718	62.0963	65.4349	63.5788	62.6668
AT1G12370	7.90333	5.66466	3.70379	3.44454	3.0127	3.86119
AT1G12380	0.785075	0.852082	0.607977	0.662385	1.12797	0.575989
AT1G12390	21.6783	20.1746	21.8355	22.0157	21.5265	19.4494
AT1G12400	22.9259	20.1481	25.8327	19.5185	18.9543	18.3728
AT1G12410	26.5424	25.7719	26.8556	24.4858	26.2756	28.8319
AT1G12411	0	0	0	0	0	0
AT1G12420	6.6527	4.60573	5.38992	4.02786	4.44768	4.74899
AT1G12423	0	0	0	0	0	0
AT1G12430	1.79133	1.6616	1.62608	1.42152	1.31744	1.55154
AT1G12440	38.1742	49.6978	47.3916	47.806	50.3384	52.0646
AT1G12450	19.4487	20.0786	19.8372	22.4726	19.7626	17.057
AT1G12451	0	0	0	0	0	0
AT1G12460	3.37891	1.57696	2.08813	3.07564	2.90813	2.19546
AT1G12470	21.9388	20.1246	18.9647	24.1888	21.3648	18.4485
AT1G12480	0.220168	0.303313	0	0.236829	0.186075	0
AT1G12490	0	0	0	0	0	0
AT1G12500	37.634	31.0586	24.716	31.6385	25.9044	28.3158
AT1G12510	0	0	0	0	0	0
AT1G12520	32.4124	39.7937	39.2758	34.3775	34.2015	41.0116
AT1G12530	25.7851	24.4955	22.7458	25.9169	21.3398	23.0692
AT1G12540	0.157312	0	0.129032	0	0	0.234539
AT1G12550	11.5265	9.04536	10.8287	12.9327	12.253	9.27175
AT1G12560	427.452	479.421	427.034	522.746	466.626	394.659
AT1G12570	0	0	0	0.0495675	0	0
AT1G12580	31.6174	32.8429	30.002	31.1197	33.6218	30.9455
AT1G12590	0	0	0	0	0	0
AT1G12600	3.05315	2.73373	1.59503	1.5066	1.78839	2.03456
AT1G12610	0	0.0871636	0	0	0	0
AT1G12620	1.31987	1.28073	0.992597	1.54841	1.7366	1.36009
AT1G12630	0.266984	0.143466	0	0.214561	0.112838	0.0938933
AT1G12640	52.5597	49.8703	51.2989	54.9893	53.4936	49.773
AT1G12650	22.8687	18.9945	19.7792	14.9851	16.6613	15.1332
AT1G12660	0	0	0	0	0	0
AT1G12663	0	0	0	0	0	0
AT1G12665	0	0	0	0	0	0
AT1G12667	0	0	0	0	0	0
AT1G12669	0	0	0	0	0	0
AT1G12670	0	0	0	0	0	0
AT1G12672	0	0	0	0	0	0
AT1G12680	10.0972	10.415	11.1027	10.449	9.9214	9.9326
AT1G12700	0.307312	0.362957	0.515817	0.277096	0.419539	0.358861
AT1G12710	7.14438	9.66148	15.3485	10.9156	13.8568	11.3316
AT1G12720	0	0	0	0	0	0
AT1G12725	0	0	0	0	0	0
AT1G12730	1.72025	1.63318	3.12832	2.61296	2.67782	2.20009
AT1G12740	58.7258	47.0418	57.0466	55.9972	46.4901	37.2994
AT1G12750	10.4281	10.7482	10.8575	11.1045	10.4141	10.2868
AT1G12760	8.6896	11.0244	9.38313	45.4774	42.1837	38.2797
AT1G12770	2.9228	3.62764	2.6155	2.31402	2.71521	4.00736
AT1G12775	0.603772	0.560002	0.870827	0.938224	0.584693	0.604804
AT1G12780	9.97782	10.7498	13.5555	9.92647	12.2647	13.8139
AT1G12790	0.782634	1.00722	0.503244	0.778095	1.26377	1.76356
AT1G12800	2.82401	2.54159	2.93156	2.62927	2.62622	2.29936
AT1G12805	0.38997	0.396915	0	0	0	0
AT1G12810	38.1805	39.5676	45.1356	49.4782	56.0406	63.6423
AT1G12820	19.2869	18.3741	19.4709	19.2236	19.3457	18.3313
AT1G12830	9.41656	5.72391	8.8138	5.49072	7.15052	6.09833
AT1G12840	276.146	273.395	272.655	294.84	300.931	271.131
AT1G12845	14.012	12.862	13.5452	20.3637	13.5579	23.5228
AT1G12850	40.5346	40.7476	39.621	39.145	42.9665	40.1667
AT1G12855	0	0	0	0	0	0
AT1G12860	0.254436	0.254109	0	0.0671651	0.0700997	0.268576
AT1G12870	0	0	0	0	0	0
AT1G12880	4.62356	5.67882	4.36675	5.71724	4.12588	3.91423
AT1G12890	0	0	0	0.238658	0	0
AT1G12900	1.31029	1.27796	1.68746	0.827191	1.25735	1.42173
AT1G12910	17.7267	21.5167	24.1577	22.9633	24.6052	22.9131
AT1G12920	51.6127	48.2686	46.9733	43.7434	43.7498	45.7892
AT1G12930	3.95076	4.56467	4.69122	4.3233	4.83251	5.30055
AT1G12935	0	0	0	0	0	0
AT1G12938	0	0	0	0	0	0
AT1G12940	0	0	0.203486	0.0444729	0	0
AT1G12950	39.5109	30.7689	28.8636	34.4948	31.6087	22.6036
AT1G12960	0	0	0	0	0	0
AT1G12970	6.32747	7.64115	7.60859	7.07165	8.38668	7.75646
AT1G12980	0	0	0	0	0	0
AT1G12990	22.9289	18.5074	20.5601	23.3193	25.8575	19.6892
AT1G13000	30.0216	25.8225	24.985	24.5905	23.6435	23.6174
AT1G13010	0	0	0	0	0	0
AT1G13020	24.6488	24.5237	19.9262	20.4943	20.6741	15.7128
AT1G13030	2.62304	2.34967	2.3549	2.25766	2.34845	2.54748
AT1G13040	0.877677	1.21582	0.772671	0.777832	0.763224	0.578746
AT1G13050	3.51185	3.71194	2.84761	4.48838	2.49634	3.81931
AT1G13060	119.306	136.955	139.355	126.605	142.042	141.939
AT1G13070	0	0	0	0.0643012	0	0
AT1G13080	11.5735	16.2119	26.9123	14.129	19.1859	20.4865
AT1G13090	2.22003	3.53944	3.33516	3.22079	3.75341	3.57559
AT1G13100	12.1663	18.5709	18.7781	14.1882	13.9547	13.1926
AT1G13110	27.5659	38.275	47.7129	32.8492	30.8889	31.2863
AT1G13120	7.69137	6.13296	5.88536	5.94922	5.98681	5.42246
AT1G13130	0.908714	0.616717	0.714355	0.281508	0.585981	0.740634
AT1G13140	0.384011	0.459564	0.689667	0.270872	0.845535	0.562238
AT1G13145	2.29559	1.81547	2.91074	1.40036	1.1766	1.78293
AT1G13150	0	0.0744686	0.266893	0.175895	0.184094	0.365071
AT1G13160	20.2377	19.3617	16.8926	15.8498	12.7344	14.1329
AT1G13170	15.06	15.5641	14.1212	15.3421	15.0173	15.3407
AT1G13180	11.7644	9.81805	10.3354	12.1992	10.7804	9.77728
AT1G13190	11.8034	10.6043	11.2419	11.6849	11.4985	9.07269
AT1G13195	12.5262	16.8007	10.3583	13.8338	13.413	12.4205
AT1G13200	0.382403	0.569281	0.418827	0.295947	0.463926	0.437893
AT1G13210	41.3178	44.3472	36.2334	48.2512	38.9943	33.7077
AT1G13220	3.11059	3.54547	3.23226	3.07761	3.17655	3.31907
AT1G13230	0.373224	0.36711	0.883308	0.498524	0.301851	0.35904
AT1G13240	0	0	0	0	0	0
AT1G13245	12.6678	14.3148	9.55507	8.9002	5.45762	5.75624
AT1G13250	9.30449	10.1568	8.93069	8.90563	7.99251	6.35221
AT1G13260	21.1761	36.9823	36.4207	24.2879	18.5448	18.9407
AT1G13270	1.78407	2.05902	1.91067	2.13974	1.99067	3.26503
AT1G13280	61.9439	61.0071	57.6952	70.1762	74.2179	88.1692
AT1G13290	0	0	0	0	0	0
AT1G13300	33.0641	32.7277	44.1157	41.525	37.0594	27.9143
AT1G13310	0.617192	1.20815	1.16982	0.315267	0.248487	0.575197
AT1G13320	42.8758	44.3016	45.6897	44.854	47.0046	43.8408
AT1G13330	1.23138	0.662978	0.778989	0.952198	1.44386	1.1056
AT1G13340	0.54052	0.0793441	0.206173	0.787451	0.320271	0.295277
AT1G13350	5.67975	5.04275	5.51036	5.8067	4.96146	3.83002
AT1G13360	15.0979	16.0619	15.9751	15.5647	18.32	19.3481
AT1G13370	0	0.366564	0.673916	0	0.308345	0.32324
AT1G13380	12.5516	9.08783	10.7562	8.15268	12.7372	13.3764
AT1G13390	16.6863	12.3172	13.3644	10.4638	15.2507	13.2165
AT1G13400	0	0	0	0	0	0
AT1G13410	0.794217	0.664537	0.95928	0.46407	0.711066	1.06336
AT1G13420	97.0592	82.3668	76.2415	88.909	76.6576	60.1921
AT1G13430	9.19204	9.36385	7.59075	10.421	9.03313	7.9933
AT1G13440	794.503	909.626	922.576	870.318	933.364	916.624
AT1G13448	0.27662	0	0.238342	0.643299	0.446618	0.832811
AT1G13450	13.267	15.1374	16.0195	16.2634	18.1425	16.7018
AT1G13460	19.3808	13.734	15.7482	16.0643	15.7533	15.3981
AT1G13470	0	0	0	0	0	0
AT1G13480	8.51489	11.8682	4.01103	1.39155	1.74598	1.18878
AT1G13485	0	0	0	0	0	0
AT1G13490	0	0	0	0	0	0
AT1G13500	1.72616	1.07506	0.844258	1.26576	1.32998	0.788909
AT1G13510	6.21142	7.20267	6.41208	5.53324	5.26265	4.3417
AT1G13520	0.41366	0.255927	0.441439	0.327332	0.34275	0.43824
AT1G13530	11.2183	10.8633	10.4146	7.72964	7.38572	7.6441
AT1G13540	3.08115	3.73188	3.85715	1.78815	2.3331	1.73613
AT1G13550	2.50671	4.12061	1.89962	1.45168	1.58135	1.4602
AT1G13560	42.5761	40.9502	39.1149	37.5065	38.9676	45.2597
AT1G13570	9.07705	12.4978	9.71419	11.8007	13.9167	11.399
AT1G13580	28.9683	31.0078	25.2047	28.9195	27.8957	24.7683
AT1G13590	118.585	103.776	110.12	84.7267	77.9802	73.8821
AT1G13600	7.88707	6.66557	11.3115	7.25196	7.23319	8.90724
AT1G13605	0	0	0	0	0	0
AT1G13607	0	0	0	0	0	0
AT1G13608	0	0	0	0	0	0
AT1G13609	0	0	0	0	1.1784	0
AT1G13610	0.900948	0.703331	0.262459	0.0775273	0.243731	0.396392
AT1G13620	0.222004	0.434733	0.187676	0.168718	0.353877	0.489689
AT1G13630	0.209855	0.183257	0.257591	0.195524	0.204937	0.141912
AT1G13635	0.82024	0.203287	0.69592	0.615751	0.498554	0.514366
AT1G13640	12.1236	12.7847	14.9964	13.6419	13.7383	12.2814
AT1G13650	0	0	0	0	0	0
AT1G13660	0	0	0	0	0	0
AT1G13670	18.4165	17.4321	15.1654	14.4995	19.6095	17.3132
AT1G13680	0	0	0.221648	0	0	0
AT1G13690	8.30394	11.573	10.265	8.4812	10.252	11.3
AT1G13700	2.37783	4.28025	5.27223	2.93063	2.33176	3.27728
AT1G13710	0	0.0750464	0	0	0	0
AT1G13720	0	0	0	0	0	0
AT1G13730	40.5405	34.258	34.7238	29.2611	30.9736	36.079
AT1G13740	1.4355	0.968662	1.03031	1.0581	1.37831	1.00928
AT1G13750	15.4882	17.1874	16.1745	17.4452	19.5034	17.5854
AT1G13755	0	0	0	0	0	0
AT1G13760	0	0	0	0	0	0
AT1G13770	4.54144	3.70354	5.413	4.01863	5.12886	5.95592
AT1G13780	2.35123	1.7413	1.87348	2.05718	2.30717	2.49153
AT1G13790	0.0328708	0.0332224	0.0574165	0.05062	0.0266183	0.0720354
AT1G13800	0.248549	0.217709	0.249281	0.414276	0.37975	0.276024
AT1G13810	2.37849	2.88119	2.66477	2.39317	1.67566	2.12446
AT1G13820	0.65762	0.798994	1.23487	1.47143	1.13563	1.14067
AT1G13830	51.3851	51.3059	54.771	53.1545	62.7535	54.5868
AT1G13840	0	0	0	0	0	0
AT1G13850	0	0	0	0	0	0
AT1G13860	5.87478	4.6961	5.11552	5.01514	4.65859	4.53495
AT1G13870	11.3109	8.80424	11.2924	7.899	10.553	8.79041
AT1G13880	14.8455	16.7178	14.716	14.7788	16.2457	14.1062
AT1G13890	0	0	0	0	0	0
AT1G13900	24.509	21.868	18.3402	22.4382	22.5642	22.3047
AT1G13910	1.27866	0.873091	0.675953	0.757497	0.974621	1.40297
AT1G13920	0.253203	0	0.230359	0.202734	0.212621	0
AT1G13930	583.113	790.762	629.736	476.922	556.954	639.386
AT1G13940	5.24221	5.01282	5.65157	5.11074	4.76903	4.1297
AT1G13950	81.1652	82.7571	80.1901	85.7679	91.7069	85.9323
AT1G13960	27.7933	31.0402	29.8602	30.7217	33.0059	28.5658
AT1G13970	17.3723	16.1084	15.5636	20.0301	19.5929	16.7113
AT1G13980	15.7399	15.6864	17.3055	18.2787	17.7975	17.5929
AT1G13990	6.94587	10.4308	13.3011	8.73001	9.7269	10.5909
AT1G14000	55.9619	66.2034	69.7927	66.0348	70.8068	69.8108
AT1G14010	113.969	105.099	121.148	123.508	112.619	117.804
AT1G14020	21.3853	20.0393	17.2503	21.3075	20.6687	16.9304
AT1G14030	0.403082	0.425288	0.312875	0.441691	0.345149	1.03779
AT1G14040	10.6886	12.7153	11.0606	10.3836	9.50257	9.27825
AT1G14048	0	0	0	0	0	0
AT1G14060	17.6485	16.9466	16.587	11.4588	12.7281	12.2177
AT1G14070	9.18443	12.9787	10.1668	10.7176	13.3201	12.1895
AT1G14071	0	0	0	0	0	0
AT1G14080	55.7483	54.2602	43.9418	37.3165	43.0288	45.0124
AT1G14090	0.51296	0.685494	0.456386	0.549798	0.52851	0.474964
AT1G14100	0	0	0	0	0	0
AT1G14110	0	0	0	0	0	0
AT1G14120	1.52258	2.36806	3.03874	0.510754	0.915614	1.01206
AT1G14130	3.05511	2.72651	3.17815	2.76567	3.38947	3.56584
AT1G14140	6.41868	7.7961	6.86155	7.0317	7.15469	6.80663
AT1G14150	0	0	0	0.137117	0	0.275593
AT1G14160	10.8431	11.1269	16.3239	6.95671	8.4994	12.0966
AT1G14170	124.817	110.206	110.786	123.147	127.06	104.149
AT1G14180	2.44634	3.24874	2.69375	3.42257	3.33801	2.68833
AT1G14182	0	2.185	2.8514	2.62466	0.897413	0.847157
AT1G14185	6.91749	11.6022	11.9853	10.1661	8.93245	6.98574
AT1G14190	1.35625	1.31361	1.2293	1.2019	0.563779	0.867739
AT1G14200	5.90148	5.02856	6.18907	5.51592	6.78877	4.54313
AT1G14205	1.15615	1.14054	1.27617	1.55764	1.8596	1.79263
AT1G14210	111.27	114.645	122.217	119.17	127.561	131.518
AT1G14220	199.628	162.402	137.592	140.948	154.278	149.596
AT1G14225	0	0	0	0	0	0
AT1G14230	21.1975	23.4616	20.6928	21.9861	22.6504	20.2709
AT1G14240	33.5352	33.9511	35.4712	34.1896	34.547	29.6878
AT1G14250	0	0	0	0	0	0
AT1G14260	0.759587	1.22401	1.38097	0.292703	0.605672	0.51061
AT1G14270	1.79229	1.93366	2.27416	0.942686	1.29052	1.52468
AT1G14280	7.49253	7.05009	7.53895	11.1689	8.47002	7.90207
AT1G14290	105.72	78.5329	78.0179	90.8424	101.475	83.6578
AT1G14300	8.38536	8.41183	9.60662	6.99707	8.82212	8.89485
AT1G14310	10.1988	9.70794	9.33802	10.3064	11.9223	11.9999
AT1G14315	0	0	0	0	0	0
AT1G14320	697.026	717.046	773.912	624.232	716.75	724.642
AT1G14330	15.7722	12.8869	14.5219	15.7452	16.0706	13.4139
AT1G14340	3.9609	3.7371	6.94559	4.76643	3.82115	6.3911
AT1G14345	6.1015	3.34203	3.27977	3.20279	3.8911	2.97216
AT1G14350	2.14093	2.61075	2.29697	1.44915	2.11865	2.31939
AT1G14360	29.1228	28.4206	33.1969	51.3805	47.0762	37.3142
AT1G14370	7.90606	10.3513	8.91407	11.4637	12.0085	8.31632
AT1G14380	14.5471	17.061	17.7452	19.5725	21.4792	21.7996
AT1G14390	14.0664	11.5513	12.1999	14.541	13.7991	13.9984
AT1G14400	220.381	229.769	251.749	247.494	256.478	263.635
AT1G14410	4.9434	4.68575	2.8918	3.07365	3.22091	3.98088
AT1G14420	0	0	0	0	0	0
AT1G14430	0.915904	0.300808	0.273058	0.592648	0.308684	0.89957
AT1G14440	0	0	0	0	0	0
AT1G14450	249.179	258.681	299.184	249.91	204.642	308.339
AT1G14455	0	0	0	1.3085	0	0
AT1G14460	5.04685	4.63258	3.96897	4.94525	4.79246	4.23942
AT1G14470	0.318923	0.198344	0.170552	0.150851	0.318461	0.151105
AT1G14480	0.484856	0.424643	1.34569	0.524045	0.601343	0.618922
AT1G14490	0	0.203228	0.348909	0	0.159347	0.146327
AT1G14500	2.14571	1.73432	1.54394	1.56889	1.82539	1.62617
AT1G14510	30.0661	29.0942	31.7914	28.3362	27.431	32.1195
AT1G14518	0	0	0	0	0	0
AT1G14520	0.273824	0.357772	0.154942	0.136405	0.144762	0
AT1G14530	10.8091	11.3085	12.9723	13.8922	12.9541	11.3306
AT1G14540	51.5665	94.2742	101.259	83.9674	81.9407	67.6362
AT1G14549	0	0	0	0	0	0
AT1G14550	11.4147	29.4321	30.6325	23.2241	20.5535	18.3077
AT1G14560	16.3043	13.5968	13.0609	13.6244	14.3662	13.9855
AT1G14570	52.9045	49.9588	52.8325	54.0362	59.9538	54.0853
AT1G14580	11.1282	10.2558	12.5193	12.8619	10.8243	12.8117
AT1G14590	1.1517	1.62682	1.91069	1.07965	1.40366	1.6937
AT1G14600	1.97104	2.2619	1.42655	2.05645	2.39759	2.65609
AT1G14610	26.26	28.1001	28.8365	24.078	24.6196	27.6267
AT1G14620	33.4491	34.6222	37.9989	30.6723	32.9737	44.496
AT1G14630	0.17388	0	0	0	0	0.137983
AT1G14640	0.0928327	0.142254	0.0831592	0.218575	0.0765881	0.141109
AT1G14642	0	0	0	0	0	0
AT1G14650	16.1619	17.4951	17.774	16.152	16.9359	16.862
AT1G14660	1.54684	1.36671	1.60776	1.61951	1.80467	1.84034
AT1G14670	262.368	244.825	225.168	234.206	216.29	211.555
AT1G14680	0.120995	0.231972	0.303155	0.0890119	0.659908	0.354859
AT1G14685	29.7843	29.7971	31.4358	32.1078	31.4319	30.9123
AT1G14686	0	0	0.134654	0	0	0
AT1G14687	0	0	0	0	0	0
AT1G14688	0	0	0	0	0	0
AT1G14690	12.1391	15.9247	14.1198	14.717	14.7908	12.4072
AT1G14700	0.762696	0.333952	0.885466	0.697059	1.89364	1.06306
AT1G14710	33.63	36.6597	32.2275	32.7347	30.0435	29.8344
AT1G14720	7.23457	8.13898	8.841	7.55341	8.60691	8.84401
AT1G14730	5.99675	5.79938	4.10326	2.24721	2.72603	4.83869
AT1G14740	28.8721	29.9027	28.096	29.0868	31.1188	25.3045
AT1G14750	2.4598	1.01837	1.0217	1.53998	1.57527	0.897778
AT1G14755	0	0	0	0	0	0
AT1G14760	0	0	0	0	0	0
AT1G14770	1.34364	1.19805	1.59991	1.26474	1.52513	1.06296
AT1G14780	18.6601	19.1468	13.8715	21.0095	17.9592	14.0565
AT1G14790	0.244781	0.189121	0.0827509	0.121667	0.229524	0.222534
AT1G14800	0	0	0	0	0	0
AT1G14810	50.0219	45.726	51.0115	41.089	46.6271	54.3393
AT1G14820	8.85105	9.37137	8.1677	6.08874	9.25488	8.37624
AT1G14830	125.67	113.168	101.492	113.596	107.624	102.821
AT1G14840	1.90886	1.81748	2.07286	0.948997	1.81152	1.49527
AT1G14850	6.39402	7.7324	8.21041	8.53945	8.12669	8.53842
AT1G14860	53.9479	74.0488	68.2261	64.9024	55.093	53.7443
AT1G14870	176.981	225.411	256.126	232.322	236.286	228.872
AT1G14880	0	0	0	0	0	0.181351
AT1G14890	1.70555	1.6815	1.94603	2.15556	2.56508	1.85715
AT1G14900	41.6645	52.3722	50.0939	48.9779	54.4837	54.0145
AT1G14910	11.8413	11.2554	12.7913	13.5577	12.9255	14.3412
AT1G14920	9.23864	10.5714	10.994	9.49277	9.47968	11.526
AT1G14930	0	0	0	0	0	0
AT1G14940	0	0	0	0	0	0
AT1G14950	0	0	0	0	0	0
AT1G14960	79.0456	75.4912	82.1828	74.7244	69.8745	56.5687
AT1G14970	4.64026	4.04477	3.95654	4.96246	5.34732	4.6232
AT1G14980	161.678	169.927	178.413	131.69	155.878	165.897
AT1G14990	11.2972	10.779	11.4096	10.0818	10.2136	12.4686
AT1G15000	2.15246	3.36703	3.03471	2.89342	1.92987	3.39228
AT1G15002	0.491318	0	0	0	1.12786	1.13033
AT1G15010	0	0.996309	2.36701	1.32535	1.37263	0.250973
AT1G15015	0	0	0	0	0	0
AT1G15020	18.8608	19.7888	20.3583	21.4231	20.824	22.5583
AT1G15030	10.2439	13.691	13.2476	8.56767	9.38393	12.0311
AT1G15040	40.4864	149.705	217.098	125.769	70.8736	70.5076
AT1G15045	0	0	0	0	0	0
AT1G15050	0	0	0.269446	0.468847	0	0.230385
AT1G15060	7.86195	10.8234	11.7901	12.9454	12.0666	11.9606
AT1G15080	0.68987	0.565915	0.385067	0.673629	1.16703	0.360552
AT1G15090	0	0	0	0	0	0
AT1G15100	98.2748	114.566	122.494	100.826	118.918	80.8641
AT1G15110	52.4525	44.763	45.8262	51.9813	51.5233	41.547
AT1G15120	447.913	455.337	448.171	481.851	494.501	558.718
AT1G15125	0.430817	0.310264	0.273889	0.243295	0.126555	0.234538
AT1G15130	47.8326	56.5099	58.4304	59.4791	60.2051	51.5866
AT1G15140	29.5725	27.035	22.9987	21.4871	23.1557	21.8197
AT1G15150	0	0	0	0	0	0.0962506
AT1G15160	1.81767	1.85932	1.82915	0.792632	1.77016	1.46989
AT1G15165	1.12206	0.900282	0.938705	0.473209	0.853123	1.18094
AT1G15170	8.45932	11.8897	9.32754	7.42343	10.2091	10.9456
AT1G15175	0.401861	0.623677	1.44607	0.962042	1.51333	1.12084
AT1G15180	9.46412	8.21748	11.4371	12.9087	17.0975	16.4555
AT1G15190	1.1431	2.40747	1.57261	0.690585	2.00222	2.14774
AT1G15200	11.3842	10.859	11.7704	10.4752	10.491	9.88655
AT1G15210	200.668	184.962	155.203	209.922	189.039	170.109
AT1G15215	3.04878	1.77457	3.07824	4.11149	3.10619	3.32298
AT1G15220	2.82885	3.80314	3.3862	2.67748	3.62392	5.3397
AT1G15230	8.23489	6.5795	9.64939	7.28023	8.09828	9.63788
AT1G15240	9.72963	8.75657	10.1394	10.2153	9.86971	9.96857
AT1G15250	19.7505	15.8125	24.959	15.0742	14.332	17.5023
AT1G15260	0	0.458317	0	0.374385	0	0
AT1G15270	240.786	200.33	228.715	223.201	233.913	276.511
AT1G15280	11.1064	11.5466	12.3117	10.5423	11.4473	9.30815
AT1G15290	3.83538	2.90794	3.40022	2.90262	2.76135	2.85396
AT1G15300	0.846324	0.374876	0.518452	0.615798	0.808489	0.744113
AT1G15310	1.60993	2.06538	1.98162	2.23572	1.86913	1.89174
AT1G15320	0	0.223226	0.299934	0.086031	0.0909936	0.0868254
AT1G15330	0.312066	3.11819	5.81248	1.70125	2.98248	2.45978
AT1G15340	12.3225	15.1227	16.2018	15.0678	16.1687	12.9377
AT1G15350	121.751	114.156	116.451	130.022	128.465	114.3
AT1G15360	0	0	0	0	0	0
AT1G15370	64.3442	64.1475	65.3747	64.6092	60.3464	55.2955
AT1G15380	6.143	9.67489	17.6391	10.2882	9.46744	16.385
AT1G15385	15.9683	12.5819	6.88947	14.8962	11.1275	11.9778
AT1G15390	7.3992	5.77008	6.72771	4.79663	6.74344	9.07103
AT1G15400	123.868	118.94	134.961	124.141	119.839	117.884
AT1G15405	3.24948	1.01379	0	0.776254	2.38745	3.16498
AT1G15410	7.19144	7.94846	6.51343	8.30291	7.65335	6.49523
AT1G15415	1.49233	0.506341	1.06552	1.151	2.20677	1.42261
AT1G15420	22.6503	17.2214	17.1362	15.1284	17.5798	16.5911
AT1G15430	7.8882	10.6054	8.62014	9.8416	8.45135	6.6782
AT1G15440	11.3432	11.7533	12.5775	8.67524	9.39646	9.73276
AT1G15450	0	0	0	0	0	0
AT1G15460	6.00241	5.00284	4.56047	4.86296	6.23021	5.90354
AT1G15470	31.4124	28.4657	30.7276	31.4085	30.6924	26.6488
AT1G15480	4.29628	5.88393	5.30974	3.23463	4.8133	5.32164
AT1G15490	13.3298	13.4839	12.083	14.7354	12.9491	11.3222
AT1G15500	60.3312	57.8999	57.509	50.2602	56.6673	56.0614
AT1G15510	0.657721	0.722611	0.454058	0.430116	0.420572	0.454098
AT1G15520	0.190594	0.402396	0.0770977	0.338542	1.34685	0.298585
AT1G15530	10.3858	9.9324	8.42089	10.476	9.65866	6.92146
AT1G15540	0.146768	0	0.135866	0	0	0.121179
AT1G15550	11.5244	10.8628	14.3023	17.5164	17.5918	18.6004
AT1G15560	0.525095	0.265399	0	0.138093	0.0716523	0.218672
AT1G15570	6.9309	6.69944	6.61703	6.46277	7.66897	8.50161
AT1G15580	0.612824	0.402578	0.173968	0.155337	0.323878	0.155299
AT1G15590	0	0	0	0.0933748	0	0
AT1G15600	0	0	0	0	0	0
AT1G15610	0	0	0	0	0	0
AT1G15620	0	0.384462	0.170915	0	0.159831	0.318304
AT1G15630	3.49873	3.28258	2.80275	2.76878	3.2159	2.07639
AT1G15640	13.2578	11.7975	13.3184	11.3107	11.8762	11.1913
AT1G15650	0	0	0	0	0	0
AT1G15660	5.87646	5.13699	7.38591	5.39935	5.22651	5.9342
AT1G15670	28.9039	35.6675	43.7981	31.0721	33.9635	38.591
AT1G15680	0	0	0	0	0	0
AT1G15690	292.411	292.313	317.171	307.336	295.246	290.948
AT1G15700	4.38433	5.44741	5.25513	5.00657	6.25447	4.30308
AT1G15710	22.4743	20.4365	18.6459	17.3941	19.6983	18.9234
AT1G15720	1.46951	2.20372	1.88977	1.67237	1.30911	1.55643
AT1G15730	1.20754	1.18357	2.07862	1.44005	1.59047	1.83118
AT1G15740	9.13302	11.8549	20.5683	12.3542	18.6763	21.5126
AT1G15750	39.6035	40.3517	42.3193	43.3965	44.0837	42.8653
AT1G15757	0	0	0	0	0	0
AT1G15760	3.10036	4.11961	0.968091	1.26107	1.11012	2.24987
AT1G15770	0	0.174883	0	0	0	0
AT1G15772	0.160299	0.155599	0.135485	0	0	0
AT1G15780	14.5118	16.7022	16.1941	17.8933	16.4041	17.4441
AT1G15790	1.42461	1.26465	0.358469	0.674769	0.324332	1.01452
AT1G15800	4.2435	5.27155	5.31648	4.04243	4.53843	5.36444
AT1G15810	27.3562	28.1829	25.5868	22.9915	28.3008	27.7797
AT1G15820	22.2971	26.2765	24.8452	22.087	27.0915	25.4504
AT1G15825	0	0	3.88897	0	0	0
AT1G15830	0.0213975	0.0532763	0.0665506	0.0191745	0.0200207	0
AT1G15840	0	0	0	0	0	0
AT1G15850	0	0	0	0	0	0
AT1G15860	31.5846	34.2601	33.4986	34.972	34.3927	34.9931
AT1G15870	2.84994	2.53503	2.59268	0.915283	2.02504	2.10717
AT1G15880	41.8385	52.5531	58.7782	46.711	53.6423	49.7556
AT1G15885	0.30961	1.21066	0.52234	0.23721	0.496309	1.38333
AT1G15890	1.00294	0.857543	1.29358	0.978993	1.06022	0.779982
AT1G15900	3.65764	1.29862	1.1798	3.05994	4.35007	3.30971
AT1G15910	3.22612	3.09291	3.10567	2.68092	3.24333	3.10206
AT1G15920	16.2211	17.6423	20.4681	15.9865	18.9355	21.2354
AT1G15930	459.155	487.533	540.101	395.163	465.917	530.515
AT1G15940	3.25952	3.96255	3.99273	3.61013	3.58336	3.1587
AT1G15950	48.0367	55.4447	54.7445	50.0802	53.5799	53.707
AT1G15960	19.188	21.5018	18.5204	19.5432	21.4351	18.8073
AT1G15970	16.0665	15.1135	12.5298	14.9916	13.3757	13.522
AT1G15980	0.224123	0	0.268944	0.294771	0.184379	0.240887
AT1G15990	0	0	0	0	0	0
AT1G16000	88.1897	76.8831	87.8818	80.2176	77.223	71.8043
AT1G16010	18.6319	17.0641	19.336	17.3557	21.6916	18.6852
AT1G16020	13.6832	11.4626	11.2717	12.2978	12.7574	11.7338
AT1G16022	0	1.48755	1.31331	0.779267	0.406727	0.752514
AT1G16025	0	0	0	0.726929	0.759453	0
AT1G16030	1.12999	1.97192	1.09787	0.900156	1.38852	1.54069
AT1G16040	10.1567	9.3417	13.0746	10.8411	12.147	12.2926
AT1G16060	6.71225	6.3358	4.84422	5.44099	7.55709	7.08
AT1G16070	0.276216	0.422438	0.182426	0	0.170616	0.212757
AT1G16080	3.0012	3.5835	4.1301	2.49528	3.75965	3.77552
AT1G16090	0.152283	0.168518	0.294951	0.0651433	0.338001	0.38375
AT1G16100	0	0	0	0	0	0
AT1G16110	2.20268	4.47164	4.80452	2.00182	1.91133	2.10641
AT1G16120	1.10334	0.945994	1.37739	0.904077	0.854178	0.841121
AT1G16130	0.428755	1.15776	1.30732	0.631619	0.986357	0.569181
AT1G16140	0.165217	0.294012	0.156292	0.367315	0.143305	0.0942366
AT1G16150	4.00486	8.34961	7.52977	2.82703	3.2968	3.40464
AT1G16160	6.81331	10.1047	7.97186	4.25878	4.77708	5.04668
AT1G16170	66.7134	74.3924	69.0091	76.633	68.4761	65.1501
AT1G16180	129.888	147.132	149.49	153.517	169.35	158.503
AT1G16190	30.1825	27.3889	30.3721	27.5773	26.0116	29.0547
AT1G16210	34.7672	42.5068	49.0405	45.8238	44.874	44.8884
AT1G16220	1.76156	2.0035	1.4772	1.79678	2.12261	2.07669
AT1G16225	0	0.818603	0.71053	1.75026	0.501988	1.41826
AT1G16230	2.15592	2.32082	1.82024	2.21085	1.26375	1.42197
AT1G16240	59.7626	71.8941	71.827	68.8048	70.7385	68.7979
AT1G16250	3.36099	3.22073	4.13555	3.06586	3.57867	3.59257
AT1G16260	0.352235	0.657247	0.542517	0.160254	0.291847	0.311234
AT1G16270	12.8538	11.315	12.7857	11.4774	10.499	11.1632
AT1G16280	6.49406	5.29456	5.0899	4.26934	4.11883	5.37567
AT1G16290	0	0	0	0	0	0
AT1G16300	21.678	19.9132	19.5269	17.7768	18.7243	21.5457
AT1G16310	4.45395	5.88825	5.73674	5.54088	6.02455	6.46807
AT1G16320	4.84895	3.88731	3.7399	4.04737	4.69796	5.8742
AT1G16330	2.26814	2.4356	2.93146	2.90938	2.12963	2.51702
AT1G16340	9.30003	7.29998	7.85898	9.08551	9.29575	10.1402
AT1G16350	30.396	38.0545	40.9912	32.9503	35.4093	35.555
AT1G16360	1.71663	0.725886	1.06889	1.42062	1.09324	1.56446
AT1G16370	37.7068	29.0793	24.1273	26.9485	24.1764	22.0507
AT1G16380	0	0	0	0.0505325	0	0
AT1G16390	33.0681	31.2063	39.7202	48.5084	41.9351	44.1438
AT1G16400	0.819095	1.08621	0.908919	1.02451	1.562	1.22522
AT1G16410	0	0	0	0	0	0
AT1G16420	7.54342	6.00706	5.12395	6.93862	7.43608	4.51745
AT1G16430	7.55577	10.1422	12.4175	7.70412	8.92164	9.97265
AT1G16440	34.8528	29.7862	27.8073	42.6228	32.7306	25.41
AT1G16445	2.00398	2.51219	1.60669	1.78679	1.3413	0.646965
AT1G16450	0	0	0	0	0	0
AT1G16460	9.36275	13.1235	11.8486	9.2798	12.3722	14.7935
AT1G16470	99.495	102.966	102.982	97.7328	99.4361	117.288
AT1G16480	0.904831	0.462314	0.628827	0.776147	0.602749	0.718194
AT1G16489	4.10997	0	2.82406	2.98353	0.52558	3.10864
AT1G16490	1.8199	1.21138	0.571227	0.940929	0.608886	1.39432
AT1G16500	0.66939	1.45212	1.31792	1.09684	1.13606	1.41605
AT1G16510	2.2083	1.65344	2.31967	2.00251	2.10032	2.45399
AT1G16515	0	0	2.38121	2.07224	0	9.57425
AT1G16520	16.6762	15.8484	14.7339	14.6544	14.2181	17.4869
AT1G16530	0	0.853275	0	0	0.232675	0.240889
AT1G16540	4.63619	3.89279	4.38648	4.32274	4.29779	4.46668
AT1G16550	1.38275	1.10556	1.64551	1.22826	1.11065	1.06766
AT1G16560	103.498	93.4151	93.8858	98.0561	106.435	97.0905
AT1G16570	13.0631	13.0909	13.8874	15.7345	16.0565	15.7789
AT1G16590	1.14723	1.08798	1.66957	1.38225	1.32996	1.42884
AT1G16600	0	0	0	0	0	0
AT1G16610	55.4917	63.0087	63.6335	56.6891	59.6773	67.0201
AT1G16620	0	0	0	0	0	0
AT1G16630	2.77094	3.80537	3.7454	2.49683	2.35846	3.33999
AT1G16635	0.779814	0.484277	0.210203	0	0.196539	0.597602
AT1G16640	0	0.397968	0.523704	0.154666	0.326391	0.626928
AT1G16650	1.71111	2.80701	2.5136	2.26379	2.16394	2.82108
AT1G16660	0	0	0	0	0	0
AT1G16670	8.91925	10.4494	10.3017	9.42791	8.93336	7.96089
AT1G16680	4.18188	5.08805	4.78581	3.49492	5.28967	3.62306
AT1G16690	3.60927	3.9381	4.03706	3.64498	3.60184	4.47904
AT1G16700	124.481	132.286	146.11	128.59	134.532	135.97
AT1G16705	0.512051	0.74891	0.455354	1.21577	0.845053	0.868451
AT1G16710	5.68363	5.68445	5.07243	6.68717	5.75557	5.1424
AT1G16720	17.7764	15.0421	13.6213	11.8455	12.7911	11.8332
AT1G16730	0.129651	0	0.246728	0.106837	0.112379	0.103438
AT1G16740	42.7387	34.8628	42.4519	31.1731	33.5805	43.8825
AT1G16750	0	0	0	0.131113	0	0
AT1G16760	0	0	0	0	0	0
AT1G16770	0	0	0	0	0	0
AT1G16780	1.17463	1.61307	1.54338	1.70029	1.73514	1.1743
AT1G16790	7.54318	4.31248	7.83351	5.09314	4.88505	7.13881
AT1G16800	0.6886	0.842773	0.939116	0.789634	0.934173	0.845951
AT1G16810	38.4522	34.5581	41.763	33.2628	33.287	37.93
AT1G16820	0.961349	0.485754	1.51033	1.51555	1.1976	0.768422
AT1G16825	2.63027	2.64979	4.51834	2.34952	3.6901	3.39736
AT1G16830	0.831775	1.11056	0.638604	0.511978	0.541747	0.655905
AT1G16840	63.248	67.5076	75.9078	70.7239	78.982	94.1709
AT1G16850	8.68489	8.70641	7.87672	8.79797	9.56069	12.9921
AT1G16860	76.7812	66.4377	56.4317	65.8703	66.7768	52.1499
AT1G16870	23.2839	26.1629	24.6391	20.4935	19.857	21.0405
AT1G16880	23.2444	24.7025	27.104	20.3781	28.218	28.8292
AT1G16890	137.231	132.497	144.63	142.474	156.478	160.497
AT1G16900	10.137	8.57109	9.93347	10.1199	9.25641	10.6784
AT1G16905	36.1131	37.9763	37.1709	31.8411	36.802	42.5718
AT1G16910	0.13964	0	0	0.117085	0	0.122243
AT1G16916	7.91881	6.3596	5.53267	3.51267	3.47052	6.7028
AT1G16920	50.1512	54.1734	58.8742	49.0311	54.0168	58.297
AT1G16930	16.2312	14.6695	14.6079	17.6763	17.4438	15.2348
AT1G16940	0	0	0	0	0	0
AT1G16950	0	0	0	0	0	0
AT1G16960	0	0	0	0	0	0
AT1G16970	10.2334	10.507	11.9157	13.1269	12.0501	11.4045
AT1G16980	0	0	0	0	0	0
AT1G17000	0	0	0	0	0	0
AT1G17010	0	0	0	0	0	0
AT1G17020	0.289281	0.0945827	0.254108	0.22437	0.1568	0.615928
AT1G17030	2.4918	2.34583	2.8306	3.22573	2.9215	2.75433
AT1G17040	1.24791	1.28842	1.58171	1.61707	1.37615	1.82371
AT1G17050	17.785	17.2184	14.2781	11.9923	14.2004	15.3527
AT1G17060	60.8119	53.7512	53.3539	54.4262	56.8484	54.1553
AT1G17070	3.72476	4.74701	4.3146	4.31672	4.29475	3.2787
AT1G17080	115.19	124.534	126.949	121.743	136.135	126.397
AT1G17090	23.8505	16.8423	17.7928	14.6534	15.7867	20.2866
AT1G17100	4.53787	3.69808	3.78187	3.10058	4.54289	3.40498
AT1G17110	8.86019	8.65062	8.74332	8.76297	7.66804	8.85653
AT1G17120	20.2396	20.7893	22.0382	23.2664	23.0826	22.4719
AT1G17130	24.2338	22.9542	21.8913	17.5052	22.4847	20.5047
AT1G17140	1.5016	1.28988	1.40779	0.970828	0.977903	0.897003
AT1G17145	4.87325	7.08808	7.38342	7.11836	7.92766	7.19565
AT1G17147	8.6943	15.1437	13.353	9.65399	10.5851	13.8398
AT1G17150	0	0	0	0	0	0
AT1G17160	17.2793	18.8434	19.2413	16.0689	16.7555	16.9143
AT1G17170	191.522	221.851	201.391	169.099	206.971	232.468
AT1G17180	374.221	426.533	350.925	331.518	342.191	334.794
AT1G17190	275.971	265.708	276.023	306.243	305.618	287.715
AT1G17200	0.413499	0	0	0	0.343355	0
AT1G17210	23.637	22.6452	24.5094	24.4147	24.4498	24.7627
AT1G17220	4.22862	4.21585	4.48781	3.75177	4.07247	3.88099
AT1G17230	0.459825	0.78189	0.766738	0.667788	0.637797	0.578653
AT1G17232	0.59879	0.720667	0.650298	0.564457	0.490606	0.988656
AT1G17235	2.09542	1.92937	0	0.794912	0	0.8756
AT1G17240	0.341808	0.506005	0.775967	0.402424	0.138814	0.595695
AT1G17250	2.27057	1.45868	1.81326	1.62967	2.0633	2.44135
AT1G17255	0.144631	0.259102	0.230527	0.343766	0.120081	0.0890772
AT1G17260	0.340039	0.463971	0.700644	0.86392	0.414266	0.508779
AT1G17270	5.55516	7.31668	7.74553	7.77683	8.5701	7.33858
AT1G17275	0	0	0	0	0	0
AT1G17277	0	0	0	0	0	0
AT1G17280	31.131	35.0035	37.9789	38.7595	38.5967	41.3583
AT1G17285	9.5179	9.82966	10.5936	10.4725	9.31051	11.6179
AT1G17290	125.397	127.278	119.24	127.164	126.578	122.781
AT1G17300	64.8631	68.025	79.9865	75.2437	86.2814	81.1201
AT1G17310	6.70193	7.20906	6.76243	10.2817	6.57718	4.86805
AT1G17330	7.49902	8.6944	9.82687	7.31508	6.54516	8.0425
AT1G17340	16.8379	17.4811	19.5219	18.489	21.0648	19.3155
AT1G17345	0.596929	0.292405	0.26896	0.235018	0.492099	0.792569
AT1G17350	14.4369	13.7352	16.1946	13.7115	16.0396	14.7412
AT1G17360	23.557	18.0162	14.2668	14.4413	15.6336	14.6978
AT1G17370	26.1793	28.4544	30.7696	24.5528	30.3509	29.7983
AT1G17380	0	0	0	0	0.304119	0
AT1G17390	0	0	0	0	0	0
AT1G17400	0	0	0	0.0601063	0.0629954	0.058497
AT1G17410	4.95187	5.32847	6.10853	5.74732	4.62752	4.56268
AT1G17420	0.0402806	0	0	0	0	0
AT1G17430	6.89708	8.96903	13.5413	12.6748	13.6788	13.774
AT1G17440	18.9401	19.8409	20.653	21.2614	20.3209	23.3162
AT1G17450	2.61306	2.39966	2.9234	2.90861	3.18761	2.71554
AT1G17455	18.3625	21.5866	20.6872	17.7858	18.8875	18.5571
AT1G17460	0.375741	0.380978	0.53203	0.297541	0.402968	0.390562
AT1G17470	36.5059	32.9016	33.5816	33.7911	37.4853	36.6555
AT1G17480	0.563287	0.44259	0.550298	0.4787	0.144453	0.545749
AT1G17490	8.10346	6.18399	8.58713	8.49319	8.95522	6.01084
AT1G17495	0	0	0	0	0	0
AT1G17500	30.2884	31.2624	27.2648	32.7516	27.76	25.4431
AT1G17510	15.0356	15.0973	18.3494	14.6891	16.8585	17.7854
AT1G17520	5.03562	5.57901	5.0837	5.34661	5.43343	6.66101
AT1G17530	13.0015	12.2478	15.4571	12.3506	13.449	14.7294
AT1G17540	0.14713	0.0510891	0	0.0400501	0	0.123958
AT1G17545	0	0	0	0	0	0
AT1G17550	19.9983	18.7902	15.1858	18.0052	17.4353	15.1464
AT1G17560	11.7552	10.4111	9.41265	8.91883	9.57793	10.0963
AT1G17570	0	0	0	0	0	0
AT1G17580	4.06609	4.02157	4.43871	5.16836	4.13216	4.91945
AT1G17590	1.81734	1.61686	2.71539	1.41121	2.01174	1.69644
AT1G17600	0	0.0372043	0.0330851	0	0	0
AT1G17610	0	0.08512	0	0	0	0
AT1G17615	0	0	0	0	0	0
AT1G17620	251.35	200.004	171.713	193.488	197.05	188.388
AT1G17630	0.896016	0.759675	0.827219	0.732372	0.690332	0.691315
AT1G17640	1.28762	0.866373	2.16315	1.25385	1.91862	1.68242
AT1G17650	0.941597	2.48972	2.01102	1.95995	2.14793	2.43123
AT1G17660	0	0	0	0	0	0
AT1G17665	1.34778	1.5922	1.57334	1.55431	2.12843	2.1227
AT1G17670	0	0	0	0	0	0
AT1G17680	4.1312	5.40898	5.89048	5.04438	4.9558	4.35315
AT1G17690	10.3938	8.52002	9.72005	8.24753	8.03347	8.72645
AT1G17700	0	1.54221	3.3192	0.322834	3.01219	1.86406
AT1G17710	0.116537	0	0	0	0.543186	0.0828672
AT1G17720	58.1731	51.5342	46.5134	53.4455	51.3528	42.6306
AT1G17730	37.8322	41.138	42.6582	42.1832	41.8226	44.6171
AT1G17744	0.143089	0.152673	0.136229	0.120504	0	0
AT1G17745	89.609	98.5301	81.3188	101.101	89.9265	73.0629
AT1G17750	1.51947	1.43383	1.21923	1.29498	1.2886	1.15643
AT1G17760	5.83767	6.50262	7.0035	6.34086	6.99247	6.35714
AT1G17770	0	0	0	0	0	0
AT1G17780	4.87168	5.24137	5.43322	6.70087	6.88881	5.75372
AT1G17790	2.97079	2.6359	3.21532	3.19686	4.11319	2.70953
AT1G17800	0	0	0	0	0	0
AT1G17810	0.115777	0.126104	0.111026	0	0	0
AT1G17820	3.96557	3.75932	3.16604	4.26626	3.98121	4.12328
AT1G17830	0.145837	0.0732369	0.189157	0.0563861	0.474765	0.264304
AT1G17840	0	0.047152	0	0	0	0
AT1G17850	1.28248	1.73145	2.14483	1.64778	1.43635	2.06395
AT1G17860	634.157	808.73	861.123	687.22	771.737	878.851
AT1G17870	1.13037	1.04772	0.932687	0.659616	0.810967	0.837185
AT1G17880	229.841	226.733	245.962	194.062	219.836	254.728
AT1G17890	143.638	155.408	145.676	136.929	139.662	134.249
AT1G17900	0	0	0	0	0	0
AT1G17910	0	0	0	0	0	0
AT1G17920	0.943135	0.829146	0.560579	0.686462	0.437966	1.0039
AT1G17930	2.91592	3.20043	2.67344	2.56986	3.39162	3.50444
AT1G17940	6.93666	7.95761	9.33945	12.0075	12.1317	11.1486
AT1G17950	0.386231	0	0.218866	0.38521	0.20232	0.291843
AT1G17960	0.541302	0.724447	0.639944	0.895579	0.350145	0.766757
AT1G17970	23.0895	26.3053	26.8456	26.8898	29.7591	24.3852
AT1G17980	8.48371	6.55142	8.02457	6.95302	8.189	7.61337
AT1G17990	0	0	0	0	0	0
AT1G18000	0	0.0727305	0	0	0	0
AT1G18010	0	0	0	0	0	0
AT1G18020	0	0	0	0	0	0
AT1G18030	2.97152	2.727	4.00919	2.66071	2.36022	2.68106
AT1G18040	6.06848	5.66403	4.46787	3.96126	5.7621	4.90307
AT1G18050	0	0	0	0	0	0
AT1G18060	2.79776	3.35058	2.92206	1.66644	1.30587	2.04273
AT1G18070	69.6186	63.7624	65.4948	64.0079	63.8662	62.8354
AT1G18075	0	0	0	0	0	0
AT1G18080	445.292	494.08	519.717	431.087	465.088	523.934
AT1G18090	1.42656	1.63419	1.65016	1.22767	1.63777	1.1958
AT1G18100	2.29905	1.55269	2.80235	2.27173	2.94604	2.85625
AT1G18120	0	0	0	0	0	0
AT1G18130	0	0	0	0	0	0
AT1G18140	23.0691	20.6465	18.6073	18.3637	20.0121	18.8763
AT1G18150	119.689	104.555	94.4653	106.693	99.8468	86.3432
AT1G18160	22.6403	20.2478	22.3245	23.5243	23.6064	22.5152
AT1G18170	0.744068	0.802107	1.4129	0.539125	1.40661	1.11704
AT1G18180	8.79334	8.18378	11.2393	10.3031	9.16721	10.5457
AT1G18190	9.12265	7.89472	8.67886	7.93485	7.70753	8.46876
AT1G18191	0	0	0	0	0	0
AT1G18200	1.22982	1.93055	2.21074	1.09126	1.58429	2.05116
AT1G18210	152.931	144.982	152.533	125.631	134.453	149.25
AT1G18220	0	0	0	0	0	0
AT1G18230	0	0	0	0	0	0
AT1G18240	0	0	0	0	0	0
AT1G18250	11.9311	11.6088	11.9477	10.7543	14.1838	15.942
AT1G18260	29.5914	30.124	34.6237	40.2556	40.5332	35.4435
AT1G18265	0	0.371829	0.435843	0.383825	0.810228	0.464702
AT1G18270	23.7162	36.281	53.9756	44.9334	45.6325	44.3545
AT1G18280	4.63486	5.2411	4.31663	3.76177	7.0255	4.6671
AT1G18290	15.1939	8.27374	15.3963	13.6446	17.2977	13.9893
AT1G18300	4.0846	3.01231	3.69165	5.29119	3.14612	3.87553
AT1G18310	0	0	0	0	0	0
AT1G18320	1.05154	1.20002	1.42514	0.448878	1.09997	0.934928
AT1G18330	5.35247	5.18972	8.71926	6.46564	8.18582	7.35243
AT1G18335	6.00061	5.05867	7.39385	6.35529	6.4059	5.37332
AT1G18340	10.1916	8.19925	11.4233	11.0812	9.44554	13.5691
AT1G18350	0	0	0	0	0	0
AT1G18360	2.99339	5.80138	3.71689	4.65765	4.93056	4.25906
AT1G18370	3.82758	4.45131	4.54749	3.77825	3.86914	4.61588
AT1G18382	15.0319	13.5277	8.46415	10.677	8.8489	7.54696
AT1G18390	8.2693	13.402	11.2954	9.78318	11.0465	11.1585
AT1G18400	0.380451	0	0.104764	0	0.0987105	0.0891622
AT1G18410	1.40473	1.11242	1.27252	1.93785	1.7499	1.25027
AT1G18415	2.49923	3.25596	3.13884	3.49056	2.72017	2.93502
AT1G18420	52.5019	43.2377	37.8651	47.9383	46.5962	35.8224
AT1G18430	0	0	0	0	0	0
AT1G18440	6.49651	5.73542	5.1018	5.48666	5.70739	5.10789
AT1G18450	17.9033	18.4005	19.2153	17.3725	16.626	18.4535
AT1G18460	12.899	21.0117	20.1421	16.561	14.9118	13.6772
AT1G18470	27.5873	37.9528	39.7417	39.9205	45.4135	39.3868
AT1G18480	11.8082	14.2475	12.6004	10.9878	11.6128	11.6505
[truncated: 31,561 more rows]
