# Supplementary material for: Integrated omics networks reveal the temporal signaling events of brassinosteroid response in Arabidopsis
Source: Nat Commun. 2021 Oct 6;12:5858. doi: 10.1038/s41467-021-26165-3 (PMC8494934; doi:10.1038/s41467-021-26165-3)
Supplement: Supplementary file 11 — Supplementary Data 8 [file 41467_2021_26165_MOESM11_ESM.xlsx]

## Sheet: Legend
Supplementary Data 8: Overlap between genes DE in bron-2 and genes DE in BR timecourse
bron-2	Number of genes DE in bron-2
BL	Number of genes DE in BR timecourse
Proportion bron	Proportion of genes DE in bron-2
Proportion BL	Proportion of genes DE in BR timecourse
Hypergeometric	p-value from hypergeometric test
gname	gene name
tt bron	test statistic in bron-2
pval bron	p-value in bron-2
fdr bron	q-value in bron-2
log.fc bron	log2(fold change) in bron-2
Sign bron	Positive value: up in bron-2; Negative value: down in bron-2
15 min to 8 hr	Positive value: up at that time; Negative value: down at that time
Number up	Number of time points up
Number down	Number of time points down
Header	Gene description

## Sheet: Sheet1
Summary	bron-2	BL	Proportion bron	Proportion BL	Hypergeometric		gname	tt bron	pval bron	fdr bron	log.fc bron	Sign bron	15min	30min	1hr	2hr	4hr	8hr	Number up	Number down	Header
Background	2600	21002					AT1G01060	21.856	0.00122194	0.102591	-0.512342	-1		1					1	0	LATE ELONGATED HYPOCOTYL (LHY);LATE ELONGATED HYPOCOTYL 1 (LHY1)
DE in BR timecourse	1326	9113	0.51	0.4339	<0.001		AT1G01180	4.56122	0.0408444	0.320079	0.185141	1		-1					0	1	S-adenosyl-L-methionine-dependent methyltransferases superfamily protein;(source:Araport11)
Up total	842	5663	0.635	0.6214	0.129		AT1G01240	8.10228	0.0115634	0.202702	0.33125	1		-1					0	1	transmembrane protein;(source:Araport11)
Dn total	687	4609	0.5181	0.5058	0.158		AT1G01480	4.13968	0.04929	0.340089	0.188756	1			-1	-1			0	2	(AT-ACC2);1-AMINO-CYCLOPROPANE-1-CARBOXYLATE SYNTHASE 2 (ACS2)
Up 15	5	17	0.0038	0.0019	0.0888		AT1G01610	35.657	0.000433193	0.0810526	-0.740905	-1			1	1		1	3	0	GLYCEROL-3-PHOSPHATE SN-2-ACYLTRANSFERASE 4 (ATGPAT4);GLYCEROL-3-PHOSPHATE SN-2-ACYLTRANSFERASE 4 (GPAT4)
Dn 15	50	191	0.0377	0.021	<0.001		AT1G01620	6.39342	0.0201688	0.2545	0.214214	1					1		1	0	PLASMA MEMBRANE INTRINSIC PROTEIN 1C (PIP1C);PLASMA MEMBRANE INTRINSIC PROTEIN 1;3 (PIP1;3); (TMP-B)
Up 30	174	1247	0.1312	0.1368	0.753		AT1G01750	4.22105	0.047371	0.334656	-0.115504	-1						1	1	0	ACTIN DEPOLYMERIZING FACTOR 11 (ADF11)
Dn 30	241	1759	0.1817	0.193	0.878		AT1G02220	4.52584	0.0415966	0.324147	0.254233	1		1		-1			1	1	NAC DOMAIN CONTAINING PROTEIN 3 (ANAC003); (XVP);NAC DOMAIN CONTAINING PROTEIN 3 (NAC003)
Up 1	213	1196	0.1606	0.1312	<0.001		AT1G02360	8.99803	0.00905485	0.187907	-0.200646	-1						1	1	0	Chitinase family protein;(source:Araport11)
Dn 1	122	1097	0.092	0.1204	0.1		AT1G02460	4.49118	0.0421992	0.325407	-0.21815	-1		1			-1		1	1	Pectin lyase-like superfamily protein;(source:Araport11)
Up 2	304	1375	0.2293	0.1509	<0.001		AT1G02816	11.954	0.00459972	0.149328	0.254443	1		-1			-1		0	2	pectinesterase (Protein of unknown function, DUF538);(source:Araport11)
Dn 2	224	1567	0.1689	0.172	0.637		AT1G02850	21.8577	0.00122194	0.102591	0.476619	1					-1		0	1	BETA GLUCOSIDASE 11 (BGLU11)
Up 4	272	1977	0.2051	0.2169	0.878		AT1G02920	35.1636	0.000441632	0.0810909	1.12103	1	-1			-1	-1		0	3	(ATGSTF7);GLUTATHIONE S-TRANSFERASE 11 (GST11);ARABIDOPSIS GLUTATHIONE S-TRANSFERASE 11 (ATGST11);GLUTATHIONE S-TRANSFERASE 7 (GSTF7); (ATGSTF8)
Dn 4	279	2140	0.2104	0.2348	0.999		AT1G02930	4.49846	0.0420675	0.325363	0.255374	1	-1		-1	-1	-1		0	4	GLUTATHIONE S-TRANSFERASE (ATGSTF6);GLUTATHIONE S-TRANSFERASE 1 (GST1);ARABIDOPSIS GLUTATHIONE S-TRANSFERASE 1 (ATGST1);ARABIDOPSIS THALIANA GLUATIONE S-TRANSFERASE F3 (ATGSTF3);GLUTATHIONE S-TRANSFERASE 6 (GSTF6);EARLY RESPONSIVE TO DEHYDRATION 11 (ERD11)
Up 8	346	2290	0.2609	0.2513	0.2		AT1G03090	7.5648	0.0135887	0.218186	0.192787	1					1		1	0	(MCCA)
Dn 8	168	1582	0.1267	0.1736	0.999		AT1G03360	5.54288	0.0273665	0.281658	-0.255484	-1				1			1	0	RIBOSOMAL RNA PROCESSING 4 (ATRRP4);RIBOSOMAL RNA PROCESSING 4 (RRP4);SUPPRESSOR OF PAS2 2 (SOP2)
							AT1G03530	19.4379	0.00157243	0.107915	-0.394113	-1		1		1		-1	2	1	(ATNAF1);NUCLEAR ASSEMBLY FACTOR 1 (NAF1)
	15 min down	1 hr up	2 hr up				AT1G03850	21.5296	0.0012602	0.102591	-0.462779	-1		-1				1	1	1	GLUTAREDOXIN 13 (ATGRXS13); (ROXY18);GLUTAREDOXIN 13 (GRXS13)
Up in bron-2	0.34	0.3099	0.2336				AT1G04040	5.10178	0.0325485	0.296801	-0.104094	-1					1	1	2	0	HAD superfamily, subfamily IIIB acid phosphatase;(source:Araport11)
Dn in bron-2	0.66	0.6901	0.7664				AT1G04220	7.15912	0.0155921	0.230766	-0.408689	-1		-1		1		1	2	1	DAISY (DAISY);3-KETOACYL-COA SYNTHASE 2 (KCS2)
Chi-squared	0.0224	<0.001	<0.001				AT1G04480	5.99028	0.0233738	0.269663	-0.146654	-1			1				1	0	Ribosomal protein L14p/L23e family protein;(source:Araport11)
							AT1G04610	9.52154	0.00781041	0.177078	0.234149	1		1	1	1	1		4	0	YUCCA 3 (YUC3)
							AT1G04770	18.6864	0.00172321	0.111382	-0.540835	-1		1		1			2	0	SULFUR DEFICIENCY INDUCED 2 (SDI2)
							AT1G04980	5.37604	0.0292872	0.287772	0.165043	1						1	1	0	PDI-LIKE 2-2 (ATPDIL2-2);PDI-LIKE 2-2 (PDIL2-2);PROTEIN DISULFIDE ISOMERASE (PDI10);ARABIDOPSIS THALIANA PROTEIN DISULFIDE ISOMERASE 10 (ATPDI10)
							AT1G05010	11.1751	0.00538959	0.157049	-0.26095	-1	-1	1		-1	1	-1	2	3	ETHYLENE-FORMING ENZYME (EFE); (EAT1);ETHYLENE FORMING ENZYME (ACO4)
							AT1G05280	12.0965	0.00449226	0.149229	-0.372366	-1			1				1	0	ERV-F (C)1 provirus ancestral Env polyprotein, putative (DUF604);(source:Araport11)
							AT1G05340	14.2683	0.00307454	0.130405	0.669474	1		-1	-1	-1	-1		0	4	CYSTEINE-RICH TRANSMEMBRANE MODULE 1 (ATHCYSTM1)
							AT1G05860	5.5308	0.0274869	0.281927	0.321958	1				1	1		2	0	INO80 complex subunit D-like protein;(source:Araport11)
							AT1G05960	4.34337	0.0449924	0.330363	0.145713	1						-1	0	1	ARM repeat superfamily protein;(source:Araport11)
							AT1G06000	75.2904	3.77e-05	0.0248148	-0.637131	-1				1	-1		1	1	(UGT89C1)
							AT1G06380	5.25817	0.0307466	0.293116	-0.318545	-1				1			1	0	Ribosomal protein L1p/L10e family;(source:Araport11)
							AT1G06690	5.05354	0.0333373	0.298816	-0.387356	-1						1	1	0	NAD(P)-linked oxidoreductase superfamily protein;(source:Araport11)
							AT1G06720	10.1903	0.00665935	0.164861	-0.238026	-1		1			1		2	0	P-loop containing nucleoside triphosphate hydrolases superfamily protein;(source:Araport11)
							AT1G07135	5.47219	0.0280872	0.282989	-0.689668	-1	-1	-1	-1			1	1	3	glycine-rich protein;(source:Araport11)
							AT1G07175	17.2661	0.00208439	0.119006	-0.421943	-1				-1			0	1	alternative NAD(P)H dehydrogenase;(source:Araport11)
							AT1G07290	11.9027	0.00462897	0.149328	-0.460543	-1					-1		0	1	GOLGI NUCLEOTIDE SUGAR TRANSPORTER 2 (GONST2)
							AT1G08460	6.9688	0.0165631	0.237067	0.246454	1		-1					0	1	HISTONE DEACETYLASE 8 (HDA08); (ATHDA8);HISTONE DEACETYLASE 8 (HDA8)
							AT1G08580	13.5392	0.0035173	0.139421	-0.304693	-1				1			1	0	hypothetical protein;(source:Araport11)
							AT1G09000	12.3109	0.00432405	0.147808	-0.304951	-1		1	-1		1		2	1	NPK1-RELATED PROTEIN KINASE 1 (ANP1);NPK1-RELATED PROTEIN KINASE 1 (NP1);MAP KINASE KINASE KINASE 1 (MAPKKK1)
							AT1G09080	53.883	0.000132771	0.0564444	1.51955	1	-1						0	1	BINDING PROTEIN 3 (BIP3)
							AT1G09350	6.86201	0.017155	0.237067	-0.608777	-1		1	1	1			3	0	GALACTINOL SYNTHASE 3 (AtGolS3);GALACTINOL SYNTHASE 3 (GolS3)
							AT1G09390	7.98748	0.0119432	0.205707	0.405512	1		-1	1	1		1	3	1	GDSL-motif esterase/acyltransferase/lipase. Enzyme group with broad substrate specificity that may catalyze acyltransfer or hydrolase reactions with lipid and non-lipid substrates.
							AT1G09460	4.29674	0.0459263	0.331621	0.181159	1						1	1	0	Carbohydrate-binding X8 domain superfamily protein;(source:Araport11)
							AT1G09575	4.16591	0.0486295	0.338578	-0.236443	-1					1	1	2	0	MITOCHONDRIAL CALCIUM UPTAKE1 (MCU1)
							AT1G09812	6.02687	0.0231134	0.26905	0.501692	1			1				1	0	multidrug resistance protein;(source:Araport11)
							AT1G09970	5.33858	0.029748	0.288746	-0.131322	-1		-1	-1	-1	-1		0	4	RECEPTOR-LIKE KINASE 7 (RLK7); (LRR XI-23)
							AT1G10370	18.3802	0.00178453	0.112334	-0.395461	-1				1		1	2	0	GLUTATHIONE S-TRANSFERASE 30 (GST30);GLUTATHIONE S-TRANSFERASE TAU 17 (ATGSTU17);GLUTATHIONE S-TRANSFERASE 30B (GST30B);EARLY-RESPONSIVE TO DEHYDRATION 9 (ERD9);GLUTATHIONE S-TRANSFERASE U17 (GSTU17)
							AT1G10550	5.81416	0.0248591	0.273941	0.222273	1			1	1	1	1	4	0	XYLOGLUCAN:XYLOGLUCOSYL TRANSFERASE 33 (XTH33);XYLOGLUCAN:XYLOGLUCOSYL TRANSFERASE 33 (XET)
							AT1G10640	15.2175	0.0026571	0.123639	0.729382	1			1	1		1	3	0	Pectin lyase-like superfamily protein;(source:Araport11)
							AT1G10960	15.4753	0.00258228	0.121921	-0.299612	-1			1	1		1	3	0	FERREDOXIN 1 (ATFD1);FERREDOXIN 1 (FD1)
							AT1G11000	13.2647	0.00365513	0.141507	-0.279422	-1			-1	-1			0	2	MILDEW RESISTANCE LOCUS O 4 (MLO4);MILDEW RESISTANCE LOCUS O 4 (ATMLO4)
							AT1G11170	10.2013	0.00665429	0.164861	0.422153	1			-1				0	1	lysine ketoglutarate reductase trans-splicing-like protein (DUF707);(source:Araport11)
							AT1G11540	12.2207	0.0044135	0.148922	-0.319402	-1						1	1	0	Sulfite exporter TauE/SafE family protein;(source:Araport11)
							AT1G11580	15.519	0.00255921	0.121921	0.283628	1		1			1		2	0	METHYLESTERASE PCR A (PMEPCRA); (ATPMEPCRA)
							AT1G11592	5.48217	0.0279449	0.282548	0.205753	1		-1					0	1	other_RNA;(source:Araport11)
							AT1G12010	4.74352	0.0380523	0.313757	0.407726	1					1		1	0	1-AMINO-CYCLOPROPANE-1-CARBOXYLIC ACID OXIDASE 3 (ACO3)
							AT1G12090	11.9936	0.00457553	0.149229	0.259427	1			1			1	2	0	EXTENSIN-LIKE PROTEIN (ELP)
							AT1G12370	18.6739	0.00172321	0.111382	-0.504601	-1					-1	1	1	1	UV RESISTANCE 2 (UVR2);PHOTOLYASE 1 (PHR1)
							AT1G12740	5.64106	0.0264006	0.278829	-0.146234	-1				-1	-1		0	2	CYTOCHROME P450, FAMILY 87, SUBFAMILY A, POLYPEPTIDE 2 (CYP87A2)
							AT1G13100	4.64809	0.039353	0.316659	-0.194167	-1						1	1	0	CYTOCHROME P450, FAMILY 71, SUBFAMILY B, POLYPEPTIDE 29 (CYP71B29)
							AT1G13110	6.7542	0.0177255	0.240145	-0.185671	-1			1			1	2	0	CYTOCHROME P450, FAMILY 71 SUBFAMILY B, POLYPEPTIDE 7 (CYP71B7)
							AT1G13160	14.7859	0.00281013	0.124453	-0.29155	-1		1		1			2	0	ARM repeat superfamily protein;(source:Araport11)
							AT1G13245	12.6575	0.00410745	0.146606	-0.553194	-1		-1		-1	-1		0	3	DEVIL 4 (DVL4);ROTUNDIFOLIA LIKE 17 (RTFL17)
							AT1G13260	33.59	0.000487201	0.0810909	-0.428356	-1		-1	-1	-1	-1		0	4	RELATED TO ABI3/VP1 1 (RAV1); (ATRAV1);ETHYLENE RESPONSE DNA BINDING FACTOR 4 (EDF4)
							AT1G13280	7.59463	0.0134667	0.218186	0.194653	1		1	-1		1		2	1	ALLENE OXIDE CYCLASE 4 (AOC4)
							AT1G13448	5.12303	0.0322993	0.29655	2.0877	1				-1			0	1	Natural antisense transcript overlaps with AT1G13450;(source:Araport11)
							AT1G13480	146.056	0	0	-1.7237	-1	-1		-1	-1			0	3	hypothetical protein (DUF1262);(source:Araport11)
							AT1G13530	12.2434	0.00439381	0.148762	-0.363755	-1			-1	-1			0	2	SOLUBLE N-ETHYLMALEIMIDE-SENSITIVE FACTOR (NSF) ADAPTOR PROTEIN 30 (SNAP30)
							AT1G13590	19.6554	0.00153024	0.107402	-0.343554	-1					-1		0	1	PHYTOSULFOKINE 1 PRECURSOR (PSK1);PHYTOSULFOKINE 1 PRECURSOR (ATPSK1)
							AT1G13610	4.57875	0.0405187	0.319246	-0.904525	-1					-1		0	1	alpha/beta-Hydrolases superfamily protein;(source:Araport11)
							AT1G13930	15.4582	0.00258228	0.121921	-0.235282	-1		1		1			2	0	Involved in response to salt stress. Knockout mutants are hypersensitive to salt stress. The mRNA is cell-to-cell mobile.
							AT1G14120	21.7647	0.0012315	0.102591	-1.0232	-1		-1	1		-1		1	2	AUXIN OXIDASE (ATDAO2)
							AT1G14280	5.53309	0.0274644	0.281859	0.22254	1		1	1				2	0	PHYTOCHROME KINASE SUBSTRATE 2 (PKS2)
							AT1G14360	26.1881	0.000822504	0.091375	0.377305	1					1	1	2	0	UDP-GALACTOSE TRANSPORTER 3 (UTR3); (ATUTR3)
							AT1G14670	4.54935	0.0411421	0.321587	-0.108311	-1		-1	1			1	2	1	Endomembrane protein 70 protein family;(source:Araport11)
							AT1G14700	4.97335	0.0345513	0.304185	0.652123	1		-1			-1		0	2	(ATPAP3);PURPLE ACID PHOSPHATASE 3 (PAP3)
							AT1G14730	6.57688	0.0188	0.247167	-0.569031	-1						-1	0	1	Cytochrome b561/ferric reductase transmembrane protein family;(source:Araport11)
							AT1G14960	4.32321	0.0454841	0.331621	-0.142981	-1		-1					0	1	BRASSIKIN1 (BKN1)
							AT1G15040	39.7841	0.000317862	0.0763514	-0.428554	-1		-1				1	1	1	GLUTAMINE AMIDOTRANSFERASE 1_2.1 (GAT1_2.1);GLUTAMINE AMIDOTRANSFERASE (GAT)
							AT1G15140	4.28661	0.0461288	0.331621	-0.181126	-1				1	-1	1	2	1	FERREDOXIN-NADP(+) OXIDOREDUCTASE -LIKE (FNRL)
							AT1G15520	13.4063	0.00356906	0.139736	0.642001	1				-1	-1		0	2	PLEIOTROPIC DRUG RESISTANCE 12 (PDR12);ARABIDOPSIS THALIANA ATP-BINDING CASSETTE G40 (ATABCG40);ATP-BINDING CASSETTE G40 (ABCG40);PLEIOTROPIC DRUG RESISTANCE 12 (ATPDR12)
							AT1G15740	6.89249	0.0169772	0.237067	0.210209	1		-1					0	1	Leucine-rich repeat family protein;(source:Araport11)
							AT1G15830	5.43146	0.0285902	0.285162	-1.69416	-1					1		1	0	hypothetical protein;(source:Araport11)
							AT1G16110	27.5903	0.000747117	0.0887097	-0.656411	-1				-1			0	1	WALL ASSOCIATED KINASE-LIKE 6 (WAKL6)
							AT1G16150	47.0197	0.000192968	0.0581356	-0.693213	-1				-1		-1	0	2	WALL ASSOCIATED KINASE-LIKE 4 (WAKL4)
							AT1G16370	9.20841	0.00859634	0.185857	-0.258701	-1				1		1	2	0	ARABIDOPSIS THALIANA ORGANIC CATION/CARNITINE TRANSPORTER 6 (ATOCT6);ORGANIC CATION/CARNITINE TRANSPORTER 6 (OCT6)
							AT1G16390	9.82808	0.00725063	0.171034	0.226142	1				1	1	1	3	0	ORGANIC CATION/CARNITINE TRANSPORTER 3 (OCT3);ORGANIC CATION/CARNITINE TRANSPORTER 3 (ATOCT3)
							AT1G16720	11.0212	0.00559944	0.159392	-0.278021	-1					-1	1	1	1	HIGH CHLOROPHYLL FLUORESCENCE PHENOTYPE 173 (HCF173)
							AT1G16870	7.59118	0.0134864	0.218186	-0.217476	-1			1				1	0	mitochondrial 28S ribosomal protein S29-like protein;(source:Araport11)
							AT1G17050	5.27037	0.0305885	0.292474	-0.215225	-1					-1		0	1	(ATSPS2);SOLANESYL DIPHOSPHATE SYNTHASE 2 (SPS2)
							AT1G17180	5.12949	0.0322447	0.296549	-0.118265	-1				-1	-1	-1	0	3	GLUTATHIONE S-TRANSFERASE TAU 25 (GSTU25);GLUTATHIONE S-TRANSFERASE TAU 25 (ATGSTU25)
							AT1G17360	7.38349	0.0144349	0.222671	-0.198153	-1						1	1	0	LOW protein: protein phosphatase 1 regulatory subunit-like protein;(source:Araport11)
							AT1G17940	16.2603	0.00231167	0.119425	0.365793	1			1				1	0	Endosomal targeting BRO1-like domain-containing protein;(source:Araport11)
							AT1G18060	8.50151	0.0103629	0.196458	-0.596172	-1					-1		0	1	(FBN-LIKE)
							AT1G18460	5.87173	0.024306	0.272409	-0.197436	-1				1			1	0	(ALPHA/BETA-HYDROLASE)
							AT1G18570	4.9492	0.0348996	0.305285	-0.363201	-1	-1	-1		-1	-1	-1	0	5	MYB DOMAIN PROTEIN 51 (MYB51);MYB DOMAIN PROTEIN 51 (AtMYB51);HIGH INDOLIC GLUCOSINOLATE 1 (HIG1); (BW51B); (BW51A)
							AT1G18830	31.5814	0.000573277	0.0828125	1.65673	1			1				1	0	(SEC31A)
							AT1G18850	7.89045	0.0123466	0.208896	-0.280589	-1				1			1	0	LANT-SPECIFIC COMPONENT OF THE PRE- RRNA PROCESSING COMPLEX2 (PCP2)
							AT1G18860	5.91357	0.0239961	0.271076	-0.234012	-1				-1			0	1	WRKY DNA-BINDING PROTEIN 61 (ATWRKY61);WRKY DNA-BINDING PROTEIN 61 (WRKY61)
							AT1G18870	22.3752	0.00116118	0.101463	-1.04307	-1			-1	-1			0	2	ARABIDOPSIS ISOCHORISMATE SYNTHASE 2 (ATICS2);ISOCHORISMATE SYNTHASE 2 (ICS2)
							AT1G19050	7.63328	0.0133328	0.217223	-1.46947	-1		-1				-1	0	2	RESPONSE REGULATOR 7 (ARR7)
							AT1G19380	16.3354	0.00229311	0.119425	-0.660976	-1		-1				1	1	1	sugar, putative (DUF1195);(source:Araport11)
							AT1G19770	5.40614	0.028894	0.286811	-0.175262	-1	-1	-1	-1			1	1	3	PURINE PERMEASE 14 (ATPUP14);PURINE PERMEASE 14 (PUP14)
							AT1G19900	6.6737	0.0181401	0.242254	0.19412	1		-1			-1		0	2	RUBY PARTICLES IN MUCILAGE (RUBY)
							AT1G19940	4.66163	0.039137	0.316497	-0.275809	-1			1	1		1	3	0	GLYCOSYL HYDROLASE 9B5 (GH9B5);GLYCOSYL HYDROLASE 9B5 (AtGH9B5)
							AT1G20070	7.84991	0.012503	0.210057	0.25337	1					-1		0	1	hypothetical protein;(source:Araport11)
							AT1G20190	8.53191	0.0102582	0.195434	0.198035	1				1	1	1	3	0	(ATHEXP ALPHA 1.14);EXPANSIN 11 (EXPA11);EXPANSIN 11 (ATEXPA11);EXPANSIN 11 (EXP11); (ATEXP11)
							AT1G20220	10.7064	0.00605738	0.163294	-0.219543	-1				1	-1	1	2	1	(ALBA2); (ATALBA2)
							AT1G20440	6.26708	0.0211263	0.259516	-0.10441	-1				1			1	0	COLD-REGULATED 47 (COR47); (AtCOR47); (RD17)
							AT1G20630	9.21191	0.00858115	0.185786	0.305647	1					-1		0	1	CATALASE 1 (CAT1)
							AT1G20680	7.51588	0.0138414	0.220457	-2.35316	-1			1			1	2	0	transport/golgi organization-like protein (DUF833);(source:Araport11)
							AT1G20920	4.96935	0.0345918	0.304209	-0.172621	-1		1			1		2	0	REGULATOR OF CBF GENE EXPRESSION 1 (RCF1)
							AT1G21130	4.30935	0.0457384	0.331621	-0.453482	-1			-1	-1			0	2	INDOLE GLUCOSINOLATE O-METHYLTRANSFERASE 4 (IGMT4)
							AT1G21360	6.47401	0.0195657	0.25238	-0.233203	-1	-1	-1				1	1	2	GLYCOLIPID TRANSFER PROTEIN 2 (GLTP2)
							AT1G21550	6.66353	0.0181969	0.242285	-1.03165	-1		-1	-1				0	2	Calcium-binding EF-hand family protein;(source:Araport11)
							AT1G21670	5.87558	0.0242672	0.272145	0.181739	1					-1	1	1	1	DPP6 amino-terminal domain protein;(source:Araport11)
							AT1G21730	6.57686	0.0188	0.247167	0.187221	1					1		1	0	KINESIN 7.1 (KIN7.1)
							AT1G21780	5.94512	0.0237255	0.270205	0.19724	1						-1	0	1	BTB/POZ domain-containing protein. Contains similarity to gb:AJ000644 SPOP (speckle-type POZ protein) from Homo sapiens and contains a PF:00651 BTB/POZ domain. ESTs gb:T75841, gb:R89974, gb:R30221, gb:N96386, gb:T76457, gb:AI100013 and gb:T76456 come from this gene;supported by full-length. Interacts with CUL3A and CUL3B.
							AT1G22360	5.51545	0.0276489	0.282408	0.174346	1			-1	-1	-1	-1	0	4	UDP-GLUCOSYL TRANSFERASE 85A2 (AtUGT85A2);UDP-GLUCOSYL TRANSFERASE 85A2 (UGT85A2)
							AT1G22770	14.7601	0.00281463	0.124453	-0.284853	-1		1					1	0	(FB);GIGANTEA (GI)
							AT1G22810	37.3016	0.000405063	0.0810526	-1.6121	-1		-1		1			1	1	(ERF019); (ATERF019)
							AT1G22850	4.60279	0.0401091	0.318846	0.240333	1						1	1	0	SNARE associated Golgi protein family;(source:Araport11)
							AT1G22885	4.28421	0.0461873	0.331621	0.486788	1					1		1	0	transmembrane protein;(source:Araport11)
							AT1G23080	6.32951	0.0205885	0.257356	0.188266	1				-1			0	1	PIN-FORMED 7 (PIN7);ARABIDOPSIS PIN-FORMED 7 (ATPIN7)
							AT1G24020	6.02862	0.0230976	0.26905	-0.387141	-1			1		-1		1	1	MLP-LIKE PROTEIN 423 (MLP423)
							AT1G24100	6.34102	0.0205097	0.257151	0.192223	1			-1	-1			0	2	UDP-GLUCOSYL TRANSFERASE 74B1 (UGT74B1)
							AT1G24120	4.44824	0.0430262	0.326604	0.147503	1		1			1		2	0	ARG1-LIKE 1 (ARL1)
							AT1G24735	19.8919	0.00149873	0.106454	-0.495345	-1					-1		0	1	S-adenosyl-L-methionine-dependent methyltransferases superfamily protein;(source:Araport11)
							AT1G25230	20.6394	0.00139747	0.104527	0.32431	1						1	1	0	Calcineurin-like metallo-phosphoesterase superfamily protein;(source:Araport11)
							AT1G25400	19.4692	0.00157243	0.107915	-0.353728	-1		-1	1			1	2	1	transmembrane protein;(source:Araport11)
							AT1G25520	6.30855	0.0207578	0.258202	-0.231744	-1					-1		0	1	PHOTOSYNTHESIS-AFFECTED MUTANT 71 LIKE 4 (PML4)
							AT1G25560	16.0772	0.00236512	0.119425	-0.349531	-1			1			1	2	0	TEMPRANILLO 1 (TEM1); (ATTEM1);ETHYLENE RESPONSE DNA BINDING FACTOR 1 (EDF1)
							AT1G26270	5.80975	0.0248928	0.273941	-0.148569	-1		-1		-1	-1		0	3	Phosphatidylinositol 3- and 4-kinase family protein;(source:Araport11)
							AT1G26420	13.612	0.00347623	0.139128	1.60276	1	-1			-1	1		1	2	(ATBBE7)
							AT1G26530	4.68045	0.0389266	0.31599	-1.02477	-1				1			1	0	PIN domain-like family protein;(source:Araport11)
							AT1G26560	7.52721	0.0137862	0.220171	0.955075	1			1	1		1	3	0	BETA GLUCOSIDASE 40 (BGLU40)
							AT1G26690	4.35241	0.0448743	0.330363	0.157769	1		-1			-1		0	2	emp24/gp25L/p24 family/GOLD family protein;(source:Araport11)
							AT1G26930	5.9596	0.0236343	0.270205	0.179872	1				-1		1	1	1	Galactose oxidase/kelch repeat superfamily protein;(source:Araport11)
							AT1G27100	5.22129	0.0311505	0.293896	-0.209136	-1		-1				1	1	1	Actin cross-linking protein;(source:Araport11)
							AT1G27140	24.681	0.000953024	0.0990643	-0.345349	-1			1				1	0	GLUTATHIONE S-TRANSFERASE TAU 14 (GSTU14);GLUTATHIONE S-TRANSFERASE 13 (GST13);GLUTATHIONE S-TRANSFERASE TAU 14 (ATGSTU14)
							AT1G27200	13.686	0.00344698	0.13862	0.275656	1						1	1	0	glycosyltransferase family protein (DUF23);(source:Araport11)
							AT1G27460	10.0461	0.00689339	0.168178	0.250617	1						1	1	0	NO POLLEN GERMINATION RELATED 1 (NPGR1)
							AT1G27470	6.48473	0.0194774	0.252156	-0.215011	-1			1		-1		1	1	transducin family protein / WD-40 repeat family protein;(source:Araport11)
							AT1G27730	4.41318	0.0436681	0.327097	-0.447184	-1	-1	-1		-1	-1		0	4	(ZAT10);SALT TOLERANCE ZINC FINGER (STZ)
							AT1G27950	11.8403	0.00468973	0.150198	-0.463699	-1				1	1	1	3	0	GLYCOSYLPHOSPHATIDYLINOSITOL-ANCHORED LIPID PROTEIN TRANSFER 1 (LTPG1)
							AT1G28260	6.03852	0.023011	0.268734	0.413729	1						1	1	0	Telomerase activating protein Est1;(source:Araport11)
							AT1G28600	4.54888	0.0411595	0.321587	-0.40661	-1		-1				1	1	1	GDSL-motif esterase/acyltransferase/lipase. Enzyme group with broad substrate specificity that may catalyze acyltransfer or hydrolase reactions with lipid and non-lipid substrates.
							AT1G29320	5.59896	0.0268	0.279918	-0.24274	-1				1	1		2	0	Transducin/WD40 repeat-like superfamily protein;(source:Araport11)
							AT1G29395	8.28339	0.0110307	0.200276	-0.713747	-1						-1	0	1	COLD REGULATED 414 THYLAKOID MEMBRANE 1 (COR414-TM1);COLD REGULATED 314 INNER MEMBRANE 1 (COR413IM1);COLD REGULATED 314 THYLAKOID MEMBRANE 1 (COR413-TM1); (DEG25)
							AT1G29418	6.78999	0.0175246	0.239125	-0.500457	-1				1			1	0	transmembrane protein;(source:Araport11)
							AT1G29510	4.41059	0.0437187	0.3272	-1.61544	-1			1	1	1	1	4	0	SMALL AUXIN UPREGULATED RNA 67 (SAUR67);SMALL AUXIN UPREGULATED 68 (SAUR68)
							AT1G29750	4.57674	0.0405693	0.319504	0.235931	1					1		1	0	RECEPTOR-LIKE KINASE IN FLOWERS 1 (RKF1)
							AT1G30110	4.43666	0.0432709	0.326968	-0.177995	-1			-1	-1		-1	0	3	NUDIX HYDROLASE HOMOLOG 25 (ATNUDX25);NUDIX HYDROLASE HOMOLOG 25 (NUDX25)
							AT1G30240	9.32371	0.00829648	0.182287	-0.345123	-1				1			1	0	proline-, glutamic acid/leucine-rich protein;(source:Araport11)
							AT1G30410	7.98015	0.0119831	0.205797	0.233765	1					-1		0	1	MULTIDRUG RESISTANCE-ASSOCIATED PROTEIN 13 (ATMRP13);ATP-BINDING CASSETTE C12 (ABCC12);MULTIDRUG RESISTANCE-ASSOCIATED PROTEIN 13 (MRP13)
							AT1G30530	22.2898	0.00116568	0.101463	-1.22075	-1					-1	-1	0	2	UDP-GLUCOSYL TRANSFERASE 78D1 (UGT78D1)
							AT1G30700	48.673	0.000180028	0.0581356	-0.464926	-1				-1	1		1	1	(ATBBE8)
							AT1G30720	20.2473	0.00142897	0.104527	-0.36115	-1				-1	1	1	2	1	(ATBBE10)
							AT1G30730	38.0176	0.000378622	0.0810526	-0.428748	-1		-1	-1	-1			0	3	(ATBBE11)
							AT1G30757	7.03632	0.0161738	0.234303	-0.721528	-1				-1			0	1	transmembrane protein;(source:Araport11)
							AT1G31040	5.93885	0.0237553	0.270205	Inf	1			-1		1		1	1	ORESARA15 (ORE15)
							AT1G31050	10.3516	0.00644838	0.164562	-0.414205	-1			-1				0	1	basic helix-loop-helix (bHLH) DNA-binding superfamily protein;(source:Araport11)
							AT1G31180	6.20234	0.021748	0.263152	-0.200111	-1					-1		0	1	ARABIDOPSIS ISOPROPYLMALATE DEHYDROGENASE 3 (ATIMD3);ISOPROPYLMALATE DEHYDROGENASE 1 (IPMDH1);ISOPROPYLMALATE DEHYDROGENASE 3 (IMD3)
							AT1G31660	13.9241	0.00325682	0.134005	-0.301758	-1				1			1	0	(ATENP1);ESSENTIAL NUCLEAR PROTEIN 1 (ENP1)
							AT1G31970	8.7976	0.00954262	0.191866	-0.202915	-1		1			1	-1	2	1	(RH5);STRESS RESPONSE SUPPRESSOR 1 (STRS1)
							AT1G32340	4.11631	0.049789	0.341365	0.15864	1						-1	0	1	NDR1/HIN1-LIKE 8 (NHL8)
							AT1G32450	37.3201	0.000396624	0.0810526	-0.590959	-1		1			1		2	0	NITRATE TRANSPORTER 1.5 (NRT1.5); (ATNPF7.3);NRT1/ PTR FAMILY 7.3 (NPF7.3)
							AT1G32690	12.6914	0.00408214	0.146606	0.386467	1					-1		0	1	DUF740 family protein;(source:Araport11)
							AT1G33055	6.66523	0.0181969	0.242285	1.56799	1		-1		1	1		2	1	hypothetical protein;(source:Araport11)
							AT1G33560	6.88289	0.0170346	0.237067	-0.281741	-1					-1		0	1	ACTIVATED DISEASE RESISTANCE 1 (ADR1)
							AT1G33590	13.5915	0.00349423	0.139128	-0.28526	-1		-1	-1	-1	-1		0	4	Leucine-rich repeat (LRR) family protein;(source:Araport11)
							AT1G33600	6.87838	0.0170847	0.237067	-0.698502	-1		-1					0	1	Leucine-rich repeat (LRR) family protein;(source:Araport11)
							AT1G33610	15.1896	0.00266723	0.123672	-0.355206	-1		-1				1	1	1	Leucine-rich repeat (LRR) family protein;(source:Araport11)
							AT1G33612	49.4377	0.000170464	0.0581356	-0.725894	-1			-1				0	1	Encodes a receptor for the Plant Natriuretic Peptide (At2g18660, AtPNP-A). The receptor contains a functional guanylyl cyclase catalytic center embedded in the cytosolic kinase domain. This catalytic center can convert GTP into cGMP (and PPi) which enables ligand-specific downstream signalling. It is therefore consistent with the reported cGMP dependence of AtPNP-A effects (see DOI:10.1007/s11103…
							AT1G33800	13.1143	0.00374008	0.141507	-0.215219	-1			1	1		1	3	0	GLUCURONOXYLAN METHYLTRANSFERASE 1 (GXM1);GLUCURONOXYLAN METHYLTRANSFERASE 1 (GXMT1); (ATGXMT1);GLUCURONOXYLAN METHYLTRANSFERASE3 (GXM3)
							AT1G34370	6.2163	0.0216349	0.262833	-0.14974	-1			-1	-1	-1		0	3	(ATSTOP1);SENSITIVE TO PROTON RHIZOTOXICITY 1 (STOP1)
							AT1G36160	4.99167	0.0342925	0.302556	-0.1146	-1						1	1	0	ACETYL-COA CARBOXYLASE 1 (ACC1);SENSITIVE TO FREEZING 3 (SFR3); (AT-ACC1); (115D-4A);GURKE (GK);PASTICCINO 3 (PAS3);GLOSSYHEAD 1 (GSD1);EMBRYO DEFECTIVE 22 (EMB22)
							AT1G36370	4.88192	0.0358453	0.309296	-0.17929	-1					1		1	0	MORE SULPHUR ACCUMULATION1 (MSA1);SERINE HYDROXYMETHYLTRANSFERASE 7 (SHM7)
							AT1G36380	4.27503	0.0463156	0.331621	0.397265	1		1	-1	-1	1	-1	2	3	transmembrane protein;(source:Araport11)
							AT1G36622	9.65616	0.00755724	0.174003	-2.61189	-1				-1	-1		0	2	transmembrane protein;(source:Araport11)
							AT1G41830	14.8251	0.00279719	0.124453	-0.217208	-1			1	1	1	1	4	0	SKU5-SIMILAR 6 (SKS6);SKU5 SIMILAR 6 (sks6)
							AT1G42470	14.2191	0.00309142	0.130523	0.376947	1						1	1	0	NIEMANN-PICK DISEASE TYPE C1-1 (ATNPC1 - 1)
							AT1G42550	8.15038	0.0114172	0.202333	-0.344975	-1					1		1	0	PLASTID MOVEMENT IMPAIRED1 (PMI1)
							AT1G43670	6.8917	0.016984	0.237067	0.196679	1			1				1	0	(CYFBP);FRUCTOSE-1,6-BISPHOSPHATASE (FBP);ARABIDOPSIS THALIANA CYTOSOLIC FRUCTOSE-1,6-BISPHOSPHATASE (AtcFBP);FRUCTOSE INSENSITIVE 1 (FINS1)
							AT1G43710	6.16504	0.0219876	0.263772	-0.156903	-1					-1		0	1	SERINE DECARBOXYLASE 1 (SDC1);EMBRYO DEFECTIVE 1075 (emb1075);ARABIDOPSIS THALIANA SERINE DECARBOXYLASE 1 (ATSDC1)
							AT1G44000	7.17144	0.0155387	0.230766	-0.353631	-1				1	-1	1	2	1	STAY-GREEN LIKE (SGRL)
							AT1G44020	11.6082	0.00494121	0.152357	-0.360888	-1						1	1	0	Cysteine/Histidine-rich C1 domain family protein;(source:Araport11)
							AT1G44050	12.0177	0.00455584	0.149229	-0.312413	-1		1					1	0	Cysteine/Histidine-rich C1 domain family protein;(source:Araport11)
							AT1G44170	4.25568	0.0466965	0.332677	0.152676	1		1		-1		-1	1	2	ALDEHYDE DEHYDROGENASE 4 (ALDH4);ALDEHYDE DEHYDROGENASE 3H1 (ALDH3H1)
							AT1G44350	26.6208	0.000791561	0.0896178	0.512015	1					1	1	2	0	IAA-LEUCINE RESISTANT (ILR)-LIKE GENE 6 (ILL6)
							AT1G44575	52.324	0.000151336	0.0581356	-0.673167	-1			1			1	2	0	PHOTOSYSTEM II SUBUNIT S (PSBS);NONPHOTOCHEMICAL QUENCHING 4 (NPQ4); (CP22)
							AT1G44608	4.56938	0.0406925	0.319907	0.154697	1						1	1	0	hypothetical protein;(source:Araport11)
							AT1G45332	7.24498	0.0151224	0.228183	-0.214592	-1					1		1	0	Translation elongation factor EFG/EF2 protein;(source:Araport11)
							AT1G46264	7.30637	0.0148287	0.226276	0.269308	1					-1	-1	0	2	(AT-HSFB4);HEAT SHOCK TRANSCRIPTION FACTOR B4 (HSFB4);SCHIZORIZA (SCZ)
							AT1G47270	4.56497	0.0407781	0.320013	0.301358	1				-1			0	1	TUBBY LIKE PROTEIN 6 (AtTLP6);TUBBY LIKE PROTEIN 6 (TLP6)
							AT1G47330	7.3039	0.0148338	0.226276	0.279688	1				-1	1		1	1	methyltransferase, putative (DUF21);(source:Araport11)
							AT1G47490	6.16565	0.0219831	0.263772	-0.178604	-1		1					1	0	RNA-BINDING PROTEIN 47C (RBP47C);RNA-BINDING PROTEIN 47C (ATRBP47C)
							AT1G48630	5.56074	0.0271488	0.280564	-0.138257	-1			1	1			2	0	RECEPTOR FOR ACTIVATED C KINASE 1B (RACK1B);RECEPTOR FOR ACTIVATED C KINASE 1B (RACK1B_AT)
							AT1G48920	24.9477	0.000929395	0.0990643	-0.288173	-1	1			1	-1		2	1	NUCLEOLIN LIKE 1 (ATNUC-L1);PARALLEL 1 (PARL1);NUCLEOLIN 1 (NUC1);NUCLEOLIN LIKE 1 (NUC-L1)
							AT1G49030	5.99954	0.0233103	0.269383	-0.184063	-1				-1			0	1	PLAC8 family protein;(source:Araport11)
							AT1G49540	7.58199	0.0135162	0.218186	-0.279988	-1			1				1	0	ELONGATOR SUBUNIT 2 (AtELP2);ELONGATOR PROTEIN 2 (ELP2)
							AT1G49570	4.68496	0.0388681	0.315903	1.6063	1					1		1	0	Peroxidase superfamily protein;(source:Araport11)
							AT1G49600	10.4831	0.00629198	0.163294	-0.196179	-1			1	1			2	0	RNA-BINDING PROTEIN 47A (RBP47A);RNA-BINDING PROTEIN 47A (ATRBP47A)
							AT1G49760	11.6009	0.00494121	0.152357	-0.211451	-1				1			1	0	POLY(A) BINDING PROTEIN 8 (PABP8);POLY(A) BINDING PROTEIN 8 (PAB8)
							AT1G50055	7.24589	0.0150993	0.228183	-0.632428	-1					-1		0	1	TRANS-ACTING SIRNA1B (TAS1B)
							AT1G51190	6.70187	0.0179741	0.241185	-0.550937	-1		-1		-1			0	2	PLETHORA 2 (PLT2)
							AT1G51700	5.46863	0.0281215	0.282989	0.713799	1	-1			1	1	1	3	1	DOF ZINC FINGER PROTEIN 1 (DOF1);DOF ZINC FINGER PROTEIN 1 (ADOF1)
							AT1G51760	7.89887	0.0123105	0.208599	0.206424	1					-1		0	1	JASMONIC ACID RESPONSIVE 3 (JR3);IAA-ALANINE RESISTANT 3 (IAR3)
							AT1G51800	11.9862	0.00457553	0.149229	-0.211619	-1				-1		1	1	1	IMPAIRED OOMYCETE SUSCEPTIBILITY 1 (IOS1)
							AT1G51850	5.19886	0.0314655	0.294577	-0.135607	-1				-1	-1		0	2	STRESS INDUCED FACTOR 2 (SIF2)
							AT1G51940	5.80207	0.0249761	0.273941	0.221802	1			1				1	0	(ATLYK3);LYSM-CONTAINING RECEPTOR-LIKE KINASE 3 (LYK3)
							AT1G52060	16.0024	0.00239831	0.119425	-0.1994	-1		-1	1				1	1	Mannose-binding lectin superfamily protein;(source:Araport11)
							AT1G52070	5.61523	0.0266537	0.279393	-0.0924055	-1		-1					0	1	Mannose-binding lectin superfamily protein;(source:Araport11)
							AT1G52190	5.44612	0.0283657	0.284158	0.294093	1			-1	-1	-1	-1	0	4	NITRATE TRANSPORTER 1.11 (NRT1.11); (ATNPF1.2);NRT1/ PTR FAMILY 1.2 (NPF1.2)
							AT1G52200	24.1798	0.00101266	0.101371	-0.367326	-1				-1	-1	1	1	2	PLAC8 family protein;(source:Araport11)
							AT1G52360	5.5961	0.0268298	0.279918	-0.133361	-1					1		1	0	Coatomer, beta subunit;(source:Araport11)
							AT1G52550	5.69884	0.0258256	0.276037	1.16429	1			-1				0	1	transmembrane protein;(source:Araport11)
							AT1G52910	4.3099	0.0457384	0.331621	-0.158942	-1		-1	1	1			2	1	fiber (DUF1218);(source:Araport11)
							AT1G52930	11.4196	0.00510492	0.153932	-0.25093	-1				1			1	0	ARABIDOPSIS HOMOLOGUE OF YEAST BRX1 2 (ATBRX1-2)
							AT1G53080	4.15392	0.0489401	0.339349	-0.885328	-1		-1	-1				0	2	Legume lectin family protein;(source:Araport11)
							AT1G53130	27.6911	0.00073699	0.0887097	-0.731806	-1		-1					0	1	GRIM REAPER (GRI)
							AT1G53190	4.91582	0.0353963	0.308047	0.16044	1					1		1	0	(CTL01);TIE1-ASSOCIATED 33 RING-TYPE E3 LIGASE 1 (TEAR1)
							AT1G53480	34.5721	0.000464135	0.0810909	#NAME?	#NAME?			-1	-1			0	2	MTO 1 RESPONDING DOWN 1 (MRD1);ARABIDOPSIS MTO 1 RESPONDING DOWN 1 (ATMRD1)
							AT1G53530	5.23908	0.0309902	0.293289	-0.313774	-1					1		1	0	(ATIMP1A)
							AT1G53625	9.98674	0.00695921	0.168529	-0.535436	-1	-1	-1	-1	-1	-1	-1	0	6	hypothetical protein;(source:Araport11)
							AT1G53940	8.32203	0.0109356	0.200276	-0.56064	-1					-1		0	1	GDSL-MOTIF LIPASE 2 (GLIP2)
							AT1G54000	16.2755	0.00231167	0.119425	-0.216355	-1		-1	1		-1		1	2	GDSL LIPASE-LIKE PROTEIN 22 (GLL22)
							AT1G54095	6.21686	0.0216248	0.262833	0.285688	1		-1					0	1	DUF1677 family protein, putative (DUF1677);(source:Araport11)
							AT1G54100	4.35087	0.0448928	0.330363	0.159587	1				-1			0	1	ALDEHYDE DEHYDROGENASE 7B4 (ALDH7B4)
							AT1G54690	5.24568	0.0308816	0.293116	-0.194604	-1			1	1			2	0	HISTONE H2A 3 (HTA3);GAMMA HISTONE VARIANT H2AX (GAMMA-H2AX);GAMMA H2AX (G-H2AX); (H2AXb)
							AT1G54890	36.0347	0.000428129	0.0810526	-0.38942	-1			-1	-1			0	2	Late embryogenesis abundant (LEA) protein-like protein;(source:Araport11)
							AT1G55360	6.87765	0.0170847	0.237067	0.182752	1				1			1	0	tRNA-splicing ligase (DUF239);(source:Araport11)
							AT1G55450	28.9469	0.00067173	0.0852857	-0.386908	-1		-1	-1			1	1	2	S-adenosyl-L-methionine-dependent methyltransferases superfamily protein;(source:Araport11)
							AT1G55910	5.7494	0.0254138	0.274608	-0.744348	-1	1			1		1	3	0	ZINC TRANSPORTER 11 PRECURSOR (ZIP11)
							AT1G55920	9.00092	0.00904979	0.187907	-0.221034	-1		-1	-1		-1	1	1	3	SERINE ACETYLTRANSFERASE 2;1 (ATSERAT2;1);SERINE ACETYLTRANSFERASE 5 (SAT5); (ATSAT1);SERINE ACETYLTRANSFERASE 2;1 (SERAT2;1);SERINE ACETYLTRANSFERASE 1 (SAT1)
							AT1G56070	8.5028	0.0103584	0.196458	-0.132778	-1	1						1	0	LOW EXPRESSION OF OSMOTICALLY RESPONSIVE GENES 1 (LOS1);LOW EXPRESSION OF OSMOTICALLY RESPONSIVE GENES 1 (AT1G56075.1)
							AT1G56110	10.8794	0.00577553	0.161669	-0.202737	-1		1			1		2	0	HOMOLOG OF NUCLEOLAR PROTEIN NOP56 (NOP56)
							AT1G56220	5.7886	0.0250757	0.273941	0.169917	1						-1	0	1	Dormancy/auxin associated family protein;(source:Araport11)
							AT1G56430	18.5672	0.00173783	0.111763	-0.80353	-1		1		1			2	0	NICOTIANAMINE SYNTHASE 4 (NAS4);ARABIDOPSIS THALIANA NICOTIANAMINE SYNTHASE 4 (ATNAS4)
							AT1G56612	4.16325	0.0486875	0.338619	-0.55938	-1						-1	0	1	Natural antisense transcript overlaps with AT1G56610;(source:Araport11)
							AT1G56660	28.141	0.000709423	0.0875694	-0.316307	-1						-1	0	1	MAEBL domain protein;(source:Araport11)
							AT1G56680	4.61841	0.0398278	0.317747	-0.257241	-1		-1					0	1	Chitinase family protein;(source:Araport11)
							AT1G58270	23.6829	0.00105148	0.101371	-0.274034	-1						1	1	0	(ZW9)
							AT1G58380	14.2363	0.00308129	0.130405	-0.267326	-1		1			1	-1	2	1	(XW6)
							AT1G59870	8.48333	0.0104129	0.196458	-0.153107	-1		-1				1	1	1	PENETRATION 3 (PEN3);PLEIOTROPIC DRUG RESISTANCE 8 (PDR8);ARABIDOPSIS THALIANA ATP-BINDING CASSETTE G36 (ATABCG36);ATP-BINDING CASSETTE G36 (ABCG36);ARABIDOPSIS PLEIOTROPIC DRUG RESISTANCE 8 (ATPDR8)
							AT1G60640	14.4731	0.00295302	0.127198	-0.323941	-1		1					1	0	stress response protein;(source:Araport11)
							AT1G60730	7.05595	0.0160529	0.233194	0.191792	1				-1	-1		0	2	NAD(P)-linked oxidoreductase superfamily protein;(source:Araport11)
							AT1G60850	9.48047	0.00789086	0.177769	-0.327972	-1					-1		0	1	(AAC42); (ATRPAC42)
							AT1G61240	7.92035	0.0122262	0.208163	0.202372	1						1	1	0	lysine ketoglutarate reductase trans-splicing-like protein (DUF707);(source:Araport11)
							AT1G61255	15.9257	0.00241181	0.119425	1.15311	1		1	1	1	1	1	5	0	hypothetical protein;(source:Araport11)
							AT1G61340	5.68155	0.0259865	0.276759	-0.844432	-1	-1	-1					0	2	(ATFBS1);F-BOX STRESS INDUCED 1 (FBS1)
							AT1G61580	24.8364	0.000942897	0.0990643	-0.335794	-1				1			1	0	ARABIDOPSIS RIBOSOMAL PROTEIN 2 (ARP2);R-PROTEIN L3 B (RPL3B)
							AT1G61667	9.73052	0.00740816	0.172356	0.295678	1		1	1				2	0	serine protease, putative (Protein of unknown function, DUF538);(source:Araport11)
							AT1G61900	4.62981	0.0396529	0.317491	0.183259	1			1			1	2	0	hypothetical protein;(source:Araport11)
							AT1G62180	21.5552	0.0012557	0.102591	-0.391069	-1				1			1	0	5'ADENYLYLPHOSPHOSULFATE REDUCTASE 2 (APR2);ADENOSINE-5'-PHOSPHOSULFATE REDUCTASE (APSR); (ATAPR2); (PRH);3'-PHOSPHOADENOSINE-5'-PHOSPHOSULFATE (PAPS) REDUCTASE HOMOLOG 43 (PRH43)
							AT1G62200	4.47224	0.0425677	0.326119	0.170104	1		-1			-1		0	2	PEPTIDE TRANSPORTER 6 (PTR6); (ATNPF8.5);NRT1/ PTR FAMILY 8.5 (NPF8.5); (AtPTR6)
							AT1G62300	10.6899	0.00608383	0.163294	-0.211913	-1		-1	-1	-1	-1		0	4	(ATWRKY6); (WRKY6)
							AT1G62422	5.27754	0.0304737	0.292005	0.350738	1				-1	1		1	1	hypothetical protein;(source:Araport11)
							AT1G62440	8.50234	0.0103584	0.196458	-0.197456	-1				1		1	2	0	LEUCINE-RICH REPEAT/EXTENSIN 2 (LRX2)
							AT1G62480	14.4735	0.00295302	0.127198	0.286275	1				1	1	1	3	0	Vacuolar calcium-binding protein-like protein;(source:Araport11)
							AT1G62510	9.52023	0.0078256	0.177078	0.223496	1					1		1	0	Expressed in the root cortex.
							AT1G63650	9.88264	0.00715612	0.171034	-0.398062	-1			1				1	0	ENHANCER OF GLABRA 3 (EGL3); (ATEGL3); (ATMYC-2); (EGL1)
							AT1G63810	13.8603	0.00331477	0.135448	-0.320288	-1		1					1	0	nucleolar protein;(source:Araport11)
							AT1G64390	38.275	0.00036962	0.0810526	-0.434388	-1		1			1		2	0	GLYCOSYL HYDROLASE 9C2 (GH9C2);GLYCOSYL HYDROLASE 9C2 (AtGH9C2)
							AT1G64500	9.51865	0.0078301	0.177078	-0.707004	-1		1		1	1	1	4	0	A member of a protein family found in plants and animals that contain conserved C-terminal glutaredoxin-like and putative zinc-binding cysteine-rich domains. It is involved in light stimulated actin bundling and chloroplast movement. The mRNA is cell-to-cell mobile.
							AT1G64610	7.90334	0.012301	0.208599	0.420001	1		-1					0	1	Transducin/WD40 repeat-like superfamily protein;(source:Araport11)
							AT1G64660	11.8147	0.00472236	0.150477	0.325359	1				-1	-1	-1	0	3	METHIONINE GAMMA-LYASE (ATMGL);METHIONINE GAMMA-LYASE (MGL)
							AT1G64670	4.31649	0.0456006	0.331621	-1.03112	-1				1	1	1	3	0	9-CIS EPOXYCAROTENOID DIOXYGENASE DEFECTIVE 1 (CED1);BODYGUARD1 (BDG1)
							AT1G64780	64.5027	6.24e-05	0.0358065	-0.786473	-1				1			1	0	AMMONIUM TRANSPORTER 1;2 (AMT1;2);AMMONIUM TRANSPORTER 1;2 (ATAMT1;2)
							AT1G65030	7.51222	0.0138549	0.220474	-0.274487	-1			1				1	0	This gene is predicted to encode a protein with a DWD motif. It can bind to DDB1a in Y2H assays, and DDB1b in co-IP assays, and may be involved in the formation of a CUL4-based E3 ubiquitin ligase
							AT1G65060	151.819	0	0	-0.997472	-1		-1	1	1			2	1	4-COUMARATE:COA LIGASE 3 (4CL3)
							AT1G65310	12.7884	0.003982	0.14624	-0.200213	-1			1	1	1	1	4	0	XYLOGLUCAN ENDOTRANSGLUCOSYLASE/HYDROLASE 17 (XTH17);XYLOGLUCAN ENDOTRANSGLUCOSYLASE/HYDROLASE 17 (ATXTH17)
							AT1G65590	5.51699	0.0276343	0.282408	0.169644	1		-1			-1		0	2	(ATHEX1);BETA-HEXOSAMINIDASE 3 (HEXO3)
							AT1G65620	5.79459	0.0250346	0.273941	-0.77019	-1						1	1	0	ASYMMETRIC LEAVES 2 (AS2)
							AT1G65690	8.30556	0.0109868	0.200276	0.390278	1				-1			0	1	NDR1/HIN1-LIKE 6 (NHL6)
							AT1G65730	14.8682	0.00277131	0.124453	-0.346267	-1			-1	-1	-1		0	3	YELLOW STRIPE LIKE 7 (YSL7)
							AT1G66150	5.18557	0.0315814	0.294719	0.1655	1		1			1		2	0	TRANSMEMBRANE KINASE 1 (TMK1)
							AT1G66200	15.6186	0.00249508	0.120845	-0.205964	-1				1			1	0	GLUTAMINE SYNTHETASE 1;2 (GLN1;2);GLUTAMINE SYNTHASE CLONE F11 (GSR2)
							AT1G66270	22.2178	0.00117018	0.101463	-0.2387	-1						-1	0	1	(BGLU21)
							AT1G66700	23.3576	0.0010661	0.101371	1.68254	1	-1			-1			0	2	(PXMT1)
							AT1G66730	4.94686	0.0349626	0.305536	0.263033	1		1				-1	1	1	DNA LIGASE 6 (LIG6);DNA LIGASE 6 (AtLIG6)
							AT1G66800	6.77756	0.0176141	0.239916	-0.213618	-1				1	-1		1	1	Its expression is enriched in non-root hair cells (compared to root hair cells) and this enrichment is associated with increase in the transcription-associated mark trimethylation of H3 lysine 4 (H3K4me3) and decrease in the Polycomb silencing-associated mark trimethylation of H3 lysine 27 (H3K27me3) in non-root hair cells relative to root-hair cells. Protein sequence is similar to Eucalyptus gun…
							AT1G67030	4.72906	0.0383252	0.314583	0.189964	1					-1		0	1	ZINC FINGER PROTEIN 6 (ZFP6)
							AT1G67530	4.1799	0.0483083	0.337664	0.174739	1		-1	-1	-1	-1		0	4	ARM repeat superfamily protein;(source:Araport11)
							AT1G67850	31.083	0.000596343	0.0828125	-0.466958	-1					-1		0	1	lysine ketoglutarate reductase trans-splicing protein (DUF707);(source:Araport11)
							AT1G67900	4.58743	0.0403629	0.319246	0.324752	1			1				1	0	Phototropic-responsive NPH3 family protein;(source:Araport11)
							AT1G67910	9.84527	0.00722644	0.171034	0.590608	1				-1		-1	0	2	hypothetical protein;(source:Araport11)
							AT1G68130	20.8721	0.00135359	0.103707	0.529559	1		1					1	0	INDETERMINATE(ID)-DOMAIN 14 (AtIDD14); (IDD14alpha);INDETERMINATE(ID)-DOMAIN 14 (IDD14)
							AT1G68400	6.29996	0.0208754	0.258665	-0.383977	-1				1		1	2	0	leucine-rich repeat transmembrane protein kinase family protein;(source:Araport11)
							AT1G68440	4.11533	0.0498048	0.341365	-0.107821	-1			1	1		1	3	0	Transmembrane protein;(source:Araport11). Expression induced by abiotic stressors such as ABA, drought, heat, light, NaCl, osmotic stress and wounding.
							AT1G68840	7.12582	0.0157193	0.230949	-0.211707	-1	-1	-1			1		1	2	RELATED TO ABI3/VP1 2 (RAV2); (AtRAV2);TEMPRANILLO 2 (TEM2);ETHYLENE RESPONSE DNA BINDING FACTOR 2 (EDF2);RELATED TO AP2 8 (rap2.8)
							AT1G68940	4.59841	0.0402037	0.319246	0.191159	1					-1		0	1	Armadillo/beta-catenin-like repeat family protein;(source:Araport11)
							AT1G69250	7.1597	0.0155921	0.230766	-0.208116	-1		-1	1				1	1	Nuclear transport factor 2 (NTF2) family protein with RNA binding (RRM-RBD-RNP motifs) domain-containing protein;(source:Araport11)
							AT1G69760	4.54006	0.0413345	0.322387	-0.19289	-1		1	-1	-1		-1	1	3	suppressor SRP40-like protein;(source:Araport11)
							AT1G69980	4.92942	0.0351758	0.306946	0.179808	1					1		1	0	structural polyprotein;(source:Araport11)
							AT1G70000	4.38435	0.044274	0.329444	-0.175757	-1			1	1			2	0	(MYBD)
							AT1G70140	6.10711	0.0224956	0.266396	0.187407	1				1		1	2	0	FORMIN 8 (FH8);FORMIN HOMOLOGUE 8 (FORMIN 8);FORMIN 8 (ATFH8)
							AT1G70230	8.6543	0.00992349	0.19341	0.20679	1						1	1	0	ALTERED XYLOGLUCAN 4 (AXY4);TRICHOME BIREFRINGENCE-LIKE 27 (TBL27)
							AT1G70280	14.1534	0.00312461	0.130839	0.304667	1					1		1	0	NHL domain-containing protein;(source:Araport11)
							AT1G70940	6.8625	0.017155	0.237067	0.209993	1				-1			0	1	ARABIDOPSIS PIN-FORMED 3 (ATPIN3);PIN-FORMED 3 (PIN3)
							AT1G71040	8.22072	0.0111887	0.200889	0.310771	1				-1	-1		0	2	LOW PHOSPHATE ROOT2 (LPR2)
							AT1G71110	8.27	0.0110599	0.200499	0.243877	1					-1		0	1	transmembrane protein;(source:Araport11)
							AT1G71400	4.8819	0.0358453	0.309296	-0.199568	-1					-1		0	1	RECEPTOR LIKE PROTEIN 12 (RLP12);RECEPTOR LIKE PROTEIN 12 (AtRLP12)
							AT1G71710	4.35419	0.0448394	0.330363	0.188155	1				1		1	2	0	DNAse I-like superfamily protein;(source:Araport11)
							AT1G71880	8.76549	0.00961238	0.191866	-0.231657	-1			1	1		1	3	0	ARABIDOPSIS THALIANA SUCROSE-PROTON SYMPORTER 1 (ATSUC1);SUCROSE-PROTON SYMPORTER 1 (SUC1)
							AT1G72050	5.62057	0.0265935	0.279374	-0.222945	-1		1					1	0	TRANSCRIPTION FACTOR IIIA (TFIIIA)
							AT1G72300	5.88426	0.0241806	0.271345	-0.168327	-1				-1			0	1	PSY1 RECEPTOR (PSY1R)
							AT1G72430	9.30499	0.00832968	0.182565	0.213563	1		1		1	1		3	0	SMALL AUXIN UPREGULATED RNA 78 (SAUR78)
							AT1G72440	11.748	0.00477131	0.150477	-0.262396	-1		1	-1		1		2	1	EMBRYO SAC DEVELOPMENT ARREST 25 (EDA25);SLOW WALKER2 (SWA2)
							AT1G72730	5.7753	0.0251904	0.273941	-0.156425	-1				1			1	0	DEA(D/H)-box RNA helicase family protein;(source:Araport11)
							AT1G72920	4.20508	0.047762	0.336093	-0.717053	-1	-1						0	1	Toll-Interleukin-Resistance (TIR) domain family protein;(source:Araport11)
							AT1G72970	9.03395	0.00897215	0.187907	-0.426669	-1					1	1	2	0	HOTHEAD (HTH);EMBRYO SAC DEVELOPMENT ARREST 17 (EDA17)
							AT1G73260	5.7186	0.0256506	0.275941	0.207315	1		-1			-1		0	2	KUNITZ TRYPSIN INHIBITOR 1 (KTI1);ARABIDOPSIS THALIANA KUNITZ TRYPSIN INHIBITOR 4 (ATKTI4);ARABIDOPSIS THALIANA KUNITZ TRYPSIN INHIBITOR 1 (ATKTI1)
							AT1G73660	5.79736	0.0250042	0.273941	-0.222565	-1				-1		-1	0	2	(M3K&#948;6);SUGAR INSENSITIVE 8 (SIS8)
							AT1G74100	4.22263	0.0473615	0.334656	0.146855	1				-1			0	1	ARABIDOPSIS SULFOTRANSFERASE 5A (ATST5A);SULFOTRANSFERASE 16 (ATSOT16);CORONATINE INDUCED-7 (CORI-7);SULFOTRANSFERASE 16 (SOT16)
							AT1G74380	5.94982	0.0236979	0.270205	-0.145405	-1			1	1		1	3	0	XYLOGLUCAN XYLOSYLTRANSFERASE 5 (XXT5)
							AT1G74460	8.0478	0.0117215	0.204065	-0.466261	-1						-1	0	1	GDSL-motif esterase/acyltransferase/lipase. Enzyme group with broad substrate specificity that may catalyze acyltransfer or hydrolase reactions with lipid and non-lipid substrates.
							AT1G75000	11.2106	0.00534402	0.156256	0.72296	1					1	1	2	0	ELO HOMOLOG 3 (ELO3)
							AT1G75250	4.55855	0.04089	0.320079	-0.576304	-1						1	1	0	RAD-LIKE 6 (RL6);RAD-LIKE 6 (ATRL6);RADIALIS-LIKE SANT/MYB 3 (RSM3)
							AT1G75280	8.72195	0.0096917	0.192266	-0.334985	-1					1		1	0	isoflavone reductase, putative, identical to SP:P52577 Isoflavone reductase homolog P3 (EC 1.3.1.-) {Arabidopsis thaliana}; contains Pfam profile PF02716: isoflavone reductase. Involved in response to oxidative stress. The mRNA is cell-to-cell mobile.
							AT1G75500	6.86152	0.017155	0.237067	0.185852	1				-1	-1	-1	0	3	WALLS ARE THIN 1 (WAT1);USUALLY MULTIPLE ACIDS MOVE IN AND OUT TRANSPORTERS 5 (UMAMIT5)
							AT1G75620	8.75439	0.00963319	0.191866	0.228883	1		1					1	0	glyoxal oxidase-related protein;(source:Araport11)
							AT1G75710	351.534	0	0	-2.76231	-1					-1		0	1	C2H2-like zinc finger protein;(source:Araport11)
							AT1G75760	8.83703	0.00939128	0.190342	0.220405	1		-1					0	1	ER lumen protein retaining receptor family protein;(source:Araport11)
							AT1G76150	4.28801	0.0461018	0.331621	0.156546	1						-1	0	1	(ATECH2);ENOYL-COA HYDRATASE 2 (ECH2)
							AT1G76470	16.9261	0.0021744	0.119425	0.586244	1				-1			0	1	NAD(P)-binding Rossmann-fold superfamily protein;(source:Araport11)
							AT1G76560	10.0926	0.00683938	0.168178	-0.27053	-1						1	1	0	CP12 DOMAIN-CONTAINING PROTEIN 3 (CP12-3)
							AT1G76600	18.1785	0.00181378	0.112334	-0.48314	-1		-1			-1	1	1	2	poly polymerase;(source:Araport11)
							AT1G76620	11.035	0.00558481	0.159392	-0.897541	-1					-1		0	1	Serine/Threonine-kinase, putative (Protein of unknown function, DUF547);(source:Araport11)
							AT1G76680	8.4167	0.0106329	0.197699	-0.165045	-1		-1		1		1	2	1	12-OXOPHYTODIENOATE REDUCTASE 1 (OPR1)
							AT1G76700	5.77668	0.0251904	0.273941	-0.27692	-1		-1					0	1	DNAJ heat shock N-terminal domain-containing protein;(source:Araport11)
							AT1G76810	4.69508	0.0387516	0.315534	-0.118598	-1		1					1	0	(EIF5B1)
							AT1G76930	4.20388	0.0478025	0.336112	0.150174	1				-1			0	1	EXTENSIN 4 (ATEXT4);OBP3-RESPONSIVE GENE 5 (ORG5);EXTENSIN 4 (EXT4);EXTENSIN 1 (EXT1);EXTENSIN 1 (ATEXT1)
							AT1G77020	6.23411	0.0214757	0.262357	0.263226	1			1				1	0	DNAJ heat shock N-terminal domain-containing protein;(source:Araport11)
							AT1G77030	10.9065	0.00574008	0.161088	-0.260107	-1				1			1	0	putative DEAD-box ATP-dependent RNA helicase 29;(source:Araport11)
							AT1G77200	5.64711	0.0263437	0.27856	-0.516868	-1		1				1	2	0	encodes a member of the DREB subfamily A-4 of ERF/AP2 transcription factor family. The protein contains one AP2 domain. There are 17 members in this subfamily including TINY.
							AT1G77380	5.0868	0.0328011	0.297167	0.427538	1				-1	-1	-1	0	3	(ATAAP3);AMINO ACID PERMEASE 3 (AAP3)
							AT1G77450	7.02735	0.016211	0.234459	0.183716	1				1	-1	1	2	1	NAC DOMAIN CONTAINING PROTEIN 32 (anac032);NAC DOMAIN CONTAINING PROTEIN 32 (NAC032)
							AT1G77510	17.9262	0.00193024	0.11661	0.300276	1		-1			-1	1	1	2	PDI-LIKE 1-2 (PDIL1-2);PROTEIN DISULFIDE ISOMERASE 6 (ATPDI6);PROTEIN DISULFIDE ISOMERASE 6 (PDI6);PDI-LIKE 1-2 (ATPDIL1-2)
							AT1G77690	4.54247	0.0412889	0.322314	0.147125	1				-1	-1	-1	0	3	LIKE AUX1 3 (LAX3)
							AT1G77760	11.8534	0.00466442	0.149928	0.323254	1			-1	-1	-1	-1	0	4	NITRATE REDUCTASE 1 (NIA1);NITRATE REDUCTASE 1 (NR1); (GNR1)
							AT1G78070	18.229	0.00180422	0.112334	0.361627	1		1		1	1		3	0	Transducin/WD40 repeat-like superfamily protein;(source:Araport11)
							AT1G78100	21.8063	0.00122194	0.102591	-0.340769	-1	1		1	1		1	4	0	AUXIN UP-REGULATED F-BOX PROTEIN 1 (AUF1)
							AT1G78230	4.14216	0.0492248	0.340089	0.17087	1				1	1	1	3	0	Outer arm dynein light chain 1 protein;(source:Araport11)
							AT1G78260	9.60345	0.00766695	0.176072	0.217005	1						1	1	0	RNA-binding (RRM/RBD/RNP motifs) family protein;(source:Araport11)
							AT1G78440	4.19688	0.0479736	0.336515	-1.20965	-1				1			1	0	GIBBERELLIN 2-OXIDASE 1 (GA2OX1);ARABIDOPSIS THALIANA GIBBERELLIN 2-OXIDASE 1 (ATGA2OX1)
							AT1G78570	44.8845	0.000207595	0.0595161	-0.399746	-1				1	-1		1	1	RHAMNOSE BIOSYNTHESIS 1 (RHM1);REPRESSOR OF LRX1 1 (ROL1);ARABIDOPSIS THALIANA RHAMNOSE BIOSYNTHESIS 1 (ATRHM1)
							AT1G78690	6.78886	0.0175291	0.239125	-0.369303	-1				1			1	0	(At1g78690p)
							AT1G78700	8.31355	0.0109575	0.200276	-0.24042	-1					1		1	0	BES1/BZR1 HOMOLOG 4 (BEH4)
							AT1G78860	8.55954	0.0101828	0.195254	0.207837	1						1	1	0	APPLE DOMAIN LECTIN-2 (GAL2);LOW-BORON TOLERANCE (LBT)
							AT1G78890	7.68536	0.0131499	0.216392	0.232911	1				-1			0	1	hypothetical protein;(source:Araport11)
							AT1G78970	7.06689	0.0160113	0.233194	-0.455944	-1				1	1	1	3	0	ARABIDOPSIS THALIANA LUPEOL SYNTHASE 1 (ATLUP1);LUPEOL SYNTHASE 1 (LUP1)
							AT1G79470	13.4858	0.00355443	0.139736	-0.3877	-1				1	-1		1	1	Aldolase-type TIM barrel family protein;(source:Araport11)
							AT1G80120	4.69661	0.0387134	0.315367	-0.280775	-1					1		1	0	LURP-one-like protein (DUF567);(source:Araport11)
							AT1G80270	5.89855	0.0240911	0.271076	-0.189972	-1		1				-1	1	1	PENTATRICOPEPTIDE REPEAT 596 (PPR596)
							AT1G80340	8.67487	0.00985148	0.193157	0.575287	1				1			1	0	(GA4H);GIBBERELLIN 3-OXIDASE 2 (GA3OX2);ARABIDOPSIS THALIANA GIBBERELLIN-3-OXIDASE 2 (ATGA3OX2)
							AT1G80380	9.36652	0.00818847	0.181032	-0.220502	-1						1	1	0	GLYCERATE KINASE (GLYK)
							AT1G80440	7.77451	0.0128028	0.21348	-0.420817	-1						1	1	0	KELCH REPEAT F-BOX 20 (KFB20);KISS ME DEADLY 1 (KMD1)
							AT1G80750	6.20514	0.0217384	0.263152	-0.188822	-1			1	1			2	0	(RPL7A)
							AT1G80840	21.733	0.00123657	0.102591	-0.627663	-1	-1	-1	-1	-1	-1	-1	0	6	(ATWRKY40);WRKY DNA-BINDING PROTEIN 40 (WRKY40)
							AT2G01320	5.58739	0.0268945	0.279924	-0.437601	-1				-1	1		1	1	ATP-BINDING CASSETTE G7 (ABCG7)
							AT2G01422	22.3388	0.00116118	0.101463	-3.33337	-1				1			1	0	other_RNA;(source:Araport11)
							AT2G01530	12.6586	0.00410745	0.146606	-0.244757	-1					1		1	0	(ZUSAMMEN-CA)-ENHANCED 2 (ZCE2);MLP-LIKE PROTEIN 329 (MLP329)
							AT2G01670	15.7171	0.00245232	0.119425	-0.488604	-1			1	1	1	1	4	0	NUDIX HYDROLASE HOMOLOG 17 (NUDT17);NUDIX HYDROLASE HOMOLOG 17 (atnudt17)
							AT2G01970	5.04645	0.0334425	0.299014	-0.138419	-1			1	1			2	0	Endomembrane protein 70 protein family;(source:Araport11)
							AT2G02780	6.83779	0.0172799	0.237181	0.181035	1						1	1	0	Leucine-rich repeat protein kinase family protein;(source:Araport11)
							AT2G02810	11.2299	0.00533446	0.156256	0.285993	1						1	1	0	UDP-GALACTOSE TRANSPORTER 1 (UTR1);UDP-GALACTOSE TRANSPORTER 1 (ATUTR1)
							AT2G02860	8.1105	0.0115488	0.202702	-0.230574	-1		-1					0	1	SUCROSE TRANSPORTER 2 (SUT2); (ATSUT2);SUCROSE TRANSPORTER 3 (SUC3);ARABIDOPSIS THALIANA SUCROSE TRANSPORTER 3 (ATSUC3)
							AT2G02980	5.48514	0.027915	0.282408	-0.884841	-1		1					1	0	ORGANELLE TRANSCRIPT PROCESSING 85 (OTP85)
							AT2G03760	6.88159	0.0170543	0.237067	0.19245	1				-1	-1	-1	0	3	(ST);ARABIDOPSIS THALIANA SULFOTRANSFERASE 1 (ATST1); (RAR047);SULFOTRANSFERASE 1 (ST1); (ATSULT202A1); (AtSOT1);SULPHOTRANSFERASE 12 (AtSOT12);SULPHOTRANSFERASE 12 (SOT12);SULFOTRANSFERASE 202A1 (SULT202A1);SULPHOTRANSFERASE 1 (SOT1)
							AT2G04030	10.5661	0.00618565	0.163294	-0.216926	-1						1	1	0	(ATHSP90C);EMBRYO DEFECTIVE 1956 (emb1956); (CR88);HEAT SHOCK PROTEIN 90.5 (AtHsp90.5);HEAT SHOCK PROTEIN 88.1 (Hsp88.1);HEAT SHOCK PROTEIN 90.5 (HSP90.5); (HSP90C)
							AT2G04690	6.10466	0.0225148	0.266445	0.243785	1		-1		-1			0	2	Pyridoxamine 5-phosphate oxidase family protein;(source:Araport11)
							AT2G05510	24.1958	0.0010076	0.101371	2.82516	1						1	1	0	Glycine-rich protein family;(source:Araport11)
							AT2G05632	5.29156	0.0302475	0.290465	0.284833	1		1					1	0	hypothetical protein;(source:Araport11)
							AT2G05790	23.1163	0.0010948	0.101371	0.343853	1				-1	-1	-1	0	3	O-Glycosyl hydrolases family 17 protein;(source:Araport11)
							AT2G06200	6.00992	0.0232523	0.269369	0.52781	1					-1		0	1	GROWTH-REGULATING FACTOR 6 (GRF6);GROWTH-REGULATING FACTOR 6 (AtGRF6)
							AT2G06850	9.56598	0.00774515	0.176954	0.225267	1			1	1	1	1	4	0	ENDOXYLOGLUCAN TRANSFERASE (EXT);XYLOGLUCAN ENDOTRANSGLUCOSYLASE/HYDROLASE 4 (XTH4);ENDOXYLOGLUCAN TRANSFERASE A1 (EXGT-A1)
							AT2G07774	4.46721	0.0426385	0.326119	-1.58115	-1				-1			0	1	hypothetical protein;(source:Araport11)
							AT2G09990	9.56811	0.00774515	0.176954	-0.219439	-1		1					1	0	Ribosomal protein S5 domain 2-like superfamily protein;(source:Araport11)
							AT2G10930	4.27521	0.0463111	0.331621	0.75868	1				-1		-1	0	2	transmembrane protein;(source:Araport11)
							AT2G12646	16.3866	0.00229311	0.119425	-0.511593	-1						-1	0	1	RGF1-INDUCIBLE TRANSCRIPTION FACTOR 1 (RITF1)
							AT2G14247	7.43166	0.0142436	0.221671	2.27385	1				-1			0	1	Expressed protein;(source:Araport11)
							AT2G15490	5.32676	0.0298678	0.289004	-0.15261	-1			-1	-1	-1	-1	0	4	UDP-GLYCOSYLTRANSFERASE 73B4 (UGT73B4)
							AT2G15620	8.29839	0.0109958	0.200276	-0.165901	-1				-1	-1		0	2	NITRITE REDUCTASE 1 (NIR1);ARABIDOPSIS THALIANA NITRITE REDUCTASE (ATHNIR);NITRITE REDUCTASE (NIR)
							AT2G15690	4.18936	0.0481519	0.336969	-0.204606	-1				1			1	0	(BLX);DYW DOMAIN PROTEIN 2 (DYW2)
							AT2G15790	4.56785	0.0407162	0.319951	-0.181263	-1				1	1		2	0	CYCLOPHILIN 40 (CYP40);SQUINT (SQN)
							AT2G16060	10.2818	0.00655978	0.164861	-0.353292	-1						1	1	0	CLASS I HEMOGLOBIN (GLB1);HEMOGLOBIN 1 (AHB1); (ARATH GLB1);PHYTOGLOBIN 1 (PGB1); (ATGLB1);HEMOGLOBIN 1 (HB1); (NSHB1)
							AT2G16090	6.0407	0.0229812	0.268734	0.265623	1						-1	0	1	ARABIDOPSIS ARIADNE 12 (ATARI12);ARABIDOPSIS ARIADNE 2 (ATARI2);ARIADNE 2 (ARI2);ARIADNE 12 (ARI12)
							AT2G16390	6.82904	0.0173395	0.237633	0.356134	1		-1					0	1	DEFECTIVE IN RNA-DIRECTED DNA METHYLATION 1 (DRD1);DEFECTIVE IN MERISTEM SILENCING 1 (DMS1); (CHR35)
							AT2G16500	14.0837	0.00315781	0.130839	-0.242009	-1		-1			-1	1	1	2	ARGININE DECARBOXYLASE 1 (ADC1); (ARGDC1); (ATADC1); (SPE1); (ARGDC)
							AT2G16580	5.16374	0.0318447	0.295629	0.225838	1			1				1	0	SMALL AUXIN UPREGULATED RNA 8 (SAUR8)
							AT2G16660	8.47412	0.0104529	0.196614	-0.196224	-1					-1		0	1	Major facilitator superfamily protein;(source:Araport11)
							AT2G17250	6.8485	0.0172315	0.237067	-0.232607	-1				1			1	0	NUCLEOLAR COMPLEX ASSOCIATED 4 (NOC4);EMBRYO DEFECTIVE 2762 (EMB2762)
							AT2G17300	13.6555	0.00344698	0.13862	0.275881	1			1	1		1	3	0	hypothetical protein;(source:Araport11)
							AT2G17440	7.91758	0.012238	0.208163	0.199341	1					1		1	0	PLANT INTRACELLULAR RAS GROUP-RELATED LRR 5 (PIRL5)
							AT2G17500	5.09941	0.0325828	0.296801	0.170147	1				-1	-1		0	2	PIN-LIKES 5 (PILS5)
							AT2G17710	5.70196	0.025816	0.276037	0.201546	1					1	-1	1	1	Big1;(source:Araport11)
							AT2G18170	5.69006	0.0259134	0.276477	0.224375	1		1		-1		-1	1	2	MAP KINASE 7 (MPK7);MAP KINASE 7 (ATMPK7)
							AT2G18300	4.36292	0.0446762	0.329921	0.625974	1		1			1		2	0	HOMOLOG OF BEE2 INTERACTING WITH IBH 1 (HBI1)
							AT2G18630	4.23216	0.0471623	0.333816	0.158766	1						1	1	0	transmembrane protein, putative (DUF677);(source:Araport11)
							AT2G18700	4.86364	0.0361153	0.309821	0.15956	1						1	1	0	TREHALOSE PHOSPHATASE/SYNTHASE 11 (ATTPS11);TREHALOSE PHOSPHATASE/SYNTHASE 11 (TPS11); (ATTPSB);TREHALOSE-6-PHOSPHATE SYNTHASE 11 (TPS11)
							AT2G18900	4.13833	0.0493221	0.340089	-0.174325	-1		1					1	0	Transducin/WD40 repeat-like superfamily protein;(source:Araport11)
							AT2G19385	4.45587	0.0428096	0.326304	-0.233711	-1						-1	0	1	zinc ion binding protein;(source:Araport11)
							AT2G19640	4.86636	0.0360709	0.30959	-0.250024	-1			1			-1	1	1	ASH1-RELATED 2 (ASHR2)
							AT2G19810	5.65361	0.0263032	0.27856	-0.418672	-1					1		1	0	OXIDATION-RELATED ZINC FINGER 1 (OZF1);TANDEM ZINC FINGER 2 (TZF2); (ATTZF2); (AtOZF1)
							AT2G20370	11.9892	0.00457553	0.149229	-0.239023	-1				1			1	0	KATAMARI 1 (KAM1);SHORT ROOT IN SALT MEDIUM 3 (RSA3); (AtMUR3);MURUS 3 (MUR3)
							AT2G20450	10.0235	0.00690689	0.168178	-0.204892	-1			1	1			2	0	Ribosomal protein L14;(source:Araport11)
							AT2G20570	5.1281	0.0322492	0.296549	0.535605	1					-1	-1	0	2	GBF'S PRO-RICH REGION-INTERACTING FACTOR 1 (GPRI1)
							AT2G20670	43.5131	0.000243038	0.0635294	-0.440437	-1					1		1	0	sugar phosphate exchanger, putative (DUF506);(source:Araport11)
							AT2G20710	6.68245	0.0181018	0.241925	-0.382366	-1						-1	0	1	Tetratricopeptide repeat (TPR)-like superfamily protein;(source:Araport11)
							AT2G20960	15.4296	0.00258228	0.121921	-0.263721	-1		-1				1	1	1	(pEARLI4)
							AT2G21140	15.5859	0.00252715	0.121622	-1.0677	-1		-1				1	1	1	PROLINE-RICH PROTEIN 2 (ATPRP2);PROLINE-RICH PROTEIN 2 (PRP2)
							AT2G21620	4.73326	0.0382492	0.314583	0.165342	1		1					1	0	RESPONSIVE TO DESICCATION 2 (RD2)
							AT2G22500	12.2987	0.00432405	0.147808	-0.252118	-1		-1		-1	-1		0	3	DICARBOXYLATE CARRIER 1 (DIC1);UNCOUPLING PROTEIN 5 (UCP5);PLANT UNCOUPLING MITOCHONDRIAL PROTEIN 5 (ATPUMP5)
							AT2G22540	5.90347	0.024054	0.271076	1.45453	1		1					1	0	SHORT VEGETATIVE PHASE (SVP);AGAMOUS-LIKE 22 (AGL22);FLOWERING ARABIDOPSIS QTL1 (FAQ1)
							AT2G22590	46.406	0.000192968	0.0581356	-2.18013	-1				1	-1		1	1	UDP-Glycosyltransferase superfamily protein;(source:Araport11)
							AT2G22930	16.7261	0.00224135	0.119425	0.356915	1					-1		0	1	UDP-Glycosyltransferase superfamily protein;(source:Araport11)
							AT2G23130	12.6417	0.00410745	0.146606	0.498726	1			1	1	1		3	0	(ATAGP17);ARABINOGALACTAN PROTEIN 17 (AGP17)
							AT2G23400	91.7697	1.41e-05	0.0125	0.93803	1						1	1	0	(ATCPT2);CIS-PRENYLTRANSFERASE 2 (CPT2)
							AT2G23690	5.96863	0.0235516	0.270205	-0.274151	-1			-1				0	1	HTH-type transcriptional regulator;(source:Araport11)
							AT2G24050	5.5816	0.0269648	0.279924	-0.187913	-1			1	1			2	0	EUKARYOTIC TRANSLATION INITIATION FACTOR ISOFORM 4G2 (eIFiso4G2)
							AT2G24280	4.63823	0.0395342	0.316969	0.199813	1			1	1	1	1	4	0	alpha/beta-Hydrolases superfamily protein;(source:Araport11)
							AT2G24500	5.23574	0.0310037	0.293289	-0.178384	-1		1					1	0	(FZF);SENSITIVE TO CHILLING 4 (STCH4);REI1-LIKE 2 (REIL2)
							AT2G24550	5.94642	0.0237159	0.270205	-0.151358	-1						1	1	0	major centromere autoantigen B-like protein;(source:Araport11)
							AT2G24570	10.9287	0.00570633	0.160491	-0.217995	-1		-1		-1	-1		0	3	(AtWRKY17);WRKY DNA-BINDING PROTEIN 17 (WRKY17)
							AT2G25110	6.44916	0.0197738	0.252403	0.179192	1						1	1	0	ATSDF2-LIKE (ATSDL);ARABIDOPSIS THALIANA STROMAL CELL-DERIVED FACTOR 2-LIKE PROTEIN PRECURSOR (AtSDF2);STROMAL CELL-DERIVED FACTOR 2-LIKE PROTEIN PRECURSOR (SDF2)
							AT2G25150	14.4011	0.00297947	0.127614	-0.554503	-1				-1			0	1	HXXXD-type acyl-transferase family protein;(source:Araport11)
							AT2G25620	4.44659	0.0430487	0.326604	-0.178303	-1				1		-1	1	1	DNA-BINDING PROTEIN PHOSPHATASE 1 (DBP1);DNA-BINDING PROTEIN PHOSPHATASE 1 (AtDBP1)
							AT2G25625	4.99877	0.0341165	0.301252	-1.10829	-1			-1	-1			0	2	CHLOROPLAST VESICULATION (CV)
							AT2G25980	20.9038	0.00135359	0.103707	-0.279016	-1					-1		0	1	Mannose-binding lectin superfamily protein;(source:Araport11)
							AT2G26170	5.35979	0.0294627	0.288341	-0.214665	-1					-1		0	1	MORE AXILLARY BRANCHES 1 (MAX1);CYTOCHROME P450, FAMILY 711, SUBFAMILY A, POLYPEPTIDE 1 (CYP711A1)
							AT2G26480	6.62748	0.0184906	0.245093	-0.441796	-1				-1			0	1	UDP-GLUCOSYL TRANSFERASE 76D1 (UGT76D1)
							AT2G26640	4.2042	0.047784	0.336112	0.14036	1					1		1	0	3-KETOACYL-COA SYNTHASE 11 (KCS11)
							AT2G27660	32.9339	0.000506892	0.0811607	-0.364593	-1					-1	1	1	1	Cysteine/Histidine-rich C1 domain family protein;(source:Araport11)
							AT2G27710	5.00831	0.0339246	0.300304	-0.119101	-1		1			1		2	0	60S acidic ribosomal protein family;(source:Araport11)
							AT2G27840	23.3645	0.0010661	0.101371	-0.356356	-1				1			1	0	(HDT04);HISTONE DEACETYLASE 2D (HD2D);HISTONE DEACETYLASE 13 (HDA13); (HDT4)
							AT2G28130	6.9016	0.0169435	0.237067	0.330226	1					-1		0	1	ARABIDOPSIS SNI1 ASSOCIATED PROTEIN 1 (ASAP1)
							AT2G28380	4.22962	0.0471944	0.333816	-0.186908	-1					1		1	0	(ATDRB2);DSRNA-BINDING PROTEIN 2 (DRB2)
							AT2G28600	9.3042	0.00832968	0.182565	-0.255964	-1						-1	0	1	P-loop containing nucleoside triphosphate hydrolases superfamily protein;(source:Araport11)
							AT2G28780	20.9186	0.00135359	0.103707	-0.667453	-1		1		1	1		3	0	P-hydroxybenzoic acid efflux pump subunit;(source:Araport11)
							AT2G29200	6.60994	0.0185812	0.245624	-0.202345	-1				1			1	0	PUMILIO 1 (PUM1);PUMILIO 1 (APUM1)
							AT2G29330	6.13732	0.0221868	0.2645	0.362685	1						-1	0	1	TROPINONE REDUCTASE (TRI)
							AT2G29450	6.21428	0.0216489	0.262833	-0.300369	-1		1		1	1		3	0	GLUTATHIONE S-TRANSFERASE TAU 5 (ATGSTU5);GLUTATHIONE S-TRANSFERASE TAU 5 (GSTU5); (AT103-1A);ARABIDOPSIS THALIANA GLUTATHIONE S-TRANSFERASE TAU 1 (ATGSTU1)
							AT2G30750	4.78444	0.0373283	0.31229	1.10612	1	-1			-1			0	2	CYTOCHROME P450, FAMILY 71, SUBFAMILY A, POLYPEPTIDE 12 (CYP71A12)
							AT2G30860	21.5719	0.0012557	0.102591	0.328976	1					-1	-1	0	2	GLUTATHIONE S-TRANSFERASE PHI 9 (ATGSTF9);GLUTATHIONE S-TRANSFERASE PHI 9 (GSTF9); (ATGSTF7); (GLUTTR)
							AT2G31083	13.739	0.00340366	0.138128	0.367413	1					-1		0	1	(AtCLE5);CLAVATA3/ESR-RELATED 5 (CLE5)
							AT2G31380	10.9238	0.00570633	0.160491	-0.943602	-1		1		1		1	3	0	SALT TOLERANCE HOMOLOGUE (STH);B-BOX DOMAIN PROTEIN 25 (BBX25)
							AT2G31955	4.64248	0.0394323	0.316969	0.180442	1					-1		0	1	COFACTOR OF NITRATE REDUCTASE AND XANTHINE DEHYDROGENASE 2 (CNX2)
							AT2G32020	22.6802	0.00112349	0.101371	-0.628699	-1		-1					0	1	Acyl-CoA N-acyltransferases (NAT) superfamily protein;(source:Araport11)
							AT2G32030	5.04657	0.0334368	0.299014	-0.319978	-1	-1	-1	-1				0	3	Acyl-CoA N-acyltransferases (NAT) superfamily protein;(source:Araport11)
							AT2G32220	10.5871	0.00616202	0.163294	-0.385171	-1			1	1			2	0	Ribosomal L27e protein family;(source:Araport11)
							AT2G32390	4.34501	0.0449677	0.330363	0.152509	1						1	1	0	GLUTAMATE RECEPTOR 3.5 (GLR3.5)
							AT2G32580	5.3927	0.0290414	0.286811	-0.178913	-1				1		1	2	0	transmembrane protein, putative (DUF1068);(source:Araport11)
							AT2G33710	8.75379	0.00963319	0.191866	-0.242308	-1		-1	-1	-1	-1		0	4	encodes a member of the ERF (ethylene response factor) subfamily B-4 of ERF/AP2 transcription factor family. The protein contains one AP2 domain. There are 7 members in this subfamily.
							AT2G33840	4.90446	0.0355859	0.309047	-0.159256	-1			1				1	0	Tyrosyl-tRNA synthetase, class Ib, bacterial/mitochondrial;(source:Araport11)
							AT2G34070	5.68275	0.0259764	0.276759	0.165481	1					-1		0	1	TRICHOME BIREFRINGENCE-LIKE 37 (TBL37)
							AT2G34140	4.48445	0.0423094	0.325407	0.51589	1						-1	0	1	COGWHEEL1 (COG1);CYCLING DOF FACTOR 4 (CDF4)
							AT2G34170	8.62301	0.00999044	0.193442	-0.328465	-1					1		1	0	(DEG21)
							AT2G34180	106.203	0	0	-0.739133	-1				1	1	1	3	0	CBL-INTERACTING PROTEIN KINASE 13 (CIPK13);WPL4-LIKE 2 (ATWL2);WPL4-LIKE 2 (WL2);SNF1-RELATED PROTEIN KINASE 3.7 (SnRK3.7)
							AT2G34300	5.56542	0.0271235	0.280564	-0.133879	-1					1	1	2	0	S-adenosyl-L-methionine-dependent methyltransferases superfamily protein;(source:Araport11)
							AT2G34510	4.35845	0.0447511	0.330199	0.506551	1					1	1	2	0	(ATHB-1)
							AT2G34610	4.31681	0.0456006	0.331621	-0.535144	-1						-1	0	1	cotton fiber protein;(source:Araport11)
							AT2G34650	6.94538	0.0167167	0.237067	-0.635526	-1			1				1	0	ABRUPTUS (ABR);PINOID (PID)
							AT2G34655	4.3752	0.0444619	0.329572	-0.838616	-1		1		1			2	0	hypothetical protein;(source:Araport11)
							AT2G34660	4.23396	0.0471415	0.333816	-0.117249	-1				1			1	0	ATP-BINDING CASSETTE C2 (ABCC2);MULTIDRUG RESISTANCE-ASSOCIATED PROTEIN 2 (ATMRP2); (EST4);MULTIDRUG RESISTANCE-ASSOCIATED PROTEIN 2 (MRP2);ARABIDOPSIS THALIANA ATP-BINDING CASSETTE C2 (AtABCC2)
							AT2G34770	4.59273	0.0402672	0.319246	0.146503	1					1	1	2	0	FATTY ACID HYDROXYLASE 1 (FAH1);ARABIDOPSIS FATTY ACID HYDROXYLASE 1 (ATFAH1)
							AT2G35930	33.7418	0.000477637	0.0810909	-0.442649	-1	-1	-1		-1		1	1	3	(ATPUB23);PLANT U-BOX 23 (PUB23)
							AT2G36000	4.31915	0.0455482	0.331621	-0.45166	-1					1		1	0	EMBRYO DEFECTIVE 3114 (EMB3114)
							AT2G36050	4.64094	0.0394723	0.316969	-0.355747	-1		-1					0	1	ARABIDOPSIS THALIANA OVATE FAMILY PROTEIN 15 (ATOFP15);OVATE FAMILY PROTEIN 15 (OFP15)
							AT2G36090	4.46208	0.0427021	0.326242	-0.345274	-1		1			1		2	0	F-box family protein;(source:Araport11)
							AT2G36120	20.2684	0.00142897	0.104527	-0.498119	-1						1	1	0	DEFECTIVELY ORGANIZED TRIBUTARIES 1 (DOT1)
							AT2G36220	5.92777	0.0238633	0.270517	0.274076	1		-1	1			1	2	1	hypothetical protein;(source:Araport11)
							AT2G36580	9.85579	0.00720281	0.171034	-0.184246	-1					-1		0	1	Pyruvate kinase family protein;(source:Araport11)
							AT2G36620	7.49774	0.0139195	0.220648	-0.160886	-1				1	-1		1	1	RIBOSOMAL PROTEIN L24 (RPL24A)
							AT2G36690	32.9909	0.000501828	0.0810909	-0.567731	-1						1	1	0	GAIN-OF-FUNCTION IN ABA-MODULATED SEED GERMINATION 2 (GAS2);GERMINATION INSENSITIVE TO ABA MUTANT 2 (GIM2)
							AT2G36730	5.48812	0.027901	0.282408	-0.493597	-1		-1				-1	0	2	Pentatricopeptide repeat (PPR) superfamily protein;(source:Araport11)
							AT2G36880	9.17576	0.00867342	0.186022	-0.145883	-1						1	1	0	METHIONINE ADENOSYLTRANSFERASE 3 (MAT3)
							AT2G36950	13.0784	0.00376428	0.141758	-0.326802	-1			-1	-1			0	2	Heavy metal transport/detoxification superfamily protein;(source:Araport11)
							AT2G37130	6.07246	0.0227089	0.267661	0.20318	1					1		1	0	Peroxidase superfamily protein;(source:Araport11)
							AT2G37380	5.2973	0.0301761	0.290092	0.364164	1		1				1	2	0	MEMBRANE-ASSOCIATED KINASE REGULATOR 3 (MAKR3)
							AT2G37600	4.45904	0.0427651	0.326242	-0.187513	-1					1	-1	1	1	Ribosomal protein L36e family protein;(source:Araport11)
							AT2G37630	11.2442	0.00530014	0.156256	0.355552	1		1			1		2	0	ARABIDOPSIS PHANTASTICA-LIKE 1 (ATPHAN);MYB DOMAIN PROTEIN 91 (MYB91);MYB DOMAIN PROTEIN 91 (ATMYB91);ASYMMETRIC LEAVES 1 (AS1)
							AT2G37760	16.7101	0.00224135	0.119425	0.511569	1					-1		0	1	ALDO-KETO REDUCTASE FAMILY 4 MEMBER C8 (AKR4C8)
							AT2G37970	5.19946	0.031461	0.294577	-0.201791	-1		-1		1	-1	1	2	2	(SOUL-1);HAEM-BINDING PROTEIN 2 (HBP2); (SOUL2); (ATHBP2)
							AT2G37990	11.0718	0.00555612	0.159392	-0.240751	-1					1		1	0	ARABIDOPSIS HOMOLOG OF YEAST RRS1 (ARRS1)
							AT2G38000	8.74115	0.00965626	0.191866	0.256398	1				-1			0	1	chaperone protein dnaJ-like protein;(source:Araport11)
							AT2G38010	4.35213	0.0448833	0.330363	-0.189553	-1		-1					0	1	NEUTRAL CERAMIDASE 2 (ATNCER2)
							AT2G38360	5.83535	0.0246729	0.273493	-0.182975	-1			1	1			2	0	PRENYLATED RAB ACCEPTOR 1.B4 (PRA1.B4)
							AT2G38380	9.78174	0.00734571	0.172029	-0.238948	-1		1					1	0	Peroxidase superfamily protein;(source:Araport11)
							AT2G38470	32.1759	0.00053052	0.0812931	-0.427929	-1	-1	-1	-1	-1			0	4	WRKY DNA-BINDING PROTEIN 33 (ATWRKY33);WRKY DNA-BINDING PROTEIN 33 (WRKY33)
							AT2G38870	5.76006	0.0253148	0.274147	-0.195874	-1				-1		1	1	1	Predicted to encode a PR (pathogenesis-related) peptide that belongs to the PR-6 proteinase inhibitor family. Six putative PR-6-type protein encoding genes are found in Arabidopsis: At2g38900, At2g38870, At5g43570, At5g43580, At3g50020 and At3g46860.
							AT2G38940	17.7997	0.00195893	0.117239	-0.270639	-1		-1					0	1	PHOSPHATE TRANSPORTER 1;4 (PHT1;4);ARABIDOPSIS THALIANA PHOSPHATE TRANSPORTER 2 (ATPT2)
							AT2G39200	44.5186	0.000217159	0.0603125	-0.443844	-1			-1	-1			0	2	MILDEW RESISTANCE LOCUS O 12 (ATMLO12);MILDEW RESISTANCE LOCUS O 12 (MLO12)
							AT2G39210	11.7607	0.00476174	0.150477	-0.272817	-1		-1		-1	-1		0	3	PICLORAM RESISTANT30 (PIC30)
							AT2G39250	6.89343	0.0169772	0.237067	-0.964435	-1					-1		0	1	SCHNARCHZAPFEN (SNZ)
							AT2G39350	44.9876	0.000207595	0.0595161	-0.568522	-1						1	1	0	ATP-BINDING CASSETTE G1 (ABCG1);WHITE BROWN COMPLEX 1 (WBC1)
							AT2G39700	8.34145	0.0108698	0.200218	-0.426864	-1				1	1	1	3	0	EXPANSIN A4 (ATEXPA4); (ATEXP4);EXPANSIN A4 (XPA4);EXPANSIN A4 (EXPA4); (ATHEXP ALPHA 1.6)
							AT2G39705	4.1246	0.0496236	0.34109	0.278258	1			-1	-1	-1	-1	0	4	DEVIL 11 (DVL11);ROTUNDIFOLIA LIKE 8 (RTFL8)
							AT2G39730	4.74301	0.0380523	0.313757	-0.202271	-1			1			1	2	0	RUBISCO ACTIVASE (RCA)
							AT2G39830	4.13992	0.0492805	0.340089	0.412427	1				1			1	0	LATERAL ROOT DEVELOPMENT 3 (LRD3);DA1-RELATED PROTEIN 2 (DAR2)
							AT2G39870	7.49971	0.0139105	0.220648	0.237031	1					1	1	2	0	hypothetical protein;(source:Araport11)
							AT2G40110	4.41355	0.0436681	0.327097	0.154409	1		-1					0	1	Yippee family putative zinc-binding protein;(source:Araport11)
							AT2G40360	6.86632	0.0171364	0.237067	-0.167097	-1				1			1	0	ARABIDOPSIS THALIANA PESCADILLO ORTHOLOG1 (ATPEP1);BLOCK OF CELL PROLIFERATION 1 (BOP1); (ATPEIP1)
							AT2G40610	36.4035	0.000419128	0.0810526	0.51232	1			1	1	1	1	4	0	EXPANSIN A8 (ATEXPA8); (EXP8);EXPANSIN A8 (EXPA8); (ATHEXP ALPHA 1.11); (ATEXP8)
							AT2G40700	4.74149	0.0380568	0.313757	-0.211647	-1						-1	0	1	RNA HELICASE 17 (RH17)
							AT2G40750	27.1107	0.000769058	0.0887097	-0.415624	-1					-1		0	1	WRKY DNA-BINDING PROTEIN 54 (WRKY54);WRKY DNA-BINDING PROTEIN 54 (ATWRKY54)
							AT2G41090	4.38052	0.0443831	0.329572	-0.813432	-1				1		1	2	0	CALMODULIN LIKE 10 (CML10)
							AT2G41100	96.7465	1.41e-05	0.0125	-0.784757	-1		-1		-1		1	1	2	TOUCH 3 (TCH3);CALMODULIN-LIKE 12 (CML12);ARABIDOPSIS THALIANA CALMODULIN LIKE 4 (ATCAL4)
							AT2G41170	12.9094	0.00392518	0.145052	-0.990429	-1			1	1		1	3	0	F-box family protein;(source:Araport11)
							AT2G41190	16.2829	0.00230717	0.119425	0.35948	1			1			1	2	0	Transmembrane amino acid transporter family protein;(source:Araport11)
							AT2G41330	5.16253	0.0318498	0.295629	0.26715	1		1			1		2	0	Glutaredoxin family protein;(source:Araport11)
							AT2G41380	23.6398	0.00106104	0.101371	0.408569	1			-1	-1	-1	-1	0	4	S-adenosyl-L-methionine-dependent methyltransferases superfamily protein;(source:Araport11)
							AT2G41420	7.26791	0.0149637	0.226559	0.201654	1						1	1	0	WINDHOSE 2 (WIH2)
							AT2G41490	7.03176	0.0161907	0.234357	0.2139	1					-1		0	1	UDP-GLCNAC-ADOLICHOL PHOSPHATE GLCNAC-1-P-TRANSFERASE (GPT)
							AT2G41640	32.3788	0.000525457	0.0812931	-0.427097	-1	-1	-1				1	1	2	Glycosyltransferase family 61 protein;(source:Araport11)
							AT2G41980	6.39124	0.0201947	0.254582	0.200476	1		1			1		2	0	(SINAT1)
							AT2G42080	6.00147	0.0232923	0.269369	0.23702	1		-1					0	1	BRZ-INSENSITIVE-LONG HYPOCOTYLS 2 (BIL2)
							AT2G42260	6.68868	0.0180681	0.241837	0.507841	1					1		1	0	POLYCHOME (PYM);UV-B-INSENSITIVE 4 (UVI4)
							AT2G42870	6.42686	0.0199004	0.252779	0.275307	1			1		1		2	0	HELIX-LOOP-HELIX 1 (HLH1);PHY RAPIDLY REGULATED 1 (PAR1)
							AT2G42900	9.26048	0.00846245	0.184338	0.303076	1		-1				1	1	1	Plant basic secretory protein (BSP) family protein;(source:Araport11)
							AT2G43130	8.98236	0.0090858	0.187907	-0.269791	-1			1	1		1	3	0	(ARA4); (RABA5C);ARABIDOPSIS RAB GTPASE HOMOLOG A5C (ATRABA5C); (ARA-4); (ATRAB11F)
							AT2G43140	8.24011	0.0111601	0.200667	-0.281674	-1		1					1	0	(BHLH129)
							AT2G43320	5.00748	0.0339246	0.300304	-0.202417	-1		-1				1	1	1	S-adenosyl-L-methionine-dependent methyltransferases superfamily protein;(source:Araport11)
							AT2G43330	11.7293	0.00478481	0.150477	0.24686	1						1	1	0	INOSITOL TRANSPORTER 1 (INT1);INOSITOL TRANSPORTER 1 (ATINT1)
							AT2G43400	9.39966	0.00806751	0.17925	0.285997	1					1		1	0	ELECTRON-TRANSFER FLAVOPROTEIN:UBIQUINONE OXIDOREDUCTASE (ETFQO)
							AT2G43510	4.65743	0.039173	0.316644	1.50928	1	-1			-1			0	2	TRYPSIN INHIBITOR PROTEIN 1 (ATTI1);TRYPSIN INHIBITOR PROTEIN 1 (TI1)
							AT2G43590	5.02037	0.0337733	0.300304	0.156397	1			1				1	0	Chitinase family protein;(source:Araport11)
							AT2G43610	38.8327	0.000351617	0.0801282	-0.354697	-1		1	-1	-1	1	-1	2	3	Chitinase family protein;(source:Araport11)
							AT2G43620	19.8706	0.00149873	0.106454	-1.18893	-1		1	-1	-1			1	2	Chitinase family protein;(source:Araport11)
							AT2G43910	13.3707	0.00359888	0.140461	-0.253585	-1				-1	-1	-1	0	3	(ATHOL1);HARMLESS TO OZONE LAYER 1 (HOL1)
							AT2G44270	6.50489	0.0192917	0.250849	-0.283309	-1		-1				1	1	1	REPRESSOR OF LRX1 (ROL5)
							AT2G44370	13.8816	0.00330971	0.135448	-0.296027	-1		1		-1			1	1	Cysteine/Histidine-rich C1 domain family protein;(source:Araport11)
							AT2G44380	32.7278	0.000511392	0.0811607	-0.396495	-1						1	1	0	Cysteine/Histidine-rich C1 domain family protein;(source:Araport11)
							AT2G44490	15.1696	0.00267173	0.123672	-0.239273	-1			-1	-1		1	1	2	BETA GLUCOSIDASE 26 (BGLU26);PENETRATION 2 (PEN2)
							AT2G44670	36.6587	0.000419128	0.0810526	-0.44242	-1		1				-1	1	1	senescence-associated family protein (DUF581);(source:Araport11)
							AT2G44740	11.5152	0.00502503	0.152423	0.275271	1			1		1	1	3	0	CYCLIN P4;1 (CYCP4;1)
							AT2G44910	4.95468	0.0348096	0.304798	0.568305	1		-1					0	1	HOMEOBOX-LEUCINE ZIPPER PROTEIN 4 (HB4);ARABIDOPSIS THALIANA HOMEOBOX-LEUCINE ZIPPER PROTEIN 4 (ATHB-4);HOMEOBOX-LEUCINE ZIPPER PROTEIN 4 (ATHB4)
							AT2G45050	10.6197	0.00614346	0.163294	0.241745	1		-1	-1	-1	-1	-1	0	5	GATA TRANSCRIPTION FACTOR 2 (GATA2)
							AT2G45170	12.3044	0.00432405	0.147808	0.250869	1		-1					0	1	AUTOPHAGY 8E (ATATG8E);AUTOPHAGY 8E (ATG8E)
							AT2G45180	20.7974	0.00136371	0.104034	0.325178	1		1			1		2	0	Bifunctional inhibitor/lipid-transfer protein/seed storage 2S albumin superfamily protein;(source:Araport11)
							AT2G45220	23.0149	0.0010993	0.101371	0.341794	1	-1						0	1	(ATPME17);PECTIN METHYLESTERASE 17 (PME17)
							AT2G45360	37.0513	0.000405063	0.0810526	-0.88343	-1			1				1	0	ankyrin repeat/KH domain protein (DUF1442);(source:Araport11)
							AT2G45740	5.57717	0.0270082	0.279924	0.807186	1			1				1	0	PEROXIN 11D (PEX11D)
							AT2G45970	6.3048	0.0208045	0.258421	-0.532893	-1			1	1		1	3	0	LACERATA (LCR);"CYTOCHROME P450, FAMILY 86, SUBFAMILY A, POLYPEPTIDE 8" (CYP86A8)
							AT2G46030	6.46327	0.0196422	0.252403	0.185669	1					-1		0	1	UBIQUITIN-CONJUGATING ENZYME 6 (UBC6)
							AT2G46490	5.25189	0.0307955	0.293116	0.165046	1					-1		0	1	hypothetical protein;(source:Araport11)
							AT2G46600	6.07211	0.0227089	0.267661	-0.275567	-1		-1		-1	-1	-1	0	4	Calcium-binding EF-hand family protein;(source:Araport11)
							AT2G46680	5.84586	0.0245958	0.273321	0.340641	1				-1			0	1	HOMEOBOX 7 (ATHB-7);ARABIDOPSIS THALIANA HOMEOBOX 7 (ATHB7);HOMEOBOX 7 (HB-7)
							AT2G46830	41.4335	0.000298172	0.0726027	-0.923644	-1					-1		0	1	(AtCCA1);CIRCADIAN CLOCK ASSOCIATED 1 (CCA1)
							AT2G46860	15.7117	0.00245232	0.119425	-0.323819	-1					-1		0	1	PYROPHOSPHORYLASE 3 (PPa3);PYROPHOSPHORYLASE 3 (AtPPa3)
							AT2G46900	5.0261	0.0337024	0.300281	0.159325	1				-1			0	1	transcription factor-like protein;(source:Araport11)
							AT2G47140	32.9877	0.000501828	0.0810909	-0.390894	-1						-1	0	1	(ATSDR5);SHORT-CHAIN DEHYDROGENASE REDUCTASE 5 (SDR5)
							AT2G47550	59.2984	0.000101828	0.0489189	-0.510966	-1				-1			0	1	Plant invertase/pectin methylesterase inhibitor superfamily;(source:Araport11)
							AT2G47860	4.50374	0.0419589	0.32505	0.205456	1			1				1	0	(SETH6)
							AT2G47930	5.63383	0.0264765	0.27903	0.206447	1		1			1		2	0	ARABIDOPSIS THALIANA ARABINOGALACTAN PROTEIN 26 (ATAGP26);ARABINOGALACTAN PROTEIN 26 (AGP26)
							AT2G47990	14.1322	0.00313586	0.130839	-0.331131	-1			1	1			2	0	SLOW WALKER1 (SWA1);EMBRYO SAC DEVELOPMENT ARREST 19 (EDA19);EMBRYO SAC DEVELOPMENT ARREST 13 (EDA13)
							AT2G48020	7.2974	0.0148551	0.226276	0.193605	1					-1		0	1	ZINC-INDUCED FACILITATOR 2 (ZIF2)
							AT2G48130	22.2284	0.00117018	0.101463	-0.360972	-1						-1	0	1	GLYCOSYLPHOSPHATIDYLINOSITOL-ANCHORED LIPID PROTEIN TRANSFER 15 (LTPG15)
							AT3G01420	17.3235	0.00207426	0.119006	0.323919	1				-1	-1	-1	0	3	ALPHA-DIOXYGENASE 1 (ALPHA-DOX1);PLANT ALPHA DIOXYGENASE 1 (PADOX-1); (DIOX1); (DOX1)
							AT3G02230	13.1053	0.00374458	0.141507	-0.174401	-1			1				1	0	ARABIDOPSIS THALIANA REVERSIBLY GLYCOSYLATED POLYPEPTIDE 1 (ATRGP1);REVERSIBLY GLYCOSYLATED POLYPEPTIDE 1 (RGP1)
							AT3G02350	5.44438	0.028409	0.28433	-0.146348	-1			1	1		1	3	0	GALACTURONOSYLTRANSFERASE 9 (GAUT9)
							AT3G02820	4.86194	0.0361547	0.31001	0.346912	1					1		1	0	zinc knuckle (CCHC-type) family protein;(source:Araport11)
							AT3G03050	8.08759	0.0115871	0.202916	-0.160221	-1			1				1	0	ROOT HAIR DEFECTIVE 7 (RHD7);KOJAK (KJK);CELLULOSE SYNTHASE LIKE D3 (ATCSLD3);CELLULOSE SYNTHASE-LIKE D3 (CSLD3)
							AT3G03720	6.09427	0.0225626	0.266656	0.175165	1		-1					0	1	CATIONIC AMINO ACID TRANSPORTER 4 (CAT4); (ATCAT4)
							AT3G03780	13.7874	0.00337609	0.137323	-0.21649	-1					-1		0	1	METHIONINE SYNTHASE 2 (MS2);METHIONINE SYNTHASE 2 (ATMS2)
							AT3G04080	5.47253	0.0280788	0.282989	-0.155048	-1				1			1	0	APYRASE 1 (APY1);APYRASE 1 (ATAPY1)
							AT3G04110	6.11715	0.0223876	0.265825	-0.613733	-1					-1		0	1	GLUTAMATE RECEPTOR 1.1 (GLR1.1); (ATGLR1.1);GLUTAMATE RECEPTOR 1 (GLR1)
							AT3G04320	10.8016	0.0058661	0.162414	-0.227205	-1					-1	-1	0	2	Kunitz family trypsin and protease inhibitor protein;(source:Araport11)
							AT3G04530	8.64253	0.00994712	0.193442	-0.482077	-1				1		1	2	0	PHOSPHOENOLPYRUVATE CARBOXYLASE KINASE 2 (PPCK2); (ATPPCK2);PHOSPHOENOLPYRUVATE CARBOXYLASE KINASE 2 (PEPCK2)
							AT3G04710	8.49062	0.0104084	0.196458	-0.275418	-1			1				1	0	TETRATRICOPEPTIDE REPEAT 10 (TPR10)
							AT3G05040	4.65492	0.0392276	0.316659	0.165048	1		-1					0	1	HASTY 1 (HST1);HASTY (HST)
							AT3G05150	17.8225	0.00195893	0.117239	0.300026	1					1	1	2	0	Major facilitator superfamily protein;(source:Araport11)
							AT3G05800	4.12673	0.0495674	0.34087	0.154162	1			1	1		1	3	0	ATBS1(ACTIVATION-TAGGED BRI1 SUPPRESSOR 1)-INTERACTING FACTOR 1 (AIF1)
							AT3G05840	5.44309	0.0284405	0.284485	-0.156445	-1					1		1	0	(ATSK12)
							AT3G05900	10.2488	0.00659184	0.164861	0.244274	1				1	1	1	3	0	neurofilament protein-like protein;(source:Araport11)
							AT3G06070	4.46731	0.0426284	0.326119	0.186326	1			1		1	1	3	0	hypothetical protein;(source:Araport11)
							AT3G06450	4.77551	0.0374892	0.312753	0.161248	1						1	1	0	HCO3- transporter family;(source:Araport11)
							AT3G06530	7.2208	0.0152793	0.228906	-0.203027	-1				1			1	0	ARM repeat superfamily protein;(source:Araport11)
							AT3G06550	11.5844	0.00495865	0.152423	-0.271853	-1						1	1	0	REDUCED WALL ACETYLATION 2 (RWA2)
							AT3G06650	4.7649	0.037627	0.312905	-0.125296	-1						1	1	0	ATP-CITRATE LYASE B-1 (ACLB-1)
							AT3G06770	10.3878	0.00639775	0.163842	0.228046	1			1	1	1	1	4	0	Pectin lyase-like superfamily protein;(source:Araport11)
							AT3G06880	6.89307	0.0169772	0.237067	#NAME?	#NAME?					1	1	2	0	Transducin/WD40 repeat-like superfamily protein;(source:Araport11)
							AT3G07050	22.9253	0.0011038	0.101371	-0.32749	-1		1			1	-1	2	1	NUCLEOSTEMIN-LIKE 1 (NSN1)
							AT3G07195	11.8903	0.00463797	0.149348	-0.317587	-1			-1				0	1	RPM1-interacting protein 4 (RIN4) family protein;(source:Araport11)
							AT3G07320	6.82053	0.0173716	0.237889	-0.182046	-1		-1			-1		0	2	O-Glycosyl hydrolases family 17 protein;(source:Araport11)
							AT3G07390	43.8471	0.00022166	0.0606154	-0.528462	-1						1	1	0	AUXIN-INDUCED IN ROOT CULTURES 12 (AIR12)
							AT3G07440	4.13184	0.0494622	0.340546	-0.316031	-1				-1			0	1	hypothetical protein;(source:Araport11)
							AT3G07770	7.53451	0.0137767	0.220171	-0.189274	-1			1				1	0	HEAT SHOCK PROTEIN 89.1 (Hsp89.1);HEAT SHOCK PROTEIN 90-6 (AtHsp90-6);HEAT SHOCK PROTEIN 90.6 (AtHsp90.6)
							AT3G08040	4.12184	0.0496878	0.341267	-0.259632	-1				1			1	0	FERRIC REDUCTASE DEFECTIVE 3 (FRD3); (ATFRD3);MANGANESE ACCUMULATOR 1 (MAN1)
							AT3G08510	6.09201	0.0225806	0.266691	0.17393	1		1	-1		1	-1	2	2	PHOSPHOLIPASE C 2 (PLC2);PHOSPHOLIPASE C 2 (ATPLC2)
							AT3G08670	4.17471	0.0484383	0.338108	-0.158169	-1		1			1	-1	2	1	BASIC PROLINE-RICH PROTEIN6 (BPP6)
							AT3G08943	9.10452	0.00886357	0.187907	-0.224501	-1				1			1	0	ARM repeat superfamily protein;(source:Araport11)
							AT3G09080	4.64967	0.0393384	0.316659	-0.649715	-1			1				1	0	Transducin/WD40 repeat-like superfamily protein;(source:Araport11)
							AT3G09260	19.8287	0.00149873	0.106454	-0.204083	-1					-1		0	1	(PYK10);LONG ER BODY (LEB); (BGLU23); (PSR3.1)
							AT3G09280	11.0372	0.00558481	0.159392	-1.41108	-1		-1	-1				0	2	transmembrane protein;(source:Araport11)
							AT3G09390	10.9826	0.00565063	0.159682	0.447796	1					-1		0	1	METALLOTHIONEIN 2A (MT2A);ARABIDOPSIS THALIANA METALLOTHIONEIN-1 (ATMT-1);ARABIDOPSIS THALIANA METALLOTHIONEIN-K (ATMT-K)
							AT3G09440	29.4281	0.000648101	0.0841727	-0.337873	-1			1	1	1		3	0	Heat shock protein 70 (Hsp 70) family protein;(source:Araport11)
							AT3G09780	7.069	0.0160017	0.233194	0.287402	1						1	1	0	(ATCRR1);CRINKLY4 RELATED 1 (CCR1)
							AT3G10080	4.18185	0.048234	0.337278	0.381572	1						1	1	0	RmlC-like cupins superfamily protein;(source:Araport11)
							AT3G10250	4.83439	0.03662	0.310295	0.166558	1		-1					0	1	histidine-tRNA ligase;(source:Araport11)
							AT3G10530	7.17071	0.0155437	0.230766	-0.240852	-1		1					1	0	Transducin/WD40 repeat-like superfamily protein;(source:Araport11)
							AT3G10720	48.1816	0.000184529	0.0581356	-0.42906	-1		-1		-1			0	2	Plant invertase/pectin methylesterase inhibitor superfamily;(source:Araport11)
							AT3G11820	5.64925	0.0263392	0.27856	-0.17478	-1		-1	-1	-1			0	3	SYNTAXIN OF PLANTS 121 (SYP121); (AT-SYR1); (ATSYP121);SYNTAXIN RELATED PROTEIN 1 (SYR1);PENETRATION1 (PEN1);SYNTAXIN RELATED PROTEIN 1 (ATSYR1)
							AT3G12080	5.5475	0.0272731	0.281032	0.260849	1					1		1	0	(DER); (ENGA-1);EMBRYO DEFECTIVE 2738 (emb2738)
							AT3G12220	7.1894	0.0154565	0.23068	-0.42841	-1				-1	-1	-1	0	3	SERINE CARBOXYPEPTIDASE-LIKE 16 (scpl16)
							AT3G12270	6.52588	0.0191325	0.249692	-0.225707	-1			1			-1	1	1	PROTEIN ARGININE METHYLTRANSFERASE 3 (PRMT3);ARABIDOPSIS THALIANA PROTEIN ARGININE METHYLTRANSFERASE 3 (ATPRMT3)
							AT3G12390	4.59007	0.0403291	0.319246	-0.128973	-1			1				1	0	Nascent polypeptide-associated complex (NAC), alpha subunit family protein;(source:Araport11)
							AT3G12500	5.09407	0.0327077	0.297167	0.197983	1		-1					0	1	BASIC CHITINASE (ATHCHIB);PATHOGENESIS-RELATED 3 (PR3);BASIC CHITINASE (HCHIB); (CHI-B); (B-CHI);PATHOGENESIS-RELATED 3 (PR-3)
							AT3G12580	11.4863	0.00504698	0.152828	-0.325015	-1	1			1		1	3	0	(HSC70-4);ARABIDOPSIS HEAT SHOCK PROTEIN 70 (ATHSP70);HEAT SHOCK PROTEIN 70 (HSP70)
							AT3G12670	8.02776	0.0117975	0.204585	-0.229575	-1		1				-1	1	1	CTP SYNTHASE 2 (CTPS2);EMBRYO DEFECTIVE 2742 (emb2742)
							AT3G12860	9.44243	0.00799381	0.17873	-0.293217	-1		1			1		2	0	NOP56-like pre RNA processing ribonucleoprotein;(source:Araport11)
							AT3G12920	6.48903	0.0194425	0.251888	-0.207506	-1		-1	-1	-1	-1		0	4	BOI-RELATED GENE 3 (BRG3)
							AT3G12955	4.11155	0.0498672	0.341365	-0.460651	-1				1			1	0	SMALL AUXIN UPREGULATED RNA 74 (SAUR74)
							AT3G13150	4.21843	0.0474318	0.334829	-0.288265	-1			1				1	0	Tetratricopeptide repeat (TPR)-like superfamily protein;(source:Araport11)
							AT3G13230	11.2086	0.00534402	0.156256	-0.302038	-1		1	1	1			3	0	RNA-binding KH domain-containing protein;(source:Araport11)
							AT3G13450	8.234	0.0111651	0.200667	0.300152	1					1		1	0	DARK INDUCIBLE 4 (DIN4)
							AT3G13770	6.5616	0.0188827	0.247888	1.48388	1		1					1	0	Pentatricopeptide repeat (PPR) superfamily protein;(source:Araport11)
							AT3G13940	10.0534	0.00689339	0.168178	-0.323056	-1		1					1	0	DNA binding / DNA-directed RNA polymerase;(source:Araport11)
							AT3G14060	5.39826	0.0289845	0.286811	-0.865357	-1				1		1	2	0	hypothetical protein;(source:Araport11)
							AT3G14310	4.75658	0.0377896	0.31359	0.169993	1		1					1	0	PECTIN METHYLESTERASE 3 (ATPME3);OVERLY ZINC SENSITIVE 2 (OZS2);PECTIN METHYLESTERASE 3 (PME3)
							AT3G14440	6.15638	0.0220416	0.263789	0.27975	1		-1			-1		0	2	NINE-CIS-EPOXYCAROTENOID DIOXYGENASE 3 (NCED3);SUGAR INSENSITIVE 7 (SIS7);SALT TOLERANT 1 (STO1); (ATNCED3)
							AT3G14530	11.3798	0.00515105	0.154401	-0.312946	-1				1			1	0	GERANYL-FARNESYL PYROPHOSPHATE SYNTHASE 1 (GFPPS1);GERANYLGERANYL PYROPHOSPHATE SYNTHASE 6 (ATGGPS6);GERANYLGERANYL PYROPHOSPHATE SYNTHASE 6 (GGPPS6)
							AT3G15080	5.77176	0.0252079	0.273941	-0.30115	-1						-1	0	1	Polynucleotidyl transferase, ribonuclease H-like superfamily protein;(source:Araport11)
							AT3G15115	15.413	0.00259747	0.121921	0.285694	1		1	1	1	1	1	5	0	serine/arginine repetitive matrix protein;(source:Araport11)
							AT3G15356	5.33083	0.0298256	0.288753	0.334984	1		-1	-1	-1	-1		0	4	Legume lectin family protein;(source:Araport11)
							AT3G15370	32.0452	0.000545148	0.0821186	-0.984606	-1					1		1	0	EXPANSIN 12 (ATEXPA12);EXPANSIN 12 (EXP12);EXPANSIN 12 (EXPA12); (ATHEXP ALPHA 1.24); (ATEXP12)
							AT3G15690	11.0211	0.00559944	0.159392	0.273725	1			1				1	0	BIOTIN/LIPOYL ATTACHMENT DOMAIN CONTAINING 3 (BADC3);BCCP-LIKE PROTEIN 2 (BLP2)
							AT3G15760	5.31737	0.0299477	0.289462	-0.427637	-1		-1	-1			1	1	2	cytochrome P450 family protein;(source:Araport11)
							AT3G15790	9.83613	0.00724107	0.171034	-0.485276	-1		1					1	0	(ATMBD11);METHYL-CPG-BINDING DOMAIN 11 (MBD11)
							AT3G16030	4.42052	0.0435685	0.327097	-0.385058	-1			-1			1	1	1	RESISTANCE TO FUSARIUM OXYSPORUM 3 (RFO3);CALLUS EXPRESSION OF RBCS 101 (CES101)
							AT3G16390	55.2241	0.000122644	0.0558974	-0.492897	-1					-1		0	1	NITRILE SPECIFIER PROTEIN 3 (NSP3)
							AT3G16400	33.3691	0.000496765	0.0810909	-0.375018	-1					-1		0	1	MYROSINASE-BINDING PROTEIN-LIKE PROTEIN-470 (ATMLP-470);NITRILE SPECIFIER PROTEIN 1 (ATNSP1);NITRILE SPECIFIER PROTEIN 1 (NSP1)
							AT3G16410	17.3847	0.00207426	0.119006	-0.266044	-1					-1		0	1	NITRILE SPECIFIER PROTEIN 4 (NSP4)
							AT3G16420	14.7884	0.00281013	0.124453	-0.185274	-1						-1	0	1	PYK10-BINDING PROTEIN 1 (PBP1); (PBPI);JACALIN-RELATED LECTIN 30 (JAL30)
							AT3G16450	15.7765	0.00243826	0.119425	-0.280957	-1						-1	0	1	JACALIN-RELATED LECTIN 33 (JAL33)
							AT3G16460	8.8719	0.00931646	0.189257	-0.123347	-1		1		-1	1	-1	2	2	JACALIN-RELATED LECTIN 34 (JAL34)
							AT3G16470	30.2323	0.000624473	0.0841353	-0.582582	-1						-1	0	1	JASMONATE RESPONSIVE 1 (JR1);JACALIN-LECTIN LIKE 1 (ATJAC1);JACALIN-RELATED LECTIN 35 (JAL35)
							AT3G16510	4.16298	0.0486875	0.338619	-0.221438	-1					-1		0	1	Calcium-dependent lipid-binding (CaLB domain) family protein;(source:Araport11)
							AT3G16800	18.3054	0.00178903	0.112334	-0.336482	-1				-1			0	1	E GROWTH-REGULATING 3 (EGR3)
							AT3G16810	16.9306	0.0021744	0.119425	-0.331327	-1			1	1		1	3	0	PUMILIO 24 (APUM24);PUMILIO 24 (PUM24)
							AT3G16870	10.121	0.00678087	0.167403	-0.402547	-1		1					1	0	GATA TRANSCRIPTION FACTOR 17 (GATA17)
							AT3G17130	7.23072	0.0152354	0.228906	-0.599382	-1						-1	0	1	Plant invertase/pectin methylesterase inhibitor superfamily protein;(source:Araport11)
							AT3G17160	12.8708	0.0039398	0.14529	-0.307656	-1		1					1	0	hypothetical protein;(source:Araport11)
							AT3G17390	15.5608	0.00253165	0.121622	-0.216372	-1			1			1	2	0	(ATSAMS3);METHIONINE ADENOSYLTRANSFERASE 4 (MAT4);METHIONINE OVER-ACCUMULATOR 3 (MTO3);S-ADENOSYLMETHIONINE SYNTHETASE 3 (SAMS3)
							AT3G17860	8.6687	0.00987342	0.193157	-0.259595	-1		-1			-1	-1	0	3	(TIFY6B);JASMONATE-INSENSITIVE 3 (JAI3);JASMONATE-ZIM-DOMAIN PROTEIN 3 (JAZ3)
							AT3G18020	5.15516	0.0319409	0.295714	-0.589923	-1			-1				0	1	Pentatricopeptide repeat (PPR) superfamily protein;(source:Araport11)
							AT3G18130	4.85085	0.0363527	0.310225	-0.139443	-1			1	1			2	0	RECEPTOR FOR ACTIVATED C KINASE 1C (RACK1C);RECEPTOR FOR ACTIVATED C KINASE 1C (RACK1C_AT)
							AT3G18190	4.49577	0.042103	0.325383	-0.128156	-1					1		1	0	TCP-1/cpn60 chaperonin family protein;(source:Araport11)
							AT3G18524	8.53331	0.0102582	0.195434	-0.368515	-1						-1	0	1	(ATMSH2);MUTS HOMOLOG 2 (MSH2)
							AT3G19030	27.0322	0.000773558	0.0887097	-0.393779	-1						-1	0	1	transcription initiation factor TFIID subunit 1b-like protein;(source:Araport11)
							AT3G19450	5.0831	0.0328428	0.297167	-0.102837	-1					-1		0	1	(ATCAD4); (CAD); (CAD-C);CINNAMYL ALCOHOL DEHYDROGENASE 4 (CAD4)
							AT3G19680	10.6751	0.00610127	0.163294	0.247852	1		-1		-1	-1		0	3	hypothetical protein (DUF1005);(source:Araport11)
							AT3G20240	4.78101	0.0374037	0.31243	-0.345184	-1					1	-1	1	1	Mitochondrial substrate carrier family protein;(source:Araport11)
							AT3G20570	5.67273	0.026072	0.277005	-0.631087	-1						-1	0	1	(AtENODL9);EARLY NODULIN-LIKE PROTEIN 9 (ENODL9)
							AT3G21220	5.06449	0.0331539	0.298083	-0.186415	-1		1					1	0	ARABIDOPSIS THALIANA MITOGEN-ACTIVATED PROTEIN KINASE KINASE 5 (ATMKK5); (ATMAP2K_ALPHA); (MAP2K_A);MAP KINASE KINASE 5 (MEK5);MAP KINASE KINASE 5 (MKK5);ARABIDOPSIS THALIANA MITOGEN-ACTIVATED PROTEIN KINASE KINASE 5 (ATMEK5)
							AT3G21510	7.39057	0.0144107	0.222671	-0.198451	-1					-1		0	1	HISTIDINE-CONTAINING PHOSPHOTRANSMITTER 1 (AHP1)
							AT3G21540	12.5552	0.00415696	0.147191	-0.295462	-1		1				-1	1	1	transducin family protein / WD-40 repeat family protein;(source:Araport11)
							AT3G21560	32.0864	0.000540647	0.0821186	-0.448304	-1			1	1			2	0	BRIGHT TRICHOMES 1 (BRT1); (BRT1);UDP-GLUCOSYL TRANSFERASE 84A2 (UGT84A2)
							AT3G21670	7.68379	0.0131601	0.216392	0.290673	1			1	1			2	0	NRT1/ PTR FAMILY 6.4 (NPF6.4); (ATNPF6.4)
							AT3G22240	6.23559	0.021461	0.262357	0.195448	1		-1				1	1	1	CYSTEINE-RICH TRANSMEMBRANE MODULE 9 (ATHCYSTM9)
							AT3G22310	16.9069	0.0021789	0.119425	-0.292927	-1				1			1	0	RNA HELICASE 9 (ATRH9);PUTATIVE MITOCHONDRIAL RNA HELICASE 1 (PMH1)
							AT3G22370	4.95882	0.0347482	0.304485	0.155201	1			-1		-1		0	2	(ATAOX1A);ALTERNATIVE OXIDASE 1A (AOX1A);HYPER-SENSITIVITY-RELATED 3 (HSR3); (AtHSR3)
							AT3G22660	14.9559	0.00272968	0.123776	-0.29584	-1			1	1			2	0	(EBP2)
							AT3G22740	4.72579	0.0383623	0.314583	0.160072	1					-1	1	1	1	HOMOCYSTEINE S-METHYLTRANSFERASE 3 (HMT3)
							AT3G22840	67.5406	5.74e-05	0.034	-0.919818	-1				1	-1		1	1	(ELIP);EARLY LIGHT-INDUCABLE PROTEIN (ELIP1)
							AT3G22930	9.45284	0.00795331	0.178161	-0.41413	-1						1	1	0	(ATCML11);CALMODULIN-LIKE 11 (CML11)
							AT3G23080	17.0758	0.00213221	0.119182	0.349323	1				-1			0	1	Polyketide cyclase/dehydrase and lipid transport superfamily protein;(source:Araport11)
							AT3G23300	8.36142	0.0108084	0.199502	-0.189002	-1		1					1	0	S-adenosyl-L-methionine-dependent methyltransferases superfamily protein;(source:Araport11)
							AT3G23570	4.2856	0.0461665	0.331621	0.423875	1				-1		-1	0	2	alpha/beta-Hydrolases superfamily protein;(source:Araport11)
							AT3G23730	33.5057	0.000492264	0.0810909	0.417459	1			1	1	1	1	4	0	XYLOGLUCAN ENDOTRANSGLUCOSYLASE/HYDROLASE 16 (XTH16)
							AT3G23810	85.6557	1.91e-05	0.0154545	-0.551962	-1				1		1	2	0	S-ADENOSYL-L-HOMOCYSTEINE (SAH) HYDROLASE 2 (ATSAHH2);S-ADENOSYL-L-HOMOCYSTEINE (SAH) HYDROLASE 2 (SAHH2)
							AT3G24020	7.99037	0.0119319	0.205707	0.207667	1		1	-1		1		2	1	Disease resistance-responsive (dirigent-like protein) family protein;(source:Araport11)
							AT3G24080	20.4554	0.00141941	0.104527	-0.3251	-1		1					1	0	KRR1 family protein;(source:Araport11)
							AT3G24300	4.79289	0.0371966	0.312058	-0.144576	-1				1			1	0	AMMONIUM TRANSPORTER 1;3 (ATAMT1;3);AMMONIUM TRANSPORTER 1;3 (AMT1;3)
							AT3G24503	5.35395	0.0295235	0.288341	-0.137355	-1			1				1	0	ALDEHYDE DEHYDROGENASE 2C4 (ALDH2C4);REDUCED EPIDERMAL FLUORESCENCE1 (REF1);ALDEHYDE DEHYDROGENASE 1A (ALDH1A)
							AT3G24830	6.52752	0.0191229	0.249692	-0.130773	-1					-1		0	1	Ribosomal protein L13 family protein;(source:Araport11)
							AT3G25640	6.86742	0.0171314	0.237067	-0.353384	-1				1			1	0	MIZU-KUSSEI-like protein (Protein of unknown function, DUF617);(source:Araport11)
							AT3G25717	12.2443	0.00438875	0.148762	-0.503365	-1	-1	-1	-1	-1	-1	-1	0	6	ROTUNDIFOLIA LIKE 16 (RTFL16);DEVIL 6 (DVL6)
							AT3G26510	10.7406	0.00600619	0.163294	0.29899	1					1		1	0	Octicosapeptide/Phox/Bem1p family protein;(source:Araport11)
							AT3G26910	18.4867	0.00174796	0.111763	-0.340832	-1		-1			-1		0	2	hydroxyproline-rich glycoprotein family protein;(source:Araport11)
							AT3G27770	7.48421	0.0139899	0.220648	0.190958	1						1	1	0	plant/protein;(source:Araport11)
							AT3G28040	6.23903	0.0214436	0.262357	0.201893	1		1			1		2	0	Leucine-rich receptor-like protein kinase family protein;(source:Araport11)
							AT3G28130	13.2192	0.00368101	0.141507	0.371623	1				1	1		2	0	USUALLY MULTIPLE ACIDS MOVE IN AND OUT TRANSPORTERS 44 (UMAMIT44)
							AT3G28340	6.85419	0.0172084	0.237067	0.205073	1		-1		1		1	2	1	GALACTINOL SYNTHASE 8 (GolS8);GALACTURONOSYLTRANSFERASE-LIKE 10 (GATL10)
							AT3G29320	6.74218	0.01778	0.240341	0.205197	1						-1	0	1	ALPHA-GLUCAN PHOSPHORYLASE 1 (PHS1)
							AT3G30180	4.80782	0.0369997	0.311544	0.144609	1	-1	-1	-1	-1	-1	-1	0	6	(CYP85A2);BRASSINOSTEROID-6-OXIDASE 2 (BR6OX2)
							AT3G41768	9.45918	0.00792574	0.178068	-0.171196	-1		-1	1				1	1	rRNA;(source:Araport11)
							AT3G42800	5.07534	0.03298	0.29769	0.561922	1			1	1		1	3	0	AF-like protein;(source:Araport11)
							AT3G43580	4.42535	0.0434886	0.327097	-0.625776	-1					1		1	0	Beta-galactosidase related protein;(source:Araport11)
							AT3G43960	20.9789	0.00133952	0.103707	-0.276082	-1				1			1	0	Encodes a putative cysteine proteinase. Mutants exhibit shorter root hairs under phosphate-deficient conditions.
							AT3G44300	10.2926	0.00654402	0.164861	0.226048	1				-1	-1		0	2	NITRILASE 2 (AtNIT2);NITRILASE 2 (NIT2)
							AT3G44326	5.84808	0.0245812	0.273321	-0.225071	-1		-1			-1	-1	0	3	CYTOKININ-INDUCED F-BOX (CFB)
							AT3G44610	11.059	0.00556062	0.159392	-0.391371	-1		-1			-1		0	2	AGCVIII KINASE 1-12 (AGC1-12)
							AT3G44750	10.5439	0.00621885	0.163294	-0.21411	-1			1				1	0	(HDT1);HISTONE DEACETYLASE 2A (HD2A); (HD2A);HISTONE DEACETYLASE 3 (HDA3); (ATHD2A)
							AT3G44990	14.6469	0.00283826	0.124568	-0.261718	-1			1	1		1	3	0	XYLOGLUCAN ENDO-TRANSGLYCOSYLASE-RELATED 8 (XTR8); (ATXTH31);XYLOGLUCAN ENDOTRANSGLUCOSYLASE/HYDROLASE 31 (XTH31); (ATXTR8)
							AT3G45030	5.84372	0.0246014	0.273321	-0.160064	-1			1	1			2	0	Ribosomal protein S10p/S20e family protein;(source:Araport11)
							AT3G45060	273.446	0	0	-1.87268	-1			1	1		1	3	0	HIGH AFFINITY NITRATE TRANSPORTER 2.6 (NRT2.6);ARABIDOPSIS THALIANA HIGH AFFINITY NITRATE TRANSPORTER 2.6 (ATNRT2.6)
							AT3G45210	4.78478	0.0373283	0.31229	-0.274596	-1		1					1	0	transcription initiation factor TFIID subunit (Protein of unknown function, DUF584);(source:Araport11)
							AT3G45780	34.9806	0.000450633	0.0810909	0.428193	1			1	-1	-1		1	2	PHOTOTROPIN 1 (PHOT1);NONPHOTOTROPIC HYPOCOTYL 1 (NPH1);ROOT PHOTOTROPISM 1 (RPT1); (JK224)
							AT3G46460	4.24201	0.0469215	0.332946	0.146872	1			1				1	0	UBIQUITIN-CONJUGATING ENZYME 13 (UBC13)
							AT3G46600	4.49379	0.042144	0.325407	-0.153483	-1		-1				1	1	1	GRAS family transcription factor;(source:Araport11)
							AT3G46690	10.3279	0.00648495	0.164786	-0.269898	-1				-1			0	1	UDP-Glycosyltransferase superfamily protein;(source:Araport11)
							AT3G47340	31.507	0.000581716	0.0828125	0.350835	1		-1		1		1	2	1	GLUTAMINE-DEPENDENT ASPARAGINE SYNTHASE 1 (ASN1);ARABIDOPSIS THALIANA GLUTAMINE-DEPENDENT ASPARAGINE SYNTHASE 1 (AT-ASN1);DARK INDUCIBLE 6 (DIN6)
							AT3G47380	20.5224	0.00140647	0.104527	-0.472594	-1			1	1	1	1	4	0	(ATPMEI11)
							AT3G47500	8.53625	0.0102537	0.195434	-0.444336	-1		1					1	0	CYCLING DOF FACTOR 3 (CDF3)
							AT3G47620	6.45881	0.0196821	0.252403	0.286626	1			1				1	0	TEOSINTE BRANCHED, CYCLOIDEA AND PCF (TCP) 14 (TCP14);TEOSINTE BRANCHED, CYCLOIDEA AND PCF (TCP) 14 (AtTCP14)
							AT3G47780	10.4954	0.00627623	0.163294	-0.221267	-1				1			1	0	ATP-BINDING CASSETTE A7 (ABCA7);ABC2 HOMOLOG 6 (ATH6);A. THALIANA ABC2 HOMOLOG 6 (ATATH6)
							AT3G47960	4.64875	0.0393485	0.316659	0.144775	1				1		1	2	0	(ATNPF2.10);GLUCOSINOLATE TRANSPORTER-1 (GTR1);NRT1/ PTR FAMILY 2.10 (NPF2.10)
							AT3G48390	5.29569	0.0301975	0.290141	-0.349125	-1					1		1	0	MA3 DOMAIN-CONTAINING TRANSLATION REGULATORY FACTOR 4 (MRF4)
							AT3G48460	12.9341	0.00391055	0.145052	-1.3	-1			1		-1		1	1	SEED FATTY ACID REDUCER 4 (SFAR4)
							AT3G48580	5.19228	0.0315044	0.294577	0.718457	1					-1		0	1	XYLOGLUCAN ENDOTRANSGLUCOSYLASE/HYDROLASE 11 (XTH11)
							AT3G48590	5.96062	0.0236298	0.270205	0.241836	1		-1				1	1	1	(HAP5A);NUCLEAR FACTOR Y, SUBUNIT C1 (NF-YC1); (ATHAP5A)
							AT3G48700	9.18563	0.00865823	0.186022	-0.590904	-1				-1	-1		0	2	CARBOXYESTERASE 13 (CXE13);CARBOXYESTERASE 13 (ATCXE13)
							AT3G49120	30.8569	0.000596343	0.0828125	0.4081	1				-1		-1	0	2	(ATPERX34);PEROXIDASE 34 (PRX34);ARABIDOPSIS THALIANA PEROXIDASE CB (ATPCB);PEROXIDASE CB (PRXCB);PEROXIDASE 34 (PERX34);ARABIDOPSIS THALIANA PEROXIDASE 34 (ATPRX34)
							AT3G49160	4.26024	0.0466003	0.332258	0.484509	1				-1	-1		0	2	Expression of the gene is downregulated in the presence of paraquat, an inducer of photoxidative stress.
							AT3G49240	6.65857	0.018234	0.242597	-0.246177	-1				1			1	0	NUWA (NUWA);EMBRYO DEFECTIVE 1796 (emb1796)
							AT3G49350	4.43992	0.0431916	0.326968	-0.166085	-1			-1		1		1	1	Ypt/Rab-GAP domain of gyp1p superfamily protein;(source:Araport11)
							AT3G49420	11.1282	0.00546442	0.158709	-0.595881	-1		1	1				2	0	Got1/Sft2-like vescicle transport protein family;(source:Araport11)
							AT3G49750	5.42463	0.0286515	0.285162	0.31498	1		-1					0	1	RECEPTOR LIKE PROTEIN 44 (RLP44);RECEPTOR LIKE PROTEIN 44 (AtRLP44)
							AT3G49790	11.5146	0.00502503	0.152423	-0.352495	-1					1		1	0	Carbohydrate-binding protein;(source:Araport11)
							AT3G49860	5.44552	0.0283657	0.284158	-0.314125	-1			-1				0	1	ADP-RIBOSYLATION FACTOR-LIKE A1B (ARLA1B);ADP-RIBOSYLATION FACTOR-LIKE A1B (ATARLA1B)
							AT3G49910	5.63318	0.0264878	0.27903	-0.119103	-1		1			1		2	0	Translation protein SH3-like family protein;(source:Araport11)
							AT3G49930	10.7212	0.00602644	0.163294	0.281358	1		1					1	0	C2H2 and C2HC zinc fingers superfamily protein;(source:Araport11)
							AT3G50350	10.5816	0.00617553	0.163294	-0.30977	-1					-1		0	1	membrane insertase, putative (DUF1685);(source:Araport11)
							AT3G50740	18.9703	0.00167482	0.110669	-0.430911	-1						1	1	0	UDP-GLUCOSYL TRANSFERASE 72E1 (UGT72E1)
							AT3G50930	4.46122	0.0427235	0.326242	-0.262315	-1	-1	-1					0	2	(ATBCS1); (ATOM66);OUTER MITOCHONDRIAL MEMBRANE PROTEIN OF 66 KDA (OM66);CYTOCHROME BC1 SYNTHESIS (BCS1)
							AT3G50970	7.65742	0.0132613	0.216887	-0.187298	-1		1				-1	1	1	(XERO2);LOW TEMPERATURE-INDUCED 30 (LTI30)
							AT3G51160	5.81385	0.0248591	0.273941	-0.124874	-1				1	1		2	0	MURUS 1 (MUR1);SENSITIVE TO FREEZING8 (SFR8);GDP-D-MANNOSE-4,6-DEHYDRATASE 2 (GMD2);MURUS 1 (MUR_1)
							AT3G51240	5.38971	0.0290633	0.286811	-1.69261	-1				1			1	0	(F3'H);FLAVANONE 3-HYDROXYLASE (F3H);TRANSPARENT TESTA 6 (TT6)
							AT3G51910	7.87373	0.0124107	0.209497	-0.257164	-1		-1	1			1	2	1	HEAT SHOCK TRANSCRIPTION FACTOR A7A (HSFA7A);ARABIDOPSIS THALIANA HEAT SHOCK TRANSCRIPTION FACTOR A7A (AT-HSFA7A)
							AT3G51920	9.28456	0.00836287	0.182841	-0.224288	-1		-1				1	1	1	CALMODULIN 9 (CAM9); (ATCML9);CALMODULIN LIKE PROTEIN 9 (CML9)
							AT3G52155	5.7004	0.025816	0.276037	0.552881	1		-1					0	1	Phosphoglycerate mutase family protein;(source:Araport11)
							AT3G52450	6.95738	0.0166413	0.237067	-0.189525	-1						1	1	0	PLANT U-BOX 22 (PUB22); (ATPUB22)
							AT3G52710	4.66195	0.0391314	0.316497	-0.204481	-1					1		1	0	hypothetical protein;(source:Araport11)
							AT3G52770	7.10105	0.0157806	0.231054	0.828855	1		1					1	0	LITTLE ZIPPER 3 (ZPR3)
							AT3G52840	9.91092	0.00711449	0.170566	0.616052	1		-1	1	1	1	1	4	1	BETA-GALACTOSIDASE 2 (BGAL2)
							AT3G53010	5.15044	0.0319826	0.295714	0.23646	1						1	1	0	carbohydrate esterase, putative (DUF303);(source:Araport11)
							AT3G54440	6.41049	0.0200107	0.253597	0.182046	1						1	1	0	glycoside hydrolase family 2 protein;(source:Araport11)
							AT3G54500	18.127	0.00183404	0.113194	-0.423062	-1		-1	1				1	1	NIGHT LIGHT-INDUCIBLE AND CLOCK-REGULATED 2 (LNK2)
							AT3G54530	4.27555	0.0463111	0.331621	0.4143	1						-1	0	1	hypothetical protein;(source:Araport11)
							AT3G55010	4.79659	0.0371544	0.312036	-0.184376	-1				1			1	0	EMBRYO DEFECTIVE 2818 (EMB2818); (PUR5); (ATPURM)
							AT3G55120	183.574	0	0	-1.01772	-1					-1		0	1	(ATCHI);CHALCONE ISOMERASE (CHI);CHALCONE FLAVANONE ISOMERASE (CFI); (A11);TRANSPARENT TESTA 5 (TT5)
							AT3G55150	16.2479	0.0023263	0.119425	-0.275198	-1				-1			0	1	EXOCYST SUBUNIT EXO70 FAMILY PROTEIN H1 (EXO70H1);EXOCYST SUBUNIT EXO70 FAMILY PROTEIN H1 (ATEXO70H1)
							AT3G55280	4.76631	0.0376022	0.312905	-0.129539	-1				1			1	0	RIBOSOMAL PROTEIN L23AB (RPL23AB);RIBOSOMAL PROTEIN L23A2 (RPL23A2)
							AT3G55340	16.5435	0.00227004	0.119425	-0.387591	-1		1	1				2	0	PHRAGMOPLASTIN INTERACTING PROTEIN 1 (PHIP1)
							AT3G55360	4.66476	0.0390774	0.316302	-0.149004	-1				1	1	1	3	0	ECERIFERUM 10 (CER10);ENOYL-COA REDUCTASE (ECR); (TSC13); (ATTSC13);GLASSY HAIR 6 (GLH6); (CER10)
							AT3G55430	6.54473	0.0189592	0.248342	0.177795	1		-1			-1	1	1	2	O-Glycosyl hydrolases family 17 protein;(source:Araport11)
							AT3G55485	6.90691	0.0169108	0.237067	#NAME?	#NAME?					1		1	0	other_RNA;(source:Araport11)
							AT3G55510	12.6226	0.00410745	0.146606	-0.334381	-1			1		1		2	0	REBELOTE (RBL)
							AT3G55580	5.5084	0.0277221	0.282408	-0.98442	-1		1					1	0	TOLERANT TO CHILLING AND FREEZING1 (TCF1)
							AT3G55605	5.27188	0.0305502	0.292266	-0.28552	-1			-1				0	1	Mitochondrial glycoprotein family protein;(source:Araport11)
							AT3G55700	23.9385	0.00102672	0.101371	1.30315	1					1		1	0	UDP-Glycosyltransferase superfamily protein;(source:Araport11)
							AT3G55980	18.8361	0.00169901	0.111382	-0.409354	-1	-1	-1	-1	-1	-1		0	5	SALT-INDUCIBLE ZINC FINGER 1 (SZF1);TANDEM ZINC FINGER 11 (TZF11); (ATSZF1)
							AT3G56060	6.17111	0.0219533	0.263772	-0.186794	-1					-1	1	1	1	Glucose-methanol-choline (GMC) oxidoreductase family protein;(source:Araport11)
							AT3G56070	7.44279	0.0141744	0.221397	-0.200193	-1				1			1	0	ROTAMASE CYCLOPHILIN 2 (ROC2)
							AT3G56210	19.8087	0.00150323	0.106454	0.418606	1		1					1	0	ARM repeat superfamily protein;(source:Araport11)
							AT3G56290	20.0643	0.00146217	0.10565	-0.693669	-1				1		1	2	0	potassium transporter;(source:Araport11)
							AT3G56480	21.199	0.00131871	0.103707	0.344792	1				1		1	2	0	STOMATAL CLOSURE-RELATED ACTIN BINDING PROTEIN 3 (SCAB3)
							AT3G56880	5.35681	0.0295094	0.288341	-0.210816	-1			1	1		1	3	0	VQ motif-containing protein;(source:Araport11)
							AT3G56990	7.68089	0.0131752	0.216442	-0.24075	-1						-1	0	1	EMBRYO SAC DEVELOPMENT ARREST 7 (EDA7)
							AT3G57490	20.2301	0.00142897	0.104527	-0.358968	-1			1	1			2	0	Ribosomal protein S5 family protein;(source:Araport11)
							AT3G57660	12.3672	0.00427454	0.147808	-0.288127	-1		1					1	0	NUCLEAR RNA POLYMERASE A1 (NRPA1)
							AT3G57780	6.60643	0.0185997	0.245624	-1.01153	-1			1	1	1	1	4	0	nucleolar-like protein;(source:Araport11)
							AT3G57830	7.65327	0.0132788	0.216887	0.350038	1		1					1	0	Leucine-rich repeat protein kinase family protein;(source:Araport11)
							AT3G58120	9.00489	0.00904135	0.187907	0.213179	1		1		1	1	1	4	0	(BZIP61); (ATBZIP61)
							AT3G58620	24.8199	0.000947961	0.0990643	0.357816	1						1	1	0	TETRATRICOPETIDE-REPEAT THIOREDOXIN-LIKE 4 (TTL4)
							AT3G58660	14.7616	0.00281463	0.124453	-0.26909	-1				1			1	0	Ribosomal protein L1p/L10e family;(source:Araport11)
							AT3G58670	6.76122	0.017685	0.240145	0.260407	1				-1			0	1	PLANT CYSTEINE OXIDASE 5 (PCO5)
							AT3G58700	8.00165	0.0119139	0.205602	-0.203091	-1			1				1	0	Ribosomal L5P family protein;(source:Araport11)
							AT3G59080	7.91647	0.012238	0.208163	-0.463433	-1		-1					0	1	Eukaryotic aspartyl protease family protein;(source:Araport11)
							AT3G59140	9.42311	0.00801857	0.178833	0.21753	1					-1		0	1	MULTIDRUG RESISTANCE-ASSOCIATED PROTEIN 14 (ATMRP14);ATP-BINDING CASSETTE C10 (ABCC10);MULTIDRUG RESISTANCE-ASSOCIATED PROTEIN 14 (MRP14)
							AT3G59280	4.24673	0.0468765	0.332927	0.148855	1					-1		0	1	THAXTOMIN A RESISTANT 1 (TXR1); (PAM16); (ATPAM16);MUTANT, SNC1-ENHANCING 5 (MUSE5)
							AT3G59350	11.3872	0.00514599	0.154401	0.237717	1					1	1	2	0	Protein kinase superfamily protein;(source:Araport11)
							AT3G59670	10.0676	0.00687426	0.168178	-0.281922	-1		1				-1	1	1	elongation factor;(source:Araport11)
							AT3G59680	5.47907	0.0280118	0.282903	0.293496	1					1		1	0	Serine/Threonine-kinase;(source:Araport11)
							AT3G59880	4.52291	0.0416821	0.32432	0.389284	1					1		1	0	hypothetical protein;(source:Araport11)
							AT3G60070	4.76474	0.0376366	0.312905	0.276871	1				-1			0	1	Major facilitator superfamily protein;(source:Araport11)
							AT3G60245	6.91331	0.0168844	0.237067	-0.137498	-1				1			1	0	Zinc-binding ribosomal protein family protein;(source:Araport11)
							AT3G60520	5.14349	0.0320726	0.295819	0.332196	1				-1			0	1	zinc ion-binding protein;(source:Araport11)
							AT3G60530	17.342	0.00207426	0.119006	0.301351	1		-1			-1	-1	0	3	GATA TRANSCRIPTION FACTOR 4 (GATA4)
							AT3G60550	5.79835	0.0250042	0.273941	-0.249899	-1		-1					0	1	CYCLIN P3;2 (CYCP3;2)
							AT3G60630	4.16293	0.0486925	0.338619	-0.171711	-1			1	1			2	0	ARABIDOPSIS THALIANA HAIRY MERISTEM 2 (ATHAM2);LOST MERISTEMS 2 (LOM2);HAIRY MERISTEM 2 (HAM2)
							AT3G61060	31.3528	0.000591842	0.0828125	-0.54786	-1		1			1		2	0	PHLOEM PROTEIN 2-A13 (PP2-A13);PHLOEM PROTEIN 2-A13 (AtPP2-A13)
							AT3G61070	5.0225	0.0337412	0.300304	0.158635	1					-1		0	1	PEROXIN 11E (PEX11E)
							AT3G61198	5.37744	0.0292551	0.287616	0.717662	1					1		1	0	other_RNA;(source:Araport11)
							AT3G61220	10.4705	0.00630211	0.163294	-0.370707	-1					-1		0	1	SHORT-CHAIN DEHYDROGENASE/REDUCTASE 1 (SDR1)
							AT3G61640	4.24364	0.0469001	0.332927	-0.251897	-1		-1				1	1	1	ARABINOGALACTAN PROTEIN 20 (AtAGP20);ARABINOGALACTAN PROTEIN 20 (AGP20)
							AT3G61790	8.56696	0.0101738	0.195254	0.220261	1					1		1	0	(SINAT3)
							AT3G61830	6.19248	0.0217924	0.263331	1.0524	1					1		1	0	AUXIN RESPONSE FACTOR 18 (ARF18)
							AT3G61850	6.32415	0.020652	0.25767	0.278316	1					-1		0	1	DOF AFFECTING GERMINATION 1 (DAG1)
							AT3G62070	4.20193	0.0478397	0.33624	0.638492	1					1		1	0	hypothetical protein;(source:Araport11)
							AT3G62150	6.06301	0.0227865	0.267877	1.72159	1						1	1	0	P-GLYCOPROTEIN 21 (PGP21);ATP-BINDING CASSETTE B21 (ABCB21)
							AT3G62260	6.15598	0.0220416	0.263789	0.264937	1			-1				0	1	Protein phosphatase 2C family protein;(source:Araport11)
							AT3G62280	16.8781	0.00218847	0.119425	-0.358023	-1					-1		0	1	GDSL-motif esterase/acyltransferase/lipase. Enzyme group with broad substrate specificity that may catalyze acyltransfer or hydrolase reactions with lipid and non-lipid substrates.
							AT3G62390	9.9883	0.00695921	0.168529	0.237713	1					1		1	0	TRICHOME BIREFRINGENCE-LIKE 6 (TBL6)
							AT3G62570	4.37418	0.0444883	0.329572	0.184968	1			1	1	1	1	4	0	Tetratricopeptide repeat (TPR)-like superfamily protein;(source:Araport11)
							AT3G62590	6.27474	0.0210678	0.259087	0.398638	1		1					1	0	PLASTID LIPAS3 (PLIP3)
							AT3G62700	8.56611	0.0101738	0.195254	0.209329	1					-1		0	1	MULTIDRUG RESISTANCE-ASSOCIATED PROTEIN 10 (MRP10);ATP-BINDING CASSETTE C14 (ABCC14);MULTIDRUG RESISTANCE-ASSOCIATED PROTEIN 10 (ATMRP10)
							AT4G00050	8.48902	0.0104084	0.196458	-0.928632	-1		1		1			2	0	PHYTOCHROME INTERACTING FACTOR 8 (PIF8);UNFERTILIZED EMBRYO SAC 10 (UNE10)
							AT4G00080	11.3607	0.00516962	0.154437	-0.237434	-1			-1	-1		-1	0	3	UNFERTILIZED EMBRYO SAC 11 (UNE11)
							AT4G00165	5.13958	0.0321198	0.295819	0.356538	1				1		1	2	0	Bifunctional inhibitor/lipid-transfer protein/seed storage 2S albumin superfamily protein;(source:Araport11)
							AT4G00330	8.48069	0.0104225	0.196458	0.207347	1						1	1	0	CALMODULIN-BINDING RECEPTOR-LIKE CYTOPLASMIC KINASE 2 (CRCK2)
							AT4G00480	5.7144	0.0256934	0.276037	-0.235043	-1				1			1	0	(myc1); (ATMYC1)
							AT4G00730	27.956	0.000727426	0.0887097	-0.435043	-1		1			1	-1	2	1	ARABIDOPSIS THALIANA HOMEODOMAIN PROTEIN (AHDP);ANTHOCYANINLESS 2 (ANL2)
							AT4G00910	5.4642	0.0281632	0.282989	-0.455181	-1						1	1	0	aluminum activated malate transporter family protein;(source:Araport11)
							AT4G01120	7.54555	0.013717	0.219856	0.211375	1				1			1	0	BASIC REGION/LEUCINE ZIPPER MOTIF 5 (ATBZIP54);G-BOX BINDING FACTOR 2 (GBF2)
							AT4G01140	9.45877	0.00793418	0.178068	0.221631	1				1			1	0	transmembrane protein, putative (DUF1191);(source:Araport11)
							AT4G01250	39.5321	0.000342616	0.0801282	-0.904969	-1		-1					0	1	(AtWRKY22); (WRKY22)
							AT4G01460	5.10375	0.0325255	0.296801	Inf	1			-1				0	1	basic helix-loop-helix (bHLH) DNA-binding superfamily protein;(source:Araport11)
							AT4G01593	5.07521	0.03298	0.29769	-0.618595	-1					-1		0	1	Natural antisense transcript overlaps with AT4G01595;(source:Araport11)
							AT4G01700	21.3527	0.00129451	0.103527	-0.298481	-1				-1	-1		0	2	Chitinase family protein;(source:Araport11)
							AT4G01750	13.1785	0.00370971	0.141507	-0.252728	-1			-1	-1			0	2	RHAMNOGALACTURONAN XYLOSYLTRANSFERASE 2 (RGXT2)
							AT4G01950	13.3398	0.00363263	0.141291	-0.270172	-1	-1	-1	1	1	1	1	4	2	GLYCEROL-3-PHOSPHATE SN-2-ACYLTRANSFERASE 3 (GPAT3);GLYCEROL-3-PHOSPHATE SN-2-ACYLTRANSFERASE 3 (ATGPAT3)
							AT4G01990	5.54087	0.0273896	0.281658	-0.35429	-1		1					1	0	Tetratricopeptide repeat (TPR)-like superfamily protein;(source:Araport11)
							AT4G02170	6.03891	0.023011	0.268734	0.532318	1						1	1	0	cotton fiber protein;(source:Araport11)
							AT4G02290	4.16897	0.0485828	0.338554	0.152147	1					1		1	0	GLYCOSYL HYDROLASE 9B13 (GH9B13);GLYCOSYL HYDROLASE 9B13 (AtGH9B13)
							AT4G02330	10.9241	0.00570633	0.160491	-0.534138	-1		-1	1		1	1	3	1	(ATPMEPCRB); (AtPME41);PECTIN METHYLESTERASE 41 (PME41)
							AT4G02380	4.83425	0.03662	0.310295	-0.135997	-1				-1		-1	0	2	SENESCENCE-ASSOCIATED GENE 21 (SAG21);LATE EMBRYOGENESIS ABUNDANT 38 (LEA38);ARABIDOPSIS THALIANA LATE EMBRYOGENENSIS ABUNDANT LIKE 5 (AtLEA5)
							AT4G02500	10.3941	0.00639269	0.163842	-0.188964	-1						1	1	0	ARABIDOPSIS THALIANA UDP-XYLOSYLTRANSFERASE 2 (ATXT2);UDP-XYLOSYLTRANSFERASE 2 (TXT2);UDP-XYLOSYLTRANSFERASE 2 (XT2);XYG XYLOSYLTRANSFERASE 2 (XXT2); (ATXXT2)
							AT4G02520	24.922	0.000934459	0.0990643	0.492042	1	-1	1		-1	1		2	2	GLUTATHIONE S-TRANSFERASE PHI 2 (ATGSTF2); (ATPM24.1); (ATPM24); (GST2);GLUTATHIONE S-TRANSFERASE PHI 2 (GSTF2)
							AT4G02540	4.76988	0.0375516	0.312852	0.155339	1		-1				1	1	1	Cysteine/Histidine-rich C1 domain family protein;(source:Araport11)
							AT4G02890	5.21426	0.0312084	0.294118	0.174084	1			-1				0	1	(UBQ14)
							AT4G03100	6.01775	0.0231674	0.26915	-0.333316	-1		1	-1		1		2	1	Rho GTPase activating protein with PAK-box/P21-Rho-binding domain-containing protein;(source:Araport11)
							AT4G03180	4.14091	0.0492478	0.340089	-0.213925	-1				1			1	0	rRNA-processing protein;(source:Araport11)
							AT4G03415	8.25805	0.0110987	0.200667	0.302908	1					1		1	0	2C-TYPE PROTEIN PHOSPHATASE 52 (PP2C52)
							AT4G03460	16.2525	0.00232124	0.119425	-0.449482	-1				-1			0	1	Ankyrin repeat family protein;(source:Araport11)
							AT4G03510	29.1965	0.000658228	0.0841727	-0.404047	-1		1					1	0	(ATRMA1);RING MEMBRANE-ANCHOR 1 (RMA1)
							AT4G03960	4.72344	0.0383876	0.314583	0.599231	1		-1					0	1	(AtPFA-DSP4);PLANT AND FUNGI ATYPICAL DUAL-SPECI&#64257;CITY PHOSPHATASE 4 (PFA-DSP4)
							AT4G04840	28.5683	0.00070436	0.0875524	-0.640764	-1				1			1	0	METHIONINE SULFOXIDE REDUCTASE B6 (MSRB6);METHIONINE SULFOXIDE REDUCTASE B6 (ATMSRB6)
							AT4G04850	7.90306	0.012301	0.208599	-0.283517	-1			1			1	2	0	K+ EFFLUX ANTIPORTER 3 (KEA3)
							AT4G04940	6.93789	0.0167471	0.237067	-0.240923	-1				1			1	0	transducin family protein / WD-40 repeat family protein;(source:Araport11)
							AT4G04990	6.72382	0.0178571	0.240341	Inf	1				-1			0	1	serine/arginine repetitive matrix-like protein (DUF761);(source:Araport11)
							AT4G05050	6.01765	0.0231674	0.26915	0.19324	1			-1				0	1	UBIQUITIN 11 (UBQ11)
							AT4G05070	7.86168	0.012436	0.209526	-0.244229	-1		-1				1	1	1	WOUND-INDUCED POLYPEPTIDE 2 (WIP2)
							AT4G05170	5.2209	0.0311505	0.293896	0.18611	1			-1				0	1	basic helix-loop-helix (bHLH) DNA-binding superfamily protein;(source:Araport11)
							AT4G05200	4.38432	0.044274	0.329444	0.159768	1		-1					0	1	CYSTEINE-RICH RLK (RECEPTOR-LIKE PROTEIN KINASE) 25 (CRK25)
							AT4G05410	13.6245	0.0034706	0.139128	-0.314309	-1				1			1	0	YAOZHE (YAO)
							AT4G06744	5.62101	0.026589	0.279374	-0.193418	-1					-1		0	1	Leucine-rich repeat (LRR) family protein;(source:Araport11)
							AT4G07825	10.4917	0.00628748	0.163294	0.306418	1		-1					0	1	transmembrane protein;(source:Araport11)
							AT4G08770	9.47633	0.00789086	0.177769	0.222957	1	-1			-1			0	2	PEROXIDASE 37 (Prx37)
							AT4G09030	5.09967	0.0325828	0.296801	0.166694	1			1				1	0	ARABINOGALACTAN PROTEIN 10 (AGP10); (ATAGP10)
							AT4G09180	8.99475	0.0090661	0.187907	-0.364366	-1			1			1	2	0	FLOWERING BHLH 2 (FBH2)
							AT4G09560	4.25094	0.0468006	0.332888	0.29153	1					1		1	0	(RMR4)
							AT4G09570	7.16926	0.0155437	0.230766	-0.18414	-1		-1			-1	1	1	2	(ATCPK4);CALCIUM-DEPENDENT PROTEIN KINASE 4 (CPK4)
							AT4G09750	11.7933	0.00473249	0.150477	-0.294884	-1					-1		0	1	NAD(P)-binding Rossmann-fold superfamily protein;(source:Araport11)
							AT4G10040	7.85169	0.0124985	0.210057	-0.190338	-1				1			1	0	CYTOCHROME C-2 (CYTC-2)
							AT4G10480	7.53245	0.0137812	0.220171	-0.157535	-1				1			1	0	Nascent polypeptide-associated complex (NAC), alpha subunit family protein;(source:Araport11)
							AT4G11050	81.6457	2.42e-05	0.0172	-0.946698	-1					-1		0	1	GLYCOSYL HYDROLASE 9C3 (GH9C3);GLYCOSYL HYDROLASE 9C3 (AtGH9C3)
							AT4G11320	49.0722	0.000170464	0.0581356	-0.839114	-1					1		1	0	(ATCP2);CYSTEINE PROTEASE 2 (CP2)
							AT4G11650	8.99076	0.00907117	0.187907	2.3931	1	-1			-1		-1	0	3	OSMOTIN 34 (OSM34);OSMOTIN 34 (ATOSM34)
							AT4G11780	6.49668	0.0193609	0.251145	-0.339984	-1		-1					0	1	TON1 RECRUITING MOTIF 10 (TRM10)
							AT4G12650	4.90378	0.0355904	0.309047	-0.11727	-1			1	1		1	3	0	(TMN12)
							AT4G13390	5.94094	0.0237463	0.270205	-0.121219	-1						1	1	0	EXTENSIN 12 (EXT12)
							AT4G13495	20.3046	0.00142897	0.104527	-0.883675	-1					-1		0	1	other_RNA;(source:Araport11)
							AT4G13510	4.9494	0.0348996	0.305285	-0.232714	-1					1	1	2	0	AMMONIUM TRANSPORTER 1;1 (AMT1;1); (ATAMT1;1);ARABIDOPSIS THALIANA AMMONIUM TRANSPORT 1 (ATAMT1)
							AT4G13580	8.8523	0.00934909	0.189703	0.21697	1		1					1	0	Disease resistance-responsive (dirigent-like protein) family protein;(source:Araport11)
							AT4G13930	16.777	0.00223179	0.119425	-0.219157	-1			1	1		1	3	0	SERINE HYDROXYMETHYLTRANSFERASE 4 (SHM4)
							AT4G14130	5.84141	0.0246155	0.273321	0.172605	1		-1	-1	-1	-1	-1	0	5	XYLOGLUCAN ENDOTRANSGLUCOSYLASE/HYDROLASE 15 (XTH15);XYLOGLUCAN ENDOTRANSGLYCOSYLASE 7 (XTR7)
							AT4G14390	5.43044	0.0285947	0.285162	-0.31238	-1		-1					0	1	Ankyrin repeat family protein;(source:Araport11)
							AT4G14440	5.74963	0.0254025	0.274608	-0.581217	-1				1		1	2	0	ARABIDOPSIS THALIANA DELTA(3), DELTA(2)-ENOYL COA ISOMERASE 3 (ATECI3);DELTA(3), DELTA(2)-ENOYL COA ISOMERASE 3 (ECI3);3-HYDROXYACYL-COA DEHYDRATASE 1 (HCD1)
							AT4G14550	6.51821	0.0192169	0.250609	-0.207679	-1			1		1	1	3	0	SOLITARY ROOT (SLR);INDOLE-3-ACETIC ACID INDUCIBLE 14 (IAA14)
							AT4G14560	13.5706	0.00349873	0.139128	-0.399817	-1		-1			-1	1	1	2	INDOLE-3-ACETIC ACID INDUCIBLE 1 (IAA1);AUXIN RESISTANT 5 (AXR5)
							AT4G14630	4.65218	0.03929	0.316659	-0.795059	-1	-1						0	1	GERMIN-LIKE PROTEIN 9 (GLP9)
							AT4G14690	52.6373	0.000142897	0.0564444	-1.08306	-1			1	1		1	3	0	EARLY LIGHT-INDUCIBLE PROTEIN 2 (ELIP2)
							AT4G15230	5.57832	0.0270031	0.279924	0.183851	1		-1					0	1	ATP-BINDING CASSETTE G30 (ABCG30);PLEIOTROPIC DRUG RESISTANCE 2 (PDR2); (ATPDR2)
							AT4G15233	5.25752	0.0307629	0.293116	0.235547	1				-1			0	1	ATP-BINDING CASSETTE G42 (ABCG42)
							AT4G15480	160.921	0	0	-1.74743	-1				1	-1	-1	1	2	(UGT84A1)
							AT4G15610	13.1028	0.00374965	0.141507	0.259255	1				-1			0	1	CASP-LIKE PROTEIN 1D1 (CASPL1D1)
							AT4G15730	14.0029	0.003191	0.131907	-0.652756	-1				-1			0	1	CW-type Zinc Finger;(source:Araport11)
							AT4G16141	7.06156	0.0160298	0.233194	-0.272695	-1			1				1	0	GATA17-LIKE (GATA17L); (ATGATA17L)
							AT4G16630	6.83777	0.0172799	0.237181	-0.193937	-1					1		1	0	DEA(D/H)-box RNA helicase family protein;(source:Araport11)
							AT4G16780	10.7381	0.00600619	0.163294	0.482263	1		-1	-1		-1	-1	0	4	HOMEOBOX PROTEIN 2 (ATHB-2);HOMEOBOX PROTEIN 2 (HB-2);ARABIDOPSIS THALIANA HOMEOBOX PROTEIN 2 (ATHB2); (HAT4)
							AT4G16890	4.15357	0.0489502	0.339349	0.317656	1		-1				1	1	1	SUPPRESSOR OF NPR1-1, CONSTITUTIVE 1 (SNC1);BALL (BAL)
							AT4G16950	6.98583	0.0164748	0.237063	0.346931	1		-1			-1		0	2	RECOGNITION OF PERONOSPORA PARASITICA 5 (RPP5);SIDEKICK SNC1 2 (SIKIC2)
							AT4G17215	8.92572	0.00922926	0.18878	0.231088	1		-1					0	1	Pollen Ole e 1 allergen and extensin family protein;(source:Araport11)
							AT4G17390	8.70802	0.00976203	0.192994	-0.154324	-1					1		1	0	Ribosomal protein L23/L15e family protein;(source:Araport11)
							AT4G17460	7.37923	0.0144439	0.222671	-0.18729	-1	-1	-1	-1	-1	-1	-1	0	6	JAIBA (JAB); (HAT1)
							AT4G17490	17.5724	0.00201294	0.119006	-0.384074	-1	-1	-1	-1	-1	-1		0	5	ETHYLENE RESPONSIVE ELEMENT BINDING FACTOR 6 (ATERF6); (ERF103);ETHYLENE RESPONSIVE ELEMENT BINDING FACTOR 6 (ERF6); (ERF-6-6)
							AT4G17680	6.85842	0.0171854	0.237067	-0.829266	-1		1					1	0	SBP (S-ribonuclease binding protein) family protein;(source:Araport11)
							AT4G17940	10.0514	0.00689339	0.168178	-0.238279	-1				-1			0	1	Tetratricopeptide repeat (TPR)-like superfamily protein;(source:Araport11)
							AT4G18030	5.70085	0.025816	0.276037	-0.138535	-1				1	1	1	3	0	S-adenosyl-L-methionine-dependent methyltransferases superfamily protein;(source:Araport11)
							AT4G18280	9.54331	0.00778059	0.177078	-0.927202	-1		1		1	1	1	4	0	Encodes a gene whose transcription is induced in response to potassium-deficiency and salt stress.
							AT4G18340	31.4312	0.000581716	0.0828125	-0.527496	-1		-1				1	1	1	Glycosyl hydrolase superfamily protein;(source:Araport11)
							AT4G18810	5.31615	0.0299685	0.289505	0.487502	1				-1			0	1	NAD(P)-binding Rossmann-fold superfamily protein;(source:Araport11)
							AT4G18950	15.8908	0.00241181	0.119425	-0.24695	-1		-1			-1		0	2	BLUE LIGHT-DEPENDENT H+-ATPASE PHOSPHORYLATION (BHP)
							AT4G19120	5.48124	0.0279691	0.282632	-0.150765	-1			1	1	1	1	4	0	EARLY-RESPONSIVE TO DEHYDRATION 3 (ERD3)
							AT4G19230	6.86886	0.0171167	0.237067	-0.20028	-1				-1			0	1	CYTOCHROME P450, FAMILY 707, SUBFAMILY A, POLYPEPTIDE 1 (CYP707A1)
							AT4G19420	6.03298	0.0230408	0.268734	0.182913	1			1	1	1		3	0	PECTIN ACETYLESTERASE 8 (PAE8)
							AT4G19520	7.29337	0.0148686	0.226276	-0.337373	-1			-1				0	1	disease resistance protein (TIR-NBS-LRR class) family;(source:Araport11)
							AT4G19860	4.46844	0.0426172	0.326119	0.151913	1				-1		-1	0	2	Encodes a cytosolic calcium-independent phospholipase A.
							AT4G20000	11.5743	0.00496934	0.152423	-0.472888	-1		-1					0	1	VQ motif-containing protein;(source:Araport11)
							AT4G20070	7.39836	0.0143803	0.222657	0.28398	1		-1			-1		0	2	ALLANTOATE AMIDOHYDROLASE (ATAAH);ALLANTOATE AMIDOHYDROLASE (AAH)
							AT4G20170	5.12262	0.0322993	0.29655	0.177097	1						1	1	0	GALACTAN SYNTHASE 3 (GALS3)
							AT4G20780	5.74329	0.025465	0.274994	-0.168369	-1		-1	1			1	2	1	CALMODULIN LIKE 42 (CML42)
							AT4G20830	4.5211	0.0417001	0.32432	-0.100451	-1		-1		-1			0	2	(ATBBE19);OLIGOGALACTURONIDE OXIDASE 1 (OGOX1)
							AT4G21680	31.3431	0.000591842	0.0828125	-0.983393	-1				-1	-1	-1	0	3	NITRATE TRANSPORTER 1.8 (NRT1.8); (ATNPF7.2);NRT1/ PTR FAMILY 7.2 (NPF7.2)
							AT4G21990	48.399	0.000180028	0.0581356	-0.491862	-1				1		1	2	0	APS REDUCTASE 3 (APR3); (PRH-26); (ATAPR3);PAPS REDUCTASE HOMOLOG 26 (PRH26)
							AT4G22190	4.68038	0.0389266	0.31599	-0.194233	-1		-1				1	1	1	serine/arginine repetitive matrix-like protein;(source:Araport11)
							AT4G22212	10.9009	0.00574571	0.161088	-0.254007	-1						-1	0	1	Encodes a defensin-like (DEFL) family protein.
							AT4G22235	11.9275	0.00461378	0.149328	-0.410535	-1					-1		0	1	Encodes a defensin-like (DEFL) family protein.
							AT4G22250	4.96413	0.0346819	0.304469	-0.394476	-1						1	1	0	RING/U-box superfamily protein;(source:Araport11)
							AT4G22470	21.6736	0.00124613	0.102591	-0.668068	-1				-1	-1		0	2	DOUBLE HYBRID PROLINE-RICH PROTEIN 1 (DHYPRP1); (ATDHYPRP1)
							AT4G23010	4.50785	0.0419117	0.32505	-0.132816	-1				-1			0	1	UDP-GALACTOSE TRANSPORTER 2 (UTR2)
							AT4G23500	6.12825	0.0222807	0.265043	0.192812	1		-1			-1		0	2	Pectin lyase-like superfamily protein;(source:Araport11)
							AT4G23670	108.199	0	0	-0.863087	-1						-1	0	1	Polyketide cyclase/dehydrase and lipid transport superfamily protein;(source:Araport11)
							AT4G23680	8.98154	0.0090858	0.187907	1.05804	1					1		1	0	Polyketide cyclase/dehydrase and lipid transport superfamily protein;(source:Araport11)
							AT4G23700	22.8486	0.00110886	0.101371	0.343177	1		-1		-1		1	1	2	CATION/H+ EXCHANGER 17 (ATCHX17);CATION/H+ EXCHANGER 17 (CHX17)
							AT4G23740	7.1243	0.0157243	0.230949	-0.201412	-1			1			1	2	0	Leucine-rich repeat protein kinase family protein;(source:Araport11)
							AT4G23750	9.87507	0.00717075	0.171034	-0.392291	-1			1	1			2	0	TARGET OF MONOPTEROS 3 (TMO3);CYTOKININ RESPONSE FACTOR 2 (CRF2)
							AT4G23810	20.9483	0.00134852	0.103707	-0.508163	-1	-1	-1		-1			0	3	(ATWRKY53); (WRKY53)
							AT4G23895	5.18918	0.0315466	0.294719	0.182758	1				-1			0	1	Pleckstrin homology (PH) domain-containing protein;(source:Araport11)
							AT4G24060	6.37196	0.0203094	0.255485	0.218619	1					1		1	0	Dof-type zinc finger DNA-binding family protein;(source:Araport11)
							AT4G24080	4.47158	0.0425677	0.326119	0.289825	1					1		1	0	ALDOLASE LIKE (ALL1)
							AT4G24090	8.92773	0.00922475	0.18878	0.684094	1		-1				1	1	1	homer protein;(source:Araport11)
							AT4G24310	4.57958	0.0405052	0.319246	-0.152457	-1			-1				0	1	DUF679 DOMAIN MEMBRANE PROTEIN 3 (DMP3)
							AT4G24340	14.6057	0.00286751	0.125233	-0.338299	-1						-1	0	1	Phosphorylase superfamily protein;(source:Araport11)
							AT4G24730	4.3128	0.0456906	0.331621	0.222058	1						1	1	0	manganese-dependent ADP-ribose/CDP-alcohol diphosphatase-like protein;(source:Araport11)
							AT4G24780	5.49842	0.0277868	0.282408	0.163024	1			1	1	1	1	4	0	(PLL19)
							AT4G24830	6.54186	0.0189952	0.24863	-0.168783	-1		-1			-1		0	2	arginosuccinate synthase family;(source:Araport11)
							AT4G25100	12.3026	0.00432405	0.147808	0.259538	1		1			1		2	0	FE SUPEROXIDE DISMUTASE 1 (FSD1)
							AT4G25350	10.2015	0.00665429	0.164861	-0.324465	-1			1			1	2	0	SHORT HYPOCOTYL UNDER BLUE1 (SHB1)
							AT4G25630	33.5712	0.000487201	0.0810909	-0.364145	-1				1			1	0	(ATFIB2);FIBRILLARIN 2 (FIB2)
							AT4G25640	46.6395	0.000192968	0.0581356	-0.512191	-1						1	1	0	DETOXIFYING EFFLUX CARRIER 35 (DTX35)
							AT4G25830	8.70273	0.00978115	0.192994	0.223746	1			1		1	1	3	0	CASP-LIKE PROTEIN 2C1 (CASPL2C1)
							AT4G26050	7.14422	0.0156478	0.230949	-0.277718	-1						-1	0	1	PLANT INTRACELLULAR RAS GROUP-RELATED LRR 8 (PIRL8)
							AT4G26190	10.8276	0.00583629	0.162094	-0.240177	-1					1		1	0	Haloacid dehalogenase-like hydrolase (HAD) superfamily protein;(source:Araport11)
							AT4G26260	8.6669	0.00987792	0.193157	-0.512527	-1				1	1	1	3	0	MYO-INOSITOL OXYGENASE 4 (MIOX4)
							AT4G26600	8.45394	0.0105266	0.197104	-0.286416	-1				1	1		2	0	(NOP2B); (ATTRM4D);TRNA METHYLTRANSFERASE 4D (TRM4D)
							AT4G26850	4.60539	0.0400231	0.318447	-0.171177	-1		1		1			2	0	VITAMIN C DEFECTIVE 2 (VTC2);GDP-L-GALACTOSE PHOSPHORYLASE (GGP)
							AT4G27020	7.7262	0.0129941	0.215541	0.24269	1				-1	1		1	1	inositol-1,4,5-trisphosphate 5-phosphatase;(source:Araport11)
							AT4G27595	5.38014	0.0292186	0.287504	0.172731	1					1		1	0	Encodes a microtubule-associated protein.
							AT4G27950	10.7235	0.00601125	0.163294	-0.402304	-1				-1			0	1	CYTOKININ RESPONSE FACTOR 4 (CRF4)
							AT4G28040	6.21917	0.0216141	0.262833	0.178692	1					1		1	0	USUALLY MULTIPLE ACIDS MOVE IN AND OUT TRANSPORTERS 33 (UMAMIT33)
							AT4G28240	7.53511	0.0137767	0.220171	-0.255313	-1		-1	-1	-1	-1	-1	0	5	WOUND-INDUCED POLYPEPTIDE 1 (WIP1)
							AT4G28660	12.9556	0.00388636	0.145052	-0.59612	-1						1	1	0	PHOTOSYSTEM II REACTION CENTER PSB28 PROTEIN (PSB28)
							AT4G28940	6.5965	0.0186515	0.24576	-0.292405	-1						-1	0	1	Phosphorylase superfamily protein;(source:Araport11)
							AT4G30140	7.94357	0.0121339	0.207661	-1.38361	-1					-1	1	1	1	CUTICLE DESTRUCTING FACTOR 1 (CDEF1)
							AT4G30270	6.45672	0.0196917	0.252403	0.204765	1		-1	-1	-1	-1	-1	0	5	SENESCENCE 4 (SEN4);XYLOGLUCAN ENDOTRANSGLUCOSYLASE/HYDROLASE 24 (XTH24);MERISTEM 5 (MERI-5);MERISTEM-5 (MERI5B)
							AT4G30280	12.9095	0.00392518	0.145052	-0.211817	-1	-1	-1				1	1	2	XYLOGLUCAN ENDOTRANSGLUCOSYLASE/HYDROLASE 18 (XTH18);XYLOGLUCAN ENDOTRANSGLUCOSYLASE/HYDROLASE 18 (ATXTH18)
							AT4G30290	16.3485	0.00229311	0.119425	-0.254662	-1			1	1	1	1	4	0	XYLOGLUCAN ENDOTRANSGLUCOSYLASE/HYDROLASE 19 (XTH19);XYLOGLUCAN ENDOTRANSGLUCOSYLASE/HYDROLASE 19 (ATXTH19)
							AT4G30450	5.57978	0.0269885	0.279924	-0.314627	-1		-1			-1		0	2	glycine-rich protein;(source:Araport11)
							AT4G30460	18.8598	0.00169395	0.111382	-0.324573	-1					-1		0	1	glycine-rich protein;(source:Araport11)
							AT4G30610	10.6606	0.00611477	0.163294	-0.27568	-1				1	1	1	3	0	SERINE CARBOXYPEPTIDASE 24 PRECURSOR (SCPL24);BRI1 SUPPRESSOR 1 (BRS1)
							AT4G30670	12.325	0.00431842	0.147808	0.249701	1						-1	0	1	Putative membrane lipoprotein;(source:Araport11)
							AT4G30800	4.34063	0.0450537	0.330363	-0.208362	-1				1		1	2	0	Nucleic acid-binding, OB-fold-like protein;(source:Araport11)
							AT4G30930	4.62898	0.0396793	0.31756	-0.169295	-1						-1	0	1	NUCLEAR FUSION DEFECTIVE 1 (NFD1)
							AT4G31000	5.95464	0.0236658	0.270205	0.24818	1		-1	1			1	2	1	Calmodulin-binding protein;(source:Araport11)
							AT4G31100	4.38268	0.044315	0.329444	0.177083	1						-1	0	1	wall-associated kinase;(source:Araport11)
							AT4G31330	5.09066	0.0327398	0.297167	-0.447093	-1			-1			-1	0	2	transmembrane protein, putative (Protein of unknown function, DUF599);(source:Araport11)
							AT4G31410	5.28127	0.0304298	0.2919	0.203654	1					-1		0	1	E3 ubiquitin-protein ligase, putative (DUF1644);(source:Araport11)
							AT4G31500	26.2757	0.000818003	0.091375	0.374524	1				-1	-1		0	2	CYTOCHROME P450, FAMILY 83, SUBFAMILY B, POLYPEPTIDE 1 (CYP83B1);SUPERROOT 2 (SUR2);ALTERED TRYPTOPHAN REGULATION 4 (ATR4);RED ELONGATED 1 (RED1);RUNT 1 (RNT1)
							AT4G31550	4.89278	0.0357204	0.309296	-0.146104	-1		-1				1	1	1	(AtWRKY11);WRKY DNA-BINDING PROTEIN 11 (WRKY11)
							AT4G31730	12.3075	0.00432405	0.147808	-0.49727	-1		1			1		2	0	GLUTAMINE DUMPER1 (GDU1);GLUTAMINE DUMPER 1 (GDU1)
							AT4G31790	6.39953	0.0200793	0.254028	-0.251625	-1		1			1		2	0	Tetrapyrrole (Corrin/Porphyrin) Methylase;(source:Araport11)
							AT4G31800	10.3243	0.00648945	0.164786	-0.534905	-1	-1	-1	1	1	1	1	4	2	WRKY DNA-BINDING PROTEIN 18 (WRKY18);ARABIDOPSIS THALIANA WRKY DNA-BINDING PROTEIN 18 (ATWRKY18)
							AT4G32480	13.0386	0.00380928	0.14315	-0.289986	-1				1	1	1	3	0	sugar phosphate exchanger, putative (DUF506);(source:Araport11)
							AT4G32570	4.23012	0.0471944	0.333816	0.194084	1		-1			-1	1	1	2	TIFY DOMAIN PROTEIN 8 (TIFY8)
							AT4G32880	6.34079	0.0205142	0.257151	0.248918	1		-1				1	1	1	HOMEOBOX GENE 8 (ATHB-8);HOMEOBOX GENE 8 (HB-8); (ATHB8)
							AT4G32920	7.39074	0.0144107	0.222671	-0.190402	-1		1		-1		-1	1	2	glycine-rich protein;(source:Araport11)
							AT4G32950	43.3932	0.000243038	0.0635294	-0.81094	-1					1		1	0	Protein phosphatase 2C family protein;(source:Araport11)
							AT4G33070	13.5883	0.00349423	0.139128	0.423928	1			1	1			2	0	PYRUVATE DECARBOXYLASE 1 (PDC1); (ATPDC1)
							AT4G33120	12.9562	0.00388636	0.145052	0.259773	1			1	1	-1		2	1	S-adenosyl-L-methionine-dependent methyltransferases superfamily protein;(source:Araport11)
							AT4G33150	7.11921	0.0157378	0.230949	0.190277	1				-1		-1	0	2	LYSINE-KETOGLUTARATE REDUCTASE/SACCHAROPINE DEHYDROGENASE (LKR/SDH);LYSINE-KETOGLUTARATE REDUCTASE (LKR)
							AT4G33467	4.33769	0.0451077	0.330363	-0.714961	-1					-1	-1	0	2	hypothetical protein;(source:Araport11)
							AT4G33920	6.63025	0.0184658	0.244948	-0.187471	-1			1				1	0	ARABIDOPSIS PP2C CLADE D 5 (APD5)
							AT4G34150	22.5374	0.00114205	0.101463	-0.354469	-1		-1				1	1	1	Calcium-dependent lipid-binding (CaLB domain) family protein;(source:Araport11)
							AT4G34160	4.19428	0.0480383	0.336703	0.201991	1					1	1	2	0	(CYCD3);CYCLIN D3;1 (CYCD3;1)
							AT4G34200	5.82967	0.0247105	0.273493	-0.120857	-1						-1	0	1	PHOSPHOGLYCERATE DEHYDROGENASE 1 (PGDH1);EMBRYO SAC DEVELOPMENT ARREST 9 (EDA9)
							AT4G34630	11.7515	0.00476681	0.150477	0.264535	1						1	1	0	prostatic spermine-binding-like protein;(source:Araport11)
							AT4G34790	5.24642	0.0308771	0.293116	1.40105	1				1	1	1	3	0	(DEG4);SMALL AUXIN UPREGULATED RNA 3 (SAUR3)
							AT4G34860	4.66678	0.0390633	0.316302	0.159101	1				-1	-1		0	2	ALKALINE/NEUTRAL INVERTASE B (A/N-InvB)
							AT4G34910	10.1933	0.00665935	0.164861	-0.315628	-1		1					1	0	P-loop containing nucleoside triphosphate hydrolases superfamily protein;(source:Araport11)
							AT4G35230	5.24584	0.0308816	0.293116	0.162726	1		1			1		2	0	BRASSINOSTEROID-SIGNALING KINASE 1 (BSK1)
							AT4G35470	7.10775	0.0157806	0.231054	0.19384	1				1	1		2	0	PLANT INTRACELLULAR RAS GROUP-RELATED LRR 4 (PIRL4)
							AT4G36040	16.303	0.00229761	0.119425	-0.391021	-1				-1			0	1	DNA J PROTEIN C23 (DJC23);DNAJ11 (J11)
							AT4G36130	5.77356	0.0251949	0.273941	-0.135535	-1			1	1			2	0	Ribosomal protein L2 family;(source:Araport11)
							AT4G36220	4.83331	0.0366245	0.310295	-0.595675	-1			1		-1	1	2	1	FERULIC ACID 5-HYDROXYLASE 1 (FAH1); (F5H);CYTOCHROME P450 84A1 (CYP84A1)
							AT4G36250	6.48093	0.0195218	0.25238	-0.339947	-1			1	1		1	3	0	ALDEHYDE DEHYDROGENASE 3F1 (ALDH3F1)
							AT4G36360	8.25431	0.011115	0.200667	-0.195049	-1					-1		0	1	BETA-GALACTOSIDASE 3 (BGAL3)
							AT4G36430	27.2704	0.000769058	0.0887097	0.678605	1				-1	1		1	1	Peroxidase superfamily protein;(source:Araport11)
							AT4G36500	9.50646	0.00784022	0.177078	-0.279596	-1	-1	-1			-1		0	3	hypothetical protein;(source:Araport11)
							AT4G36945	5.09881	0.0326076	0.296801	0.191951	1				1			1	0	PLC-like phosphodiesterases superfamily protein;(source:Araport11)
							AT4G37070	11.0025	0.00563263	0.159681	0.240958	1						-1	0	1	(PLP1);PHOSPHOLIPASE A IVA (AtPLAIVA); (PLA IVA)
							AT4G37150	5.93846	0.0237598	0.270205	-0.43264	-1					-1		0	1	METHYL ESTERASE 9 (MES9);ARABIDOPSIS THALIANA METHYL ESTERASE 9 (ATMES9)
							AT4G37160	44.0542	0.000217159	0.0603125	-0.445575	-1				1	-1		1	1	SKU5 SIMILAR 15 (sks15)
							AT4G37220	6.17087	0.0219584	0.263772	-0.643281	-1					1		1	0	Cold acclimation protein WCOR413 family;(source:Araport11)
							AT4G37540	23.1992	0.00108073	0.101371	-0.375236	-1			-1	-1	-1	-1	0	4	LOB DOMAIN-CONTAINING PROTEIN 39 (LBD39)
							AT4G37610	51.287	0.000161463	0.0581356	-0.520546	-1			1				1	0	BTB AND TAZ DOMAIN PROTEIN 5 (bt5)
							AT4G38090	4.33629	0.0451527	0.330556	0.229359	1		1	-1				1	1	ribosomal protein S5 domain protein;(source:Araport11)
							AT4G38410	9.06002	0.00893052	0.187907	-1.40829	-1			1	1			2	0	Dehydrin family protein;(source:Araport11)
							AT4G38550	12.7038	0.00407257	0.146606	-0.34956	-1			-1	-1		1	1	2	phospholipase-like protein (PEARLI 4) family protein;(source:Araport11)
							AT4G38710	15.4328	0.00258228	0.121921	-0.270987	-1					1		1	0	glycine-rich protein;(source:Araport11)
							AT4G38740	4.16871	0.0485828	0.338554	-0.114951	-1					-1		0	1	ROTAMASE CYP 1 (ROC1)
							AT4G38970	4.42288	0.0435499	0.327097	-0.95156	-1					-1	1	1	1	FRUCTOSE-BISPHOSPHATE ALDOLASE 2 (FBA2); (ATFBA2)
							AT4G39260	17.9219	0.00193024	0.11661	-0.252012	-1				1			1	0	COLD, CIRCADIAN RHYTHM, AND RNA BINDING 1 (CCR1);GLYCINE-RICH PROTEIN 8 (ATGRP8);RNA-BINDING GLYCINE-RICH PROTEIN A6 (RBGA6); (GRP8);GLYCINE-RICH RNA-BINDING PROTEIN 8 (GR-RBP8)
							AT4G39660	7.01888	0.0162712	0.234947	0.186775	1						1	1	0	ALANINE:GLYOXYLATE AMINOTRANSFERASE 2 (AGT2)
							AT4G39670	10.4492	0.00633361	0.163661	-0.270114	-1		-1					0	1	PHOSPHOLIPASE-LIKE PROTEIN (GLTP)
							AT4G39675	6.29586	0.0209148	0.258665	-0.334658	-1					1		1	0	hypothetical protein;(source:Araport11)
							AT4G39770	10.2208	0.00662897	0.164861	-1.37427	-1		-1				1	1	1	TREHALOSE-6-PHOSPHATE PHOSPHATASE H (TPPH)
							AT4G39780	19.3489	0.00158593	0.108423	-0.374289	-1						1	1	0	encodes a member of the DREB subfamily A-6 of ERF/AP2 transcription factor family. The protein contains one AP2 domain. There are 8 members in this subfamily including RAP2.4.
							AT4G39950	18.6935	0.00172321	0.111382	0.543222	1				-1	-1		0	2	CYTOCHROME P450, FAMILY 79, SUBFAMILY B, POLYPEPTIDE 2 (CYP79B2)
							AT4G39970	4.2736	0.0463437	0.331621	0.553057	1						1	1	0	Haloacid dehalogenase-like hydrolase (HAD) superfamily protein;(source:Araport11)
							AT5G01830	7.13164	0.0156844	0.230949	-0.181696	-1		-1					0	1	SMALL AUXIN UP RNA 21 (SAUR21)
							AT5G02020	4.85317	0.0363156	0.310225	0.358103	1		-1		1	1	1	3	1	SALT INDUCED SERINE RICH (SIS)
							AT5G02270	52.9484	0.000142897	0.0564444	-0.466989	-1		1	1	1		1	4	0	NON-INTRINSIC ABC PROTEIN 9 (NAP9);ATP-BINDING CASSETTE I20 (ABCI20)
							AT5G02490	16.2152	0.00233586	0.119425	-0.410338	-1				1			1	0	(AtHsp70-2); (Hsp70-2)
							AT5G02500	12.3507	0.00429423	0.147808	-0.159584	-1				1			1	0	HEAT SHOCK COGNATE PROTEIN 70-1 (HSC70-1);HEAT SHOCK PROTEIN 70-1 (HSP70-1); (AtHsp70-1);HEAT SHOCK COGNATE PROTEIN 70 (HSC70);ARABIDOPSIS THALIANA HEAT SHOCK COGNATE PROTEIN 70-1 (AT-HSC70-1)
							AT5G02870	5.81002	0.0248928	0.273941	-0.119368	-1		1			1		2	0	RIBOSOMAL LARGE SUBUNIT 4 (RPL4)
							AT5G03160	6.01285	0.0232101	0.269369	0.175615	1			-1				0	1	HOMOLOG OF MAMALLIAN P58IPK (P58IPK);HOMOLOG OF MAMALLIAN P58IPK (ATP58IPK)
							AT5G03380	31.8395	0.000559775	0.0828125	-0.372428	-1		-1					0	1	Heavy metal transport/detoxification superfamily protein;(source:Araport11)
							AT5G03390	5.39677	0.0290087	0.286811	-1.7255	-1					1	-1	1	1	DUF295 ORGANELLAR A 11 (ATDOA11)
							AT5G03545	5.29977	0.030148	0.290092	-0.315015	-1		1			1		2	0	(AT4);INDUCED BY PI STARVATION 2 (ATIPS2)
							AT5G03760	6.40713	0.0200309	0.253597	-0.189899	-1		1		1	1	1	4	0	(ATCSLA09); (CSLA09);RESISTANT TO AGROBACTERIUM TRANSFORMATION 4 (RAT4);CELLULOSE SYNTHASE LIKE A9 (CSLA9); (ATCSLA9)
							AT5G04330	19.5687	0.0015443	0.107647	0.429401	1		-1			-1		0	2	CYTOCHROME P450 84A4 (CYP84A4)
							AT5G04730	5.39298	0.0290329	0.286811	-2.12105	-1					1		1	0	Ankyrin-repeat containing protein;(source:Araport11)
							AT5G05170	4.3659	0.0446267	0.329692	-0.0865482	-1					1	1	2	0	(ATH-B);CONSTITUTIVE EXPRESSION OF VSP 1 (CEV1); (ATCESA3);ISOXABEN RESISTANT 1 (IXR1);CELLULOSE SYNTHASE 3 (CESA3);MULTIPLE RESPONSE EXPANSION 1 (MRE1);ECTOPIC LIGNIFICATION 1 (ELI1)
							AT5G05180	5.06408	0.0331539	0.298083	0.204376	1						1	1	0	myosin heavy chain, striated protein;(source:Araport11)
							AT5G05270	122.702	0	0	-0.759892	-1				1	-1		1	1	(ATCHIL);CHALCONE ISOMERASE LIKE (CHIL)
							AT5G05440	24.8659	0.000934459	0.0990643	-0.350421	-1		-1		-1	-1		0	3	PYRABACTIN RESISTANCE 1-LIKE 5 (PYL5);REGULATORY COMPONENT OF ABA RECEPTOR 8 (RCAR8); (ATPYL5)
							AT5G05690	8.02989	0.0117885	0.204585	0.258751	1			-1	-1	-1	-1	0	4	CONSTITUTIVE PHOTOMORPHOGENIC DWARF (CPD); (CYP90A);CYTOCHROME P450 90A1 (CYP90A1);CABBAGE 3 (CBB3);DWARF 3 (DWF3); (CYP90)
							AT5G05880	8.18722	0.0113311	0.202333	-0.263594	-1					-1	-1	0	2	UDP-GLUCOSYL TRANSFERASE 76C4 (UGT76C4)
							AT5G06000	12.8059	0.00396849	0.146046	-0.520619	-1					-1		0	1	ARABIDOPSIS THALIANA EUKARYOTIC TRANSLATION INITIATION FACTOR 3G2 (ATEIF3G2);EUKARYOTIC TRANSLATION INITIATION FACTOR 3G2 (EIF3G2)
							AT5G06110	18.0676	0.00185316	0.113979	-0.29831	-1		1					1	0	GONIDIALESS A/ZUOTIN RELATED FACTOR A1 (ATGLSA1);ZUOTIN-RELATED FACTOR 1B (ZRF1b);GONIDIALESS A/ZUOTIN RELATED FACTOR A2 (ATGLSA2)
							AT5G06130	4.87037	0.0360101	0.309348	0.19683	1		-1					0	1	ARABIDOPSIS THALIANA ORANGE-LIKE (ATOR-LIKE)
							AT5G06340	5.06912	0.0330779	0.298071	-0.297725	-1						1	1	0	NUDIX HYDROLASE HOMOLOG 27 (NUDX27);NUDIX HYDROLASE HOMOLOG 27 (ATNUDX27)
							AT5G06550	5.08368	0.0328377	0.297167	-0.226496	-1			1				1	0	JUMONJI DOMAIN-CONTAINING PROTEIN 22 (JMJ22)
							AT5G06640	16.9958	0.00215978	0.119425	-0.218194	-1		-1					0	1	EXTENSIN 10 (EXT10)
							AT5G06980	14.6119	0.00286751	0.125233	-0.722976	-1				1			1	0	NIGHT LIGHT-INDUCIBLE AND CLOCK-REGULATED 4 (LNK4)
							AT5G07350	8.31316	0.0109575	0.200276	-0.150783	-1			1			1	2	0	TUDOR-SN PROTEIN 1 (TUDOR1);ARABIDOPSIS THALIANA TUDOR-SN PROTEIN 1 (AtTUDOR1);TUDOR-SN PROTEIN 1 (TSN1)
							AT5G07860	4.33366	0.0452349	0.330646	-0.203938	-1		-1		1		1	2	1	HXXXD-type acyl-transferase family protein;(source:Araport11)
							AT5G07870	7.65481	0.0132788	0.216887	-0.194935	-1						1	1	0	HXXXD-type acyl-transferase family protein;(source:Araport11)
							AT5G07990	129.241	0	0	-0.96295	-1		-1					0	1	TRANSPARENT TESTA 7 (TT7); (D501);CYTOCHROME P450 75B1 (CYP75B1)
							AT5G08050	17.9443	0.00191674	0.11661	-0.605879	-1						1	1	0	(RIQ1)
							AT5G08250	10.477	0.00629648	0.163294	-1.8739	-1		1					1	0	Cytochrome P450 superfamily protein;(source:Araport11)
							AT5G08330	4.11109	0.0498864	0.341365	0.155204	1			-1	-1			0	2	TCP DOMAIN PROTEIN 21 (TCP21); (AtTCP11);TCP DOMAIN PROTEIN 11 (TCP11); (ATTCP21);CCA1 HIKING EXPEDITION (CHE)
							AT5G08380	4.33445	0.0452039	0.330646	0.358299	1				-1			0	1	ALPHA-GALACTOSIDASE 1 (AtAGAL1);ALPHA-GALACTOSIDASE 1 (AGAL1)
							AT5G08640	207.978	0	0	-0.97128	-1				1	-1		1	1	FLAVONOL SYNTHASE (FLS);FLAVONOL SYNTHASE 1 (FLS1); (ATFLS1)
							AT5G08790	8.62389	0.00999044	0.193442	-0.230444	-1	-1	-1	-1	-1	-1		0	5	(ATAF2);ARABIDOPSIS NAC DOMAIN CONTAINING PROTEIN 81 (anac081)
							AT5G09440	5.19458	0.0314937	0.294577	0.168464	1		-1	-1	-1	-1	-1	0	5	EXORDIUM LIKE 4 (EXL4)
							AT5G09520	6.0542	0.0228658	0.268154	-0.553199	-1						-1	0	1	PRO-GLU-LEU|ILE|VAL-PRO-LYS 2 (PELPK2)
							AT5G09530	9.09076	0.0088872	0.187907	-0.282826	-1					-1	-1	0	2	PROLINE-RICH PROTEIN 10 (PRP10);PRO-GLU-LEU|ILE|VAL-PRO-LYS 1 (PELPK1)
							AT5G09800	4.90307	0.0355904	0.309047	-0.436021	-1		-1					0	1	ARM repeat superfamily protein;(source:Araport11)
							AT5G09840	7.2131	0.0153136	0.228932	-0.330254	-1				1			1	0	MITOCHONDRIAL NUCLEASE2 (MNU2)
							AT5G09870	10.7525	0.00597018	0.163294	-0.229372	-1				1	1	1	3	0	MUCILAGE-MODIFIED 3 (MUM3);CELLULOSE SYNTHASE 5 (CESA5)
							AT5G10100	6.8598	0.0171634	0.237067	0.37213	1			-1	-1			0	2	TREHALOSE-6-PHOSPHATE PHOSPHATASE I (TPPI)
							AT5G10140	10.4313	0.00635781	0.163661	-1.69728	-1			-1				0	1	FLOWERING LOCUS C (FLC);REDUCED STEM BRANCHING 6 (RSB6);AGAMOUS-LIKE 25 (AGL25);FLOWERING LOCUS F (FLF)
							AT5G10170	5.57784	0.0270031	0.279924	0.175282	1						-1	0	1	MYO-INOSITOL-1-PHOSPHATE SYNTHASE 3 (MIPS3);MYO-INOSITOL-1-PHOSTPATE SYNTHASE 3 (ATMIPS3)
							AT5G10470	14.663	0.00283826	0.124568	-0.31611	-1					-1		0	1	KINESIN LIKE PROTEIN FOR ACTIN BASED CHLOROPLAST MOVEMENT 1 (KAC1)
							AT5G10510	20.2155	0.00144247	0.10502	-0.467656	-1		-1	-1	-1	-1	-1	0	5	AINTEGUMENTA-LIKE 6 (AIL6)
							AT5G10840	4.15657	0.0488383	0.338868	-0.112144	-1					1		1	0	(TMN8);ENDOMEMBRANE PROTEIN 1 (EMP1)
							AT5G10970	4.18919	0.0481519	0.336969	-0.427879	-1				1			1	0	C2H2 and C2HC zinc fingers superfamily protein;(source:Araport11)
							AT5G11060	4.20478	0.047762	0.336093	-0.58008	-1			1		1	1	3	0	KNOTTED1-LIKE HOMEOBOX GENE 4 (KNAT4)
							AT5G11420	7.94027	0.0121384	0.207661	-0.251957	-1					1		1	0	Encodes a DUF642 cell wall protein.
							AT5G11530	4.5942	0.0402532	0.319246	0.170298	1				-1			0	1	EMBRYONIC FLOWER 1 (EMF1)
							AT5G11790	10.648	0.00612489	0.163294	-0.244504	-1			1			1	2	0	N-MYC DOWNREGULATED-LIKE 2 (NDL2)
							AT5G12860	9.10926	0.00885907	0.187907	-0.203837	-1					-1		0	1	DICARBOXYLATE TRANSPORTER 1 (DiT1)
							AT5G12930	4.5587	0.0408799	0.320079	0.215935	1				-1			0	1	inactive rhomboid protein;(source:Araport11)
							AT5G12940	12.7368	0.00402588	0.146606	-0.244719	-1		-1					0	1	Leucine-rich repeat (LRR) family protein;(source:Araport11)
							AT5G12950	16.8728	0.00218847	0.119425	0.315546	1			1				1	0	proline-tRNA ligase (DUF1680);(source:Araport11)
							AT5G13300	5.29863	0.0301671	0.290092	0.166113	1		1	-1		1	-1	2	2	SCARFACE (SFC);ARF-GAP DOMAIN3 (AGD3);ASCULAR NETWORK DEFECTIVE 3 (VAN3)
							AT5G13370	5.53683	0.027429	0.281658	0.397141	1					-1		0	1	GRETCHEN HAGEN 3.15 (GH3.15)
							AT5G13500	9.69579	0.00749086	0.172922	-0.194563	-1						1	1	0	HYDROXYPROLINE O-ARABINOSYLATRANSFERASE 3 (HPAT3)
							AT5G13740	12.1245	0.00447876	0.149229	0.3397	1			-1	-1	-1	-1	0	4	ZINC INDUCED FACILITATOR 1 (ZIF1)
							AT5G13870	6.93464	0.0167691	0.237067	-0.239601	-1		-1					0	1	XYLOGLUCAN ENDOTRANSGLUCOSYLASE/HYDROLASE 5 (XTH5);ENDOXYLOGLUCAN TRANSFERASE A4 (EXGT-A4)
							AT5G13900	5.30671	0.0300844	0.290092	-0.443041	-1					-1		0	1	GLYCOSYLPHOSPHATIDYLINOSITOL-ANCHORED LIPID PROTEIN TRANSFER 30 (LTPG30)
							AT5G13930	82.2969	2.42e-05	0.0172	-0.528707	-1				1	-1		1	1	CHALCONE SYNTHASE (CHS); (ATCHS);TRANSPARENT TESTA 4 (TT4)
							AT5G14050	9.7022	0.00746498	0.172922	-0.239907	-1				1			1	0	Transducin/WD40 repeat-like superfamily protein;(source:Araport11)
							AT5G14130	12.0235	0.00455134	0.149229	-0.612397	-1					-1		0	1	Peroxidase superfamily protein;(source:Araport11)
							AT5G14330	7.44386	0.0141587	0.221397	-0.157585	-1				1		1	2	0	transmembrane protein;(source:Araport11)
							AT5G14470	7.22489	0.0152489	0.228906	-0.545289	-1				1	1	1	3	0	(ATGALK2);GALACTOKINASE 2 (GALK2)
							AT5G14520	10.7346	0.00600619	0.163294	-0.224916	-1				1			1	0	PESCADILLO (PES)
							AT5G14580	19.5859	0.00153474	0.107402	-0.400719	-1		1	-1		1	-1	2	2	polyribonucleotide nucleotidyltransferase;(source:Araport11)
							AT5G14610	5.1733	0.0317086	0.295168	0.19334	1					1		1	0	RNA HELICASE 46 (RH46)
							AT5G14750	9.16835	0.00869255	0.186022	-0.320992	-1			1				1	0	WEREWOLF 1 (WER1);MYB DOMAIN PROTEIN 66 (MYB66);WEREWOLF (WER);MYB DOMAIN PROTEIN 66 (ATMYB66)
							AT5G15130	41.486	0.000293671	0.0725	-0.46821	-1			1				1	0	WRKY DNA-BINDING PROTEIN 72 (WRKY72);ARABIDOPSIS THALIANA WRKY DNA-BINDING PROTEIN 72 (ATWRKY72)
							AT5G15230	9.70137	0.00746498	0.172922	0.23076	1						1	1	0	GAST1 PROTEIN HOMOLOG 4 (GASA4)
							AT5G15290	19.0863	0.00164726	0.110669	0.308287	1					1		1	0	CASPARIAN STRIP MEMBRANE DOMAIN PROTEIN 5 (CASP5)
							AT5G15490	11.5958	0.00494571	0.152357	-0.202161	-1			1	1	1	1	4	0	UDP-GLUCOSE DEHYDROGENASE 3 (UGD3)
							AT5G15730	6.26185	0.0211707	0.259883	0.177981	1		-1		-1			0	2	(AtCRLK2);CALCIUM/CALMODULIN-REGULATED RECEPTOR-LIKE KINASE 2 (CRLK2)
							AT5G15810	4.84748	0.0364129	0.310225	-0.182656	-1		1			1	-1	2	1	(ATTRM1B);TRNA METHYLTRANSFERASE 1B (TRM1B)
							AT5G15870	5.97328	0.0235066	0.270205	-0.143447	-1		-1					0	1	glycosyl hydrolase family 81 protein;(source:Araport11)
							AT5G15890	10.7037	0.00606414	0.163294	-0.24075	-1		1					1	0	TRICHOME BIREFRINGENCE-LIKE 21 (TBL21)
							AT5G15960	5.52565	0.0275241	0.282145	-0.361822	-1					-1	-1	0	2	(KIN1)
							AT5G15970	31.2078	0.000596343	0.0828125	-0.374073	-1					-1	-1	0	2	(KIN2);COLD-RESPONSIVE 6.6 (COR6.6); (AtCor6.6)
							AT5G16000	6.45069	0.0197688	0.252403	0.263389	1		1	1	1	1		4	0	(ATNIK1);NSP-INTERACTING KINASE 1 (NIK1)
							AT5G16010	6.49591	0.019371	0.251145	-0.349974	-1					-1		0	1	3-oxo-5-alpha-steroid 4-dehydrogenase family protein;(source:Araport11)
							AT5G16110	4.82727	0.0367139	0.310609	-0.148501	-1		-1					0	1	hypothetical protein;(source:Araport11)
							AT5G16170	15.8564	0.00241181	0.119425	-0.340987	-1					-1		0	1	Core-2/I-branching beta-1,6-N-acetylglucosaminyltransferase family protein;(source:Araport11)
							AT5G16370	21.4941	0.00126526	0.102591	-0.333082	-1				-1			0	1	ACYL ACTIVATING ENZYME 5 (AAE5)
							AT5G16560	8.68471	0.00982616	0.192994	-0.333706	-1					1		1	0	KANADI 1 (KAN1);KANADI (KAN)
							AT5G16570	4.51282	0.0418481	0.32505	-0.374291	-1					-1		0	1	GLUTAMINE SYNTHETASE 1;4 (GLN1;4)
							AT5G16750	4.58768	0.0403584	0.319246	-0.182929	-1						-1	0	1	TORMOZEMBRYO DEFECTIVE (TOZ)
							AT5G16770	5.35732	0.0295027	0.288341	0.33891	1		-1					0	1	MYB DOMAIN PROTEIN 9 (MYB9);MYB DOMAIN PROTEIN 9 (AtMYB9)
							AT5G17040	135.031	0	0	-1.81602	-1					-1		0	1	UDP-Glycosyltransferase superfamily protein;(source:Araport11)
							AT5G17050	62.9347	8.33e-05	0.0445714	-0.632837	-1			1	1		1	3	0	UDP-GLUCOSYL TRANSFERASE 78D2 (UGT78D2)
							AT5G17220	5.84319	0.0246059	0.273321	-0.667499	-1				1			1	0	ARABIDOPSIS THALIANA GLUTATHIONE S-TRANSFERASE PHI 12 (ATGSTF12);GLUTATHIONE S-TRANSFERASE PHI 12 (GSTF12);TRANSPARENT TESTA 19 (TT19);GLUTATHIONE S-TRANSFERASE 26 (GST26)
							AT5G18280	5.69365	0.025883	0.276426	-0.159648	-1			1	1	1	1	4	0	APYRASE 2 (APY2);APYRASE 2 (ATAPY2)
							AT5G18590	5.54753	0.0272731	0.281032	0.172184	1		1			1		2	0	Galactose oxidase/kelch repeat superfamily protein;(source:Araport11)
							AT5G18640	4.40416	0.0438824	0.327873	0.180671	1		-1					0	1	alpha/beta-Hydrolases superfamily protein;(source:Araport11)
							AT5G18670	26.304	0.000818003	0.091375	-0.346706	-1			1	1		1	3	0	BETA-AMYLASE 9 (BAM9);BETA-AMYLASE 3 (BMY3)
							AT5G18840	29.504	0.000643601	0.0841727	0.470245	1						-1	0	1	Major facilitator superfamily protein;(source:Araport11)
							AT5G19890	5.85745	0.0244906	0.273321	Inf	1				1	1		2	0	Peroxidase superfamily protein;(source:Araport11)
							AT5G20130	10.0477	0.00689339	0.168178	-0.426731	-1				1			1	0	sulfate adenylyltransferase subunit;(source:Araport11)
							AT5G20150	12.1309	0.00447426	0.149229	-0.407404	-1		1	1		1		3	0	SPX DOMAIN GENE 1 (SPX1);ARABIDOPSIS THALIANA SPX DOMAIN GENE 1 (ATSPX1)
							AT5G20250	5.86415	0.0244118	0.273249	-0.137618	-1						1	1	0	RAFFINOSE SYNTHASE 6 (RS6);DARK INDUCIBLE 10 (DIN10)
							AT5G20670	8.7569	0.00962869	0.191866	0.583241	1			1				1	0	DUF1677 family protein (DUF1677);(source:Araport11)
							AT5G20790	14.4588	0.00296259	0.127198	-0.75448	-1					-1		0	1	transmembrane protein;(source:Araport11)
							AT5G21940	43.609	0.000234599	0.0631818	-0.438162	-1			1	1		1	3	0	hybrid signal transduction histidine kinase M-like protein;(source:Araport11)
							AT5G22100	6.22304	0.0215966	0.262833	-0.256903	-1		1			1		2	0	RNA cyclase family protein;(source:Araport11)
							AT5G22300	4.76262	0.0376669	0.313011	0.480802	1		-1			-1		0	2	NITRILASE 4 (AtNIT4);NITRILASE 4 (NIT4)
							AT5G22330	8.24383	0.0111505	0.200667	-0.254096	-1				1			1	0	(ATTIP49A);PONTIN, RUVBL1 (RVB1);RESISTANCE TO PSEUDOMONAS SYRINGAE PV MACULICOLA INTERACTOR 1 (RIN1)
							AT5G22355	9.16142	0.00870267	0.186022	0.255799	1			1				1	0	Cysteine/Histidine-rich C1 domain family protein;(source:Araport11)
							AT5G22650	10.8286	0.00583629	0.162094	-0.193753	-1				1			1	0	HISTONE DEACETYLASE 2B (HD2B); (HDT02); (HDT2);ARABIDOPSIS HISTONE DEACETYLASE 2 (ATHD2); (HDA4);HISTONE DEACETYLASE 2 (HD2); (ATHD2B)
							AT5G22840	4.95764	0.0347567	0.304485	-0.241087	-1				1			1	0	Protein kinase superfamily protein;(source:Araport11)
							AT5G22920	33.5379	0.000487201	0.0810909	-0.403596	-1			1	1	1		3	0	RING ZINC-FINGER PROTEIN 34 (RZPF34);CHY ZINC-FINGER AND RING PROTEIN 1 (CHYR1); (ATRZPF34)
							AT5G23280	19.1213	0.00164163	0.110669	0.354448	1		1			1		2	0	(ATTCP7);TCP DOMAIN PROTEIN 7 (TCP7)
							AT5G23370	9.7426	0.00740816	0.172356	-0.636035	-1						1	1	0	GRAM domain-containing protein / ABA-responsive protein-like protein;(source:Araport11)
							AT5G23380	6.05255	0.0228855	0.268154	0.358994	1					1	-1	1	1	hypothetical protein (DUF789);(source:Araport11)
							AT5G23530	4.59076	0.0403049	0.319246	0.154804	1				1		1	2	0	CARBOXYESTERASE 18 (CXE18);CARBOXYESTERASE 18 (AtCXE18)
							AT5G23660	14.9307	0.00274374	0.123782	0.639795	1					1	1	2	0	HOMOLOG OF MEDICAGO TRUNCATULA MTN3 (MTN3); (AtSWEET12); (SWEET12)
							AT5G23730	19.0268	0.00166976	0.110669	-0.423273	-1				1			1	0	EARLY FLOWERING BY OVEREXPRESSION 2 (EFO2);REPRESSOR OF UV-B PHOTOMORPHOGENESIS 2 (RUP2)
							AT5G23820	10.2617	0.00657834	0.164861	-0.250668	-1			1		-1		1	1	MD2-RELATED LIPID RECOGNITION 3 (ML3)
							AT5G23860	22.2582	0.00117018	0.101463	0.330368	1				1	1	1	3	0	TUBULIN BETA 8 (TUB8)
							AT5G23870	5.60906	0.0266948	0.279494	0.203116	1				1			1	0	PECTIN ACETYLESTERASE 9 (PAE9)
							AT5G23980	17.5622	0.00201744	0.119006	0.340627	1						1	1	0	FERRIC REDUCTION OXIDASE 4 (FRO4); (ATFRO4)
							AT5G24090	4.52009	0.0417238	0.32432	0.150244	1		1		-1			1	1	CHITINASE A (ATCHIA);LYSOZYME 1 (LYS1);CHITINASE A (CHIA)
							AT5G24105	4.74788	0.0379837	0.313757	0.174968	1			1	1		1	3	0	ARABINOGALACTAN PROTEIN 41 (AGP41)
							AT5G24110	41.7991	0.000285232	0.0714085	-1.95427	-1				-1			0	1	ARABIDOPSIS THALIANA WRKY DNA-BINDING PROTEIN 30 (ATWRKY30);WRKY DNA-BINDING PROTEIN 30 (WRKY30)
							AT5G24410	6.09383	0.0225626	0.266656	0.180366	1						-1	0	1	6-PHOSPHOGLUCONOLACTONASE 4 (PGL4)
							AT5G24850	15.917	0.00241181	0.119425	-0.29348	-1		-1		1			1	1	CRYPTOCHROME 3 (CRY3)
							AT5G24880	4.61897	0.0398025	0.317687	-0.141258	-1			-1		1		1	1	chromo domain cec-like protein;(source:Araport11)
							AT5G24890	5.5371	0.027429	0.281658	-0.184238	-1					1		1	0	stress response NST1-like protein;(source:Araport11)
							AT5G24960	4.9136	0.0354059	0.308047	-0.297667	-1		1					1	0	CYTOCHROME P450, FAMILY 71, SUBFAMILY A, POLYPEPTIDE 14 (CYP71A14)
							AT5G25100	4.76826	0.0375775	0.312852	-0.120604	-1				1		1	2	0	(TMN9)
							AT5G25170	6.23698	0.0214481	0.262357	-0.26739	-1						1	1	0	PPPDE putative thiol peptidase family protein;(source:Araport11)
							AT5G25220	8.41048	0.0106509	0.197827	0.289481	1		1	1	1	1		4	0	KNOTTED1-LIKE HOMEOBOX GENE 3 (KNAT3)
							AT5G25250	20.2345	0.00142897	0.104527	1.0701	1	-1	-1	-1	-1		-1	0	5	FLOTILLIN 1 (FLOT1)
							AT5G25460	7.73876	0.0129373	0.214916	0.201651	1						1	1	0	DUF642 L-GALL RESPONSIVE GENE 2 (DGR2)
							AT5G25630	7.32019	0.0147691	0.226276	-0.361761	-1		-1					0	1	Tetratricopeptide repeat (TPR)-like superfamily protein;(source:Araport11)
							AT5G25780	4.63792	0.0395342	0.316969	-0.167367	-1			1	1			2	0	EUKARYOTIC TRANSLATION INITIATION FACTOR 3B-2 (EIF3B-2); (ATEIF3B-2);EUKARYOTIC TRANSLATION INITIATION FACTOR 3B (EIF3B)
							AT5G25810	4.11424	0.049825	0.341365	-0.136428	-1		1		1	1		3	0	ETHYLENE RESPONSE FACTOR 40 (ERF040);TINY (tny)
							AT5G26280	7.24805	0.0150852	0.228183	-0.137039	-1				1		1	2	0	TRAF-like family protein;(source:Araport11)
							AT5G26670	9.26865	0.00843207	0.184128	-0.425963	-1						1	1	0	PECTIN ACETYESTERASE 10 (ATPAE10)
							AT5G26920	13.9107	0.00328383	0.134804	-1.45839	-1		-1		-1	-1		0	3	CAM-BINDING PROTEIN 60-LIKE G (CBP60G)
							AT5G27120	18.476	0.00174796	0.111763	-0.27977	-1		1			1	-1	2	1	SAR DNA-binding protein, putative, strong similarity to SAR DNA-binding protein-1 (Pisum sativum) GI:3132696; contains Pfam profile PF01798: Putative snoRNA binding domain; has similarity to MAR binding NOP58 protein The mRNA is cell-to-cell mobile.
							AT5G27420	17.665	0.00199437	0.11896	-0.492515	-1	-1	-1		-1			0	3	CARBON/NITROGEN INSENSITIVE 1 (CNI1);ARABIDOPSIS TOXICOS EN LEVADURA 31 (ATL31)
							AT5G27600	6.32419	0.020652	0.25767	0.180423	1					-1		0	1	(ATLACS7);LONG-CHAIN ACYL-COA SYNTHETASE 7 (LACS7)
							AT5G28020	5.3193	0.0299229	0.28938	0.161004	1					-1		0	1	CYSTEINE SYNTHASE D2 (CYSD2);CYSTEINE SYNTHASE D2 (ATCYSD2)
							AT5G28610	8.8225	0.0094481	0.19116	-1.16113	-1			-1				0	1	LOW protein: ATP-dependent RNA helicase DRS1-like protein;(source:Araport11)
							AT5G28630	13.1051	0.00374458	0.141507	-0.367902	-1		-1			1		1	1	glycine-rich protein;(source:Araport11)
							AT5G35160	4.44707	0.0430487	0.326604	-0.125311	-1				1			1	0	(TMN11)
							AT5G35190	5.39869	0.0289795	0.286811	-0.111602	-1						1	1	0	EXTENSIN 13 (EXT13)
							AT5G35690	4.73993	0.0381091	0.314043	0.152388	1				-1			0	1	WSS1/SPRTN TYPE REPAIR PROTEASE B (WSS1B)
							AT5G35735	17.1543	0.00211871	0.119182	-0.379991	-1		-1				1	1	1	Auxin-responsive family protein;(source:Araport11)
							AT5G37500	8.29168	0.0110065	0.200276	-0.353339	-1			-1				0	1	GATED OUTWARDLY-RECTIFYING K+ CHANNEL (GORK)
							AT5G37540	5.78585	0.0251134	0.273941	0.164332	1		-1	-1	-1	-1		0	4	Eukaryotic aspartyl protease family protein;(source:Araport11)
							AT5G37770	10.4421	0.00635331	0.163661	-0.397156	-1			1	1	1	1	4	0	(ATCML24);CALMODULIN-LIKE 24 (CML24);TOUCH 2 (TCH2)
							AT5G38020	83.5257	2.42e-05	0.0172	-0.919304	-1			1		-1		1	1	encodes a protein whose sequence is similar to SAM:salicylic acid carboxyl methyltransferase (SAMT) (GI:6002712)(Clarkia breweri) and to SAM:benzoic acid carboxyl methyltransferase (BAMT)(GI:9789277)(Antirrhinum majus). SABATH family methyltransferase.
							AT5G38110	4.65109	0.0393041	0.316659	0.237394	1		-1					0	1	(SGA1);ANTI- SILENCING FUNCTION 1B (ASF1B); (SGA01)
							AT5G38320	5.10788	0.0324658	0.296801	2.09372	1					-1		0	1	hypothetical protein;(source:Araport11)
							AT5G38720	11.4105	0.00510942	0.153932	-0.302194	-1		1					1	0	RIBOSOMAL RNA PROCESSING7 I (RRP7)
							AT5G38940	9.1226	0.00878256	0.187407	-0.229094	-1				-1	-1	-1	0	3	RmlC-like cupins superfamily protein;(source:Araport11)
							AT5G39020	7.83797	0.0125401	0.210482	-0.903699	-1					1		1	0	MEDOS 3 (MDS3)
							AT5G40100	9.40111	0.00806751	0.17925	0.28431	1						-1	0	1	Disease resistance protein (TIR-NBS-LRR class) family;(source:Araport11)
							AT5G40390	5.2968	0.0301761	0.290092	-0.159444	-1					-1	1	1	1	RAFFINOSE SYNTHASE 5 (RS5);SEED IMBIBITION 1-LIKE (SIP1)
							AT5G40510	4.80846	0.0369851	0.311544	-0.117984	-1		1					1	0	Sucrase/ferredoxin-like family protein;(source:Araport11)
							AT5G40590	120.336	0	0	-0.871368	-1			-1				0	1	Cysteine/Histidine-rich C1 domain family protein;(source:Araport11)
							AT5G40870	5.75581	0.0253485	0.274236	0.22903	1				-1			0	1	URIDINE KINASE/URACIL PHOSPHORIBOSYLTRANSFERASE 1 (AtUK/UPRT1);URIDINE/CYTIDINE KINASE 1 (UCK1);URIDINE KINASE/URACIL PHOSPHORIBOSYLTRANSFERASE 1 (UK/UPRT1);URIDINE KINASE-LIKE 1 (UKL1)
							AT5G40880	5.1485	0.0319961	0.295714	-0.279579	-1				1			1	0	WD-40 repeat family protein / zfwd3 protein (ZFWD3);(source:Araport11)
							AT5G41080	11.6265	0.00492433	0.152357	-0.192614	-1		-1	1	1	1	1	4	1	GLYCEROPHOSPHODIESTER PHOSPHODIESTERASE 2 (GDPD2); (AtGDPD2)
							AT5G41100	7.59889	0.013447	0.218186	-0.258156	-1		-1	-1				0	2	hydroxyproline-rich glycoprotein family protein;(source:Araport11)
							AT5G41190	7.73652	0.0129373	0.214916	-0.222962	-1			1				1	0	(NOB1); (ATNOB1)
							AT5G41460	4.47796	0.0424146	0.325667	-0.628558	-1			1				1	0	transferring glycosyl group transferase (DUF604);(source:Araport11)
							AT5G42020	4.47884	0.0423983	0.325667	-0.0891783	-1					1		1	0	(BIP2);LUMINAL BINDING PROTEIN (BIP)
							AT5G42270	9.0739	0.00891027	0.187907	-0.232509	-1						1	1	0	VARIEGATED 1 (VAR1); (FTSH5)
							AT5G42510	5.9781	0.023479	0.270205	-0.171603	-1			-1				0	1	Disease resistance-responsive (dirigent-like protein) family protein;(source:Araport11)
							AT5G42590	10.1892	0.00665935	0.164861	0.224587	1		-1			-1	-1	0	3	MARNERAL OXIDASE (MRO);CYTOCHROME P450, FAMILY 71, SUBFAMILY A, POLYPEPTIDE 16 (CYP71A16)
							AT5G42655	10.6654	0.00611027	0.163294	0.362713	1						1	1	0	Disease resistance-responsive (dirigent-like protein) family protein;(source:Araport11)
							AT5G43170	5.08069	0.0328681	0.297167	-0.825586	-1						1	1	0	ZINC-FINGER PROTEIN 3 (ZF3);ZINC-FINGER PROTEIN 3 (AZF3)
							AT5G43180	9.73953	0.00740816	0.172356	-0.371681	-1				1		1	2	0	transmembrane protein, putative (Protein of unknown function, DUF599);(source:Araport11)
							AT5G43190	9.90829	0.00711449	0.170566	-0.331181	-1				1		1	2	0	Galactose oxidase/kelch repeat superfamily protein;(source:Araport11)
							AT5G43310	4.15846	0.0487921	0.338868	0.14709	1		1		-1		-1	1	2	COP1-interacting protein-like protein;(source:Araport11)
							AT5G43350	9.19527	0.00863347	0.186022	-0.166706	-1		1			1		2	0	PHOSPHATE TRANSPORTER 1;1 (PHT1;1);ARABIDOPSIS THALIANA PHOSPHATE TRANSPORTER 1 (ATPT1); (PT1)
							AT5G43450	5.27464	0.0305271	0.292202	0.700395	1					-1	1	1	1	encodes a protein whose sequence is similar to ACC oxidase
							AT5G43570	4.56538	0.0407781	0.320013	0.709046	1	-1		-1	-1	1		1	3	Predicted to encode a PR (pathogenesis-related) peptide that belongs to the PR-6 proteinase inhibitor family. Six putative PR-6-type protein encoding genes are found in Arabidopsis: At2g38900, At2g38870, At5g43570, At5g43580, At3g50020 and At3g46860.
							AT5G43700	4.41954	0.0435786	0.327097	-0.218747	-1			1	1		1	3	0	INDOLE-3-ACETIC ACID INDUCIBLE 4 (IAA4);AUXIN INDUCIBLE 2-11 (ATAUX2-11)
							AT5G43710	4.86956	0.0360253	0.309348	0.174584	1					-1		0	1	MANNOSIDASE 4 (MNS4)
							AT5G43760	8.45698	0.010512	0.197104	0.208944	1		-1	1	1	1	1	4	1	3-KETOACYL-COA SYNTHASE 20 (KCS20)
							AT5G43810	6.60295	0.0186222	0.245739	0.267982	1		1					1	0	ARGONAUTE 10 (AGO10);ARGONAUTE PROTEIN 10 (AGO10);PINHEAD (PNH);ZWILLE (ZLL)
							AT5G44070	7.58962	0.013492	0.218186	-0.178616	-1		-1	-1		-1		0	3	ARABIDOPSIS THALIANA PHYTOCHELATIN SYNTHASE 1 (ATPCS1); (ARA8);CADMIUM SENSITIVE 1 (CAD1);PHYTOCHELATIN SYNTHASE 1 (PCS1)
							AT5G44110	51.4778	0.000161463	0.0581356	-0.489475	-1				1			1	0	(ATPOP1);ATP-BINDING CASSETTE A21 (ABCI21); (POP1);ARABIDOPSIS THALIANA NON-INTRINSIC ABC PROTEIN (ATNAP2)
							AT5G44260	8.20485	0.0112714	0.201966	-0.390874	-1		-1	1				1	1	TANDEM CCCH ZINC FINGER PROTEIN 5 (TZF5); (ATTZF5)
							AT5G44572	5.20099	0.0314352	0.294577	0.915115	1					1	1	2	0	transmembrane protein;(source:Araport11)
							AT5G44585	12.651	0.00410745	0.146606	-0.336756	-1		-1		-1		1	1	2	hypothetical protein;(source:Araport11)
							AT5G44670	13.2086	0.00369001	0.141507	0.274261	1				1	1	1	3	0	GALACTAN SYNTHASE 2 (GALS2)
							AT5G44680	11.9018	0.00462897	0.149328	1.42342	1		1	1	1	1	1	5	0	DNA glycosylase superfamily protein;(source:Araport11)
							AT5G45140	4.72299	0.0383972	0.314583	-0.201288	-1					1		1	0	NUCLEAR RNA POLYMERASE C2 (NRPC2)
							AT5G45280	20.2774	0.00142897	0.104527	-0.264245	-1		-1			-1	1	1	2	PECTIN ACETYLESTERASE 11 (PAE11)
							AT5G45340	12.0639	0.00452658	0.149229	-0.389131	-1	-1	-1		-1			0	3	CYTOCHROME P450, FAMILY 707, SUBFAMILY A, POLYPEPTIDE 3 (CYP707A3)
							AT5G45380	8.92473	0.00922926	0.18878	-0.346806	-1			-1				0	1	DEGRADATION OF UREA 3 (DUR3); (ATDUR3)
							AT5G45470	5.13473	0.0321783	0.296204	-0.188083	-1		1					1	0	transmembrane protein, putative (DUF594);(source:Araport11)
							AT5G45775	4.45347	0.0428759	0.326329	-0.122556	-1			1				1	0	Ribosomal L5P family protein;(source:Araport11)
							AT5G46170	5.11596	0.0323674	0.296684	0.172836	1					1		1	0	F-box family protein;(source:Araport11)
							AT5G46230	4.57433	0.0405952	0.319566	-0.179173	-1			1		-1		1	1	hypothetical protein (Protein of unknown function, DUF538);(source:Araport11)
							AT5G46330	5.33436	0.0297873	0.288746	-0.852025	-1		-1	-1		-1	-1	0	4	FLAGELLIN-SENSITIVE 2 (FLS2)
							AT5G46410	4.48794	0.0422413	0.325407	0.156526	1				-1			0	1	SCP1-LIKE SMALL PHOSPHATASE 4 (SSP4)
							AT5G46590	5.5864	0.0269041	0.279924	-0.710514	-1				1			1	0	NAC DOMAIN CONTAINING PROTEIN 96 (NAC096);NAC DOMAIN CONTAINING PROTEIN 96 (anac096)
							AT5G46840	4.43233	0.0433637	0.326968	-0.164633	-1					1		1	0	RNA-binding (RRM/RBD/RNP motifs) family protein;(source:Araport11)
							AT5G47110	4.27422	0.0463353	0.331621	-0.196397	-1			1				1	0	LIGHT-HARVESTING-LIKE 3:2 (LIL3:2)
							AT5G47120	13.9931	0.00320956	0.132367	0.265566	1					-1		0	1	ARABIDOPSIS BAX INHIBITOR 1 (ATBI-1);BAX INHIBITOR 1 (BI1);BAX INHIBITOR 1 (ATBI1); (BI-1)
							AT5G47230	8.13852	0.0114605	0.202656	-0.301842	-1	-1	-1		-1			0	3	(ATMACD1); (ERF102);ETHYLENE RESPONSIVE ELEMENT BINDING FACTOR 5 (ATERF5);ETHYLENE RESPONSIVE ELEMENT BINDING FACTOR- 5 (ATERF-5);ETHYLENE RESPONSIVE ELEMENT BINDING FACTOR 5 (ERF5)
							AT5G47240	7.90434	0.0122965	0.208599	-0.503993	-1			1				1	0	NUDIX HYDROLASE HOMOLOG 8 (NUDX8);NUDIX HYDROLASE HOMOLOG 8 (atnudt8);NUDIX HYDROLASE HOMOLOG 8 (NUDT8)
							AT5G47250	4.7086	0.0386188	0.315186	-0.268095	-1				-1		-1	0	2	LRR and NB-ARC domains-containing disease resistance protein;(source:Araport11)
							AT5G47860	9.53262	0.00778734	0.177078	0.383709	1					-1	1	1	1	Gut esterase (DUF1350);(source:Araport11)
							AT5G47950	4.93611	0.0350903	0.306351	0.15881	1				-1	-1		0	2	BRASSINOSTEROID INACTIVATOR2 (BIA2)
							AT5G47980	6.36267	0.0203747	0.255763	-0.204958	-1				-1		-1	0	2	HXXXD-type acyl-transferase family protein;(source:Araport11)
							AT5G48000	5.24487	0.030903	0.293116	-0.144972	-1			1				1	0	CYTOCHROME P450, FAMILY 708, SUBFAMILY A, POLYPEPTIDE 2 (CYP708A2);CYTOCHROME P450, FAMILY 708, SUBFAMILY A, POLYPEPTIDE 2 (CYP708 A2);THALIANOL HYDROXYLASE 1 (THAH1);THALIANOL HYDROXYLASE (THAH)
							AT5G48010	7.27121	0.0149463	0.226559	-0.169155	-1					-1		0	1	THALIANOL SYNTHASE (THAS);ARABIDOPSIS THALIANA THALIANOL SYNTHASE 1 (AtTHAS1);THALIANOL SYNTHASE 1 (THAS1)
							AT5G48240	9.03651	0.00897215	0.187907	-0.278994	-1				1			1	0	Rrp15p protein;(source:Araport11)
							AT5G48430	47.5888	0.000184529	0.0581356	-0.464637	-1						1	1	0	Eukaryotic aspartyl protease family protein;(source:Araport11)
							AT5G48540	25.289	0.000897328	0.0978528	-0.4622	-1		-1	-1	-1		1	1	3	receptor-like protein kinase-related family protein;(source:Araport11)
							AT5G48545	4.56917	0.0406925	0.319907	0.235325	1		-1					0	1	HISTIDINE TRIAD NUCLEOTIDE-BINDING 3 (HINT3)
							AT5G48580	4.24401	0.0469001	0.332927	-0.127178	-1			1				1	0	FK506- AND RAPAMYCIN-BINDING PROTEIN 15 KD-2 (FKBP15-2)
							AT5G48850	9.86607	0.00718031	0.171034	-0.574568	-1			1				1	0	SULPHUR DEFICIENCY-INDUCED 1 (SDI1);SULPHUR DEFICIENCY-INDUCED 1 (ATSDI1)
							AT5G48880	67.8375	5.74e-05	0.034	-0.594383	-1				1	-1		1	1	3-KETO-ACYL-COENZYME A THIOLASE 5 (KAT5);PEROXISOMAL 3-KETO-ACYL-COA THIOLASE 2 (PKT2)
							AT5G48900	4.45884	0.0427651	0.326242	0.149471	1		-1		1		1	2	1	Pectin lyase-like superfamily protein;(source:Araport11)
							AT5G49360	52.5093	0.000142897	0.0564444	0.507446	1			1	1	1	1	4	0	BETA-XYLOSIDASE 1 (ATBXL1);BETA-XYLOSIDASE 1 (BXL1)
							AT5G49480	24.7342	0.000953024	0.0990643	-0.331814	-1					-1	1	1	1	CA2+-BINDING PROTEIN 1 (ATCP1);CA2+-BINDING PROTEIN 1 (CP1)
							AT5G49770	17.4342	0.00206132	0.119006	-0.663458	-1					1	-1	1	1	Leucine rich receptor kinase.
							AT5G49910	15.3146	0.00262897	0.122651	-0.2736	-1		1					1	0	CHLOROPLAST HEAT SHOCK PROTEIN 70-2 (CPHSC70-2EAT SHOCK PROTEIN 70-2);CHLOROPLAST HEAT SHOCK PROTEIN 70-2 (cpHsc70-2);HEAT SHOCK PROTEIN 70-7 (HSC70-7)
							AT5G50240	5.40111	0.0289429	0.286811	-2.15339	-1						-1	0	1	PROTEIN-L-ISOASPARTATE METHYLTRANSFERASE 2 (PIMT2);ARABIDOPSIS THALIANA PROTEIN-L-ISOASPARTATE METHYLTRANSFERASE 2 (AtPIMT2)
							AT5G50300	4.47186	0.0425677	0.326119	-0.225305	-1					-1		0	1	ARABIDOPSIS THALIANA AZA-GUANINE RESISTANT2 (ATAZG2);AZA-GUANINE RESISTANT2 (AZG2)
							AT5G50750	4.33881	0.0450897	0.330363	-1.96107	-1		1				-1	1	1	REVERSIBLY GLYCOSYLATED POLYPEPTIDE 4 (RGP4)
							AT5G51100	4.15842	0.0487921	0.338868	0.398068	1		1					1	0	FE SUPEROXIDE DISMUTASE 2 (FSD2)
							AT5G51190	7.47934	0.0140186	0.220904	-1.11887	-1	-1	-1	1				1	2	ETHYLENE RESPONSE FACTOR 105 (ERF105)
							AT5G51310	8.91575	0.00924444	0.188874	-0.373283	-1		1					1	0	Mutants exhibit longer root hairs under phosphate-deficient conditions.
							AT5G51460	7.40851	0.0143286	0.222049	-0.231584	-1					1	1	2	0	(ATTPPA);TREHALOSE-6-PHOSPHATE PHOSPHATASE A (TPPA)
							AT5G51490	6.9491	0.0166835	0.237067	-0.233734	-1		1	1				2	0	Plant invertase/pectin methylesterase inhibitor superfamily;(source:Araport11)
							AT5G51545	5.02073	0.0337733	0.300304	-0.655342	-1		1			1		2	0	LOW PSII ACCUMULATION2 (LPA2)
							AT5G52170	8.76025	0.00962194	0.191866	-0.492747	-1				1	1		2	0	HOMEODOMAIN GLABROUS 7 (HDG7)
							AT5G52300	4.63743	0.0395342	0.316969	0.712591	1					-1		0	1	LOW-TEMPERATURE-INDUCED 65 (LTI65);RESPONSIVE TO DESICCATION 29B (RD29B)
							AT5G52470	4.89012	0.0357435	0.309296	-0.134179	-1				1			1	0	FIBRILLARIN 1 (FBR1);FIBRILLARIN 1 (FIB1);SKP1/ASK1-INTERACTING PROTEIN (SKIP7); (ATFBR1); (ATFIB1)
							AT5G52830	8.62223	0.00999044	0.193442	-0.28052	-1					1	1	2	0	WRKY DNA-BINDING PROTEIN 27 (WRKY27);ARABIDOPSIS THALIANA WRKY DNA-BINDING PROTEIN 27 (ATWRKY27)
							AT5G52882	5.69848	0.0258256	0.276037	0.169892	1			1		1	1	3	0	P-loop containing nucleoside triphosphate hydrolases superfamily protein;(source:Araport11)
							AT5G53050	7.80453	0.0126622	0.211333	0.322689	1				-1			0	1	alpha/beta-Hydrolases superfamily protein;(source:Araport11)
							AT5G53130	11.2854	0.00524332	0.155987	-0.310762	-1		-1	1				1	1	CYCLIC NUCLEOTIDE-GATED CHANNEL 1 (ATCNGC1);CYCLIC NUCLEOTIDE GATED CHANNEL 1 (CNGC1)
							AT5G53370	7.03721	0.0161688	0.234303	-0.173237	-1						1	1	0	PECTIN METHYLESTERASE PCR FRAGMENT F (PMEPCRF);PECTIN METHYLESTERASE PCR FRAGMENT F (ATPMEPCRF)
							AT5G53760	20.1548	0.00144754	0.10502	-0.37453	-1		1		-1			1	1	MILDEW RESISTANCE LOCUS O 11 (MLO11);MILDEW RESISTANCE LOCUS O 11 (ATMLO11)
							AT5G53970	6.70153	0.0179786	0.241185	-0.332964	-1				1	-1	1	2	1	TYROSINE AMINOTRANSFERASE 7 (TAT7); (TAT1);TYR AMINOTRANSFERASE 1 (ATTAT1)
							AT5G53990	4.2509	0.0468006	0.332888	0.26219	1		-1					0	1	UDP-Glycosyltransferase superfamily protein;(source:Araport11)
							AT5G54080	8.12376	0.0115038	0.202656	0.235771	1		-1					0	1	(ATHGO);HOMOGENTISATE 1,2-DIOXYGENASE (HGO)
							AT5G54100	4.41377	0.0436681	0.327097	-0.149348	-1		-1					0	1	(ATSLP2);STOMATIN-LIKE PROTEIN 2 (SLP2)
							AT5G54490	27.6891	0.00073699	0.0887097	-0.808971	-1	-1	-1					0	2	PINOID-BINDING PROTEIN 1 (PBP1)
							AT5G54910	4.76858	0.0375775	0.312852	-0.226312	-1					1		1	0	DEA(D/H)-box RNA helicase family protein;(source:Araport11)
							AT5G55000	7.0572	0.0160428	0.233194	0.242159	1					-1		0	1	(FIP2)
							AT5G55050	22.7283	0.00111842	0.101371	0.331774	1					1		1	0	GDSL-motif esterase/acyltransferase/lipase. Enzyme group with broad substrate specificity that may catalyze acyltransfer or hydrolase reactions with lipid and non-lipid substrates. The mRNA is cell-to-cell mobile.
							AT5G55120	5.08461	0.0328332	0.297167	-0.226393	-1					-1		0	1	VITAMIN C DEFECTIVE 5 (VTC5)
							AT5G55380	5.33459	0.0297783	0.288746	0.370978	1				1		1	2	0	MBOAT (membrane bound O-acyl transferase) family protein;(source:Araport11)
							AT5G55920	23.9347	0.00102672	0.101371	-0.345378	-1		1		1	1		3	0	OLIGOCELLULA 2 (OLI2); (ATTRM4C);TRNA METHYLTRANSFERASE 4C (TRM4C); (NOP2A)
							AT5G56000	6.27407	0.0210723	0.259087	-0.177541	-1				1			1	0	HEAT SHOCK PROTEIN 81.4 (Hsp81.4);HEAT SHOCK PROTEIN 90.4 (AtHsp90.4)
							AT5G56010	13.2036	0.00369001	0.141507	-0.208112	-1				1			1	0	HEAT SHOCK PROTEIN 90-3 (AtHsp90-3);HEAT SHOCK PROTEIN 81.3 (Hsp81.3);HEAT SHOCK PROTEIN 81-3 (HSP81-3);HEAT SHOCK PROTEIN 90.3 (AtHsp90.3)
							AT5G56030	8.10202	0.0115634	0.202702	-0.153564	-1				1			1	0	HEAT SHOCK PROTEIN 81-2 (HSP81-2);HEAT SHOCK PROTEIN 81.2 (HSP81.2)
							AT5G56150	7.42884	0.0142543	0.221671	0.195495	1		1		-1	1	-1	2	2	UBIQUITIN-CONJUGATING ENZYME 30 (UBC30)
							AT5G56550	42.4113	0.000280169	0.0711429	-0.821413	-1		1			1		2	0	OXIDATIVE STRESS 3 (ATOXS3);OXIDATIVE STRESS 3 (OXS3)
							AT5G56870	12.0146	0.00455584	0.149229	0.252627	1			1			1	2	0	BETA-GALACTOSIDASE 4 (BGAL4)
							AT5G56900	5.17848	0.0316501	0.294984	0.186304	1		-1					0	1	CwfJ-like family protein / zinc finger (CCCH-type) family protein;(source:Araport11)
							AT5G56950	8.3625	0.0108084	0.199502	-0.169643	-1		1					1	0	NUCLEOSOME/CHROMATIN ASSEMBLY FACTOR GROUP A 03 (NFA03);NUCLEOSOME/CHROMATIN ASSEMBLY FACTOR GROUP A3 (NFA3);NUCLEOSOME ASSEMBLY PROTEIN 1;3 (NAP1;3)
							AT5G57120	6.90683	0.0169108	0.237067	-0.183861	-1		1			1		2	0	nucleolar/coiled-body phosphoprotein;(source:Araport11)
							AT5G57280	16.6167	0.00226048	0.119425	-0.446836	-1		1			1	-1	2	1	Gene encodes a methyltransferase-like protein involved in pre-rRNA processing.
							AT5G57500	16.3863	0.00229311	0.119425	-0.499744	-1						-1	0	1	Galactosyltransferase family protein;(source:Araport11)
							AT5G57660	6.13488	0.022211	0.264611	-0.204154	-1				-1		-1	0	2	CONSTANS-LIKE 5 (COL5); (ATCOL5);B-BOX DOMAIN PROTEIN 6 (BBX6)
							AT5G57785	10.5796	0.00618003	0.163294	-0.320679	-1		-1	-1	-1	-1	-1	0	5	hypothetical protein;(source:Araport11)
							AT5G57990	17.2749	0.00208439	0.119006	-0.286337	-1		1					1	0	UBIQUITIN-SPECIFIC PROTEASE 23 (UBP23)
							AT5G58300	10.6417	0.00612996	0.163294	0.245376	1				1			1	0	Leucine-rich repeat protein kinase family protein;(source:Araport11)
							AT5G58370	6.29791	0.0209001	0.258665	-0.296347	-1				1			1	0	(ENGB-3)
							AT5G58660	12.6912	0.00408214	0.146606	0.59984	1				-1		-1	0	2	2-oxoglutarate (2OG) and Fe(II)-dependent oxygenase superfamily protein;(source:Araport11)
							AT5G58760	6.41235	0.0199842	0.253547	-0.281212	-1		1			1	-1	2	1	DAMAGED DNA BINDING 2 (DDB2)
							AT5G58860	10.3115	0.00653502	0.164861	1.12437	1		-1					0	1	HYDROXYLASE OF ROOT SUBERIZED TISSUE (HORST);"CYTOCHROME P450, FAMILY 86, SUBFAMILY A, POLYPEPTIDE 1" (CYP86A1); (CYP86)
							AT5G59220	4.55823	0.04089	0.320079	0.613516	1		-1	-1	-1	-1		0	4	SENESCENCE ASSOCIATED GENE 113 (SAG113);HIGHLY ABA-INDUCED PP2C GENE 1 (HAI1)
							AT5G59240	25.923	0.000846695	0.0934783	-0.611879	-1				1			1	0	Ribosomal protein S8e family protein;(source:Araport11)
							AT5G59350	7.862	0.012436	0.209526	0.330356	1			1				1	0	transmembrane protein;(source:Araport11)
							AT5G59680	7.16161	0.015582	0.230766	-0.34983	-1		1					1	0	Leucine-rich repeat protein kinase family protein;(source:Araport11)
							AT5G59850	7.49428	0.0139494	0.220648	-0.165864	-1				1			1	0	Ribosomal protein S8 family protein;(source:Araport11)
							AT5G60270	4.27721	0.0462937	0.331621	-0.315808	-1					-1		0	1	L-TYPE LECTIN RECEPTOR KINASE I.7 (LECRK-I.7)
							AT5G60335	7.55969	0.0136006	0.218186	-0.96108	-1					-1		0	1	MITOCHONDRIAL 3-HYDROXYACYL-ACYL CARRIER PROTEIN (ACP) DEHYDRATASE (MTHD)
							AT5G60390	8.16957	0.011384	0.202333	-0.115547	-1				1			1	0	(EF1ALPHA)
							AT5G60530	11.268	0.00529114	0.156256	-0.155087	-1		1					1	0	late embryogenesis abundant protein-related / LEA protein-like protein;(source:Araport11)
							AT5G60780	29.901	0.000629536	0.0841353	-1.14587	-1				-1			0	1	ARABIDOPSIS THALIANA NITRATE TRANSPORTER 2.3 (ATNRT2.3);NITRATE TRANSPORTER 2.3 (NRT2.3)
							AT5G60790	5.57762	0.0270031	0.279924	-0.148332	-1				1			1	0	ARABIDOPSIS THALIANA GENERAL CONTROL NON-REPRESSIBLE 1 (ATGCN1);ATP-BINDING CASSETTE F1 (ABCF1);GENERAL CONTROL NON-REPRESSIBLE 1 (GCN1)
							AT5G60890	10.2761	0.00656878	0.164861	0.260308	1			1				1	0	(ATMYB34);ALTERED TRYPTOPHAN REGULATION 1 (ATR1);MYB DOMAIN PROTEIN 34 (MYB34); (ATATR1)
							AT5G60950	4.63266	0.0396068	0.317408	-0.136784	-1					-1		0	1	COBRA-LIKE PROTEIN 5 PRECURSOR (COBL5)
							AT5G60980	7.23823	0.0151961	0.228713	-0.170459	-1				1			1	0	(NTF2)
							AT5G60990	10.2144	0.00664022	0.164861	-0.305315	-1				1			1	0	RNA HELICASE10 (RH10)
							AT5G61440	26.6951	0.00078706	0.0896178	-0.369337	-1			1	1	1	1	4	0	ATYPICAL CYS HIS RICH THIOREDOXIN 5 (ACHT5)
							AT5G61570	14.1342	0.00313136	0.130839	0.345773	1		1	1	1			3	0	Protein kinase superfamily protein;(source:Araport11)
							AT5G61650	4.70337	0.0386554	0.315186	0.160863	1				1			1	0	CYCLIN P4;2 (CYCP4;2); (CYCP4)
							AT5G62020	8.74294	0.0096467	0.191866	-0.419973	-1		-1					0	1	ARABIDOPSIS THALIANA HEAT SHOCK TRANSCRIPTION FACTOR B2A (AT-HSFB2A);HEAT SHOCK TRANSCRIPTION FACTOR B2A (HSFB2A)
							AT5G62210	10.0042	0.00695021	0.168529	-0.246866	-1			-1	1	-1		1	2	Embryo-specific protein 3, (ATS3);(source:Araport11)
							AT5G62280	5.67328	0.0260675	0.277005	-0.246402	-1		1			1	-1	2	1	DUF1442 family protein (DUF1442);(source:Araport11)
							AT5G62440	4.43111	0.043375	0.326968	-0.169065	-1			1	1	-1		2	1	(EMB514); (DOM1)
							AT5G62670	8.86893	0.00931646	0.189257	0.21849	1						-1	0	1	H(+)-ATPASE 11 (HA11);H(+)-ATPASE 11 (AHA11)
							AT5G62680	11.6602	0.0048647	0.152236	0.254928	1			1	1		1	3	0	GLUCOSINOLATE TRANSPORTER-2 (GTR2);NRT1/ PTR FAMILY 2.11 (NPF2.11); (ATNPF2.11)
							AT5G62920	4.60128	0.0401378	0.318932	-0.235278	-1						-1	0	1	RESPONSE REGULATOR 6 (ARR6)
							AT5G63190	6.36894	0.0203325	0.255594	0.19358	1					1		1	0	MA3 DOMAIN-CONTAINING TRANSLATION REGULATORY FACTOR 1 (MRF1)
							AT5G63450	12.353	0.00429423	0.147808	-0.374391	-1			1		1	1	3	0	CYTOCHROME P450, FAMILY 94, SUBFAMILY B, POLYPEPTIDE 1 (CYP94B1)
							AT5G63470	8.77046	0.00959494	0.191866	0.218894	1						1	1	0	NUCLEAR FACTOR Y, SUBUNIT C4 (NF-YC4)
							AT5G63620	8.43817	0.0105677	0.197104	0.211675	1		-1					0	1	HEXENAL RESPONSE 2 (HER2)
							AT5G64120	52.6587	0.000142897	0.0564444	0.52309	1				-1	-1		0	2	(ATPRX71);PEROXIDASE 71 (PRX71)
							AT5G64260	17.9813	0.00191224	0.11661	0.298139	1	-1	-1	-1	-1	-1	-1	0	6	EXORDIUM LIKE 2 (EXL2)
							AT5G64330	8.17575	0.0113682	0.202333	0.198422	1			1	1		1	3	0	NON-PHOTOTROPIC HYPOCOTYL 3 (NPH3); (JK218);ROOT PHOTOTROPISM 3 (RPT3)
							AT5G64570	20.2298	0.00142897	0.104527	0.357068	1						1	1	0	BETA-D-XYLOSIDASE 4 (XYL4);ARABIDOPSIS THALIANA BETA-D-XYLOSIDASE 4 (ATBXL4)
							AT5G64620	4.54551	0.0412231	0.321942	0.155774	1				1			1	0	CELL WALL / VACUOLAR INHIBITOR OF FRUCTOSIDASE 2 (ATC/VIF2);CELL WALL / VACUOLAR INHIBITOR OF FRUCTOSIDASE 2 (C/VIF2)
							AT5G64660	12.1842	0.00443207	0.148922	-0.482491	-1		-1	-1	-1	-1		0	4	CYS, MET, PRO, AND GLY PROTEIN 2 (CMPG2); (ATCMPG2)
							AT5G65860	5.61428	0.0266582	0.279393	-0.270546	-1			1		-1		1	1	ankyrin repeat family protein;(source:Araport11)
							AT5G66160	5.00566	0.0339651	0.300513	0.203075	1		1	-1	-1	1		2	2	RECEPTOR HOMOLOGY REGION TRANSMEMBRANE DOMAIN RING H2 MOTIF PROTEIN 1 (RMR1); (JR700);ARABIDOPSIS THALIANA RECEPTOR HOMOLOGY REGION TRANSMEMBRANE DOMAIN RING H2 MOTIF PROTEIN 1 (ATRMR1)
							AT5G66180	7.0687	0.0160068	0.233194	0.295744	1				-1		-1	0	2	(ATTRM4G);TRNA METHYLTRANSFERASE 4G (TRM4G)
							AT5G66280	15.3879	0.00260197	0.121921	-0.233819	-1				1		1	2	0	GDP-D-MANNOSE 4,6-DEHYDRATASE 1 (GMD1)
							AT5G66310	10.6207	0.00614346	0.163294	-0.259171	-1					1	1	2	0	ATP binding microtubule motor family protein;(source:Araport11)
							AT5G66390	4.16903	0.0485828	0.338554	0.164169	1					-1		0	1	PEROXIDASE 72 (PRX72)
							AT5G66500	5.70649	0.0257738	0.276037	0.917226	1				-1			0	1	Tetratricopeptide repeat (TPR)-like superfamily protein;(source:Araport11)
							AT5G66540	8.12432	0.0115038	0.202656	-0.232865	-1		1			1		2	0	U3 small nucleolar ribonucleoprotein;(source:Araport11)
							AT5G66580	18.6028	0.00172321	0.111382	-0.457211	-1		-1					0	1	hypothetical protein;(source:Araport11)
							AT5G67240	17.2491	0.00208889	0.119006	-0.337343	-1			1				1	0	SMALL RNA DEGRADING NUCLEASE 3 (SDN3)
							AT5G67300	4.8865	0.0357907	0.309296	0.159771	1	-1	-1					0	2	(ATMYBR1); (MYB44);MYB DOMAIN PROTEIN R1 (MYBR1);ARABIDOPSIS THALIANA MYB DOMAIN PROTEIN 44 (ATMYB44)
							AT5G67510	4.42238	0.0435544	0.327097	-0.157004	-1				1			1	0	Translation protein SH3-like family protein;(source:Araport11)
