# Supplementary material for: Integrated omics networks reveal the temporal signaling events of brassinosteroid response in Arabidopsis
Source: Nat Commun. 2021 Oct 6;12:5858. doi: 10.1038/s41467-021-26165-3 (PMC8494934; doi:10.1038/s41467-021-26165-3)
Supplement: Supplementary file 12 — Supplementary Data 9 [file 41467_2021_26165_MOESM12_ESM.xlsx]

## Sheet: Legend
Supplementary Data 9: Gene Ontology results for genes DE in bron-2 mutant and in BL time course
Each sheet contains GO results for a certain list of genes
BR up or dn
Time point (15 min, 1hr, 2hr)
up or dn in bron-2 mutant
Significant terms with q-value < 0.05 are reported in each table.
Results are from PANTHER: http://pantherdb.org/help/PANTHERhelp.jsp\

## Sheet: BR dn 15 min Up bron
GO biological process complete	Arabidopsis thaliana - REFLIST (27416)	upload_1 (16)	upload_1 (expected)	upload_1 (over/under)	upload_1 (fold Enrichment)	upload_1 (raw P-value)	upload_1 (FDR)
toxin catabolic process (GO:0009407)	49	3	0.03	+	> 100	3.54e-06	0.00176
glutathione metabolic process (GO:0006749)	57	3	0.03	+	90.18	5.46e-06	0.00251
toxin metabolic process (GO:0009404)	71	3	0.04	+	72.4	1.03e-05	0.00411
detoxification (GO:0098754)	102	3	0.06	+	50.4	2.94e-05	0.0104
cellular modified amino acid metabolic process (GO:0006575)	109	3	0.06	+	47.16	3.57e-05	0.0119
defense response to bacterium (GO:0042742)	396	8	0.23	+	34.62	2.4e-11	1.44e-07
response to bacterium (GO:0009617)	483	8	0.28	+	28.38	1.13e-10	3.38e-07
response to fungus (GO:0009620)	593	5	0.35	+	14.45	1.73e-05	0.00648
cofactor metabolic process (GO:0051186)	486	4	0.28	+	14.1	0.000154	0.044
defense response to other organism (GO:0098542)	1056	8	0.62	+	12.98	4.87e-08	5.83e-05
defense response (GO:0006952)	1450	9	0.85	+	10.64	2.71e-08	4.05e-05
response to external biotic stimulus (GO:0043207)	1317	8	0.77	+	10.41	2.64e-07	0.000226
response to other organism (GO:0051707)	1317	8	0.77	+	10.41	2.64e-07	0.000197
response to biotic stimulus (GO:0009607)	1330	8	0.78	+	10.31	2.84e-07	0.000189
interspecies interaction between organisms (GO:0044419)	1362	8	0.79	+	10.06	3.41e-07	0.000204
response to external stimulus (GO:0009605)	1748	8	1.02	+	7.84	2.24e-06	0.00122
cellular catabolic process (GO:0044248)	1443	6	0.84	+	7.12	0.000109	0.0326
response to stress (GO:0006950)	3575	13	2.09	+	6.23	1.22e-09	2.44e-06
response to abiotic stimulus (GO:0009628)	2075	7	1.21	+	5.78	8.9e-05	0.0281
response to chemical (GO:0042221)	2883	9	1.68	+	5.35	9.1e-06	0.00389
response to stimulus (GO:0050896)	6086	14	3.55	+	3.94	5.39e-08	5.38e-05

## Sheet: BR dn 15 min dn bron
GO biological process complete	Arabidopsis thaliana - REFLIST (27416)	upload_1 (31)	upload_1 (expected)	upload_1 (over/under)	upload_1 (fold Enrichment)	upload_1 (raw P-value)	upload_1 (FDR)
regulation of defense response to virus by host (GO:0050691)	8	2	0.01	+	> 100	5.52e-05	0.00636
regulation of immune effector process (GO:0002697)	13	2	0.01	+	> 100	0.000128	0.0133
regulation of defense response to virus (GO:0050688)	13	2	0.01	+	> 100	0.000128	0.013
response to molecule of bacterial origin (GO:0002237)	34	3	0.04	+	78.03	9.88e-06	0.00131
response to chitin (GO:0010200)	138	11	0.16	+	70.49	6.4e-18	3.83e-14
response to organonitrogen compound (GO:0010243)	246	12	0.28	+	43.14	4.43e-17	8.85e-14
response to salicylic acid (GO:0009751)	147	6	0.17	+	36.1	1.78e-08	4.65e-06
response to nitrogen compound (GO:1901698)	305	12	0.34	+	34.8	5.31e-16	7.94e-13
cellular response to hypoxia (GO:0071456)	235	9	0.27	+	33.87	5.09e-12	3.38e-09
cellular response to oxygen levels (GO:0071453)	237	9	0.27	+	33.58	5.47e-12	3.28e-09
cellular response to decreased oxygen levels (GO:0036294)	237	9	0.27	+	33.58	5.47e-12	2.98e-09
response to hypoxia (GO:0001666)	260	9	0.29	+	30.61	1.22e-11	5.61e-09
response to decreased oxygen levels (GO:0036293)	264	9	0.3	+	30.15	1.39e-11	5.95e-09
response to oxygen levels (GO:0070482)	265	9	0.3	+	30.04	1.44e-11	5.73e-09
response to drug (GO:0042493)	460	14	0.52	+	26.92	3.52e-17	1.05e-13
response to antibiotic (GO:0046677)	240	6	0.27	+	22.11	2.98e-07	5.94e-05
response to wounding (GO:0009611)	211	5	0.24	+	20.96	4.14e-06	0.000636
aging (GO:0007568)	139	3	0.16	+	19.09	0.000548	0.0432
ethylene-activated signaling pathway (GO:0009873)	188	4	0.21	+	18.82	6.3e-05	0.00698
response to organic cyclic compound (GO:0014070)	290	6	0.33	+	18.3	8.78e-07	0.00017
cellular response to ethylene stimulus (GO:0071369)	195	4	0.22	+	18.14	7.24e-05	0.00788
phosphorelay signal transduction system (GO:0000160)	229	4	0.26	+	15.45	0.000133	0.0131
response to bacterium (GO:0009617)	483	8	0.55	+	14.65	5.45e-08	1.36e-05
immune system process (GO:0002376)	387	6	0.44	+	13.71	4.51e-06	0.000659
innate immune response (GO:0045087)	323	5	0.37	+	13.69	3.11e-05	0.00388
defense response to bacterium (GO:0042742)	396	6	0.45	+	13.4	5.14e-06	0.000732
immune response (GO:0006955)	330	5	0.37	+	13.4	3.44e-05	0.00412
response to ethylene (GO:0009723)	270	4	0.31	+	13.1	0.000247	0.0235
negative regulation of transcription, DNA-templated (GO:0045892)	274	4	0.31	+	12.91	0.000261	0.0244
negative regulation of RNA biosynthetic process (GO:1902679)	276	4	0.31	+	12.82	0.000268	0.0247
negative regulation of nucleic acid-templated transcription (GO:1903507)	276	4	0.31	+	12.82	0.000268	0.0244
negative regulation of RNA metabolic process (GO:0051253)	286	4	0.32	+	12.37	0.000307	0.0274
negative regulation of nucleobase-containing compound metabolic process (GO:0045934)	313	4	0.35	+	11.3	0.000429	0.0367
negative regulation of cellular macromolecule biosynthetic process (GO:2000113)	332	4	0.38	+	10.66	0.000535	0.0433
negative regulation of macromolecule biosynthetic process (GO:0010558)	334	4	0.38	+	10.59	0.000547	0.0436
response to water deprivation (GO:0009414)	347	4	0.39	+	10.19	0.00063	0.049
response to acid chemical (GO:0001101)	1138	12	1.29	+	9.33	1.86e-09	5.32e-07
cellular response to chemical stimulus (GO:0070887)	1431	15	1.62	+	9.27	8.42e-12	4.2e-09
response to oxygen-containing compound (GO:1901700)	1534	16	1.73	+	9.22	1.33e-12	1.14e-09
cellular response to stress (GO:0033554)	1187	12	1.34	+	8.94	2.98e-09	8.12e-07
response to organic substance (GO:0010033)	1888	18	2.13	+	8.43	1.12e-13	1.12e-10
response to hormone (GO:0009725)	1538	14	1.74	+	8.05	3.44e-10	1.29e-07
response to endogenous stimulus (GO:0009719)	1556	14	1.76	+	7.96	4e-10	1.41e-07
response to fungus (GO:0009620)	593	5	0.67	+	7.46	0.000513	0.0421
response to external biotic stimulus (GO:0043207)	1317	11	1.49	+	7.39	1.13e-07	2.7e-05
response to other organism (GO:0051707)	1317	11	1.49	+	7.39	1.13e-07	2.6e-05
response to biotic stimulus (GO:0009607)	1330	11	1.5	+	7.31	1.25e-07	2.76e-05
interspecies interaction between organisms (GO:0044419)	1362	11	1.54	+	7.14	1.58e-07	3.38e-05
defense response (GO:0006952)	1450	11	1.64	+	6.71	2.95e-07	6.09e-05
response to chemical (GO:0042221)	2883	21	3.26	+	6.44	4.73e-14	5.66e-11
response to abiotic stimulus (GO:0009628)	2075	15	2.35	+	6.39	1.49e-09	4.45e-07
cellular response to organic substance (GO:0071310)	1021	7	1.15	+	6.06	0.000121	0.0127
cellular response to hormone stimulus (GO:0032870)	893	6	1.01	+	5.94	0.000443	0.0374
defense response to other organism (GO:0098542)	1056	7	1.19	+	5.86	0.000149	0.0144
cellular response to endogenous stimulus (GO:0071495)	912	6	1.03	+	5.82	0.000495	0.0412
response to external stimulus (GO:0009605)	1748	11	1.98	+	5.57	1.86e-06	0.000318
cellular response to stimulus (GO:0051716)	2863	17	3.24	+	5.25	1.35e-09	4.26e-07
response to stress (GO:0006950)	3575	21	4.04	+	5.2	3.25e-12	2.44e-09
regulation of transcription, DNA-templated (GO:0006355)	2093	12	2.37	+	5.07	1.43e-06	0.000267
regulation of nucleic acid-templated transcription (GO:1903506)	2093	12	2.37	+	5.07	1.43e-06	0.000259
regulation of RNA biosynthetic process (GO:2001141)	2096	12	2.37	+	5.06	1.45e-06	0.000255
regulation of RNA metabolic process (GO:0051252)	2223	12	2.51	+	4.77	2.68e-06	0.000446
regulation of nucleobase-containing compound metabolic process (GO:0019219)	2280	12	2.58	+	4.65	3.49e-06	0.000565
regulation of cellular macromolecule biosynthetic process (GO:2000112)	2313	12	2.62	+	4.59	4.06e-06	0.000639
regulation of macromolecule biosynthetic process (GO:0010556)	2326	12	2.63	+	4.56	4.3e-06	0.000643
regulation of cellular biosynthetic process (GO:0031326)	2418	12	2.73	+	4.39	6.42e-06	0.000894
regulation of biosynthetic process (GO:0009889)	2452	12	2.77	+	4.33	7.41e-06	0.00101
regulation of gene expression (GO:0010468)	2552	12	2.89	+	4.16	1.12e-05	0.00145
regulation of nitrogen compound metabolic process (GO:0051171)	2760	12	3.12	+	3.85	2.47e-05	0.00314
regulation of primary metabolic process (GO:0080090)	2844	12	3.22	+	3.73	3.33e-05	0.00407
regulation of cellular metabolic process (GO:0031323)	2988	12	3.38	+	3.55	5.44e-05	0.00639
regulation of macromolecule metabolic process (GO:0060255)	3009	12	3.4	+	3.53	5.83e-05	0.00659
response to stimulus (GO:0050896)	6086	23	6.88	+	3.34	1.11e-09	3.7e-07
regulation of metabolic process (GO:0019222)	3269	12	3.7	+	3.25	0.000131	0.0131
regulation of cellular process (GO:0050794)	4811	15	5.44	+	2.76	8.07e-05	0.00863
regulation of biological process (GO:0050789)	5405	15	6.11	+	2.45	0.000313	0.0276
biological regulation (GO:0065007)	6121	16	6.92	+	2.31	0.000346	0.03

## Sheet: BR up 1 hr dn bron
GO biological process complete	Arabidopsis thaliana - REFLIST (27416)	upload_1 (145)	upload_1 (expected)	upload_1 (over/under)	upload_1 (fold Enrichment)	upload_1 (raw P-value)	upload_1 (FDR)
response to karrikin (GO:0080167)	128	9	0.68	+	13.29	4.87e-08	0.000291
phenylpropanoid metabolic process (GO:0009698)	124	7	0.66	+	10.67	6.25e-06	0.00624
cell wall biogenesis (GO:0042546)	230	8	1.22	+	6.58	3.96e-05	0.0339
polysaccharide metabolic process (GO:0005976)	443	12	2.34	+	5.12	5.53e-06	0.00663
response to temperature stimulus (GO:0009266)	593	14	3.14	+	4.46	4.21e-06	0.0063
translation (GO:0006412)	566	12	2.99	+	4.01	5.82e-05	0.0387
peptide biosynthetic process (GO:0043043)	571	12	3.02	+	3.97	6.31e-05	0.0378
peptide metabolic process (GO:0006518)	653	13	3.45	+	3.76	5.33e-05	0.0399
cell wall organization or biogenesis (GO:0071554)	672	13	3.55	+	3.66	7.08e-05	0.0385
cellular amide metabolic process (GO:0043603)	789	14	4.17	+	3.35	9.13e-05	0.0421
response to abiotic stimulus (GO:0009628)	2075	31	10.97	+	2.82	1.36e-07	0.000407
macromolecule biosynthetic process (GO:0009059)	1325	19	7.01	+	2.71	8.41e-05	0.042
cellular process (GO:0009987)	12857	96	68	+	1.41	3.56e-06	0.0071

## Sheet: BR up 2 hr dn bron
GO biological process complete	Arabidopsis thaliana - REFLIST (27416)	upload_1 (235)	upload_1 (expected)	upload_1 (over/under)	upload_1 (fold Enrichment)	upload_1 (raw P-value)	upload_1 (FDR)
snoRNA 3'-end processing (GO:0031126)	15	3	0.13	+	23.33	0.00045	0.0442
maturation of LSU-rRNA (GO:0000470)	46	9	0.39	+	22.83	8.98e-10	2.56e-07
ribosomal large subunit biogenesis (GO:0042273)	107	17	0.92	+	18.54	5.42e-16	4.64e-13
rRNA methylation (GO:0031167)	31	4	0.27	+	15.05	0.000216	0.0224
flavonoid biosynthetic process (GO:0009813)	56	7	0.48	+	14.58	1.08e-06	0.00017
flavonoid metabolic process (GO:0009812)	66	8	0.57	+	14.14	2.25e-07	4.2e-05
protein refolding (GO:0042026)	50	6	0.43	+	14	8.05e-06	0.00112
response to karrikin (GO:0080167)	128	14	1.1	+	12.76	2.13e-11	8.51e-09
rRNA processing (GO:0006364)	248	26	2.13	+	12.23	9.97e-20	1.99e-16
rRNA metabolic process (GO:0016072)	254	26	2.18	+	11.94	1.72e-19	2.58e-16
rRNA modification (GO:0000154)	40	4	0.34	+	11.67	0.000529	0.0473
cellular response to heat (GO:0034605)	52	5	0.45	+	11.22	0.000124	0.0135
ribosome biogenesis (GO:0042254)	367	34	3.15	+	10.81	6.19e-24	3.71e-20
translational elongation (GO:0006414)	65	6	0.56	+	10.77	3.19e-05	0.00407
xyloglucan metabolic process (GO:0010411)	58	5	0.5	+	10.06	0.0002	0.021
ribonucleoprotein complex biogenesis (GO:0022613)	441	36	3.78	+	9.52	1.41e-23	4.23e-20
ncRNA processing (GO:0034470)	362	26	3.1	+	8.38	5.27e-16	5.26e-13
response to UV-B (GO:0010224)	72	5	0.62	+	8.1	0.00051	0.047
response to heat (GO:0009408)	216	14	1.85	+	7.56	1.22e-08	2.71e-06
ncRNA metabolic process (GO:0034660)	428	26	3.67	+	7.09	2.19e-14	1.31e-11
response to UV (GO:0009411)	121	7	1.04	+	6.75	0.000116	0.0131
hemicellulose metabolic process (GO:0010410)	105	6	0.9	+	6.67	0.000381	0.038
protein folding (GO:0006457)	174	9	1.49	+	6.03	2.87e-05	0.00373
pigment metabolic process (GO:0042440)	148	7	1.27	+	5.52	0.000375	0.0381
ribonucleoprotein complex assembly (GO:0022618)	157	7	1.35	+	5.2	0.000527	0.0478
translation (GO:0006412)	566	22	4.85	+	4.53	7.63e-09	1.9e-06
peptide biosynthetic process (GO:0043043)	571	22	4.89	+	4.49	8.89e-09	2.05e-06
peptide metabolic process (GO:0006518)	653	25	5.6	+	4.47	9.2e-10	2.5e-07
cellular component biogenesis (GO:0044085)	1257	48	10.77	+	4.45	5.62e-18	6.74e-15
RNA processing (GO:0006396)	833	30	7.14	+	4.2	7.02e-11	2.21e-08
amide biosynthetic process (GO:0043604)	643	22	5.51	+	3.99	6.74e-08	1.3e-05
cellular amide metabolic process (GO:0043603)	789	26	6.76	+	3.84	8.43e-09	2.02e-06
response to temperature stimulus (GO:0009266)	593	19	5.08	+	3.74	1.41e-06	0.000211
response to cadmium ion (GO:0046686)	314	10	2.69	+	3.72	0.000487	0.0456
gene expression (GO:0010467)	1655	51	14.19	+	3.6	2.17e-15	1.62e-12
response to metal ion (GO:0010038)	430	13	3.69	+	3.53	0.000118	0.0131
organic acid biosynthetic process (GO:0016053)	499	13	4.28	+	3.04	0.000477	0.046
carboxylic acid biosynthetic process (GO:0046394)	499	13	4.28	+	3.04	0.000477	0.0453
small molecule biosynthetic process (GO:0044283)	674	17	5.78	+	2.94	9.64e-05	0.0113
response to abiotic stimulus (GO:0009628)	2075	50	17.79	+	2.81	3.37e-11	1.19e-08
cellular nitrogen compound biosynthetic process (GO:0044271)	1249	30	10.71	+	2.8	5.1e-07	8.98e-05
RNA metabolic process (GO:0016070)	1348	32	11.55	+	2.77	2.63e-07	4.78e-05
macromolecule biosynthetic process (GO:0009059)	1325	31	11.36	+	2.73	5.59e-07	9.57e-05
organonitrogen compound biosynthetic process (GO:1901566)	1403	32	12.03	+	2.66	6.2e-07	0.000103
cellular nitrogen compound metabolic process (GO:0034641)	3017	68	25.86	+	2.63	6.69e-14	3.64e-11
response to inorganic substance (GO:0010035)	909	20	7.79	+	2.57	0.000144	0.0155
organic substance biosynthetic process (GO:1901576)	2689	58	23.05	+	2.52	6.55e-11	2.18e-08
cellular component organization or biogenesis (GO:0071840)	2959	62	25.36	+	2.44	2.78e-11	1.04e-08
cellular macromolecule biosynthetic process (GO:0034645)	1269	26	10.88	+	2.39	5.81e-05	0.0071
biosynthetic process (GO:0009058)	2853	58	24.45	+	2.37	5.6e-10	1.68e-07
organic cyclic compound metabolic process (GO:1901360)	2702	53	23.16	+	2.29	1.69e-08	3.6e-06
cellular aromatic compound metabolic process (GO:0006725)	2602	51	22.3	+	2.29	2.3e-08	4.75e-06
cellular biosynthetic process (GO:0044249)	2631	51	22.55	+	2.26	4.32e-08	8.62e-06
nucleobase-containing compound metabolic process (GO:0006139)	2168	41	18.58	+	2.21	2.38e-06	0.000339
nucleic acid metabolic process (GO:0090304)	1781	33	15.27	+	2.16	4.72e-05	0.00589
heterocycle metabolic process (GO:0046483)	2470	45	21.17	+	2.13	1.72e-06	0.000251
response to chemical (GO:0042221)	2883	45	24.71	+	1.82	0.000102	0.0117
cellular metabolic process (GO:0044237)	8019	123	68.74	+	1.79	2.04e-13	1.02e-10
organic substance metabolic process (GO:0071704)	8275	125	70.93	+	1.76	3.42e-13	1.58e-10
macromolecule metabolic process (GO:0043170)	5757	82	49.35	+	1.66	1.1e-06	0.000169
primary metabolic process (GO:0044238)	7594	108	65.09	+	1.66	3.11e-09	8.1e-07
metabolic process (GO:0008152)	9625	136	82.5	+	1.65	1.78e-12	7.62e-10
nitrogen compound metabolic process (GO:0006807)	6439	89	55.19	+	1.61	9.24e-07	0.000149
cellular process (GO:0009987)	12857	169	110.21	+	1.53	1.32e-14	8.78e-12
response to stimulus (GO:0050896)	6086	79	52.17	+	1.51	7.35e-05	0.0088
biological_process (GO:0008150)	23033	220	197.43	+	1.11	1.4e-05	0.00191
Unclassified (UNCLASSIFIED)	4383	15	37.57	-	0.4	1.4e-05	0.00187
