# Supplementary material for: Integrated omics networks reveal the temporal signaling events of brassinosteroid response in Arabidopsis
Source: Nat Commun. 2021 Oct 6;12:5858. doi: 10.1038/s41467-021-26165-3 (PMC8494934; doi:10.1038/s41467-021-26165-3)
Supplement: Supplementary file 14 — Source Data [file 41467_2021_26165_MOESM14_ESM.xlsx]

## Sheet: Figure 4
Panel b	Genotype	treatment	plate	seed	Root length (mm)	Experiment		Line	BL0 Mean	BL100 Mean	Change in root length	p-val	Mock n	BR n		Panel d	Genotype	Number of meristem cells		Line	Mean	SD	SE	n	p-val		Panel e	Feature	Genotype	Number		Feature	Line	Mean	SD	SE	n	p-val
	bes1D	BL0	1B	1	32.892	2		WT	32.8354	17.0357	-15.7997		73	73			Col-0	30		Col-0	32.8636	3.46816	0.739414	22				Columella Layers	Col-0	5		Columella Layers	Col-0	4.9375	0.442531	0.110633	16
	bes1D	BL0	1B	2	34.87	2		bes1D	31.0216	4.59179	-26.4299	6.37375e-06	28	28			Col-0	31		bron-1	37.8333	5.50134	1.29668	18	0.00127407			Columella Layers	Col-0	5		Columella Layers	bron-1	4.83333	0.514496	0.121268	18	0.53
	bes1D	BL0	1B	3	34.553	2		bri1-301	26.3636	28.056	1.69244	5.70659e-10	27	29			Col-0	32		bron-2	36.1111	3.69242	0.870312	18	0.00681098			Columella Layers	Col-0	5		Columella Layers	bron-2	5.44444	0.51131	0.120517	18	0.01
	bes1D	BL0	1B	4	36.081	2		anl2-2	38.5109	17.7508	-20.7601	0.00321381	40	34			Col-0	34										Columella Layers	Col-0	5		QC Divisions	Col-0	0	0	0	18
	bes1D	BL0	1B	5	34.145	2		anl2-3	31.6018	12.3496	-19.2522	0.0133008	51	37			Col-0	33										Columella Layers	Col-0	5		QC Divisions	bron-1	0.333333	0.485071	0.114332	18	0.04
	bes1D	BL0	1B	6	32.199	2		tcx2-2	36.7714	21.875	-14.8965	0.570986	47	44			Col-0	34										Columella Layers	Col-0	5		QC Divisions	bron-2	0.611111	0.697802	0.164474	18	0.0015
	bes1D	BL0	1B	7	29.666	2		tcx2-3	30.6991	14.7086	-15.9904	0.34269	46	42			Col-0	32										Columella Layers	Col-0	5		Undivided CEI	Col-0	0.04	0.685994	0.16169	18
	bes1D	BL0	2B	1	32.698	2		bron-1	40.3063	9.57133	-30.735	2.37162e-19	48	39			Col-0	38										Columella Layers	Col-0	5		Undivided CEI	bron-1	0.333333	0.485071	0.114332	18	0.08
	bes1D	BL0	2B	2	27.469	2		bron-2	31.1177	10.4639	-20.6539	0.000744237	43	54			Col-0	34										Columella Layers	Col-0	6		Undivided CEI	bron-2	0.166667	0.383482	0.0903877	18	0.03
	bes1D	BL0	2B	3	31.285	2											Col-0	35										Columella Layers	Col-0	4		Endodermis Divisions	Col-0	0	0	0	18
	bes1D	BL0	2B	4	27.021	2											Col-0	30										Columella Layers	Col-0	4		Endodermis Divisions	bron-1	0.666667	0.485071	0.114332	18	0.003
	bes1D	BL0	2B	5	31.405	2											Col-0	33										Columella Layers	Col-0	5		Endodermis Divisions	bron-2	0.111111	0.323381	0.0762216	18	0.28
	bes1D	BL0	2B	6	30.603	2											Col-0	35										Columella Layers	Col-0	5
	bes1D	BL0	2B	7	26.14	2											Col-0	35										Columella Layers	Col-0	5
	bes1D	BL0	3B	1	26.167	2											Col-0	28										Columella Layers	Col-0	5
	bes1D	BL0	3B	2	28.822	2											Col-0	32										Columella Layers	Col-0	5
	bes1D	BL0	3B	3	24.421	2											Col-0	33										Columella Layers	bron-1	5
	bes1D	BL0	3B	4	31.097	2											Col-0	41										Columella Layers	bron-1	4
	bes1D	BL0	3B	5	29.016	2											Col-0	26										Columella Layers	bron-1	5
	bes1D	BL0	3B	6	25.495	2											Col-0	30										Columella Layers	bron-1	6
	bes1D	BL0	3B	7	28.236	2											Col-0	29										Columella Layers	bron-1	5
	bes1D	BL0	4B	1	32.504	2											Col-0	38										Columella Layers	bron-1	5
	bes1D	BL0	4B	2	31.033	2											bron-1	45										Columella Layers	bron-1	5
	bes1D	BL0	4B	3	34.187	2											bron-1	38										Columella Layers	bron-1	4
	bes1D	BL0	4B	4	35.351	2											bron-1	33										Columella Layers	bron-1	5
	bes1D	BL0	4B	5	30.151	2											bron-1	25										Columella Layers	bron-1	5
	bes1D	BL0	4B	6	34.307	2											bron-1	29										Columella Layers	bron-1	5
	bes1D	BL0	4B	7	36.792	2											bron-1	32										Columella Layers	bron-1	5
	bes1D	BL100	1E	1	4.326	2											bron-1	33										Columella Layers	bron-1	4
	bes1D	BL100	1E	2	7.084	2											bron-1	40										Columella Layers	bron-1	5
	bes1D	BL100	1E	3	2.797	2											bron-1	42										Columella Layers	bron-1	5
	bes1D	BL100	1E	4	3.124	2											bron-1	43										Columella Layers	bron-1	5
	bes1D	BL100	1E	5	3.657	2											bron-1	39										Columella Layers	bron-1	4
	bes1D	BL100	1E	6	3.577	2											bron-1	40										Columella Layers	bron-1	5
	bes1D	BL100	1E	7	3.45	2											bron-1	42										Columella Layers	bron-2	6
	bes1D	BL100	2E	1	6.827	2											bron-1	43										Columella Layers	bron-2	5
	bes1D	BL100	2E	2	6.373	2											bron-1	40										Columella Layers	bron-2	6
	bes1D	BL100	2E	3	3.987	2											bron-1	35										Columella Layers	bron-2	6
	bes1D	BL100	2E	4	7.146	2											bron-1	43										Columella Layers	bron-2	5
	bes1D	BL100	2E	5	5.458	2											bron-1	39										Columella Layers	bron-2	5
	bes1D	BL100	2E	6	4.551	2											bron-2	37										Columella Layers	bron-2	5
	bes1D	BL100	2E	7	4.066	2											bron-2	31										Columella Layers	bron-2	5
	bes1D	BL100	3E	1	3.863	2											bron-2	34										Columella Layers	bron-2	6
	bes1D	BL100	3E	2	2.794	2											bron-2	34										Columella Layers	bron-2	5
	bes1D	BL100	3E	3	8.223	2											bron-2	33										Columella Layers	bron-2	5
	bes1D	BL100	3E	4	2.466	2											bron-2	34										Columella Layers	bron-2	5
	bes1D	BL100	3E	5	3.939	2											bron-2	34										Columella Layers	bron-2	6
	bes1D	BL100	3E	6	6.792	2											bron-2	29										Columella Layers	bron-2	5
	bes1D	BL100	3E	7	3.559	2											bron-2	38										Columella Layers	bron-2	6
	bes1D	BL100	3E	8	6.054	2											bron-2	42										Columella Layers	bron-2	6
	bes1D	BL100	4E	1	2.932	2											bron-2	38										Columella Layers	bron-2	5
	bes1D	BL100	4E	2	4.749	2											bron-2	39										Columella Layers	bron-2	6
	bes1D	BL100	4E	3	3.666	2											bron-2	41										QC Divisions	Col-0	0
	bes1D	BL100	4E	4	4.886	2											bron-2	34										QC Divisions	Col-0	0
	bes1D	BL100	4E	5	4.868	2											bron-2	37										QC Divisions	Col-0	0
	bes1D	BL100	4E	6	3.356	2											bron-2	39										QC Divisions	Col-0	0
	bri1-301	BL0	1C	1	29.902	2											bron-2	34										QC Divisions	Col-0	0
	bri1-301	BL0	1C	2	29.658	2											bron-2	42										QC Divisions	Col-0	0
	bri1-301	BL0	1C	3	26.09	2																						QC Divisions	Col-0	0
	bri1-301	BL0	1C	4	24.424	2																						QC Divisions	Col-0	0
	bri1-301	BL0	1C	5	27.319	2																						QC Divisions	Col-0	0
	bri1-301	BL0	1C	6	28.527	2																						QC Divisions	Col-0	0
	bri1-301	BL0	2C	1	24.723	2																						QC Divisions	Col-0	0
	bri1-301	BL0	2C	2	26.254	2																						QC Divisions	Col-0	0
	bri1-301	BL0	2C	3	20.617	2																						QC Divisions	Col-0	0
	bri1-301	BL0	2C	4	19.45	2																						QC Divisions	Col-0	0
	bri1-301	BL0	2C	5	27.546	2																						QC Divisions	Col-0	0
	bri1-301	BL0	2C	6	25.689	2																						QC Divisions	Col-0	0
	bri1-301	BL0	2C	7	30.178	2																						QC Divisions	Col-0	0
	bri1-301	BL0	2C	8	31.26	2																						QC Divisions	Col-0	0
	bri1-301	BL0	3C	1	27.593	2																						QC Divisions	bron-1	1
	bri1-301	BL0	3C	2	31.155	2																						QC Divisions	bron-1	0
	bri1-301	BL0	3C	3	30.529	2																						QC Divisions	bron-1	0
	bri1-301	BL0	3C	4	27.398	2																						QC Divisions	bron-1	1
	bri1-301	BL0	3C	5	28.499	2																						QC Divisions	bron-1	1
	bri1-301	BL0	3C	6	29.685	2																						QC Divisions	bron-1	0
	bri1-301	BL0	3C	7	27.855	2																						QC Divisions	bron-1	0
	bri1-301	BL0	4C	1	12.373	2																						QC Divisions	bron-1	0
	bri1-301	BL0	4C	2	26.414	2																						QC Divisions	bron-1	0
	bri1-301	BL0	4C	3	25.899	2																						QC Divisions	bron-1	0
	bri1-301	BL0	4C	4	16.311	2																						QC Divisions	bron-1	0
	bri1-301	BL0	4C	5	31.117	2																						QC Divisions	bron-1	0
	bri1-301	BL0	4C	6	25.352	2																						QC Divisions	bron-1	0
	bri1-301	BL100	1F	1	23.943	2																						QC Divisions	bron-1	0
	bri1-301	BL100	1F	2	31.409	2																						QC Divisions	bron-1	0
	bri1-301	BL100	1F	3	30.179	2																						QC Divisions	bron-1	1
	bri1-301	BL100	1F	4	28.149	2																						QC Divisions	bron-1	1
	bri1-301	BL100	1F	5	26.444	2																						QC Divisions	bron-1	1
	bri1-301	BL100	1F	6	32.772	2																						QC Divisions	bron-2	1
	bri1-301	BL100	1F	7	34.722	2																						QC Divisions	bron-2	1
	bri1-301	BL100	1F	8	31.64	2																						QC Divisions	bron-2	1
	bri1-301	BL100	2F	1	29.13	2																						QC Divisions	bron-2	0
	bri1-301	BL100	2F	2	25.974	2																						QC Divisions	bron-2	1
	bri1-301	BL100	2F	3	22.118	2																						QC Divisions	bron-2	0
	bri1-301	BL100	2F	4	25.943	2																						QC Divisions	bron-2	0
	bri1-301	BL100	2F	5	29.842	2																						QC Divisions	bron-2	1
	bri1-301	BL100	2F	6	23.46	2																						QC Divisions	bron-2	2
	bri1-301	BL100	2F	7	25.809	2																						QC Divisions	bron-2	0
	bri1-301	BL100	3F	1	28.176	2																						QC Divisions	bron-2	0
	bri1-301	BL100	3F	2	31.589	2																						QC Divisions	bron-2	0
	bri1-301	BL100	3F	3	27.965	2																						QC Divisions	bron-2	1
	bri1-301	BL100	3F	4	27.597	2																						QC Divisions	bron-2	0
	bri1-301	BL100	3F	5	29.886	2																						QC Divisions	bron-2	1
	bri1-301	BL100	3F	6	25.409	2																						QC Divisions	bron-2	2
	bri1-301	BL100	3F	7	24.26	2																						QC Divisions	bron-2	0
	bri1-301	BL100	4F	1	27.013	2																						QC Divisions	bron-2	0
	bri1-301	BL100	4F	2	31.431	2																						Undivided CEI	Col-0	0
	bri1-301	BL100	4F	3	26.885	2																						Undivided CEI	Col-0	1
	bri1-301	BL100	4F	4	28.457	2																						Undivided CEI	Col-0	1
	bri1-301	BL100	4F	5	30.949	2																						Undivided CEI	Col-0	1
	bri1-301	BL100	4F	6	28.67	2																						Undivided CEI	Col-0	0
	bri1-301	BL100	4F	7	23.804	2																						Undivided CEI	Col-0	1
	bron-1	BL0	1A	1	46.751	1																						Undivided CEI	Col-0	0
	bron-1	BL0	1A	2	38.825	1																						Undivided CEI	Col-0	2
	bron-1	BL0	1A	3	37.023	1																						Undivided CEI	Col-0	1
	bron-1	BL0	1A	4	38.363	1																						Undivided CEI	Col-0	0
	bron-1	BL0	1A	5	26.906	1																						Undivided CEI	Col-0	0
	bron-1	BL0	1A	6	27.772	1																						Undivided CEI	Col-0	1
	bron-1	BL0	1A	7	45.027	1																						Undivided CEI	Col-0	1
	bron-1	BL0	1A	8	44.409	1																						Undivided CEI	Col-0	0
	bron-1	BL0	1B	1	49.135	2																						Undivided CEI	Col-0	2
	bron-1	BL0	1B	2	39.556	2																						Undivided CEI	Col-0	0
	bron-1	BL0	1B	3	41.314	2																						Undivided CEI	Col-0	1
	bron-1	BL0	1B	4	46.499	2																						Undivided CEI	Col-0	0
	bron-1	BL0	1B	5	43.561	2																						Undivided CEI	bron-1	0
	bron-1	BL0	2A	1	47.788	1																						Undivided CEI	bron-1	0
	bron-1	BL0	2A	2	43.519	1																						Undivided CEI	bron-1	1
	bron-1	BL0	2A	3	46.688	1																						Undivided CEI	bron-1	0
	bron-1	BL0	2A	4	43.751	1																						Undivided CEI	bron-1	0
	bron-1	BL0	2A	5	47.063	1																						Undivided CEI	bron-1	0
	bron-1	BL0	2A	6	30.702	1																						Undivided CEI	bron-1	0
	bron-1	BL0	2A	7	45.915	1																						Undivided CEI	bron-1	1
	bron-1	BL0	2A	8	31.951	1																						Undivided CEI	bron-1	1
	bron-1	BL0	2B	1	37.26	2																						Undivided CEI	bron-1	1
	bron-1	BL0	2B	2	36.356	2																						Undivided CEI	bron-1	1
	bron-1	BL0	2B	3	41.144	2																						Undivided CEI	bron-1	0
	bron-1	BL0	2B	4	40.835	2																						Undivided CEI	bron-1	0
	bron-1	BL0	2B	5	34.72	2																						Undivided CEI	bron-1	0
	bron-1	BL0	3A	1	38.542	1																						Undivided CEI	bron-1	0
	bron-1	BL0	3A	2	44.331	1																						Undivided CEI	bron-1	0
	bron-1	BL0	3A	3	31.126	1																						Undivided CEI	bron-1	1
	bron-1	BL0	3A	4	41.616	1																						Undivided CEI	bron-1	0
	bron-1	BL0	3A	5	41.091	1																						Undivided CEI	bron-2	0
	bron-1	BL0	3A	6	37.989	1																						Undivided CEI	bron-2	0
	bron-1	BL0	3A	7	35.922	1																						Undivided CEI	bron-2	0
	bron-1	BL0	3A	8	45.121	1																						Undivided CEI	bron-2	0
	bron-1	BL0	3A	9	48.918	1																						Undivided CEI	bron-2	1
	bron-1	BL0	3B	1	39.212	2																						Undivided CEI	bron-2	0
	bron-1	BL0	3B	2	34.819	2																						Undivided CEI	bron-2	0
	bron-1	BL0	3B	3	44.243	2																						Undivided CEI	bron-2	0
	bron-1	BL0	3B	4	43.727	2																						Undivided CEI	bron-2	1
	bron-1	BL0	3B	5	46.298	2																						Undivided CEI	bron-2	1
	bron-1	BL0	3B	6	43.166	2																						Undivided CEI	bron-2	0
	bron-1	BL0	4B	1	41.257	2																						Undivided CEI	bron-2	0
	bron-1	BL0	4B	2	38.589	2																						Undivided CEI	bron-2	0
	bron-1	BL0	4B	3	25.327	2																						Undivided CEI	bron-2	0
	bron-1	BL0	4B	4	41.611	2																						Undivided CEI	bron-2	0
	bron-1	BL0	4B	5	34.262	2																						Undivided CEI	bron-2	0
	bron-1	BL0	4B	6	42.139	2																						Undivided CEI	bron-2	0
	bron-1	BL0	4B	7	42.564	2																						Undivided CEI	bron-2	0
	bron-1	BL100	1D	1	8.483	1																						Endodermis Divisions	Col-0	0
	bron-1	BL100	1D	2	7.339	1																						Endodermis Divisions	Col-0	0
	bron-1	BL100	1D	3	8.221	1																						Endodermis Divisions	Col-0	0
	bron-1	BL100	1D	4	8.364	1																						Endodermis Divisions	Col-0	0
	bron-1	BL100	1D	5	11.332	1																						Endodermis Divisions	Col-0	0
	bron-1	BL100	1D	6	4.598	1																						Endodermis Divisions	Col-0	0
	bron-1	BL100	1E	1	6.057	2																						Endodermis Divisions	Col-0	0
	bron-1	BL100	1E	2	9.705	2																						Endodermis Divisions	Col-0	0
	bron-1	BL100	1E	3	5.738	2																						Endodermis Divisions	Col-0	0
	bron-1	BL100	1E	4	7.359	2																						Endodermis Divisions	Col-0	0
	bron-1	BL100	1E	5	7.614	2																						Endodermis Divisions	Col-0	0
	bron-1	BL100	2D	1	21.941	1																						Endodermis Divisions	Col-0	0
	bron-1	BL100	2D	2	6.887	1																						Endodermis Divisions	Col-0	0
	bron-1	BL100	2D	3	9.421	1																						Endodermis Divisions	Col-0	0
	bron-1	BL100	2D	4	13.249	1																						Endodermis Divisions	Col-0	0
	bron-1	BL100	2D	5		1																						Endodermis Divisions	Col-0	0
	bron-1	BL100	2D	6		1																						Endodermis Divisions	Col-0	0
	bron-1	BL100	2E	1	10.168	2																						Endodermis Divisions	Col-0	0
	bron-1	BL100	2E	2	4.725	2																						Endodermis Divisions	bron-1	1
	bron-1	BL100	2E	3	8.981	2																						Endodermis Divisions	bron-1	1
	bron-1	BL100	2E	4	5.321	2																						Endodermis Divisions	bron-1	1
	bron-1	BL100	2E	5	9.168	2																						Endodermis Divisions	bron-1	0
	bron-1	BL100	2E	6	9.483	2																						Endodermis Divisions	bron-1	1
	bron-1	BL100	3D	1	4.868	1																						Endodermis Divisions	bron-1	1
	bron-1	BL100	3D	2	24.863	1																						Endodermis Divisions	bron-1	1
	bron-1	BL100	3D	3	6.654	1																						Endodermis Divisions	bron-1	0
	bron-1	BL100	3D	4	6.673	1																						Endodermis Divisions	bron-1	1
	bron-1	BL100	3D	5	5.485	1																						Endodermis Divisions	bron-1	1
	bron-1	BL100	3D	6		1																						Endodermis Divisions	bron-1	1
	bron-1	BL100	3E	1	11.826	2																						Endodermis Divisions	bron-1	1
	bron-1	BL100	3E	2	9.822	2																						Endodermis Divisions	bron-1	1
	bron-1	BL100	3E	3	16.259	2																						Endodermis Divisions	bron-1	1
	bron-1	BL100	3E	4	10.118	2																						Endodermis Divisions	bron-1	0
	bron-1	BL100	3E	5	11.572	2																						Endodermis Divisions	bron-1	0
	bron-1	BL100	3E	6	11.18	2																						Endodermis Divisions	bron-1	0
	bron-1	BL100	4E	1	16.615	2																						Endodermis Divisions	bron-1	0
	bron-1	BL100	4E	2	14.089	2																						Endodermis Divisions	bron-2	0
	bron-1	BL100	4E	3	4.836	2																						Endodermis Divisions	bron-2	0
	bron-1	BL100	4E	4	6.648	2																						Endodermis Divisions	bron-2	0
	bron-1	BL100	4E	5	9.402	2																						Endodermis Divisions	bron-2	0
	bron-1	BL100	4E	6	12.887	2																						Endodermis Divisions	bron-2	0
	bron-1	BL100	4E	7	5.331	2																						Endodermis Divisions	bron-2	0
	bron-2	BL0	1A	1	34.024	1																						Endodermis Divisions	bron-2	0
	bron-2	BL0	1A	2	32.607	1																						Endodermis Divisions	bron-2	0
	bron-2	BL0	1A	3	23.924	1																						Endodermis Divisions	bron-2	0
	bron-2	BL0	1A	4	30.49	1																						Endodermis Divisions	bron-2	0
	bron-2	BL0	1A	5	34.405	1																						Endodermis Divisions	bron-2	0
	bron-2	BL0	1A	6	21.946	1																						Endodermis Divisions	bron-2	0
	bron-2	BL0	1A	7	30.378	1																						Endodermis Divisions	bron-2	0
	bron-2	BL0	1A	8	36.298	1																						Endodermis Divisions	bron-2	0
	bron-2	BL0	1B	1	27.716	2																						Endodermis Divisions	bron-2	1
	bron-2	BL0	1B	2	24.254	2																						Endodermis Divisions	bron-2	0
	bron-2	BL0	1B	3	29.995	2																						Endodermis Divisions	bron-2	0
	bron-2	BL0	1B	4	31.93	2																						Endodermis Divisions	bron-2	1
	bron-2	BL0	1B	5	29.584	2
	bron-2	BL0	1B	6	28.214	2
	bron-2	BL0	2A	1	32.414	1
	bron-2	BL0	2A	2	35.025	1
	bron-2	BL0	2A	3	28.391	1
	bron-2	BL0	2A	4	38.871	1
	bron-2	BL0	2A	5	30.626	1
	bron-2	BL0	2A	6	33.512	1
	bron-2	BL0	2A	7	35.556	1
	bron-2	BL0	2B	1	30.611	2
	bron-2	BL0	2B	2	32.865	2
	bron-2	BL0	2B	3	28.276	2
	bron-2	BL0	2B	4	28.067	2
	bron-2	BL0	2B	5	28.651	2
	bron-2	BL0	3A	1	40.25	1
	bron-2	BL0	3A	2	22.969	1
	bron-2	BL0	3A	3	33.352	1
	bron-2	BL0	3A	4	37.96	1
	bron-2	BL0	3A	5	21.818	1
	bron-2	BL0	3A	6		1
	bron-2	BL0	3B	1	27.896	2
	bron-2	BL0	3B	2	33.361	2
	bron-2	BL0	3B	3	24.721	2
	bron-2	BL0	3B	4	29.478	2
	bron-2	BL0	3B	5	30.516	2
	bron-2	BL0	3B	6	31.401	2
	bron-2	BL0	4B	1	32.979	2
	bron-2	BL0	4B	2	32.225	2
	bron-2	BL0	4B	3	31.562	2
	bron-2	BL0	4B	4	37.122	2
	bron-2	BL0	4B	5	38.076	2
	bron-2	BL0	4B	6	33.746	2
	bron-2	BL100	1D	1	8.405	1
	bron-2	BL100	1D	2	7.317	1
	bron-2	BL100	1D	3	14.409	1
	bron-2	BL100	1D	4	6.516	1
	bron-2	BL100	1D	5	8.127	1
	bron-2	BL100	1D	6	5.793	1
	bron-2	BL100	1D	7	5.63	1
	bron-2	BL100	1D	8	5.397	1
	bron-2	BL100	1E	1	9.215	2
	bron-2	BL100	1E	2	8.672	2
	bron-2	BL100	1E	3	6.703	2
	bron-2	BL100	1E	4	4.911	2
	bron-2	BL100	1E	5	7.476	2
	bron-2	BL100	1E	6	9.109	2
	bron-2	BL100	1E	7	10.561	2
	bron-2	BL100	1E	8	4.956	2
	bron-2	BL100	2D	1	12.196	1
	bron-2	BL100	2D	2	14.324	1
	bron-2	BL100	2D	3	12.554	1
	bron-2	BL100	2D	4	3.718	1
	bron-2	BL100	2D	5	20.675	1
	bron-2	BL100	2D	6	17.216	1
	bron-2	BL100	2D	7	7.687	1
	bron-2	BL100	2D	8	20.594	1
	bron-2	BL100	2D	9	18.024	1
	bron-2	BL100	2D	10	7.641	1
	bron-2	BL100	2D	11	20.52	1
	bron-2	BL100	2E	1	8.55	2
	bron-2	BL100	2E	2	8.182	2
	bron-2	BL100	2E	3	9.522	2
	bron-2	BL100	2E	4	14.806	2
	bron-2	BL100	2E	5	7.28	2
	bron-2	BL100	2E	6	8.593	2
	bron-2	BL100	3D	1	8.212	1
	bron-2	BL100	3D	2	6.772	1
	bron-2	BL100	3D	3	13.606	1
	bron-2	BL100	3D	4	12.806	1
	bron-2	BL100	3D	5	17.877	1
	bron-2	BL100	3D	6	18.649	1
	bron-2	BL100	3D	7	21.309	1
	bron-2	BL100	3D	8	4.344	1
	bron-2	BL100	3E	1	9.346	2
	bron-2	BL100	3E	2	7.433	2
	bron-2	BL100	3E	3	8.34	2
	bron-2	BL100	3E	4	7.764	2
	bron-2	BL100	3E	5	7.66	2
	bron-2	BL100	3E	6	9.043	2
	bron-2	BL100	3E	7	7.436	2
	bron-2	BL100	4E	1	9.18	2
	bron-2	BL100	4E	2	11.694	2
	bron-2	BL100	4E	3	10.921	2
	bron-2	BL100	4E	4	7.511	2
	bron-2	BL100	4E	5	14.759	2
	bron-2	BL100	4E	6	15.108	2
	anl2-2	BL0	1B	1	38.036	1
	anl2-2	BL0	1B	2	32.439	1
	anl2-2	BL0	1B	3	38.165	1
	anl2-2	BL0	1B	4	36.925	1
	anl2-2	BL0	1B	5	35.95	1
	anl2-2	BL0	1B	6		1
	anl2-2	BL0	1C	1	37.713	2
	anl2-2	BL0	1C	2	42.234	2
	anl2-2	BL0	1C	3	34.784	2
	anl2-2	BL0	1C	4	36.328	2
	anl2-2	BL0	1C	5	36.527	2
	anl2-2	BL0	1C	6	36.988	2
	anl2-2	BL0	1C	7	36.622	2
	anl2-2	BL0	2B	1	39.53	1
	anl2-2	BL0	2B	2	46.303	1
	anl2-2	BL0	2B	3	31.975	1
	anl2-2	BL0	2B	4	34.776	1
	anl2-2	BL0	2B	5	36.569	1
	anl2-2	BL0	2B	6	42.049	1
	anl2-2	BL0	2B	7	44.953	1
	anl2-2	BL0	2B	8	29.777	1
	anl2-2	BL0	2C	1	31.434	2
	anl2-2	BL0	2C	2	42.364	2
	anl2-2	BL0	2C	3	33.808	2
	anl2-2	BL0	2C	4	38.462	2
	anl2-2	BL0	2C	5	36.063	2
	anl2-2	BL0	2C	6	37.062	2
	anl2-2	BL0	3B	1	35.322	1
	anl2-2	BL0	3B	2	39.391	1
	anl2-2	BL0	3B	3	39.603	1
	anl2-2	BL0	3B	4	31.81	1
	anl2-2	BL0	3B	5	47.478	1
	anl2-2	BL0	3B	6	45.126	1
	anl2-2	BL0	3B	7	46.686	1
	anl2-2	BL0	3C	1	41.461	2
	anl2-2	BL0	3C	2	37.889	2
	anl2-2	BL0	3C	3	37.407	2
	anl2-2	BL0	3C	4	37.27	2
	anl2-2	BL0	3C	5	36.847	2
	anl2-2	BL0	3C	6	41.258	2
	anl2-2	BL0	4C	1	39.341	2
	anl2-2	BL0	4C	2	48.079	2
	anl2-2	BL0	4C	3	42.228	2
	anl2-2	BL0	4C	4	30.752	2
	anl2-2	BL0	4C	5	38.011	2
	anl2-2	BL0	4C	6	38.156	2
	anl2-2	BL100	1E	1	20.287	1
	anl2-2	BL100	1E	2	23.625	1
	anl2-2	BL100	1E	3	13.863	1
	anl2-2	BL100	1E	4	22.702	1
	anl2-2	BL100	1E	5		1
	anl2-2	BL100	1E	6		1
	anl2-2	BL100	1F	1	24.289	2
	anl2-2	BL100	1F	2	12.861	2
	anl2-2	BL100	1F	3	25.99	2
	anl2-2	BL100	1F	4	20.544	2
	anl2-2	BL100	1F	5	9.928	2
	anl2-2	BL100	1F	6	16.7	2
	anl2-2	BL100	2E	1	24.336	1
	anl2-2	BL100	2E	2	13.541	1
	anl2-2	BL100	2E	3	27.321	1
	anl2-2	BL100	2E	4	14.713	1
	anl2-2	BL100	2E	5		1
	anl2-2	BL100	2E	6		1
	anl2-2	BL100	2F	1	19.183	2
	anl2-2	BL100	2F	2	26.399	2
	anl2-2	BL100	2F	3	21.019	2
	anl2-2	BL100	2F	4	31.294	2
	anl2-2	BL100	3E	1	21.12	1
	anl2-2	BL100	3E	2	10.436	1
	anl2-2	BL100	3E	3	10.27	1
	anl2-2	BL100	3E	4	12.232	1
	anl2-2	BL100	3E	5	11.134	1
	anl2-2	BL100	3E	6	15.015	1
	anl2-2	BL100	3E	7	19.648	1
	anl2-2	BL100	3F	1	17.528	2
	anl2-2	BL100	3F	2	28.439	2
	anl2-2	BL100	3F	3	18.667	2
	anl2-2	BL100	3F	4	15.913	2
	anl2-2	BL100	3F	5	10.422	2
	anl2-2	BL100	3F	6	13.415	2
	anl2-2	BL100	4F	1	14.312	2
	anl2-2	BL100	4F	2	9.273	2
	anl2-2	BL100	4F	3	17.422	2
	anl2-2	BL100	4F	4	13.956	2
	anl2-2	BL100	4F	5	13.596	2
	anl2-2	BL100	4F	6	16.931	2
	anl2-2	BL100	4F	7	25.681	2
	anl2-3	BL0	1B	1	42.393	1
	anl2-3	BL0	1B	2	30.558	1
	anl2-3	BL0	1B	3	32.529	1
	anl2-3	BL0	1B	4	32.625	1
	anl2-3	BL0	1B	5	43.815	1
	anl2-3	BL0	1B	6	31.238	1
	anl2-3	BL0	1B	7	38.341	1
	anl2-3	BL0	1B	8	30.874	1
	anl2-3	BL0	1B	9	30.172	1
	anl2-3	BL0	1C	1	33.257	2
	anl2-3	BL0	1C	2	33.879	2
	anl2-3	BL0	1C	3	30.463	2
	anl2-3	BL0	1C	4	28.272	2
	anl2-3	BL0	1C	5	32.169	2
	anl2-3	BL0	1C	6	33.684	2
	anl2-3	BL0	1C	7	28.6	2
	anl2-3	BL0	2B	1	30.786	1
	anl2-3	BL0	2B	2	24.709	1
	anl2-3	BL0	2B	3	26.405	1
	anl2-3	BL0	2B	4	39.304	1
	anl2-3	BL0	2B	5	28.602	1
	anl2-3	BL0	2B	6		1
	anl2-3	BL0	2C	1	28.973	2
	anl2-3	BL0	2C	2	30.562	2
	anl2-3	BL0	2C	3	33.888	2
	anl2-3	BL0	2C	4	31.925	2
	anl2-3	BL0	2C	5	29.314	2
	anl2-3	BL0	2C	6	28.923	2
	anl2-3	BL0	2C	7	30.229	2
	anl2-3	BL0	2C	8	29.956	2
	anl2-3	BL0	3B	1	32.376	1
	anl2-3	BL0	3B	2	34.43	1
	anl2-3	BL0	3B	3	33.656	1
	anl2-3	BL0	3B	4	31.042	1
	anl2-3	BL0	3B	5	32.633	1
	anl2-3	BL0	3B	6	29.334	1
	anl2-3	BL0	3B	7	30.199	1
	anl2-3	BL0	3B	8	31.4	1
	anl2-3	BL0	3C	1	23.16	2
	anl2-3	BL0	3C	2	32.493	2
	anl2-3	BL0	3C	3	33.791	2
	anl2-3	BL0	3C	4	33.863	2
	anl2-3	BL0	3C	5	35.403	2
	anl2-3	BL0	3C	6	30.789	2
	anl2-3	BL0	3C	7	35.012	2
	anl2-3	BL0	3C	8	30.273	2
	anl2-3	BL0	4C	1	31.887	2
	anl2-3	BL0	4C	2	31.414	2
	anl2-3	BL0	4C	3	26.305	2
	anl2-3	BL0	4C	4	33.017	2
	anl2-3	BL0	4C	5	25.345	2
	anl2-3	BL0	4C	6	27.426	2
	anl2-3	BL100	1E	1	15.108	1
	anl2-3	BL100	1E	2		1
	anl2-3	BL100	1E	3		1
	anl2-3	BL100	1E	4	15.426	1
	anl2-3	BL100	1E	5	15.603	1
	anl2-3	BL100	1E	6	11.74	1
	anl2-3	BL100	1F	1	5.137	2
	anl2-3	BL100	1F	2	13.162	2
	anl2-3	BL100	1F	3	10.015	2
	anl2-3	BL100	1F	4	10.157	2
	anl2-3	BL100	1F	5	8.105	2
	anl2-3	BL100	1F	6	16.06	2
	anl2-3	BL100	2E	1		1
	anl2-3	BL100	2E	2	11.792	1
	anl2-3	BL100	2E	3		1
	anl2-3	BL100	2E	4	11.422	1
	anl2-3	BL100	2E	5	11.899	1
	anl2-3	BL100	2E	6	19.863	1
	anl2-3	BL100	2E	7	21.359	1
	anl2-3	BL100	2F	1	20.532	2
	anl2-3	BL100	2F	2	9.927	2
	anl2-3	BL100	2F	3	11.427	2
	anl2-3	BL100	2F	4	7.58	2
	anl2-3	BL100	2F	5	12.113	2
	anl2-3	BL100	2F	6	13.232	2
	anl2-3	BL100	2F	7	16.381	2
	anl2-3	BL100	3E	1		1
	anl2-3	BL100	3E	2	10.975	1
	anl2-3	BL100	3E	3		1
	anl2-3	BL100	3E	4	17.249	1
	anl2-3	BL100	3E	5		1
	anl2-3	BL100	3E	6		1
	anl2-3	BL100	3F	1	10.2	2
	anl2-3	BL100	3F	2	12.08	2
	anl2-3	BL100	3F	3	6.078	2
	anl2-3	BL100	3F	4	24.639	2
	anl2-3	BL100	3F	5	7.911	2
	anl2-3	BL100	3F	6	11.977	2
	anl2-3	BL100	3F	7	6.347	2
	anl2-3	BL100	4F	1	9.711	2
	anl2-3	BL100	4F	2	13.976	2
	anl2-3	BL100	4F	3	8.569	2
	anl2-3	BL100	4F	4	9.4	2
	anl2-3	BL100	4F	5	10.768	2
	anl2-3	BL100	4F	6	9.975	2
	anl2-3	BL100	4F	7	14.15	2
	tcx2-3	BL0	1A	1	31.669	2
	tcx2-3	BL0	1A	2	29.822	2
	tcx2-3	BL0	1A	3	33.211	2
	tcx2-3	BL0	1A	4	30.388	2
	tcx2-3	BL0	1A	5	20.029	2
	tcx2-3	BL0	1A	6	30.291	2
	tcx2-3	BL0	1A	7	27.064	2
	tcx2-3	BL0	1C	1	30.646	1
	tcx2-3	BL0	1C	2	21.483	1
	tcx2-3	BL0	1C	3	20.074	1
	tcx2-3	BL0	1C	4	24.513	1
	tcx2-3	BL0	1C	5	27.59	1
	tcx2-3	BL0	1C	6	41.035	1
	tcx2-3	BL0	2A	1	31.889	2
	tcx2-3	BL0	2A	2	33.576	2
	tcx2-3	BL0	2A	3	31.627	2
	tcx2-3	BL0	2A	4	24.685	2
	tcx2-3	BL0	2A	5	29.901	2
	tcx2-3	BL0	2A	6	28.168	2
	tcx2-3	BL0	2C	1	32.961	1
	tcx2-3	BL0	2C	2	27.226	1
	tcx2-3	BL0	2C	3	37.849	1
	tcx2-3	BL0	2C	4	24.902	1
	tcx2-3	BL0	2C	5	37.867	1
	tcx2-3	BL0	2C	6	39.405	1
	tcx2-3	BL0	2C	7	37.006	1
	tcx2-3	BL0	2C	8	38.161	1
	tcx2-3	BL0	3A	1	28.997	2
	tcx2-3	BL0	3A	2	30.412	2
	tcx2-3	BL0	3A	3	31.054	2
	tcx2-3	BL0	3A	4	32.083	2
	tcx2-3	BL0	3A	5	29.286	2
	tcx2-3	BL0	3A	6	33.402	2
	tcx2-3	BL0	3A	7	31.871	2
	tcx2-3	BL0	3A	8	29.283	2
	tcx2-3	BL0	3C	1	31.399	1
	tcx2-3	BL0	3C	2	31.73	1
	tcx2-3	BL0	3C	3	20.101	1
	tcx2-3	BL0	3C	4	31.989	1
	tcx2-3	BL0	3C	5	33.637	1
	tcx2-3	BL0	3C	6		1
	tcx2-3	BL0	4A	1	36.422	2
	tcx2-3	BL0	4A	2	31.589	2
	tcx2-3	BL0	4A	3	30.962	2
	tcx2-3	BL0	4A	4	29.537	2
	tcx2-3	BL0	4A	5	32.576	2
	tcx2-3	BL0	4A	6	32.789	2
	tcx2-3	BL100	1D	1	8.664	2
	tcx2-3	BL100	1D	2	7.908	2
	tcx2-3	BL100	1D	3	12.239	2
	tcx2-3	BL100	1D	4	10.894	2
	tcx2-3	BL100	1D	5	10.824	2
	tcx2-3	BL100	1D	6	11.385	2
	tcx2-3	BL100	1D	7	11.398	2
	tcx2-3	BL100	1F	1	13.621	1
	tcx2-3	BL100	1F	2	20.024	1
	tcx2-3	BL100	1F	3	19.891	1
	tcx2-3	BL100	1F	4	13.612	1
	tcx2-3	BL100	1F	5	18.682	1
	tcx2-3	BL100	1F	6		1
	tcx2-3	BL100	1F	7		1
	tcx2-3	BL100	2D	1	19.312	2
	tcx2-3	BL100	2D	2	21.509	2
	tcx2-3	BL100	2D	3	25.782	2
	tcx2-3	BL100	2D	4	25.535	2
	tcx2-3	BL100	2D	5	23.19	2
	tcx2-3	BL100	2D	6	17.617	2
	tcx2-3	BL100	2F	1	19.141	1
	tcx2-3	BL100	2F	2	18.833	1
	tcx2-3	BL100	2F	3	16.899	1
	tcx2-3	BL100	2F	4	17.311	1
	tcx2-3	BL100	2F	5	22.916	1
	tcx2-3	BL100	2F	6		1
	tcx2-3	BL100	3D	1	10.104	2
	tcx2-3	BL100	3D	2	9.252	2
	tcx2-3	BL100	3D	3	6.431	2
	tcx2-3	BL100	3D	4	21.423	2
	tcx2-3	BL100	3D	5	11.942	2
	tcx2-3	BL100	3D	6	8.972	2
	tcx2-3	BL100	3F	1	11.908	1
	tcx2-3	BL100	3F	2	10.975	1
	tcx2-3	BL100	3F	3	21.032	1
	tcx2-3	BL100	3F	4	11.53	1
	tcx2-3	BL100	3F	5	12.72	1
	tcx2-3	BL100	3F	6	15.035	1
	tcx2-3	BL100	4D	1	8.712	2
	tcx2-3	BL100	4D	2	16.897	2
	tcx2-3	BL100	4D	3	10.651	2
	tcx2-3	BL100	4D	4	11.362	2
	tcx2-3	BL100	4D	5	14.559	2
	tcx2-3	BL100	4D	6	8.419	2
	tcx2-3	BL100	4D	7	8.652	2
	tcx2-2	BL0	1A	1	40.745	2
	tcx2-2	BL0	1A	2	35.307	2
	tcx2-2	BL0	1A	3	38.229	2
	tcx2-2	BL0	1A	4	43.064	2
	tcx2-2	BL0	1A	5	39.501	2
	tcx2-2	BL0	1A	6	36.321	2
	tcx2-2	BL0	1C	1	41.715	1
	tcx2-2	BL0	1C	2	42.891	1
	tcx2-2	BL0	1C	3	38.085	1
	tcx2-2	BL0	1C	4	43.138	1
	tcx2-2	BL0	1C	5	46.637	1
	tcx2-2	BL0	1C	6	36.449	1
	tcx2-2	BL0	1C	7	37.622	1
	tcx2-2	BL0	2A	1	42.911	2
	tcx2-2	BL0	2A	2	21.618	2
	tcx2-2	BL0	2A	3	35.262	2
	tcx2-2	BL0	2A	4	37.229	2
	tcx2-2	BL0	2A	5	20.701	2
	tcx2-2	BL0	2A	6	37.861	2
	tcx2-2	BL0	2C	1	43.329	1
	tcx2-2	BL0	2C	2	34.647	1
	tcx2-2	BL0	2C	3	46.471	1
	tcx2-2	BL0	2C	4	35.244	1
	tcx2-2	BL0	2C	5	34.01	1
	tcx2-2	BL0	2C	6	29.952	1
	tcx2-2	BL0	3A	1	34.402	2
	tcx2-2	BL0	3A	2	33.049	2
	tcx2-2	BL0	3A	3	36.744	2
	tcx2-2	BL0	3A	4	35.533	2
	tcx2-2	BL0	3A	5	32.7	2
	tcx2-2	BL0	3A	6	31.951	2
	tcx2-2	BL0	3A	7	32.816	2
	tcx2-2	BL0	3A	8	38.613	2
	tcx2-2	BL0	3C	1	33.253	1
	tcx2-2	BL0	3C	2	40.852	1
	tcx2-2	BL0	3C	3	31.34	1
	tcx2-2	BL0	3C	4	32.715	1
	tcx2-2	BL0	3C	5	48.035	1
	tcx2-2	BL0	3C	6	30.783	1
	tcx2-2	BL0	3C	7	37.791	1
	tcx2-2	BL0	4A	1	40.331	2
	tcx2-2	BL0	4A	2	38.768	2
	tcx2-2	BL0	4A	3	33.334	2
	tcx2-2	BL0	4A	4	39.811	2
	tcx2-2	BL0	4A	5	36.416	2
	tcx2-2	BL0	4A	6	36.744	2
	tcx2-2	BL0	4A	7	33.337	2
	tcx2-2	BL100	1D	1	24.122	2
	tcx2-2	BL100	1D	2	22.254	2
	tcx2-2	BL100	1D	3	26.112	2
	tcx2-2	BL100	1D	4	18.683	2
	tcx2-2	BL100	1D	5	14.941	2
	tcx2-2	BL100	1D	6	26	2
	tcx2-2	BL100	1D	7	22.605	2
	tcx2-2	BL100	1F	1	19.276	1
	tcx2-2	BL100	1F	2	19.666	1
	tcx2-2	BL100	1F	3	26.077	1
	tcx2-2	BL100	1F	4	18.896	1
	tcx2-2	BL100	1F	5	26.38	1
	tcx2-2	BL100	1F	6	16.876	1
	tcx2-2	BL100	2D	1	21.681	2
	tcx2-2	BL100	2D	2	20.636	2
	tcx2-2	BL100	2D	3	22.085	2
	tcx2-2	BL100	2D	4	25.258	2
	tcx2-2	BL100	2D	5	27.235	2
	tcx2-2	BL100	2D	6	27.786	2
	tcx2-2	BL100	2F	1	16.975	1
	tcx2-2	BL100	2F	2	28.444	1
	tcx2-2	BL100	2F	3	19.276	1
	tcx2-2	BL100	2F	4	25.271	1
	tcx2-2	BL100	2F	5	20.411	1
	tcx2-2	BL100	2F	6	10.611	1
	tcx2-2	BL100	3D	1	27.499	2
	tcx2-2	BL100	3D	2	25.799	2
	tcx2-2	BL100	3D	3	19.474	2
	tcx2-2	BL100	3D	4	18.051	2
	tcx2-2	BL100	3D	5	18.364	2
	tcx2-2	BL100	3D	6	15.886	2
	tcx2-2	BL100	3F	1	17.912	1
	tcx2-2	BL100	3F	2	15.792	1
	tcx2-2	BL100	3F	3	24.37	1
	tcx2-2	BL100	3F	4	12.527	1
	tcx2-2	BL100	3F	5	25.236	1
	tcx2-2	BL100	3F	6	25.032	1
	tcx2-2	BL100	4D	1	23.695	2
	tcx2-2	BL100	4D	2	15.629	2
	tcx2-2	BL100	4D	3	21.528	2
	tcx2-2	BL100	4D	4	22.487	2
	tcx2-2	BL100	4D	5	30.827	2
	tcx2-2	BL100	4D	6	26.244	2
	tcx2-2	BL100	4D	7	28.589	2
	WT	BL0	1A	1	31.313	1
	WT	BL0	1A	1	32.053	2
	WT	BL0	1A	2	30.283	1
	WT	BL0	1A	2	35.468	2
	WT	BL0	1A	3	33.674	1
	WT	BL0	1A	3	39.983	2
	WT	BL0	1A	4	33.826	1
	WT	BL0	1A	4	37.201	2
	WT	BL0	1A	5	34.687	1
	WT	BL0	1A	5	28.928	2
	WT	BL0	1A	6	33.962	1
	WT	BL0	1A	6	23.95	2
	WT	BL0	1A	7	33.391	1
	WT	BL0	1B	1	28.575	1
	WT	BL0	1B	2	27.168	1
	WT	BL0	1B	3	28.672	1
	WT	BL0	1B	4	26.462	1
	WT	BL0	1B	5	27.524	1
	WT	BL0	1B	6	26.266	1
	WT	BL0	1B	7	26.722	1
	WT	BL0	1C	1	32.259	1
	WT	BL0	1C	2	30.279	1
	WT	BL0	1C	3	26.374	1
	WT	BL0	1C	4	35.492	1
	WT	BL0	1C	5	31.754	1
	WT	BL0	1C	6	34.386	1
	WT	BL0	1C	7	33.395	1
	WT	BL0	2A	1	42.841	1
	WT	BL0	2A	1	35.195	2
	WT	BL0	2A	2	29.687	1
	WT	BL0	2A	2	27.101	2
	WT	BL0	2A	3	24.544	1
	WT	BL0	2A	3	34.613	2
	WT	BL0	2A	4	29.876	1
	WT	BL0	2A	4	32.707	2
	WT	BL0	2A	5	18.602	1
	WT	BL0	2A	5	23.295	2
	WT	BL0	2A	6	33.105	1
	WT	BL0	2A	6	36.687	2
	WT	BL0	2A	7	32.243	2
	WT	BL0	2B	1	41.827	1
	WT	BL0	2B	2	29.653	1
	WT	BL0	2B	3	29.383	1
	WT	BL0	2B	4	31.417	1
	WT	BL0	2B	5	30.997	1
	WT	BL0	2B	6	28.567	1
	WT	BL0	2C	1	34.373	1
	WT	BL0	2C	2	42.859	1
	WT	BL0	2C	3	47.613	1
	WT	BL0	2C	4	43.256	1
	WT	BL0	2C	5	35.045	1
	WT	BL0	2C	6	36.164	1
	WT	BL0	2C	7	37.846	1
	WT	BL0	3A	1	33.032	1
	WT	BL0	3A	1	35.388	2
	WT	BL0	3A	2	26.043	1
	WT	BL0	3A	2	23.208	2
	WT	BL0	3A	3	47.233	1
	WT	BL0	3A	3	29.717	2
	WT	BL0	3A	4	33.692	1
	WT	BL0	3A	4	32.195	2
	WT	BL0	3A	5	22.482	1
	WT	BL0	3A	5	33.221	2
	WT	BL0	3A	6	27.12	1
	WT	BL0	3A	6	31.282	2
	WT	BL0	3A	7	33.972	2
	WT	BL0	3B	1	27.839	1
	WT	BL0	3B	2	44.61	1
	WT	BL0	3B	3	33.229	1
	WT	BL0	3B	4	32.687	1
	WT	BL0	3B	5	34.081	1
	WT	BL0	3B	6	31.028	1
	WT	BL0	3B	7	38.725	1
	WT	BL0	3B	8	28.987	1
	WT	BL0	3C	1	23.27	1
	WT	BL0	3C	2	35.63	1
	WT	BL0	3C	3	31.838	1
	WT	BL0	3C	4	47.153	1
	WT	BL0	3C	5	44.21	1
	WT	BL0	3C	6	43.97	1
	WT	BL0	3C	7	30.133	1
	WT	BL0	4A	1	38.809	2
	WT	BL0	4A	2	39.269	2
	WT	BL0	4A	3	23.144	2
	WT	BL0	4A	4	36.493	2
	WT	BL0	4A	5	33.095	2
	WT	BL0	4A	6	36.352	2
	WT	BL100	1D	1	14.2	1
	WT	BL100	1D	1	20.191	2
	WT	BL100	1D	2	12.989	1
	WT	BL100	1D	2	14.159	2
	WT	BL100	1D	3	17.35	1
	WT	BL100	1D	3	11.804	2
	WT	BL100	1D	4		1
	WT	BL100	1D	4	16.597	2
	WT	BL100	1D	5		1
	WT	BL100	1D	5	16.95	2
	WT	BL100	1D	6	17.128	1
	WT	BL100	1D	6	20.797	2
	WT	BL100	1D	7	7.793	2
	WT	BL100	1E	1	14.243	1
	WT	BL100	1E	2	14.316	1
	WT	BL100	1E	3	14.133	1
	WT	BL100	1E	4	15.041	1
	WT	BL100	1E	5	12.639	1
	WT	BL100	1E	6		1
	WT	BL100	1F	1		1
	WT	BL100	1F	2	16.838	1
	WT	BL100	1F	3	10.982	1
	WT	BL100	1F	4	18.943	1
	WT	BL100	1F	5	20.608	1
	WT	BL100	1F	6	12.577	1
	WT	BL100	1F	7		1
	WT	BL100	1F	8	23.065	1
	WT	BL100	2D	1	14.038	1
	WT	BL100	2D	1	25.581	2
	WT	BL100	2D	2	15.193	1
	WT	BL100	2D	2	12.199	2
	WT	BL100	2D	3	14.17	1
	WT	BL100	2D	3	18.606	2
	WT	BL100	2D	4		1
	WT	BL100	2D	4	20.298	2
	WT	BL100	2D	5	19.981	1
	WT	BL100	2D	5	24	2
	WT	BL100	2D	6	17.898	1
	WT	BL100	2D	6	29.108	2
	WT	BL100	2D	7	19.561	2
	WT	BL100	2E	1	17.386	1
	WT	BL100	2E	2	14.914	1
	WT	BL100	2E	3	21.032	1
	WT	BL100	2E	4	10.614	1
	WT	BL100	2E	5		1
	WT	BL100	2E	6		1
	WT	BL100	2E	7		1
	WT	BL100	2E	8	23.6	1
	WT	BL100	2F	1	18.104	1
	WT	BL100	2F	2		1
	WT	BL100	2F	3	20.325	1
	WT	BL100	2F	4		1
	WT	BL100	2F	5		1
	WT	BL100	2F	6	19.286	1
	WT	BL100	2F	7	10.269	1
	WT	BL100	3D	1	18.488	1
	WT	BL100	3D	1	8.319	2
	WT	BL100	3D	2	17.586	1
	WT	BL100	3D	2	20.824	2
	WT	BL100	3D	3		1
	WT	BL100	3D	3	12.377	2
	WT	BL100	3D	4	14.288	1
	WT	BL100	3D	4	12.613	2
	WT	BL100	3D	5	26.534	1
	WT	BL100	3D	5	22.106	2
	WT	BL100	3D	6	24.454	1
	WT	BL100	3D	6	14.74	2
	WT	BL100	3D	7	16.908	1
	WT	BL100	3E	1	18.472	1
	WT	BL100	3E	2	22.324	1
	WT	BL100	3E	3	19.116	1
	WT	BL100	3E	4	21.407	1
	WT	BL100	3E	5	18.648	1
	WT	BL100	3E	6	11.882	1
	WT	BL100	3E	7	14.119	1
	WT	BL100	3F	1	15.635	1
	WT	BL100	3F	2	21.272	1
	WT	BL100	3F	3	11.057	1
	WT	BL100	3F	4	15.078	1
	WT	BL100	3F	5		1
	WT	BL100	3F	6	16.784	1
	WT	BL100	3F	7	14.644	1
	WT	BL100	4D	1	18.544	2
	WT	BL100	4D	2	18.321	2
	WT	BL100	4D	3	13.593	2
	WT	BL100	4D	4	11.758	2
	WT	BL100	4D	5	22.211	2

## Sheet: Figure 5
Panel a	ID	Symbol	pval	fdr	log.fc	FC	DE in bron-2		Panel b	Run 1	REF Cт	REF Norm	BRON Cт	BRON Norm	∆Cт	∆∆Cт	Relative Expression (2^-∆∆Cт)	Tech Rep Avg	Tech Rep Error		Average run 1	32.0514
	AT1G44110	CYCA1;1	0.169873	0.546217	0.198501	1.14751	N			WT.mock.1.1	31.6217	28.7732	32.6265	29.7779	1.00478						Average run 2	31.8777
	AT1G77390	CYCA1;2	0.081312	0.420212	0.694523	1.61835	N			WT.mock.1.2	31.693	28.7732	32.4208	29.501	0.727791						Average run 3	25.0049
	AT5G25380	CYCA2;1	0.166969	0.543889	-0.578078	0.669856	N			WT.mock.2.1	32.1605	28.7732	32.2855	28.8981	0.124981						Average run 4	26.1588
	AT5G11300	CYCA2;2	0.155795	0.539435	-0.376012	0.770565	N			WT.mock.2.2	32.2895	28.7732	33.0494	29.533	0.759839
	AT1G15570	CYCA2;3	0.439229	0.727004	0.0623527	1.04417	N			WT.mock.3.1	32.2123	28.7732	32.9854	29.5463	0.773139						Grand mean (normalization factor)	28.7732
	AT1G80370	CYCA2;4	0.806473	0.836151	0.0184359	1.01286	N			WT.mock.3.2	32.3312	28.7732	33.5574	29.9994	1.2262
	AT5G43080	CYCA3;1	0.740805	0.822978	0.0352593	1.02474	N			bron-1.mock.1.1	32.0379	29.1894	34.1734	31.3248	2.13548	1.1307	0.456694	0.608699	0.214968		Genotype	Mean	SE	BL	BL SE	Mock p-val	NT: not tested
	AT1G47210	CYCA3;2	0.152534	0.536083	0.119002	1.08598	N			bron-1.mock.1.2	32.0836	29.1638	33.206	30.2862	1.12238	0.394591	0.760705				Col-0	1	0.149994	1.38218	0.174183
	AT1G47220	CYCA3;3	#N/A	#N/A	#N/A	#N/A	#N/A			bron-1.mock.2.1	33.1672	29.7799	34.3235	30.9362	1.15627	1.03129	0.489273	0.486308	0.00419328		bron-1	0.509255	0.0520696	0.340254	0.340772	0.0011
	AT1G47230	CYCA3;4	0.17937	0.555408	0.127859	1.09267	N			bron-1.mock.2.2	33.2592	29.7428	35.0679	31.5515	1.80872	1.04888	0.483343				bron-2	1	0	1	0	<0.0001
	AT4G37490	CYCB1;1	0.99489	0.871491	-0.0227469	0.984357	N			bron-1.mock.3.1	32.7078	29.2687	34.4368	30.9977	1.72896	0.955819	0.515549	0.432758	0.117084		kin10	0.998039	0.162077	0.718753	0.354926	0.9889
	AT5G06150	CYCB1;2	0.227977	0.600555	-0.127957	0.915127	N			bron-1.mock.3.2	32.5859	29.0279	35.3268	31.7688	2.74091	1.51471	0.349967				mpk6	1.93324	0.62521	0.96152	0.809062	<0.0001
	AT3G11520	CYCB1;3	0.401752	0.710787	-0.125052	0.916971	N			bron-2.mock.1.1	33.2969	30.4483	ND	ND							tmk1	0.607343	0.380832	0.648148	0.584357	0.0264
	AT2G26760	CYCB1;4	0.133619	0.509226	-0.211844	0.863433	N			bron-2.mock.1.2	32.9887	30.0689	ND	ND							bak1-3	1.67791	1.45409	0.279424	0.267573	0.0002
	AT1G34460	CYCB1;5	0.851208	0.842512	0.064137	1.04546	N			bron-2.mock.2.1	31.6649	28.2776	ND	ND							bak1-4	1.3446	0.485329	0.275016	0.130095	0.0217
	AT2G17620	CYCB2;1	0.42352	0.721094	-0.145782	0.903889	N			bron-2.mock.2.2	31.753	28.2367	ND	ND							map4ka1	0.178852	0.0883881	1.18613	0	<0.0001
	AT4G35620	CYCB2;2	0.620639	0.788099	0.0618202	1.04378	N			bron-2.mock.3.1	30.256	26.817	ND	ND							bsk8	0.926419	0	0.629337	0.544129	NT
	AT1G20610	CYCB2;3	0.159527	0.540312	-0.194638	0.873792	N			bron-2.mock.3.2	30.7026	27.1446	ND	ND							vdof2	0.123268	0.0802032	0.922622	0.272136	<0.0001
	AT1G76310	CYCB2;4	0.283735	0.640351	0.130776	1.09488	N			kin10.mock.1.1	33.9528	31.1042	34.1479	31.2994	0.195143	-0.809633	1.75277	1.31102	0.624725
	AT1G20590	CYCB2;5	#N/A	#N/A	#N/A	#N/A	#N/A			kin10.mock.1.2	33.619	30.6992	34.549	31.6291	0.929911	0.202121	0.869272
	AT1G16330	CYCB3;1	0.942716	0.859391	-0.0274952	0.981122	N			kin10.mock.2.1	29.8679	26.4806	30.5682	27.1809	0.700355	0.575374	0.671112	0.768478	0.137696
	AT5G48640	CYCC1;1	0.466814	0.737881	0.0761158	1.05418	N			kin10.mock.2.2	30.0411	26.5248	31.0088	27.4924	0.967661	0.207822	0.865843
	AT5G48630	CYCC1;2	0.93699	0.858235	-0.00832314	0.994247	N			kin10.mock.3.1	30.8581	27.4191	32.358	28.919	1.4999	0.726764	0.604258	0.914621	0.43892
	AT1G70210	CYCD1;1	0.964473	0.864567	-0.0311285	0.978654	N			kin10.mock.3.2	31.0919	27.5339	32.0254	28.4674	0.933436	-0.292763	1.22498
	AT2G22490	CYCD2;1	0.654012	0.797111	0.0229312	1.01602	N
	AT5G65420	CYCD4;1	0.115926	0.480434	0.206078	1.15355	N			Run 2	REF Cт	REF Norm	BRON Cт	BRON Norm	∆Cт	∆∆Cт	Relative Expression (2^-∆∆Cт)	Tech Rep Avg	Tech Rep Error
	AT5G10440	CYCD4;2	0.497498	0.753851	0.0944434	1.06765	N			WT.mock.1.1	31.5785	28.7732	32.2726	29.4673	0.694124
	AT4G34160	CYCD3;1	0.0480383	0.336703	0.201991	1.15028	Y			WT.mock.1.2	31.2725	28.7732	32.8628	30.3635	1.59029
	AT5G67260	CYCD3;2	0.250052	0.6145	0.101147	1.07263	N			WT.mock.2.1	31.8796	28.7732	32.6554	29.549	0.775817
	AT3G50070	CYCD3;3	0.820994	0.838165	-0.0462913	0.968423	N			WT.mock.2.2	31.9714	28.7732	31.952	28.7538	-0.0194024
	AT4G37630	CYCD5;1	0.125037	0.495568	0.196585	1.14598	N			WT.mock.3.1	32.1821	28.7732	33.431	30.0221	1.24889
	AT4G03270	CYCD6;1	0.121283	0.488968	0.573189	1.48781	N			WT.mock.3.2	32.3819	28.7732	34.0499	30.4411	1.66796
	AT5G02110	CYCD7;1	#N/A	#N/A	#N/A	#N/A	#N/A			mpk6.mock.1.1	31.0951	28.2897	30.6646	27.8593	-0.430478	-1.1246	2.18041	3.07972	1.27181
	AT5G27620	CYCH1;1	0.0714278	0.398878	-0.215804	0.861066	N			mpk6.mock.1.2	31.0832	28.5839	30.6811	28.1818	-0.402129	-1.99242	3.97903
	AT2G26430	CYCL1;1	0.966825	0.864648	-0.0123336	0.991487	N			mpk6.mock.2.1	34.2962	31.1899	34.943	31.8366	0.646739	-0.129078	1.09359	0.927741	0.234552
	AT1G35440	CYCT1;1	#N/A	#N/A	#N/A	#N/A	#N/A			mpk6.mock.2.2	34.6794	31.4812	35.0524	31.8541	0.372948	0.39235	0.761887
	AT4G19560	CYCT1;2	0.160624	0.540312	-0.725945	0.604601	N			mpk6.mock.3.1	32.3721	28.9632	33.4875	30.0786	1.11538	-0.133507	1.09696	1.79227	0.983323
	AT1G27630	CYCT1;3	0.381832	0.698001	0.0588748	1.04165	N			mpk6.mock.3.2	32.3676	28.7589	32.7208	29.1121	0.35321	-1.31475	2.48759
	AT4G19600	CYCT1;4	0.70357	0.812304	-0.0470553	0.96791	N			tmk1.mock.1.1	36.9639	34.1586	ND	ND
	AT5G45190	CYCT1;5	0.330639	0.672668	0.0662982	1.04703	N			tmk1.mock.1.2	37.2974	34.798	ND	ND
	AT1G14750	SDS	0.970592	0.865417	-0.0209704	0.98557	N			tmk1.mock.2.1	33.1939	30.0876	36.1121	33.0057	2.91816	2.14235	0.226511	0.226511
	AT3G21870	CYCU1;1/CYCP2;1	#N/A	#N/A	#N/A	#N/A	#N/A			tmk1.mock.2.2	33.222	30.0237	ND	ND
	AT2G45080	CYCU2;1/CYCP3;1	0.520161	0.763718	-0.191014	0.87599	N			tmk1.mock.3.1	35.6652	32.2563	38.0649	34.6559	2.3996	1.15071	0.450402	0.988175	0.760525
	AT3G60550	CYCU2;2/CYCP3;2	0.0250042	0.273941	-0.249899	0.840955	Y			tmk1.mock.3.2	35.7122	32.1034	36.7704	33.1617	1.05825	-0.609705	1.52595
	AT3G63120	CYCU3;1/CYCP1;1	0.997107	0.871699	-0.00600584	0.995846	N
	AT2G44740	CYCU4;1/CYCP4;1	0.00502504	0.152423	0.275271	1.21022	Y			Run 3	REF Cт	REF Norm	BRON Cт	BRON Norm	∆Cт	∆∆Cт	Relative Expression (2^-∆∆Cт)	Tech Rep Avg	Tech Rep Error
	AT5G07450	CYCU4;2/CYCP4;3	0.192091	0.568633	-0.221733	0.857535	N			WT_Mock_1A	ND	ND	26.4641
	AT5G61650	CYCU4;3/CYCP4;2	0.0386554	0.315186	0.160863	1.11796	Y			WT_Mock_1B	24.7105	28.7732	26.6556	30.7183	1.94512
	AT2G01820	CYCJ18	0.652294	0.796757	-0.0240507	0.983468	N			WT_Mock_2A	24.5137	28.7732	28.6303	32.8897	4.11653
										WT_Mock_2B	24.8705	28.7732	28.686	32.5887	3.81552
	ID	Symbol	15min log FC	30min log FC	1hr log FC	2hr log FC	4hr log FC	8hr log FC		WT_Mock_3A	ND	ND	27.8194
	AT4G34160	CYCD3;1	-0.547238	0.191811	0.56933	-0.0367456	0.808268	0.564717		WT_Mock_3B	25.9247	28.7732	28.1222	30.9707	2.19749
	AT2G44740	CYCP4;1	0.557156	0.397233	1.49665	0.246919	1.85826	1.86323		bak1-3_Mock_1A	32.5287	36.5914	ND	ND
										bak1-3_Mock_1B	29.8469	33.9096	ND	ND
										bak1-3_Mock_2A	35.2183	39.4777	38.3779	42.6373	3.15959	-0.956945	1.9412	3.132	1.68405
										bak1-3_Mock_2B	36.5121	40.4148	38.2157	42.1183	1.70355	-2.11197	4.3228
										bak1-3_Mock_3A	26.877	29.7255	30.8408	33.6893	3.96377	3.96377	0.0640894	0.22382	0.225893
										bak1-3_Mock_3B	26.7371	29.5856	30.3171	33.1656	3.58	1.38251	0.38355
										bak1-4_Mock_1A	38.0831	42.1458	ND	ND				0.806294
										bak1-4_Mock_1B	33.8442	37.9069	36.0999	40.1626	2.25575	0.310623	0.806294
										bak1-4_Mock_2A	30.1558	34.4152	34.0545	38.3139	3.89873	-0.217801	1.16296	0.914242	0.351739
										bak1-4_Mock_2B	30.0445	33.9471	34.4475	38.3501	4.40295	0.587435	0.665525
										bak1-4_Mock_3A	34.6697	37.5182	35.6573	38.5058	0.987571	-1.20992	2.31325	2.31325
										bak1-4_Mock_3B	36.1598	39.0083	ND	ND
										map4ka1_Mock_1A	30.4893	34.552	37.6349	41.6976	7.14559	5.20046	0.027196	0.0726554	0.0642893
										map4ka1_Mock_1B	30.1903	34.253	35.2172	39.2799	5.02686	3.08174	0.118115
										map4k1a_Mock_2A	28.6711	32.9305	ND	ND				0.109562
										map4ka1_Mock_2B	28.7853	32.688	35.791	39.6937	7.0057	3.19019	0.109562
										map4ka1_Mock_3A	33.1698	36.0183	37.6798	40.5283	4.51006	4.51006	0.0438872	0.35434	0.439046
										map4ka1_Mock_3B	34.2849	37.1334	37.0714	39.9199	2.78652	0.589025	0.664792
										Run 4	REF Cт	REF Norm	BRON Cт	BRON Norm	∆Cт	∆∆Cт	Relative Expression (2^-∆∆Cт)	Tech Rep Avg	Tech Rep Error
										WT_Mock_1A	25.1718	28.7732	26.7501	30.3514	1.57828
										WT_Mock_1B	25.1398	28.7732	26.6127	30.2461	1.47297
										WT_Mock_2A	26.5534	28.7732	29.6516	31.8714	3.0982
										WT_Mock_2B	26.2757	28.7732	29.157	31.6545	2.88136
										WT_Mock_3A	26.7844	28.7732	28.3706	30.3593	1.58617
										WT_Mock_3B	27.0277	28.7732	28.8831	30.6286	1.85545
										vdof2_Mock_1A	30.9496	34.551	ND	ND				0.0807582
										vdof2_Mock_1B	30.8703	34.5037	35.9736	39.607	5.10322	3.63025	0.0807582
										vdof2_Mock_2A	29.7219	31.9417	39.9091	42.1289	10.1872	7.08901	0.00734505	0.0105746	0.0045673
										vdof2_Mock_2B	29.6885	32.186	38.7486	41.2461	9.06011	6.17875	0.0138042
										vdof2_Mock_3A	32.5957	34.5845	39.7597	41.7484	7.16395	5.57778	0.0209373	0.278472	0.36421
										vdof2_Mock_3B	32.6209	34.3664	35.376	37.1215	2.75512	0.899675	0.536008
										Run 5	REF Cт	VDOF2 Cт	∆Cт	∆∆Cт	Relative Expression (2^-∆∆Cт)	Tech Rep Avg	Tech Rep Error
										WT_Mock_1A	ND	32.4244
										WT_Mock_1B	30.1788	32.9457	2.76691
										WT_Mock_2A	30.5425	33.2252	2.68265
										WT_Mock_2B	30.6416	34.2234	3.58178
										WT_Mock_3A	31.9769	34.1687	2.19187
										WT_Mock_3B	31.6723	34.1739	2.50155
										bron1_Mock_1A	32.2954	28.6624	-3.63302	-6.39993	84.4446	79.4132	7.11561
										bron1_Mock_1B	32.2714	28.8215	-3.44996	-6.21688	74.3817
										bron1_Mock_2A	33.4831	29.5332	-3.94994	-6.63259	99.2225	117.733	26.1774
										bron1_Mock_2B	33.4047	29.8964	-3.50826	-7.09004	136.243
										bron1_Mock_3A	32.8124	30.4631	-2.34929	-4.54117	23.2824	33.8406	14.9315
										bron1_Mock_3B	33.1547	30.1839	-2.9709	-5.47245	44.3987
										bron2_Mock_1A	32.9754	31.1681	-1.80738	-4.57429	23.8232	27.1206	4.66331
										bron2_Mock_1B	33.5377	31.3777	-2.15994	-4.92686	30.4181
										bron2_Mock_2A	31.9669	30.4296	-1.53726	-4.21991	18.6346	25.8099	10.1474
										bron2_Mock_2B	32.0964	30.6344	-1.46197	-5.04375	32.9852
										bron2_Mock_3A	30.628	29.3675	-1.26047	-3.45234	10.9461	9.80752	1.61014
										bron2_Mock_3B	30.7186	30.1043	-0.614311	-3.11586	8.66898

## Sheet: Supplementary Figure 1
Panel a

## Sheet: Supplementary Figure 2
Site	15min	30min	1hr	2hr	4hr	8hr
AT3G49060-p67	-0.989887	0.337197	0.427881	0.859417	0	-0.91239
AT3G05050-p557	-0.988821	0.17965	0.895467	0.53502	0.0724885	-0.998104
AT5G09890-p26	-0.949605	-0.725068	0	-0.654178	-0.213221	0
AT5G24970-p498	-0.938309	0.846042	0	0	0	-0.675469
AT5G16590-p619	-0.930291	0.251339	0.958886	0	0.262195	0
AT5G16590-p616	-0.920322	0.235478	0.958271	-0.323548	0.245221	0
AT4G35230-p230	-0.914988	0	-0.775407	-0.358569	0.334913	0.994744
AT5G40870-p32	-0.892119	0	0.870062	-0.935264	0.980964	0
AT1G66750-p168	-0.808493	0.846495	-0.995341	-0.0297514	0.720806	0
AT1G53440-p826	-0.791008	-0.565292	0.844021	-0.330105	-0.842954	-0.989616
AT5G35980-p284	-0.743349	-0.908905	-0.896031	0	-0.959451	0.889913
AT1G10210-p191	-0.742223	-0.902989	-0.749163	0.176166	-0.594315	-0.698744
AT4G28880-p412	-0.700079	0.210657	0.597231	0.525924	0	-0.763781
AT3G28450-p587	-0.689089	0	0.999627	0	-0.732432	0
AT4G28980-p443	-0.686969	0	-0.472013	-0.719328	0.014382	0.255208
AT4G23740-p559	-0.557027	-0.87762	0.212085	0.935824	0	0
AT2G35050-p1134	-0.424913	0.28566	0	0	0	0.792731
AT4G18710-p200	-0.40737	0	-0.794836	0	-0.914864	0.00684238
AT3G56100-p579	-0.401584	0	-0.490253	0	-0.999686	0.953837
AT4G35230-p228	-0.355704	0.261375	-0.925928	0	-0.645122	0
AT3G01090-p175	-0.249314	0.763305	0.69442	0.600291	-0.66778	-0.999867
AT2G43790-p223	-0.241882	-0.9943	-0.659085	-0.0675702	0.0369962	0.553472
AT4G29810-p21	-0.234662	0	-0.242786	0	0	-0.913324
AT5G19010-p187	-0.0987658	0	-0.170554	0	0	-0.999106
AT4G23740-p613	-0.0315186	0.272172	-0.742906	0.773024	0	0
AT4G23740-p614	-0.0315186	0.272172	-0.742906	0.773024	0	0
AT2G37050-p763	0	-0.948134	-0.67432	0.866754	-0.533264	0
AT1G01140-p178	0	-0.86686	0.83983	0	0	-0.810785
AT4G28860-p411	0	-0.818754	0	0	-0.22798	0.480669
AT5G16590-p624	0	-0.4271	0.324109	-0.288899	0	0.974817
AT1G10850-p583	0	-0.389809	-0.81898	0.298932	-0.29264	-0.614927
AT1G01540-p313	0	-0.311845	0.615189	0.140968	-0.464751	0
AT2G11520-p382	0	-0.24151	0.966787	0	0	-0.928226
AT2G26980-p173	0	-0.0707084	0.240837	-0.634083	0	0
AT4G35230-p352	0	0	-0.724103	0.817046	0	-0.548219
AT4G33430-p446	0	0	-0.400827	0	-0.857735	0.972756
AT3G05050-p543	0	0	0.750458	-0.0159623	-0.00757666	-0.737063
AT1G10210-p193	0	0	0.753591	0	-0.973942	-0.470356
AT5G40870-p31	0	0.174953	0	0.447447	0	0.0734492
AT5G19010-p189	0	0.717042	0	0	-0.68934	-0.999998
AT4G01330-p321	0	0.755673	-0.0979625	0	0	-0.57415
AT5G41260-p211	0	0.843481	-0.408805	0.801232	0.203414	0
AT2G30740-p25	0	0.875527	0.991252	0	0.784919	0
AT2G35050-p1137	0.00999685	0.903564	0	-0.35271	0	-0.396981
AT3G27190-p31	0.0553105	0	0	-0.705963	0	0.953252
AT3G54030-p25	0.0809686	0	0.520195	-0.0355632	-0.683485	0
AT3G48750-p161	0.0905788	0.908605	0.949555	0	0	-0.884212
AT3G24190-p59	0.188506	0.661778	0	-0.95277	0	0
AT3G24550-p437	0.254427	0.734531	0.997545	0.619943	0.891364	-0.540613
AT3G45640-p198	0.256397	0.136337	0	0	-0.613493	-0.892438
AT4G33950-p171	0.312654	0.682402	-0.902338	-0.228225	0	-0.154496
AT3G08680-p564	0.368771	0.865837	-0.278672	0.599748	0.516702	0.998998
AT1G53165-p170	0.431777	0.00444338	0.87463	0	-0.953684	0
AT5G08590-p158	0.466089	-0.215139	-0.0789504	0.195367	-0.35154	0.420618
AT1G53440-p823	0.515547	-0.954558	-0.933158	0.480492	0	-0.619546
AT1G07650-p838	0.637786	0.85883	-0.937825	0.822574	0.613408	0
AT3G02880-p626	0.656845	-0.462036	0.482933	-0.391606	0.880615	0.451817
AT1G68400-p587	0.699824	0.0723944	0.995015	0.441506	-0.501529	0.210549
AT5G41260-p213	0.722062	0.394482	0	-0.515295	0.257242	-0.591208
AT1G53430-p787	0.747367	-0.695927	-0.377154	-0.595878	-0.399852	0.703121
AT1G18150-p266	0.778278	-0.547118	-0.0379752	0	0.454901	-0.952466
AT3G08680-p629	0.787691	0.959582	0	0.743135	0	0
AT3G28450-p585	0.79254	-0.0393288	0.903142	0	0.379011	0
AT1G30570-p675	0.810649	0.21908	-0.373278	0.0720261	0	0
AT2G42880-p187	0.812177	0.515871	-0.593229	-0.121538	0.895495	0.595037
AT3G02880-p621	0.822665	-0.900348	0.322603	0.679332	0.95074	-0.946878
AT5G03320-p24	0.834051	-0.375404	-0.710102	-0.250557	0.918802	-0.83305
AT5G03320-p242	0.834051	0	-0.250557	0	-0.710102	-0.83305
AT1G10850-p638	0.851454	-0.333029	0.781935	0	0.231344	-0.967444
AT3G51550-p684	0.89624	0	0.876975	0	0	0.0240184
AT4G28980-p208	0.904688	-0.500986	0.323586	-0.575695	0.0439288	-0.430365
AT1G10850-p589	0.92177	0.217067	0.731645	0	-0.714298	0.221889
AT1G10850-p590	0.92177	0.217067	0.731645	0	-0.714298	0.221889
AT3G59110-p343	0.938734	-0.237103	0.532837	-0.972922	0	0.712035
AT4G28980-p179	0.955683	-0.97019	0.729855	0.0208234	-0.965794	-0.981344
AT2G42880-p192	0.961814	0	0	0.0647325	0.825772	0
AT3G02880-p619	0.963541	-0.670713	0.304307	0.467502	0.0625194	-0.943275
AT1G10850-p644	0.970264	0.510583	0.774139	-0.808876	-0.671432	-0.998294
AT1G10850-p649	0.973846	-0.298623	0	0	0.149552	0.561464
AT5G16590-p562	0.975141	-0.785411	-0.990854	0	0	0.808735
AT1G10850-p637	0.983331	0.34194	0	0	0.111828	0.63941
AT1G10850-p641	0.991579	0.245632	0.943982	-0.287514	0.358881	-0.995025
AT4G22130-p542	0.995879	-0.586679	0	0.640405	0	-0.924609
AT1G10850-p654	0.996055	0	0	0.599607	0.571009	-0.619768
AT2G43790-p221	0.999891	0.431093	-0.77328	-0.773499	0.55931	0.996297

## Sheet: Supplementary Figure 3
Panel c																	Panel e

## Sheet: Supplementary Figure 4
Data for Panel c are included in Figure 4, Panel b

## Sheet: Supplementary Figure 5
Panel c	Percentage of genes	15 min down	1 hr up	2 hr up		Panel d	Direction in BL timecourse	Number DE in bron-2	Number DE in BL time course	DE in BR and DE in bron-2	DE in BR, not DE in bron-2	Hypergeometric p-val		Panel e	Average FPKM
	Up in bron-2	0.34	0.309859	0.233553			Up total	842	5663	0.634992	0.62142	0.129			Gene	Symbol	Name	CEI	Protophloem	Epi/LRC	CSCs	Xyl	QC	Cortex	Endodermis	Phloem	Columella	Xylem
	Dn in bron-2	0.66	0.690141	0.766447			Dn total	687	4609	0.5181	0.505761	0.158			AT1G75710	BRON	BRONTOSAURUS	6.28949	20.4219	77.6792	104.485	22.324	53.7696	5.63997	2.49335	21.8903	40.5617	17.6832
	Chi-squared p-val	0.0224	<0.0001	<0.0001			Up 15 min	5	17	0.00377074	0.00186547	0.0888			AT4G34160	CYCD3;1	CYCLIN D3;1	5.59513	7.94522	29.7902	5.62413	0.768804	3.17538	8.58003	2.822	7.32166	10.0738	1.13685
							Dn 15 min	50	191	0.0377074	0.0209591	1.57e-05			AT2G44740	CYCP4;1	cyclin p4;1	13.3899	40.2666	2.87332	0	2.82425	20.2595	100.871	2.1124	14.9025	8.33711	7.52047
							Up 30 min	174	1247	0.131222	0.136837	0.753
							Dn 30 min	241	1759	0.18175	0.193021	0.878			Relative expression
							Up 1 hr	213	1196	0.160633	0.131241	0.000462			Gene	Symbol	Name	CEI	Protophloem	Epi/LRC	CSCs	Xyl	QC	Cortex	Endodermis	Phloem	Columella	Xylem
							Dn 1 hr	122	1097	0.092006	0.120377	0.1			AT1G75710	BRON	BRONTOSAURUS	0.132424	0.42998	1.63553	2.19993	0.47003	1.13211	0.319478	0.141237	1.23998	2.29763	1.00167
							Up 2 hr	304	1375	0.229261	0.150883	1.37e-16			AT4G34160	CYCD3;1	CYCLIN D3;1	0.634622	0.901179	3.37892	0.637911	0.0872009	0.360165	1.43314	0.471365	1.22295	1.68265	0.189891
							Dn 2 hr	224	1567	0.168929	0.171952	0.637			AT2G44740	CYCP4;1	cyclin p4;1	1.00911	3.03466	0.216545	0	0.212847	1.52684	3.77106	0.0789721	0.55713	0.311683	0.281153
							Up 4 hr	272	1977	0.205128	0.216943	0.878
							Dn 4 hr	279	2140	0.210407	0.234829	0.999
							Up 8 hr	346	2290	0.260935	0.251289	0.2
							Dn 8 hr	168	1582	0.126697	0.173598	0.999
